# Supplementary material for: Dynamic changes in cellular atlases and communication patterns within yak ovaries across diverse reproductive states unveiled by single-cell analysis
Source: Front Cell Dev Biol. 2024 Aug 29;12:1444706. doi: 10.3389/fcell.2024.1444706 (PMC11390571; doi:10.3389/fcell.2024.1444706)
Supplement: Supplementary file 1 [file Table2.XLSX]

## Sheet: All_GO_BP_cluster
Supplementary Data 2: Biological process terms of gene ontology for each cell cluster within yak ovaries
	Cluster	ID	Description	GeneRatio	BgRatio	pvalue	p.adjust	qvalue	geneID	Count
1	0	GO:0072001	renal system development	14/128	318/18903	3.39e-08	5.83e-05	4.15e-05	9510/581/4609/384/2302/6385/3280/652/93649/116039/84159/639/6662/5159	14
2	0	GO:0048659	smooth muscle cell proliferation	11/128	179/18903	3.76e-08	5.83e-05	4.15e-05	3398/1026/9510/3162/1649/1839/5743/652/93649/7434/5159	11
3	0	GO:0035051	cardiocyte differentiation	10/128	159/18903	1.29e-07	0.000112928	8.03e-05	5997/7291/5999/3280/6926/811/652/93649/4000/5159	10
4	0	GO:0001655	urogenital system development	14/128	360/18903	1.57e-07	0.000112928	8.03e-05	9510/581/4609/384/2302/6385/3280/652/93649/116039/84159/639/6662/5159	14
5	0	GO:0001822	kidney development	13/128	309/18903	1.82e-07	0.000112928	8.03e-05	9510/581/4609/384/2302/6385/3280/652/116039/84159/639/6662/5159	13
6	0	GO:0051098	regulation of binding	14/128	372/18903	2.34e-07	0.000120964	8.6e-05	3397/1026/9314/3162/581/1649/2962/7291/3280/10763/652/93649/4803/51053	14
7	0	GO:0048660	regulation of smooth muscle cell proliferation	10/128	175/18903	3.16e-07	0.000140125	9.96e-05	3398/1026/9510/3162/1839/5743/652/93649/7434/5159	10
8	0	GO:0002683	negative regulation of immune system process	15/128	449/18903	3.9e-07	0.000151025	0.000107401	3398/9935/3162/3659/4609/7291/384/2302/968/6385/3949/1843/652/4852/6662	15
9	0	GO:0001823	mesonephros development	8/128	102/18903	4.56e-07	0.00015726	0.000111835	4609/384/2302/6385/3280/652/116039/6662	8
10	0	GO:0030324	lung development	10/128	187/18903	5.83e-07	0.000174486	0.000124085	2302/1490/8817/10365/3280/652/83716/93649/6662/5159	10
11	0	GO:0060840	artery development	8/128	107/18903	6.6e-07	0.000174486	0.000124085	1649/3280/3949/652/93649/7798/639/5159	8
12	0	GO:0030323	respiratory tube development	10/128	191/18903	7.08e-07	0.000174486	0.000124085	2302/1490/8817/10365/3280/652/83716/93649/6662/5159	10
13	0	GO:0042692	muscle cell differentiation	14/128	409/18903	7.31e-07	0.000174486	0.000124085	3398/5997/133/5999/7345/3280/6926/811/652/2146/93649/4000/6662/5159	14
14	0	GO:0033002	muscle cell proliferation	11/128	247/18903	9.62e-07	0.000213138	0.000151572	3398/1026/9510/3162/1649/1839/5743/652/93649/7434/5159	11
15	0	GO:0030500	regulation of bone mineralization	7/128	83/18903	1.5e-06	0.000303912	0.000216126	55603/7291/3491/652/116039/166929/6662	7
16	0	GO:0051101	regulation of DNA binding	8/128	121/18903	1.68e-06	0.000303912	0.000216126	3397/9314/3162/1649/7291/3280/93649/4803	8
17	0	GO:0060541	respiratory system development	10/128	211/18903	1.75e-06	0.000303912	0.000216126	2302/1490/8817/10365/3280/652/83716/93649/6662/5159	10
18	0	GO:0030856	regulation of epithelial cell differentiation	9/128	164/18903	1.76e-06	0.000303912	0.000216126	3397/5054/2302/3280/6926/652/2146/23764/6662	9
19	0	GO:0030282	bone mineralization	8/128	123/18903	1.9e-06	0.000310727	0.000220972	55603/7291/3491/5743/652/116039/166929/6662	8
20	0	GO:0055007	cardiac muscle cell differentiation	8/128	124/18903	2.02e-06	0.000313773	0.000223138	5997/5999/6926/811/652/93649/4000/5159	8
21	0	GO:0048568	embryonic organ development	14/128	449/18903	2.19e-06	0.000322626	0.000229434	3398/9935/133/7291/3638/3491/3280/10763/6926/652/4237/116039/639/6662	14
22	0	GO:0003338	metanephros morphogenesis	5/128	32/18903	2.29e-06	0.000322626	0.000229434	2302/3280/652/6662/5159	5
23	0	GO:0048008	platelet-derived growth factor receptor signaling pathway	6/128	58/18903	2.6e-06	0.000343003	0.000243925	2152/7763/93649/84159/64651/5159	6
24	0	GO:0043583	ear development	10/128	221/18903	2.65e-06	0.000343003	0.000243925	9935/7291/3638/6385/3280/6926/652/116039/6662/5159	10
25	0	GO:0001656	metanephros development	7/128	92/18903	3.01e-06	0.000358746	0.000255121	4609/2302/3280/652/116039/6662/5159	7
26	0	GO:0009791	post-embryonic development	7/128	92/18903	3.01e-06	0.000358746	0.000255121	9314/581/652/4237/84159/639/64651	7
27	0	GO:0034405	response to fluid shear stress	5/128	34/18903	3.13e-06	0.000359324	0.000255531	9314/5743/7980/10365/5159	5
28	0	GO:0048705	skeletal system morphogenesis	10/128	227/18903	3.37e-06	0.000373482	0.0002656	7291/3638/1490/8817/7763/652/116039/84159/64651/6662	10
29	0	GO:0001657	ureteric bud development	7/128	97/18903	4.29e-06	0.000445101	0.000316532	4609/384/2302/6385/3280/652/6662	7
30	0	GO:0048661	positive regulation of smooth muscle cell proliferation	7/128	98/18903	4.59e-06	0.000445101	0.000316532	3398/9510/3162/1839/5743/652/5159	7
31	0	GO:0072163	mesonephric epithelium development	7/128	98/18903	4.59e-06	0.000445101	0.000316532	4609/384/2302/6385/3280/652/6662	7
32	0	GO:0072164	mesonephric tubule development	7/128	98/18903	4.59e-06	0.000445101	0.000316532	4609/384/2302/6385/3280/652/6662	7
33	0	GO:1901342	regulation of vasculature development	12/128	355/18903	5.38e-06	0.000505868	0.000359746	3397/1647/9510/9314/3162/5054/133/7291/2152/8817/10365/7058	12
34	0	GO:0060537	muscle tissue development	13/128	422/18903	5.89e-06	0.000508625	0.000361706	3398/5997/7291/5999/6926/7763/811/652/93649/4000/23764/6662/5159	13
35	0	GO:0043433	negative regulation of DNA-binding transcription factor activity	9/128	190/18903	5.9e-06	0.000508625	0.000361706	3398/3397/9314/3162/1649/7291/2302/3280/2146	9
36	0	GO:0055001	muscle cell development	9/128	191/18903	6.16e-06	0.000508625	0.000361706	5997/133/5999/7345/3280/6926/652/4000/5159	9
37	0	GO:0001667	ameboidal-type cell migration	14/128	492/18903	6.29e-06	0.000508625	0.000361706	3397/1647/9314/3162/1839/7291/5743/6385/8817/7763/811/652/84159/6662	14
38	0	GO:0045444	fat cell differentiation	10/128	244/18903	6.39e-06	0.000508625	0.000361706	3398/9935/9314/5997/1649/3638/5743/10124/3280/84159	10
39	0	GO:0070167	regulation of biomineral tissue development	7/128	103/18903	6.4e-06	0.000508625	0.000361706	55603/7291/3491/652/116039/166929/6662	7
40	0	GO:2000136	regulation of cell proliferation involved in heart morphogenesis	4/128	19/18903	7.19e-06	0.000549598	0.000390844	3280/6926/652/6662	4
41	0	GO:0110149	regulation of biomineralization	7/128	105/18903	7.27e-06	0.000549598	0.000390844	55603/7291/3491/652/116039/166929/6662	7
42	0	GO:0090398	cellular senescence	7/128	108/18903	8.75e-06	0.000644341	0.00045822	3398/1026/7291/384/6926/811/4000	7
43	0	GO:0061323	cell proliferation involved in heart morphogenesis	4/128	20/18903	8.93e-06	0.000644341	0.00045822	3280/6926/652/6662	4
44	0	GO:0048732	gland development	13/128	441/18903	9.45e-06	0.000665783	0.000473469	3398/9935/3162/581/5111/1036/7372/3280/6926/652/2146/84159/6662	13
45	0	GO:0014706	striated muscle tissue development	10/128	257/18903	1.01e-05	0.000694235	0.000493702	3398/5997/7291/5999/6926/811/652/93649/4000/5159	10
46	0	GO:0003281	ventricular septum development	6/128	74/18903	1.09e-05	0.000709307	0.00050442	3491/3280/6926/652/7798/639	6
47	0	GO:0051145	smooth muscle cell differentiation	6/128	74/18903	1.09e-05	0.000709307	0.00050442	133/3280/6926/652/93649/6662	6
48	0	GO:0071498	cellular response to fluid shear stress	4/128	21/18903	1.1e-05	0.000709307	0.00050442	9314/5743/7980/10365	4
49	0	GO:0001654	eye development	12/128	388/18903	1.32e-05	0.00083343	0.00059269	9314/581/7291/3280/1410/10763/652/4237/116039/639/6662/5159	12
50	0	GO:0002065	columnar/cuboidal epithelial cell differentiation	7/128	116/18903	1.4e-05	0.000868173	0.000617397	9314/5054/3280/652/639/4852/6662	7
51	0	GO:0150063	visual system development	12/128	392/18903	1.46e-05	0.000886763	0.000630618	9314/581/7291/3280/1410/10763/652/4237/116039/639/6662/5159	12
52	0	GO:0001701	in utero embryonic development	12/128	393/18903	1.5e-05	0.000892	0.000634342	9314/133/7291/6241/3491/55723/10365/3280/6926/7763/639/23764	12
53	0	GO:0048844	artery morphogenesis	6/128	79/18903	1.59e-05	0.000930104	0.00066144	3280/3949/652/93649/639/5159	6
54	0	GO:0090596	sensory organ morphogenesis	10/128	272/18903	1.65e-05	0.000946103	0.000672818	9935/581/7291/3638/6926/652/4237/116039/639/6662	10
55	0	GO:0048880	sensory system development	12/128	398/18903	1.7e-05	0.000955963	0.000679829	9314/581/7291/3280/1410/10763/652/4237/116039/639/6662/5159	12
56	0	GO:0071214	cellular response to abiotic stimulus	11/128	335/18903	1.77e-05	0.000961626	0.000683856	1647/1026/581/3659/4609/5111/5743/1410/811/9531/6662	11
57	0	GO:0104004	cellular response to environmental stimulus	11/128	335/18903	1.77e-05	0.000961626	0.000683856	1647/1026/581/3659/4609/5111/5743/1410/811/9531/6662	11
58	0	GO:0003205	cardiac chamber development	8/128	167/18903	1.83e-05	0.000965271	0.000686448	9510/3491/3280/6926/652/93649/7798/639	8
59	0	GO:0032355	response to estradiol	7/128	121/18903	1.84e-05	0.000965271	0.000686448	5111/5743/1490/1410/811/2146/5159	7
60	0	GO:0070482	response to oxygen levels	11/128	337/18903	1.87e-05	0.000965271	0.000686448	3162/4609/133/7291/5743/1490/1410/93649/4000/10397/5159	11
61	0	GO:0030278	regulation of ossification	7/128	122/18903	1.94e-05	0.000972633	0.000691684	55603/7291/3491/652/116039/166929/6662	7
62	0	GO:0071901	negative regulation of protein serine/threonine kinase activity	7/128	122/18903	1.94e-05	0.000972633	0.000691684	1647/1026/5997/7345/1843/652/93649	7
63	0	GO:0055013	cardiac muscle cell development	6/128	83/18903	2.11e-05	0.00103932	0.000739111	5997/5999/6926/652/4000/5159	6
64	0	GO:0051051	negative regulation of transport	13/128	479/18903	2.26e-05	0.00106769	0.000759284	2669/6236/5997/3162/7291/3638/5999/5743/3280/1410/9531/415116/4828	13
65	0	GO:0045662	negative regulation of myoblast differentiation	4/128	25/18903	2.27e-05	0.00106769	0.000759284	1649/6926/652/6662	4
66	0	GO:0072273	metanephric nephron morphogenesis	4/128	25/18903	2.27e-05	0.00106769	0.000759284	3280/652/6662/5159	4
67	0	GO:0072331	signal transduction by p53 class mediator	8/128	173/18903	2.35e-05	0.00108984	0.000775036	1026/581/7314/4609/7291/6446/8444/10397	8
68	0	GO:0003231	cardiac ventricle development	7/128	126/18903	2.4e-05	0.0010931	0.000777356	3491/3280/6926/652/93649/7798/639	7
69	0	GO:0031214	biomineral tissue development	8/128	174/18903	2.45e-05	0.00110302	0.000784409	55603/7291/3491/5743/652/116039/166929/6662	8
70	0	GO:0045765	regulation of angiogenesis	11/128	349/18903	2.58e-05	0.00114196	0.000812099	1647/9510/9314/3162/5054/133/7291/2152/8817/10365/7058	11
71	0	GO:0030857	negative regulation of epithelial cell differentiation	5/128	54/18903	3.19e-05	0.00136425	0.000970184	3397/3280/6926/2146/6662	5
72	0	GO:0048562	embryonic organ morphogenesis	10/128	294/18903	3.2e-05	0.00136425	0.000970184	3398/9935/7291/3638/3280/6926/652/4237/116039/6662	10
73	0	GO:0048565	digestive tract development	7/128	132/18903	3.24e-05	0.00136425	0.000970184	3398/3280/652/93649/639/4852/6662	7
74	0	GO:0110148	biomineralization	8/128	181/18903	3.26e-05	0.00136425	0.000970184	55603/7291/3491/5743/652/116039/166929/6662	8
75	0	GO:0055006	cardiac cell development	6/128	90/18903	3.35e-05	0.00138556	0.000985336	5997/5999/6926/652/4000/5159	6
76	0	GO:0052548	regulation of endopeptidase activity	12/128	428/18903	3.46e-05	0.00141107	0.00100348	9314/581/5054/4609/3491/2152/5743/1490/7980/7077/1410/4803	12
77	0	GO:0060021	roof of mouth development	6/128	91/18903	3.57e-05	0.00143689	0.00102184	7291/3638/6926/116039/84159/64651	6
78	0	GO:0035116	embryonic hindlimb morphogenesis	4/128	28/18903	3.62e-05	0.00143946	0.00102366	7291/6926/652/116039	4
79	0	GO:0042733	embryonic digit morphogenesis	5/128	56/18903	3.81e-05	0.00149656	0.00106427	581/7291/6926/652/116039	5
80	0	GO:0048738	cardiac muscle tissue development	9/128	241/18903	3.92e-05	0.00151826	0.0010797	3398/5997/5999/6926/811/652/93649/4000/5159	9
81	0	GO:0043388	positive regulation of DNA binding	5/128	57/18903	4.16e-05	0.00159132	0.00113166	9314/7291/3280/93649/4803	5
82	0	GO:0030879	mammary gland development	7/128	138/18903	4.3e-05	0.00162676	0.00115686	3398/581/1036/7372/6926/652/6662	7
83	0	GO:0010464	regulation of mesenchymal cell proliferation	4/128	30/18903	4.8e-05	0.00177545	0.0012626	4609/652/4000/6662	4
84	0	GO:0090184	positive regulation of kidney development	3/128	11/18903	4.81e-05	0.00177545	0.0012626	4609/652/6662	3
85	0	GO:0036293	response to decreased oxygen levels	10/128	309/18903	4.88e-05	0.00177909	0.00126519	3162/4609/133/7291/5743/1490/1410/93649/4000/10397	10
86	0	GO:0001889	liver development	7/128	141/18903	4.93e-05	0.00177909	0.00126519	3162/5111/3280/6926/2146/84159/6662	7
87	0	GO:0060993	kidney morphogenesis	6/128	97/18903	5.12e-05	0.00180978	0.00128702	4609/2302/3280/652/6662/5159	6
88	0	GO:0048839	inner ear development	8/128	193/18903	5.14e-05	0.00180978	0.00128702	9935/3638/6385/3280/6926/652/6662/5159	8
89	0	GO:0055123	digestive system development	7/128	143/18903	5.4e-05	0.00186786	0.00132832	3398/3280/652/93649/639/4852/6662	7
90	0	GO:0060349	bone morphogenesis	6/128	98/18903	5.42e-05	0.00186786	0.00132832	7291/3638/8817/652/116039/6662	6
91	0	GO:0061008	hepaticobiliary system development	7/128	144/18903	5.64e-05	0.0019221	0.00136689	3162/5111/3280/6926/2146/84159/6662	7
92	0	GO:1902893	regulation of miRNA transcription	5/128	61/18903	5.78e-05	0.00194808	0.00138537	9314/4609/652/93649/6662	5
93	0	GO:0051090	regulation of DNA-binding transcription factor activity	12/128	454/18903	6.11e-05	0.00197852	0.00140701	3398/3397/9314/3162/1649/7291/2302/6446/3280/2146/93649/84159	12
94	0	GO:0002695	negative regulation of leukocyte activation	8/128	198/18903	6.15e-05	0.00197852	0.00140701	3398/3162/3659/384/2302/6385/3949/652	8
95	0	GO:0072073	kidney epithelium development	7/128	146/18903	6.16e-05	0.00197852	0.00140701	4609/384/2302/6385/3280/652/6662	7
96	0	GO:0061036	positive regulation of cartilage development	4/128	32/18903	6.23e-05	0.00197852	0.00140701	3491/8817/652/6662	4
97	0	GO:0003012	muscle system process	12/128	455/18903	6.23e-05	0.00197852	0.00140701	5997/3162/384/5999/5743/1490/1410/6926/2146/93649/4000/29995	12
98	0	GO:0061614	miRNA transcription	5/128	62/18903	6.25e-05	0.00197852	0.00140701	9314/4609/652/93649/6662	5
99	0	GO:0061309	cardiac neural crest cell development involved in outflow tract morphogenesis	3/128	12/18903	6.38e-05	0.00199865	0.00142133	7291/3280/652	3
100	0	GO:0070542	response to fatty acid	5/128	63/18903	6.76e-05	0.00208104	0.00147992	5743/1490/3280/3949/6662	5
101	0	GO:0052547	regulation of peptidase activity	12/128	459/18903	6.78e-05	0.00208104	0.00147992	9314/581/5054/4609/3491/2152/5743/1490/7980/7077/1410/4803	12
102	0	GO:0043281	regulation of cysteine-type endopeptidase activity involved in apoptotic process	8/128	205/18903	7.85e-05	0.00235252	0.00167298	9314/581/4609/3491/2152/5743/1490/1410	8
103	0	GO:0003170	heart valve development	5/128	65/18903	7.85e-05	0.00235252	0.00167298	7291/3491/652/639/6662	5
104	0	GO:0071900	regulation of protein serine/threonine kinase activity	11/128	395/18903	7.89e-05	0.00235252	0.00167298	1647/1026/5997/57018/7345/8817/1843/652/2146/93649/5159	11
105	0	GO:0016331	morphogenesis of embryonic epithelium	7/128	153/18903	8.27e-05	0.00244322	0.00173749	133/7291/6385/5100/652/7798/6662	7
106	0	GO:0003279	cardiac septum development	6/128	107/18903	8.86e-05	0.00257777	0.00183317	3491/3280/6926/652/7798/639	6
107	0	GO:0035137	hindlimb morphogenesis	4/128	35/18903	8.93e-05	0.00257777	0.00183317	7291/6926/652/116039	4
108	0	GO:0044703	multi-organism reproductive process	8/128	209/18903	8.98e-05	0.00257777	0.00183317	5997/133/5743/7372/811/639/1307/23764	8
109	0	GO:1902106	negative regulation of leukocyte differentiation	6/128	108/18903	9.33e-05	0.00265345	0.00188699	3398/9935/3659/4609/2302/652	6
110	0	GO:0051148	negative regulation of muscle cell differentiation	5/128	69/18903	0.000104564	0.00293489	0.00208714	3398/5997/5999/2146/93649	5
111	0	GO:0061448	connective tissue development	9/128	274/18903	0.000105054	0.00293489	0.00208714	7314/3491/1490/8817/652/116039/84159/6662/5159	9
112	0	GO:0043010	camera-type eye development	10/128	340/18903	0.000107842	0.00298588	0.0021234	9314/581/7291/3280/1410/10763/652/116039/6662/5159	10
113	0	GO:0044706	multi-multicellular organism process	8/128	218/18903	0.000120261	0.00330027	0.00234697	5997/133/5743/7372/811/639/1307/23764	8
114	0	GO:1903707	negative regulation of hemopoiesis	6/128	114/18903	0.000125766	0.00341379	0.0024277	3398/9935/3659/4609/2302/652	6
115	0	GO:0019216	regulation of lipid metabolic process	10/128	347/18903	0.000127412	0.00341379	0.0024277	3398/133/7291/3638/3491/5743/9563/3949/6662/5159	10
116	0	GO:0051100	negative regulation of binding	7/128	164/18903	0.000127701	0.00341379	0.0024277	3397/1026/3162/581/1649/2962/10763	7
117	0	GO:0061307	cardiac neural crest cell differentiation involved in heart development	3/128	15/18903	0.000130017	0.00341679	0.00242984	7291/3280/652	3
118	0	GO:0061308	cardiac neural crest cell development involved in heart development	3/128	15/18903	0.000130017	0.00341679	0.00242984	7291/3280/652	3
119	0	GO:0050866	negative regulation of cell activation	8/128	221/18903	0.000132148	0.00344363	0.00244892	3398/3162/3659/384/2302/6385/3949/652	8
120	0	GO:0061035	regulation of cartilage development	5/128	73/18903	0.000136766	0.00349012	0.00248199	3491/1490/8817/652/6662	5
121	0	GO:0071260	cellular response to mechanical stimulus	5/128	73/18903	0.000136766	0.00349012	0.00248199	1647/3659/5743/9531/6662	5
122	0	GO:0043618	regulation of transcription from RNA polymerase II promoter in response to stress	4/128	39/18903	0.000137309	0.00349012	0.00248199	3162/1649/10365/9531	4
123	0	GO:0043271	negative regulation of ion transport	7/128	167/18903	0.000142911	0.00360299	0.00256225	2669/6236/5997/7291/5999/5743/3280	7
124	0	GO:0050679	positive regulation of epithelial cell proliferation	8/128	224/18903	0.00014499	0.00361918	0.00257376	3397/3162/4609/7291/2152/652/116039/6662	8
125	0	GO:2000628	regulation of miRNA metabolic process	5/128	74/18903	0.000145888	0.00361918	0.00257376	9314/4609/652/93649/6662	5
126	0	GO:0045823	positive regulation of heart contraction	4/128	40/18903	0.00015177	0.00369822	0.00262998	5997/133/5999/1490	4
127	0	GO:0051154	negative regulation of striated muscle cell differentiation	4/128	40/18903	0.00015177	0.00369822	0.00262998	5997/5999/2146/93649	4
128	0	GO:0002262	myeloid cell homeostasis	7/128	169/18903	0.000153844	0.00369822	0.00262998	3398/9935/3162/581/10365/8444/652	7
129	0	GO:0007568	aging	7/128	169/18903	0.000153844	0.00369822	0.00262998	133/5743/968/1490/1410/4852/5159	7
130	0	GO:0045661	regulation of myoblast differentiation	5/128	75/18903	0.000155467	0.00370849	0.00263728	1649/6926/652/93649/6662	5
131	0	GO:0048385	regulation of retinoic acid receptor signaling pathway	3/128	16/18903	0.000159229	0.00376924	0.00268048	10365/811/2146	3
132	0	GO:0072210	metanephric nephron development	4/128	41/18903	0.0001673	0.00390074	0.00277399	3280/652/6662/5159	4
133	0	GO:1903524	positive regulation of blood circulation	4/128	41/18903	0.0001673	0.00390074	0.00277399	5997/133/5999/1490	4
134	0	GO:0010632	regulation of epithelial cell migration	9/128	292/18903	0.000169622	0.00392535	0.0027915	1647/9314/3162/1839/5743/8817/811/652/6662	9
135	0	GO:0051146	striated muscle cell differentiation	9/128	293/18903	0.00017401	0.00399708	0.00284251	5997/5999/6926/811/652/2146/93649/4000/5159	9
136	0	GO:0043500	muscle adaptation	6/128	122/18903	0.00018241	0.00415922	0.00295781	5997/3162/5999/2146/4000/29995	6
137	0	GO:0010463	mesenchymal cell proliferation	4/128	42/18903	0.000183947	0.00416364	0.00296095	4609/652/4000/6662	4
138	0	GO:0001666	response to hypoxia	9/128	296/18903	0.000187749	0.00418856	0.00297868	3162/4609/133/7291/5743/1410/93649/4000/10397	9
139	0	GO:0048872	homeostasis of number of cells	9/128	296/18903	0.000187749	0.00418856	0.00297868	3398/9935/3162/581/10365/8444/652/2146/6662	9
140	0	GO:0010631	epithelial cell migration	10/128	366/18903	0.000196269	0.00434475	0.00308976	3397/1647/9314/3162/1839/5743/8817/811/652/6662	10
141	0	GO:0010634	positive regulation of epithelial cell migration	7/128	176/18903	0.000197574	0.00434475	0.00308976	3162/1839/5743/8817/811/652/6662	7
142	0	GO:0042471	ear morphogenesis	6/128	124/18903	0.000199312	0.00434475	0.00308976	9935/7291/3638/6926/116039/6662	6
143	0	GO:2000116	regulation of cysteine-type endopeptidase activity	8/128	235/18903	0.000201208	0.00434475	0.00308976	9314/581/4609/3491/2152/5743/1490/1410	8
144	0	GO:0060428	lung epithelium development	4/128	43/18903	0.000201756	0.00434475	0.00308976	2302/10365/652/6662	4
145	0	GO:0051099	positive regulation of binding	7/128	177/18903	0.000204567	0.0043749	0.00311119	9314/7291/3280/652/93649/4803/51053	7
146	0	GO:0090132	epithelium migration	10/128	369/18903	0.00020958	0.00444655	0.00316215	3397/1647/9314/3162/1839/5743/8817/811/652/6662	10
147	0	GO:0072028	nephron morphogenesis	5/128	80/18903	0.000210785	0.00444655	0.00316215	4609/3280/652/6662/5159	5
148	0	GO:1904407	positive regulation of nitric oxide metabolic process	4/128	44/18903	0.000220775	0.00462583	0.00328964	9314/5743/10365/4852	4
149	0	GO:0051403	stress-activated MAPK cascade	8/128	239/18903	0.000225637	0.00468686	0.00333304	1647/4609/1490/1410/1843/3489/652/10912	8
150	0	GO:0001838	embryonic epithelial tube formation	6/128	127/18903	0.000226956	0.00468686	0.00333304	133/7291/6385/652/7798/6662	6
151	0	GO:0048569	post-embryonic animal organ development	3/128	18/18903	0.000229733	0.00468686	0.00333304	9314/581/4237	3
152	0	GO:0097094	craniofacial suture morphogenesis	3/128	18/18903	0.000229733	0.00468686	0.00333304	7291/3638/652	3
153	0	GO:0090130	tissue migration	10/128	374/18903	0.000233452	0.00473101	0.00336444	3397/1647/9314/3162/1839/5743/8817/811/652/6662	10
154	0	GO:0046209	nitric oxide metabolic process	5/128	82/18903	0.000236675	0.00473101	0.00336444	9314/384/5743/10365/4852	5
155	0	GO:0048608	reproductive structure development	9/128	306/18903	0.000240245	0.00473101	0.00336444	9510/581/7314/6926/652/93649/84159/6662/5159	9
156	0	GO:0030501	positive regulation of bone mineralization	4/128	45/18903	0.000241051	0.00473101	0.00336444	55603/3491/652/116039	4
157	0	GO:0043620	regulation of DNA-templated transcription in response to stress	4/128	45/18903	0.000241051	0.00473101	0.00336444	3162/1649/10365/9531	4
158	0	GO:1900744	regulation of p38MAPK cascade	4/128	45/18903	0.000241051	0.00473101	0.00336444	1647/1843/652/10912	4
159	0	GO:2001057	reactive nitrogen species metabolic process	5/128	83/18903	0.000250493	0.00488539	0.00347423	9314/384/5743/10365/4852	5
160	0	GO:0007162	negative regulation of cell adhesion	9/128	308/18903	0.000252086	0.00488573	0.00347447	9314/3659/5054/384/2302/6385/27289/1843/652	9
161	0	GO:0042542	response to hydrogen peroxide	6/128	130/18903	0.000257536	0.00496036	0.00352754	3162/5111/10365/1410/2146/5159	6
162	0	GO:0061458	reproductive system development	9/128	310/18903	0.000264406	0.00506126	0.00359929	9510/581/7314/6926/652/93649/84159/6662/5159	9
163	0	GO:0072074	kidney mesenchyme development	3/128	19/18903	0.000271461	0.00516442	0.00367265	4609/652/5159	3
164	0	GO:0031098	stress-activated protein kinase signaling cascade	8/128	246/18903	0.000274227	0.00518524	0.00368746	1647/4609/1490/1410/1843/3489/652/10912	8
165	0	GO:0043405	regulation of MAP kinase activity	7/128	186/18903	0.000276952	0.00520502	0.00370153	5997/7345/8817/1843/652/2146/5159	7
166	0	GO:0008625	extrinsic apoptotic signaling pathway via death domain receptors	5/128	85/18903	0.00027996	0.00522986	0.00371919	3162/581/5054/9531/4803	5
167	0	GO:0045766	positive regulation of angiogenesis	7/128	187/18903	0.000286126	0.0052814	0.00375585	9314/3162/5054/133/7291/2152/8817	7
168	0	GO:1904018	positive regulation of vasculature development	7/128	187/18903	0.000286126	0.0052814	0.00375585	9314/3162/5054/133/7291/2152/8817	7
169	0	GO:0001101	response to acid chemical	6/128	133/18903	0.000291267	0.0053445	0.00380072	5111/1036/1490/10365/10458/1307	6
170	0	GO:0007565	female pregnancy	7/128	189/18903	0.000305205	0.00553475	0.00393601	5997/133/5743/7372/811/639/1307	7
171	0	GO:0071478	cellular response to radiation	7/128	189/18903	0.000305205	0.00553475	0.00393601	1647/1026/581/4609/5111/5743/1410	7
172	0	GO:0003197	endocardial cushion development	4/128	48/18903	0.000309907	0.00555504	0.00395044	7291/6926/652/6662	4
173	0	GO:0060976	coronary vasculature development	4/128	48/18903	0.000309907	0.00555504	0.00395044	652/93649/639/5159	4
174	0	GO:0042476	odontogenesis	6/128	135/18903	0.000315616	0.00562486	0.0040001	581/5054/133/7291/652/116039	6
175	0	GO:0030198	extracellular matrix organization	9/128	318/18903	0.000318802	0.00564918	0.00401739	9510/1303/3491/9507/1490/83716/8510/1307/6662	9
176	0	GO:0043062	extracellular structure organization	9/128	319/18903	0.00032621	0.00574759	0.00408738	9510/1303/3491/9507/1490/83716/8510/1307/6662	9
177	0	GO:0010565	regulation of cellular ketone metabolic process	6/128	136/18903	0.000328375	0.00575305	0.00409126	133/7291/3638/5743/9563/6662	6
178	0	GO:0045933	positive regulation of muscle contraction	4/128	49/18903	0.000335697	0.0058483	0.00415899	5997/5743/1490/93649	4
179	0	GO:0045229	external encapsulating structure organization	9/128	321/18903	0.000341452	0.00588388	0.00418429	9510/1303/3491/9507/1490/83716/8510/1307/6662	9
180	0	GO:0034101	erythrocyte homeostasis	6/128	137/18903	0.000341534	0.00588388	0.00418429	3398/9935/3162/10365/8444/652	6
181	0	GO:0034644	cellular response to UV	5/128	89/18903	0.000346716	0.00594015	0.00422432	1026/581/4609/5111/5743	5
182	0	GO:0010586	miRNA metabolic process	5/128	90/18903	0.00036514	0.00618676	0.00439969	9314/4609/652/93649/6662	5
183	0	GO:0032872	regulation of stress-activated MAPK cascade	7/128	195/18903	0.000368657	0.00618676	0.00439969	1647/4609/1490/1843/3489/652/10912	7
184	0	GO:0060973	cell migration involved in heart development	3/128	21/18903	0.000368924	0.00618676	0.00439969	7291/652/5159	3
185	0	GO:0072175	epithelial tube formation	6/128	139/18903	0.000369091	0.00618676	0.00439969	133/7291/6385/652/7798/6662	6
186	0	GO:0060324	face development	4/128	51/18903	0.000391831	0.00653263	0.00464565	7763/83716/84159/64651	4
187	0	GO:0071496	cellular response to external stimulus	9/128	328/18903	0.000399517	0.00662515	0.00471145	1647/1026/3162/3659/5743/968/93649/9531/6662	9
188	0	GO:0070302	regulation of stress-activated protein kinase signaling cascade	7/128	198/18903	0.000404124	0.0066659	0.00474043	1647/4609/1490/1843/3489/652/10912	7
189	0	GO:0035107	appendage morphogenesis	6/128	142/18903	0.000413655	0.00675129	0.00480115	581/7291/6926/652/116039/6662	6
190	0	GO:0035108	limb morphogenesis	6/128	142/18903	0.000413655	0.00675129	0.00480115	581/7291/6926/652/116039/6662	6
191	0	GO:0030728	ovulation	3/128	22/18903	0.000425067	0.00686528	0.00488221	9510/5997/5743	3
192	0	GO:0072111	cell proliferation involved in kidney development	3/128	22/18903	0.000425067	0.00686528	0.00488221	4609/652/5159	3
193	0	GO:0050673	epithelial cell proliferation	11/128	481/18903	0.00043298	0.00695684	0.00494733	3398/3397/3162/581/4609/7291/2152/3280/652/116039/6662	11
194	0	GO:0060562	epithelial tube morphogenesis	9/128	335/18903	0.000465501	0.00741395	0.0052724	4609/133/7291/6385/3280/6926/652/7798/6662	9
195	0	GO:0014909	smooth muscle cell migration	5/128	95/18903	0.000468602	0.00741395	0.0052724	9510/5054/1649/93649/5159	5
196	0	GO:1990874	vascular associated smooth muscle cell proliferation	5/128	95/18903	0.000468602	0.00741395	0.0052724	1026/9510/3162/1649/93649	5
197	0	GO:0032330	regulation of chondrocyte differentiation	4/128	54/18903	0.000488167	0.00762376	0.0054216	1490/8817/652/6662	4
198	0	GO:0045778	positive regulation of ossification	4/128	54/18903	0.000488167	0.00762376	0.0054216	55603/3491/652/116039	4
199	0	GO:0032091	negative regulation of protein binding	5/128	96/18903	0.000491697	0.00762376	0.0054216	3397/1026/581/2962/10763	5
200	0	GO:0051153	regulation of striated muscle cell differentiation	5/128	96/18903	0.000491697	0.00762376	0.0054216	5997/5999/652/2146/93649	5
201	0	GO:1903038	negative regulation of leukocyte cell-cell adhesion	6/128	147/18903	0.000497162	0.0076391	0.00543251	9314/3659/384/2302/6385/652	6
202	0	GO:0070663	regulation of leukocyte proliferation	8/128	269/18903	0.000497613	0.0076391	0.00543251	1026/3659/384/2302/6385/3280/652/4828	8
203	0	GO:0050678	regulation of epithelial cell proliferation	10/128	414/18903	0.000520065	0.00788371	0.00560647	3397/3162/581/4609/7291/2152/3280/652/116039/6662	10
204	0	GO:0003179	heart valve morphogenesis	4/128	55/18903	0.000523716	0.00788371	0.00560647	7291/3491/652/6662	4
205	0	GO:0070169	positive regulation of biomineral tissue development	4/128	55/18903	0.000523716	0.00788371	0.00560647	55603/3491/652/116039	4
206	0	GO:0072132	mesenchyme morphogenesis	4/128	55/18903	0.000523716	0.00788371	0.00560647	4609/7291/6926/6662	4
207	0	GO:0016525	negative regulation of angiogenesis	6/128	149/18903	0.000534018	0.00799996	0.00568914	1647/9510/9314/5054/10365/7058	6
208	0	GO:0014020	primary neural tube formation	5/128	98/18903	0.000540446	0.00805732	0.00572993	133/7291/6385/652/7798	5
209	0	GO:0110151	positive regulation of biomineralization	4/128	56/18903	0.000561069	0.00832477	0.00592012	55603/3491/652/116039	4
210	0	GO:0003300	cardiac muscle hypertrophy	5/128	99/18903	0.000566141	0.00836001	0.00594519	5997/5999/2146/4000/29995	5
211	0	GO:0071456	cellular response to hypoxia	6/128	151/18903	0.000572967	0.008381	0.00596011	3162/4609/7291/5743/4000/10397	6
212	0	GO:2000181	negative regulation of blood vessel morphogenesis	6/128	151/18903	0.000572967	0.008381	0.00596011	1647/9510/9314/5054/10365/7058	6
213	0	GO:0072006	nephron development	6/128	152/18903	0.000593252	0.0085966	0.00611344	4609/2302/3280/652/6662/5159	6
214	0	GO:1901343	negative regulation of vasculature development	6/128	152/18903	0.000593252	0.0085966	0.00611344	1647/9510/9314/5054/10365/7058	6
215	0	GO:0010332	response to gamma radiation	4/128	57/18903	0.000600277	0.00861787	0.00612856	1026/581/4609/1410	4
216	0	GO:0038066	p38MAPK cascade	4/128	57/18903	0.000600277	0.00861787	0.00612856	1647/1843/652/10912	4
217	0	GO:0042098	T cell proliferation	7/128	212/18903	0.000607459	0.00868078	0.0061733	581/3659/384/2302/6385/3280/652	7
218	0	GO:0070661	leukocyte proliferation	9/128	348/18903	0.00061183	0.00870315	0.00618921	1026/581/3659/384/2302/6385/3280/652/4828	9
219	0	GO:0048745	smooth muscle tissue development	3/128	25/18903	0.000625495	0.00881664	0.00626992	7763/652/6662	3
220	0	GO:0060575	intestinal epithelial cell differentiation	3/128	25/18903	0.000625495	0.00881664	0.00626992	639/4852/6662	3
221	0	GO:0045834	positive regulation of lipid metabolic process	6/128	154/18903	0.000635491	0.008917	0.00634129	133/7291/3491/5743/3949/5159	6
222	0	GO:0045620	negative regulation of lymphocyte differentiation	4/128	58/18903	0.000641391	0.00895925	0.00637133	3398/3659/2302/652	4
223	0	GO:0014897	striated muscle hypertrophy	5/128	102/18903	0.000648746	0.00902135	0.0064155	5997/5999/2146/4000/29995	5
224	0	GO:0035148	tube formation	6/128	155/18903	0.000657467	0.0091018	0.00647271	133/7291/6385/652/7798/6662	6
225	0	GO:0043542	endothelial cell migration	8/128	281/18903	0.000662617	0.00910773	0.00647693	3397/1647/9314/3162/5743/8817/811/652	8
226	0	GO:0045861	negative regulation of proteolysis	9/128	352/18903	0.000663769	0.00910773	0.00647693	9314/5054/5743/7980/7077/1410/5582/4130/4803	9
227	0	GO:0006469	negative regulation of protein kinase activity	7/128	216/18903	0.000678428	0.00926787	0.0065908	1647/1026/5997/7345/1843/652/93649	7
228	0	GO:0045604	regulation of epidermal cell differentiation	4/128	59/18903	0.000684462	0.009269	0.00659161	3280/652/2146/23764	4
229	0	GO:0001503	ossification	10/128	429/18903	0.000684489	0.009269	0.00659161	55603/7291/3491/5743/1490/8817/652/116039/166929/6662	10
230	0	GO:0060561	apoptotic process involved in morphogenesis	3/128	26/18903	0.000703597	0.00948633	0.00674616	581/3491/1410	3
231	0	GO:0014896	muscle hypertrophy	5/128	104/18903	0.000708624	0.00951274	0.00676494	5997/5999/2146/4000/29995	5
232	0	GO:0043407	negative regulation of MAP kinase activity	4/128	60/18903	0.000729542	0.00975133	0.00693462	5997/7345/1843/652	4
233	0	GO:1901796	regulation of signal transduction by p53 class mediator	5/128	105/18903	0.000740068	0.00984957	0.00700448	7314/4609/7291/6446/8444	5
234	0	GO:0036294	cellular response to decreased oxygen levels	6/128	159/18903	0.000751324	0.00991428	0.0070505	3162/4609/7291/5743/4000/10397	6
235	0	GO:0048592	eye morphogenesis	6/128	159/18903	0.000751324	0.00991428	0.0070505	581/7291/652/4237/639/6662	6
236	0	GO:0001841	neural tube formation	5/128	106/18903	0.000772543	0.0101511	0.0072189	133/7291/6385/652/7798	5
237	0	GO:0051147	regulation of muscle cell differentiation	6/128	160/18903	0.00077633	0.0101578	0.00722368	3398/5997/5999/652/2146/93649	6
238	0	GO:0032967	positive regulation of collagen biosynthetic process	3/128	27/18903	0.000787647	0.0102196	0.00726765	1490/652/5159	3
239	0	GO:2000737	negative regulation of stem cell differentiation	3/128	27/18903	0.000787647	0.0102196	0.00726765	3280/6926/2146	3
240	0	GO:0045787	positive regulation of cell cycle	9/128	362/18903	0.000809568	0.0104603	0.00743879	9510/6241/1490/8444/3280/6926/811/2146/5159	9
241	0	GO:0097191	extrinsic apoptotic signaling pathway	7/128	224/18903	0.000840054	0.0107724	0.00766076	3162/581/5054/652/4000/9531/4803	7
242	0	GO:0014812	muscle cell migration	5/128	108/18903	0.000840673	0.0107724	0.00766076	9510/5054/1649/93649/5159	5
243	0	GO:0032956	regulation of actin cytoskeleton organization	9/128	365/18903	0.000858071	0.0108451	0.00771245	3397/5999/390/6385/1490/27289/11034/10458/5159	9
244	0	GO:0042060	wound healing	10/128	442/18903	0.000859756	0.0108451	0.00771245	1026/3162/5054/1839/3491/2152/6385/7980/221037/5159	10
245	0	GO:1904063	negative regulation of cation transmembrane transport	5/128	109/18903	0.00087637	0.0108451	0.00771245	2669/6236/5997/7291/5999	5
246	0	GO:2001244	positive regulation of intrinsic apoptotic signaling pathway	4/128	63/18903	0.00087735	0.0108451	0.00771245	581/7314/4609/1649	4
247	0	GO:0010714	positive regulation of collagen metabolic process	3/128	28/18903	0.00087782	0.0108451	0.00771245	1490/652/5159	3
248	0	GO:0032104	regulation of response to extracellular stimulus	3/128	28/18903	0.00087782	0.0108451	0.00771245	581/5582/4852	3
249	0	GO:0032107	regulation of response to nutrient levels	3/128	28/18903	0.00087782	0.0108451	0.00771245	581/5582/4852	3
250	0	GO:0060479	lung cell differentiation	3/128	28/18903	0.00087782	0.0108451	0.00771245	2302/10365/6662	3
251	0	GO:0060487	lung epithelial cell differentiation	3/128	28/18903	0.00087782	0.0108451	0.00771245	2302/10365/6662	3
252	0	GO:0021915	neural tube development	6/128	164/18903	0.000882853	0.010864	0.00772589	133/7291/6385/3280/652/7798	6
253	0	GO:0006606	protein import into nucleus	6/128	165/18903	0.000911164	0.0111241	0.00791085	1026/3838/5743/652/4000/9531	6
254	0	GO:0031960	response to corticosteroid	6/128	165/18903	0.000911164	0.0111241	0.00791085	5111/133/1036/6446/5743/1490	6
255	0	GO:0051250	negative regulation of lymphocyte activation	6/128	166/18903	0.000940169	0.0114332	0.00813067	3398/3659/384/2302/6385/652	6
256	0	GO:0001818	negative regulation of cytokine production	9/128	371/18903	0.000962187	0.0116552	0.00828858	9314/3162/1649/7291/384/2302/10365/2146/4828	9
257	0	GO:0072012	glomerulus vasculature development	3/128	29/18903	0.000974286	0.011676	0.00830332	3280/652/5159	3
258	0	GO:0097421	liver regeneration	3/128	29/18903	0.000974286	0.011676	0.00830332	3162/5111/2146	3
259	0	GO:0010594	regulation of endothelial cell migration	7/128	230/18903	0.000980132	0.011676	0.00830332	1647/9314/3162/5743/8817/811/652	7
260	0	GO:0016126	sterol biosynthetic process	4/128	65/18903	0.000986879	0.011676	0.00830332	3638/3157/6713/3422	4
261	0	GO:0031100	animal organ regeneration	4/128	65/18903	0.000986879	0.011676	0.00830332	3162/5111/133/2146	4
262	0	GO:0080164	regulation of nitric oxide metabolic process	4/128	65/18903	0.000986879	0.011676	0.00830332	9314/5743/10365/4852	4
263	0	GO:0045445	myoblast differentiation	5/128	112/18903	0.000990255	0.011676	0.00830332	1649/6926/652/93649/6662	5
264	0	GO:2001233	regulation of apoptotic signaling pathway	9/128	374/18903	0.00101797	0.0119172	0.0084749	3162/581/5054/7314/4609/1649/5743/652/4000	9
265	0	GO:0009314	response to radiation	10/128	452/18903	0.0010184	0.0119172	0.0084749	3398/1647/1026/581/4609/5111/5743/1410/639/4852	10
266	0	GO:0051170	import into nucleus	6/128	169/18903	0.00103147	0.0120247	0.00855135	1026/3838/5743/652/4000/9531	6
267	0	GO:0045682	regulation of epidermis development	4/128	66/18903	0.0010451	0.0120927	0.00859968	3280/652/2146/23764	4
268	0	GO:0060675	ureteric bud morphogenesis	4/128	66/18903	0.0010451	0.0120927	0.00859968	4609/3280/652/6662	4
269	0	GO:0002062	chondrocyte differentiation	5/128	114/18903	0.00107206	0.0123586	0.00878874	1490/8817/652/116039/6662	5
270	0	GO:0060325	face morphogenesis	3/128	30/18903	0.00107721	0.012372	0.00879828	83716/84159/64651	3
271	0	GO:0046661	male sex differentiation	6/128	171/18903	0.00109602	0.0125415	0.00891886	581/7314/6926/84159/6662/5159	6
272	0	GO:0035019	somatic stem cell population maintenance	4/128	67/18903	0.00110568	0.0125594	0.0089316	9314/4609/3280/6662	4
273	0	GO:0072171	mesonephric tubule morphogenesis	4/128	67/18903	0.00110568	0.0125594	0.0089316	4609/3280/652/6662	4
274	0	GO:0072593	reactive oxygen species metabolic process	7/128	235/18903	0.00111039	0.0125669	0.00893688	1647/1026/384/3491/1490/1410/5159	7
275	0	GO:0034766	negative regulation of ion transmembrane transport	5/128	115/18903	0.00111479	0.0125708	0.00893965	2669/6236/5997/7291/5999	5
276	0	GO:0046651	lymphocyte proliferation	8/128	305/18903	0.00112479	0.0126376	0.00898717	1026/581/3659/384/2302/6385/3280/652	8
277	0	GO:0034504	protein localization to nucleus	8/128	306/18903	0.00114854	0.0128578	0.00914377	1026/3838/5743/811/652/4000/9531/6662	8
278	0	GO:0072009	nephron epithelium development	5/128	116/18903	0.00115877	0.0129257	0.00919207	4609/2302/3280/652/6662	5
279	0	GO:0048384	retinoic acid receptor signaling pathway	3/128	31/18903	0.00118676	0.0130501	0.00928055	10365/811/2146	3
280	0	GO:0061437	renal system vasculature development	3/128	31/18903	0.00118676	0.0130501	0.00928055	3280/652/5159	3
281	0	GO:0061440	kidney vasculature development	3/128	31/18903	0.00118676	0.0130501	0.00928055	3280/652/5159	3
282	0	GO:1900745	positive regulation of p38MAPK cascade	3/128	31/18903	0.00118676	0.0130501	0.00928055	1647/652/10912	3
283	0	GO:0030900	forebrain development	9/128	383/18903	0.00120127	0.013163	0.00936084	3398/581/7314/3280/6926/652/2146/4852/93986	9
284	0	GO:1902903	regulation of supramolecular fiber organization	9/128	384/18903	0.00122319	0.0132451	0.00941921	3397/5999/6385/1490/1410/3949/11034/4130/10458	9
285	0	GO:0050670	regulation of lymphocyte proliferation	7/128	239/18903	0.00122409	0.0132451	0.00941921	1026/3659/384/2302/6385/3280/652	7
286	0	GO:0010611	regulation of cardiac muscle hypertrophy	4/128	69/18903	0.00123418	0.0132451	0.00941921	5997/5999/4000/29995	4
287	0	GO:0030858	positive regulation of epithelial cell differentiation	4/128	69/18903	0.00123418	0.0132451	0.00941921	5054/2302/652/6662	4
288	0	GO:0032835	glomerulus development	4/128	69/18903	0.00123418	0.0132451	0.00941921	2302/3280/652/5159	4
289	0	GO:0071453	cellular response to oxygen levels	6/128	175/18903	0.00123439	0.0132451	0.00941921	3162/4609/7291/5743/4000/10397	6
290	0	GO:0030326	embryonic limb morphogenesis	5/128	118/18903	0.00125058	0.0132707	0.00943738	581/7291/6926/652/116039	5
291	0	GO:0035113	embryonic appendage morphogenesis	5/128	118/18903	0.00125058	0.0132707	0.00943738	581/7291/6926/652/116039	5
292	0	GO:0043200	response to amino acid	5/128	118/18903	0.00125058	0.0132707	0.00943738	5111/1036/1490/10458/1307	5
293	0	GO:0033673	negative regulation of kinase activity	7/128	240/18903	0.00125389	0.0132707	0.00943738	1647/1026/5997/7345/1843/652/93649	7
294	0	GO:0032943	mononuclear cell proliferation	8/128	312/18903	0.00129956	0.01356	0.0096431	1026/581/3659/384/2302/6385/3280/652	8
295	0	GO:0042130	negative regulation of T cell proliferation	4/128	70/18903	0.00130219	0.01356	0.0096431	384/2302/6385/652	4
296	0	GO:0003180	aortic valve morphogenesis	3/128	32/18903	0.00130309	0.01356	0.0096431	7291/652/6662	3
297	0	GO:0035115	embryonic forelimb morphogenesis	3/128	32/18903	0.00130309	0.01356	0.0096431	7291/6926/116039	3
298	0	GO:0048710	regulation of astrocyte differentiation	3/128	32/18903	0.00130309	0.01356	0.0096431	3398/3280/3949	3
299	0	GO:0043534	blood vessel endothelial cell migration	6/128	177/18903	0.0013084	0.0135697	0.00965006	3397/1647/9314/3162/5743/8817	6
300	0	GO:0060485	mesenchyme development	8/128	313/18903	0.00132621	0.0136571	0.00971217	4609/7291/3280/6926/652/2146/6662/5159	8
301	0	GO:0001659	temperature homeostasis	6/128	178/18903	0.00134666	0.0136571	0.00971217	3397/1649/5743/4857/4237/10912	6
302	0	GO:0006694	steroid biosynthetic process	6/128	178/18903	0.00134666	0.0136571	0.00971217	133/3638/3157/6713/9563/3422	6
303	0	GO:0048736	appendage development	6/128	178/18903	0.00134666	0.0136571	0.00971217	581/7291/6926/652/116039/6662	6
304	0	GO:0060173	limb development	6/128	178/18903	0.00134666	0.0136571	0.00971217	581/7291/6926/652/116039/6662	6
305	0	GO:0032944	regulation of mononuclear cell proliferation	7/128	243/18903	0.00134672	0.0136571	0.00971217	1026/3659/384/2302/6385/3280/652	7
306	0	GO:0007613	memory	5/128	120/18903	0.00134765	0.0136571	0.00971217	6446/5743/3949/4130/4803	5
307	0	GO:2000278	regulation of DNA biosynthetic process	5/128	121/18903	0.00139822	0.0141234	0.0100438	1026/9314/4609/5111/5159	5
308	0	GO:0090183	regulation of kidney development	3/128	33/18903	0.00142634	0.0143607	0.0102125	4609/652/6662	3
309	0	GO:0014743	regulation of muscle hypertrophy	4/128	72/18903	0.001446	0.0144646	0.0102865	5997/5999/4000/29995	4
310	0	GO:0060411	cardiac septum morphogenesis	4/128	72/18903	0.001446	0.0144646	0.0102865	3491/3280/6926/652	4
311	0	GO:0031667	response to nutrient levels	10/128	474/18903	0.0014529	0.014487	0.0103024	1026/3162/581/1649/133/5743/968/5582/3949/4852	10
312	0	GO:0098727	maintenance of cell number	6/128	181/18903	0.00146656	0.0145763	0.0103659	9314/4609/3280/6926/2146/6662	6
313	0	GO:0071482	cellular response to light stimulus	5/128	123/18903	0.00150355	0.0148483	0.0105593	1026/581/4609/5111/5743	5
314	0	GO:0042129	regulation of T cell proliferation	6/128	182/18903	0.00150829	0.0148483	0.0105593	3659/384/2302/6385/3280/652	6
315	0	GO:0046890	regulation of lipid biosynthetic process	6/128	182/18903	0.00150829	0.0148483	0.0105593	133/3638/3491/5743/9563/3949	6
316	0	GO:0048863	stem cell differentiation	7/128	248/18903	0.00151331	0.0148505	0.0105609	7291/3280/6926/652/2146/93649/6662	7
317	0	GO:0002067	glandular epithelial cell differentiation	4/128	73/18903	0.0015219	0.0148877	0.0105873	9314/3280/652/6662	4
318	0	GO:0046660	female sex differentiation	5/128	124/18903	0.00155835	0.0151963	0.0108068	9510/581/7314/6926/84159	5
319	0	GO:0000082	G1/S transition of mitotic cell cycle	7/128	250/18903	0.00158428	0.015366	0.0109275	3398/1026/9510/9314/4609/6241/2146	7
320	0	GO:0030330	DNA damage response, signal transduction by p53 class mediator	4/128	74/18903	0.00160052	0.015366	0.0109275	1026/7291/8444/10397	4
321	0	GO:0048662	negative regulation of smooth muscle cell proliferation	4/128	74/18903	0.00160052	0.015366	0.0109275	1026/3162/93649/7434	4
322	0	GO:0051926	negative regulation of calcium ion transport	4/128	74/18903	0.00160052	0.015366	0.0109275	2669/6236/5743/3280	4
323	0	GO:2000573	positive regulation of DNA biosynthetic process	4/128	74/18903	0.00160052	0.015366	0.0109275	9314/4609/5111/5159	4
324	0	GO:0010811	positive regulation of cell-substrate adhesion	5/128	125/18903	0.0016146	0.0154058	0.0109558	3491/6385/811/1307/4852	5
325	0	GO:0043280	positive regulation of cysteine-type endopeptidase activity involved in apoptotic process	5/128	125/18903	0.0016146	0.0154058	0.0109558	581/4609/3491/2152/1490	5
326	0	GO:2000045	regulation of G1/S transition of mitotic cell cycle	6/128	185/18903	0.00163892	0.0155898	0.0110866	3398/1026/9510/9314/6241/2146	6
327	0	GO:0010951	negative regulation of endopeptidase activity	7/128	252/18903	0.00165782	0.0157214	0.0111802	9314/5054/5743/7980/7077/1410/4803	7
328	0	GO:0003206	cardiac chamber morphogenesis	5/128	126/18903	0.00167234	0.0158051	0.0112397	9510/3491/3280/6926/652	5
329	0	GO:1901214	regulation of neuron death	8/128	325/18903	0.0016812	0.0158051	0.0112397	3162/581/7314/1649/5582/10763/4803/4852	8
330	0	GO:0072078	nephron tubule morphogenesis	4/128	75/18903	0.00168194	0.0158051	0.0112397	4609/3280/652/6662	4
331	0	GO:0006809	nitric oxide biosynthetic process	4/128	76/18903	0.00176618	0.0164968	0.0117316	9314/384/5743/10365	4
332	0	GO:0021536	diencephalon development	4/128	76/18903	0.00176618	0.0164968	0.0117316	581/7314/3280/652	4
333	0	GO:0021537	telencephalon development	7/128	255/18903	0.00177308	0.0165115	0.0117421	3398/581/3280/652/2146/4852/93986	7
334	0	GO:0030218	erythrocyte differentiation	5/128	128/18903	0.00179234	0.0165507	0.0117699	3398/9935/10365/8444/652	5
335	0	GO:0050868	negative regulation of T cell activation	5/128	128/18903	0.00179234	0.0165507	0.0117699	3659/384/2302/6385/652	5
336	0	GO:0032970	regulation of actin filament-based process	9/128	406/18903	0.0017933	0.0165507	0.0117699	3397/5999/390/6385/1490/27289/11034/10458/5159	9
337	0	GO:0090257	regulation of muscle system process	7/128	256/18903	0.00181286	0.0166815	0.011863	5997/5999/5743/1490/93649/4000/29995	7
338	0	GO:0010614	negative regulation of cardiac muscle hypertrophy	3/128	36/18903	0.0018392	0.0168241	0.0119644	5997/5999/4000	3
339	0	GO:0060323	head morphogenesis	3/128	36/18903	0.0018392	0.0168241	0.0119644	83716/84159/64651	3
340	0	GO:0072088	nephron epithelium morphogenesis	4/128	77/18903	0.00185331	0.0169033	0.0120207	4609/3280/652/6662	4
341	0	GO:0003007	heart morphogenesis	7/128	258/18903	0.00189449	0.0172282	0.0122518	9510/7291/3491/3280/6926/652/6662	7
342	0	GO:0032874	positive regulation of stress-activated MAPK cascade	5/128	130/18903	0.00191853	0.0173958	0.012371	1647/1490/3489/652/10912	5
343	0	GO:0008217	regulation of blood pressure	6/128	191/18903	0.00192582	0.017411	0.0123817	3398/3162/133/6446/5743/4852	6
344	0	GO:0016049	cell growth	10/128	493/18903	0.00194009	0.0174467	0.0124071	1026/5997/1839/5999/6446/1410/93649/8425/4803/6662	10
345	0	GO:0003253	cardiac neural crest cell migration involved in outflow tract morphogenesis	2/128	10/18903	0.00197579	0.0174467	0.0124071	7291/652	2
346	0	GO:0033085	negative regulation of T cell differentiation in thymus	2/128	10/18903	0.00197579	0.0174467	0.0124071	2302/652	2
347	0	GO:0060452	positive regulation of cardiac muscle contraction	2/128	10/18903	0.00197579	0.0174467	0.0124071	5997/1490	2
348	0	GO:0060502	epithelial cell proliferation involved in lung morphogenesis	2/128	10/18903	0.00197579	0.0174467	0.0124071	652/6662	2
349	0	GO:0061626	pharyngeal arch artery morphogenesis	2/128	10/18903	0.00197579	0.0174467	0.0124071	3280/652	2
350	0	GO:0072203	cell proliferation involved in metanephros development	2/128	10/18903	0.00197579	0.0174467	0.0124071	4609/5159	2
351	0	GO:0031099	regeneration	6/128	192/18903	0.00197711	0.0174467	0.0124071	1026/9314/3162/5111/133/2146	6
352	0	GO:0010595	positive regulation of endothelial cell migration	5/128	131/18903	0.00198401	0.0174467	0.0124071	3162/5743/8817/811/652	5
353	0	GO:0003161	cardiac conduction system development	3/128	37/18903	0.00199165	0.0174467	0.0124071	3398/6926/652	3
354	0	GO:0003176	aortic valve development	3/128	37/18903	0.00199165	0.0174467	0.0124071	7291/652/6662	3
355	0	GO:0061333	renal tubule morphogenesis	4/128	79/18903	0.00203643	0.0177886	0.0126503	4609/3280/652/6662	4
356	0	GO:0070304	positive regulation of stress-activated protein kinase signaling cascade	5/128	132/18903	0.00205111	0.0178666	0.0127057	1647/1490/3489/652/10912	5
357	0	GO:0010466	negative regulation of peptidase activity	7/128	263/18903	0.00211107	0.0183374	0.0130405	9314/5054/5743/7980/7077/1410/4803	7
358	0	GO:0003151	outflow tract morphogenesis	4/128	80/18903	0.00213251	0.0183817	0.0130721	7291/3280/6926/652	4
359	0	GO:0051495	positive regulation of cytoskeleton organization	6/128	195/18903	0.00213721	0.0183817	0.0130721	3397/6385/1490/10763/11034/10458	6
360	0	GO:0001933	negative regulation of protein phosphorylation	8/128	338/18903	0.00214672	0.0183817	0.0130721	1647/1026/5997/581/7345/1843/652/93649	8
361	0	GO:0090287	regulation of cellular response to growth factor stimulus	8/128	338/18903	0.00214672	0.0183817	0.0130721	65997/387914/3491/8817/3280/652/93649/8425	8
362	0	GO:0003203	endocardial cushion morphogenesis	3/128	38/18903	0.00215175	0.0183817	0.0130721	7291/6926/6662	3
363	0	GO:0014741	negative regulation of muscle hypertrophy	3/128	38/18903	0.00215175	0.0183817	0.0130721	5997/5999/4000	3
364	0	GO:0048545	response to steroid hormone	8/128	339/18903	0.00218635	0.018626	0.0132458	5111/133/1036/6446/5743/1490/811/652	8
365	0	GO:0045664	regulation of neuron differentiation	6/128	196/18903	0.0021927	0.0186289	0.0132479	3398/3280/811/652/4803/6662	6
366	0	GO:0070371	ERK1 and ERK2 cascade	8/128	340/18903	0.00222655	0.0188568	0.01341	4609/3491/1490/8817/652/4852/6662/5159	8
367	0	GO:0072332	intrinsic apoptotic signaling pathway by p53 class mediator	4/128	81/18903	0.00223168	0.0188568	0.01341	1026/581/7314/4609	4
368	0	GO:0071897	DNA biosynthetic process	6/128	198/18903	0.00230692	0.0194396	0.0138244	1026/9314/4609/5111/1490/5159	6
369	0	GO:0035136	forelimb morphogenesis	3/128	39/18903	0.00231962	0.0194562	0.0138362	7291/6926/116039	3
370	0	GO:0001558	regulation of cell growth	9/128	422/18903	0.00232858	0.0194562	0.0138362	1026/5997/1839/5999/6446/1410/93649/8425/4803	9
371	0	GO:0048708	astrocyte differentiation	4/128	82/18903	0.00233399	0.0194562	0.0138362	3398/3280/3949/6662	4
372	0	GO:2000736	regulation of stem cell differentiation	4/128	82/18903	0.00233399	0.0194562	0.0138362	3280/6926/2146/6662	4
373	0	GO:0051924	regulation of calcium ion transport	7/128	268/18903	0.00234636	0.0195069	0.0138722	2669/6236/581/5999/5743/3280/5159	7
374	0	GO:0046349	amino sugar biosynthetic process	2/128	11/18903	0.00240417	0.0196193	0.0139522	9945/6675	2
375	0	GO:0048563	post-embryonic animal organ morphogenesis	2/128	11/18903	0.00240417	0.0196193	0.0139522	581/4237	2
376	0	GO:0060272	embryonic skeletal joint morphogenesis	2/128	11/18903	0.00240417	0.0196193	0.0139522	652/116039	2
377	0	GO:0060433	bronchus development	2/128	11/18903	0.00240417	0.0196193	0.0139522	652/6662	2
378	0	GO:0072173	metanephric tubule morphogenesis	2/128	11/18903	0.00240417	0.0196193	0.0139522	3280/6662	2
379	0	GO:2000253	positive regulation of feeding behavior	2/128	11/18903	0.00240417	0.0196193	0.0139522	29105/4852	2
380	0	GO:2000727	positive regulation of cardiac muscle cell differentiation	2/128	11/18903	0.00240417	0.0196193	0.0139522	652/93649	2
381	0	GO:0043393	regulation of protein binding	6/128	200/18903	0.00242558	0.0197421	0.0140395	3397/1026/581/2962/10763/652	6
382	0	GO:0014032	neural crest cell development	4/128	83/18903	0.00243949	0.0198033	0.014083	7291/3280/652/6662	4
383	0	GO:0051216	cartilage development	6/128	201/18903	0.00248661	0.0200992	0.0142935	3491/1490/8817/652/116039/6662	6
384	0	GO:0032965	regulation of collagen biosynthetic process	3/128	40/18903	0.00249539	0.0200992	0.0142935	1490/652/5159	3
385	0	GO:0035886	vascular associated smooth muscle cell differentiation	3/128	40/18903	0.00249539	0.0200992	0.0142935	133/3280/93649	3
386	0	GO:0021675	nerve development	4/128	84/18903	0.00254821	0.0204232	0.0145238	9935/3280/5582/4803	4
387	0	GO:0022408	negative regulation of cell-cell adhesion	6/128	202/18903	0.00254878	0.0204232	0.0145238	9314/3659/384/2302/6385/652	6
388	0	GO:0008203	cholesterol metabolic process	5/128	139/18903	0.00256816	0.0205254	0.0145966	3638/3157/6713/3422/3949	5
389	0	GO:0001763	morphogenesis of a branching structure	6/128	203/18903	0.00261211	0.0208231	0.0148082	4609/133/6926/652/639/6662	6
390	0	GO:0000302	response to reactive oxygen species	6/128	204/18903	0.00267663	0.0211403	0.0150339	3162/5111/10365/1410/2146/5159	6
391	0	GO:0030513	positive regulation of BMP signaling pathway	3/128	41/18903	0.00267919	0.0211403	0.0150339	3491/3280/652	3
392	0	GO:1902742	apoptotic process involved in development	3/128	41/18903	0.00267919	0.0211403	0.0150339	581/3491/1410	3
393	0	GO:1905314	semi-lunar valve development	3/128	41/18903	0.00267919	0.0211403	0.0150339	7291/652/6662	3
394	0	GO:0045667	regulation of osteoblast differentiation	5/128	141/18903	0.00273182	0.021501	0.0152903	55603/7291/3491/652/6662	5
395	0	GO:0051348	negative regulation of transferase activity	7/128	276/18903	0.00276436	0.021702	0.0154333	1647/1026/5997/7345/1843/652/93649	7
396	0	GO:0045429	positive regulation of nitric oxide biosynthetic process	3/128	42/18903	0.00287113	0.0221723	0.0157677	9314/5743/10365	3
397	0	GO:0003163	sinoatrial node development	2/128	12/18903	0.00287224	0.0221723	0.0157677	6926/652	2
398	0	GO:0072110	glomerular mesangial cell proliferation	2/128	12/18903	0.00287224	0.0221723	0.0157677	652/5159	2
399	0	GO:0097084	vascular associated smooth muscle cell development	2/128	12/18903	0.00287224	0.0221723	0.0157677	133/3280	2
400	0	GO:1902065	response to L-glutamate	2/128	12/18903	0.00287224	0.0221723	0.0157677	5111/10458	2
401	0	GO:0001892	embryonic placenta development	4/128	87/18903	0.0028943	0.0221723	0.0157677	133/3491/3280/639	4
402	0	GO:0014910	regulation of smooth muscle cell migration	4/128	87/18903	0.0028943	0.0221723	0.0157677	9510/5054/93649/5159	4
403	0	GO:0048145	regulation of fibroblast proliferation	4/128	87/18903	0.0028943	0.0221723	0.0157677	1026/581/4609/5159	4
404	0	GO:0050672	negative regulation of lymphocyte proliferation	4/128	87/18903	0.0028943	0.0221723	0.0157677	384/2302/6385/652	4
405	0	GO:0010212	response to ionizing radiation	5/128	143/18903	0.00290291	0.0221723	0.0157677	1647/1026/581/4609/1410	5
406	0	GO:2001056	positive regulation of cysteine-type endopeptidase activity	5/128	143/18903	0.00290291	0.0221723	0.0157677	581/4609/3491/2152/1490	5
407	0	GO:0050921	positive regulation of chemotaxis	5/128	144/18903	0.00299131	0.0227537	0.0161812	5054/2152/8817/811/5159	5
408	0	GO:0044843	cell cycle G1/S phase transition	7/128	280/18903	0.00299372	0.0227537	0.0161812	3398/1026/9510/9314/4609/6241/2146	7
409	0	GO:0032945	negative regulation of mononuclear cell proliferation	4/128	88/18903	0.00301646	0.0228147	0.0162246	384/2302/6385/652	4
410	0	GO:0046889	positive regulation of lipid biosynthetic process	4/128	88/18903	0.00301646	0.0228147	0.0162246	133/3491/5743/3949	4
411	0	GO:0060412	ventricular septum morphogenesis	3/128	43/18903	0.00307133	0.023092	0.0164218	3280/6926/652	3
412	0	GO:0071364	cellular response to epidermal growth factor stimulus	3/128	43/18903	0.00307133	0.023092	0.0164218	3397/10458/6662	3
413	0	GO:0006816	calcium ion transport	9/128	440/18903	0.00307546	0.023092	0.0164218	2669/6236/581/1649/5999/5743/1490/3280/5159	9
414	0	GO:0045165	cell fate commitment	7/128	282/18903	0.00311373	0.0233229	0.016586	3398/9314/3280/6926/652/639/6662	7
415	0	GO:0048864	stem cell development	4/128	89/18903	0.00314209	0.0234786	0.0166967	7291/3280/652/6662	4
416	0	GO:0008584	male gonad development	5/128	147/18903	0.00326815	0.0241019	0.01714	581/7314/84159/6662/5159	5
417	0	GO:0045598	regulation of fat cell differentiation	5/128	147/18903	0.00326815	0.0241019	0.01714	3398/1649/3638/5743/3280	5
418	0	GO:0106106	cold-induced thermogenesis	5/128	147/18903	0.00326815	0.0241019	0.01714	3397/1649/4857/4237/10912	5
419	0	GO:0120161	regulation of cold-induced thermogenesis	5/128	147/18903	0.00326815	0.0241019	0.01714	3397/1649/4857/4237/10912	5
420	0	GO:0008544	epidermis development	8/128	362/18903	0.00326818	0.0241019	0.01714	9935/9314/1490/3280/652/2146/23764/6662	8
421	0	GO:0001709	cell fate determination	3/128	44/18903	0.00327991	0.0241019	0.01714	9314/3280/652	3
422	0	GO:1904706	negative regulation of vascular associated smooth muscle cell proliferation	3/128	44/18903	0.00327991	0.0241019	0.01714	1026/3162/93649	3
423	0	GO:1902806	regulation of cell cycle G1/S phase transition	6/128	213/18903	0.0033124	0.0241468	0.0171719	3398/1026/9510/9314/6241/2146	6
424	0	GO:0046546	development of primary male sexual characteristics	5/128	148/18903	0.0033644	0.0241468	0.0171719	581/7314/84159/6662/5159	5
425	0	GO:0034616	response to laminar fluid shear stress	2/128	13/18903	0.00337946	0.0241468	0.0171719	9314/10365	2
426	0	GO:0045605	negative regulation of epidermal cell differentiation	2/128	13/18903	0.00337946	0.0241468	0.0171719	3280/2146	2
427	0	GO:0045683	negative regulation of epidermis development	2/128	13/18903	0.00337946	0.0241468	0.0171719	3280/2146	2
428	0	GO:0061029	eyelid development in camera-type eye	2/128	13/18903	0.00337946	0.0241468	0.0171719	7291/116039	2
429	0	GO:0061052	negative regulation of cell growth involved in cardiac muscle cell development	2/128	13/18903	0.00337946	0.0241468	0.0171719	5997/5999	2
430	0	GO:0072310	glomerular epithelial cell development	2/128	13/18903	0.00337946	0.0241468	0.0171719	2302/652	2
431	0	GO:0098840	protein transport along microtubule	2/128	13/18903	0.00337946	0.0241468	0.0171719	4130/9531	2
432	0	GO:0099118	microtubule-based protein transport	2/128	13/18903	0.00337946	0.0241468	0.0171719	4130/9531	2
433	0	GO:1901862	negative regulation of muscle tissue development	2/128	13/18903	0.00337946	0.0241468	0.0171719	7291/652	2
434	0	GO:1905907	negative regulation of amyloid fibril formation	2/128	13/18903	0.00337946	0.0241468	0.0171719	1410/3949	2
435	0	GO:0042475	odontogenesis of dentin-containing tooth	4/128	91/18903	0.00340399	0.0242661	0.0172567	581/5054/133/652	4
436	0	GO:0009411	response to UV	5/128	149/18903	0.00346268	0.0245155	0.0174341	1026/581/4609/5111/5743	5
437	0	GO:1902652	secondary alcohol metabolic process	5/128	149/18903	0.00346268	0.0245155	0.0174341	3638/3157/6713/3422/3949	5
438	0	GO:2000377	regulation of reactive oxygen species metabolic process	5/128	149/18903	0.00346268	0.0245155	0.0174341	1647/1026/384/1410/5159	5
439	0	GO:0007548	sex differentiation	7/128	288/18903	0.00349596	0.0246457	0.0175267	9510/581/7314/6926/84159/6662/5159	7
440	0	GO:0010712	regulation of collagen metabolic process	3/128	45/18903	0.00349697	0.0246457	0.0175267	1490/652/5159	3
441	0	GO:0072594	establishment of protein localization to organelle	9/128	449/18903	0.00351396	0.0247093	0.0175719	1026/581/1649/3838/5743/968/652/4000/9531	9
442	0	GO:0001843	neural tube closure	4/128	92/18903	0.00354034	0.0248384	0.0176638	133/7291/6385/652	4
443	0	GO:0001890	placenta development	5/128	150/18903	0.00356301	0.0248849	0.0176968	133/3491/5743/3280/639	5
444	0	GO:0043535	regulation of blood vessel endothelial cell migration	5/128	150/18903	0.00356301	0.0248849	0.0176968	1647/9314/3162/5743/8817	5
445	0	GO:0070997	neuron death	8/128	368/18903	0.00360937	0.025152	0.0178868	3162/581/7314/1649/5582/10763/4803/4852	8
446	0	GO:0031589	cell-substrate adhesion	8/128	369/18903	0.00366883	0.025475	0.0181164	3397/5054/3491/6385/1490/811/1307/4852	8
447	0	GO:0060606	tube closure	4/128	93/18903	0.00368036	0.025475	0.0181164	133/7291/6385/652	4
448	0	GO:1904705	regulation of vascular associated smooth muscle cell proliferation	4/128	93/18903	0.00368036	0.025475	0.0181164	1026/9510/3162/93649	4
449	0	GO:0042180	cellular ketone metabolic process	6/128	218/18903	0.00371095	0.0254831	0.0181222	133/7291/3638/5743/9563/6662	6
450	0	GO:0043523	regulation of neuron apoptotic process	6/128	218/18903	0.00371095	0.0254831	0.0181222	3162/581/1649/5582/10763/4803	6
451	0	GO:1901215	negative regulation of neuron death	6/128	218/18903	0.00371095	0.0254831	0.0181222	3162/581/5582/10763/4803/4852	6
452	0	GO:0060443	mammary gland morphogenesis	3/128	46/18903	0.00372262	0.0254831	0.0181222	581/6926/652	3
453	0	GO:1990090	cellular response to nerve growth factor stimulus	3/128	46/18903	0.00372262	0.0254831	0.0181222	3397/3280/4803	3
454	0	GO:0006338	chromatin remodeling	8/128	373/18903	0.00391429	0.0262753	0.0186855	4609/55723/3024/440689/2146/4000/6594/6662	8
455	0	GO:0051346	negative regulation of hydrolase activity	8/128	373/18903	0.00391429	0.0262753	0.0186855	9314/5997/5054/5743/7980/7077/1410/4803	8
456	0	GO:0003188	heart valve formation	2/128	14/18903	0.00392528	0.0262753	0.0186855	7291/6662	2
457	0	GO:0006047	UDP-N-acetylglucosamine metabolic process	2/128	14/18903	0.00392528	0.0262753	0.0186855	9945/6675	2
458	0	GO:0015816	glycine transport	2/128	14/18903	0.00392528	0.0262753	0.0186855	5997/5999	2
459	0	GO:0035791	platelet-derived growth factor receptor-beta signaling pathway	2/128	14/18903	0.00392528	0.0262753	0.0186855	93649/5159	2
460	0	GO:0048711	positive regulation of astrocyte differentiation	2/128	14/18903	0.00392528	0.0262753	0.0186855	3398/3280	2
461	0	GO:0055012	ventricular cardiac muscle cell differentiation	2/128	14/18903	0.00392528	0.0262753	0.0186855	93649/4000	2
462	0	GO:1901841	regulation of high voltage-gated calcium channel activity	2/128	14/18903	0.00392528	0.0262753	0.0186855	2669/6236	2
463	0	GO:0031018	endocrine pancreas development	3/128	47/18903	0.00395696	0.0262753	0.0186855	3280/652/6662	3
464	0	GO:0060711	labyrinthine layer development	3/128	47/18903	0.00395696	0.0262753	0.0186855	133/3491/3280	3
465	0	GO:0070849	response to epidermal growth factor	3/128	47/18903	0.00395696	0.0262753	0.0186855	3397/10458/6662	3
466	0	GO:0120163	negative regulation of cold-induced thermogenesis	3/128	47/18903	0.00395696	0.0262753	0.0186855	3397/1649/4857	3
467	0	GO:1902895	positive regulation of miRNA transcription	3/128	47/18903	0.00395696	0.0262753	0.0186855	9314/4609/93649	3
468	0	GO:0016125	sterol metabolic process	5/128	154/18903	0.00398528	0.0262943	0.0186991	3638/3157/6713/3422/3949	5
469	0	GO:0034763	negative regulation of transmembrane transport	5/128	154/18903	0.00398528	0.0262943	0.0186991	2669/6236/5997/7291/5999	5
470	0	GO:0043524	negative regulation of neuron apoptotic process	5/128	154/18903	0.00398528	0.0262943	0.0186991	3162/581/5582/10763/4803	5
471	0	GO:0010810	regulation of cell-substrate adhesion	6/128	222/18903	0.00405462	0.0266951	0.0189841	5054/3491/6385/811/1307/4852	6
472	0	GO:0014033	neural crest cell differentiation	4/128	96/18903	0.00412289	0.026916	0.0191412	7291/3280/652/6662	4
473	0	GO:0019217	regulation of fatty acid metabolic process	4/128	96/18903	0.00412289	0.026916	0.0191412	7291/3638/5743/6662	4
474	0	GO:0070664	negative regulation of leukocyte proliferation	4/128	96/18903	0.00412289	0.026916	0.0191412	384/2302/6385/652	4
475	0	GO:0072080	nephron tubule development	4/128	96/18903	0.00412289	0.026916	0.0191412	4609/3280/652/6662	4
476	0	GO:0010171	body morphogenesis	3/128	48/18903	0.0042001	0.0271911	0.0193368	83716/84159/64651	3
477	0	GO:0045581	negative regulation of T cell differentiation	3/128	48/18903	0.0042001	0.0271911	0.0193368	3659/2302/652	3
478	0	GO:1904738	vascular associated smooth muscle cell migration	3/128	48/18903	0.0042001	0.0271911	0.0193368	9510/1649/93649	3
479	0	GO:1990089	response to nerve growth factor	3/128	48/18903	0.0042001	0.0271911	0.0193368	3397/3280/4803	3
480	0	GO:0097193	intrinsic apoptotic signaling pathway	7/128	298/18903	0.00421137	0.0272072	0.0193483	1026/3162/581/7314/4609/1649/5743	7
481	0	GO:0043502	regulation of muscle adaptation	4/128	97/18903	0.00427804	0.0275805	0.0196137	5997/5999/4000/29995	4
482	0	GO:0032642	regulation of chemokine production	4/128	98/18903	0.00443709	0.0285268	0.0202867	9314/3162/7291/384	4
483	0	GO:0042326	negative regulation of phosphorylation	8/128	381/18903	0.00444323	0.0285268	0.0202867	1647/1026/5997/581/7345/1843/652/93649	8
484	0	GO:0009886	post-embryonic animal morphogenesis	2/128	15/18903	0.00450916	0.0285366	0.0202937	581/4237	2
485	0	GO:0043518	negative regulation of DNA damage response, signal transduction by p53 class mediator	2/128	15/18903	0.00450916	0.0285366	0.0202937	7291/8444	2
486	0	GO:0045989	positive regulation of striated muscle contraction	2/128	15/18903	0.00450916	0.0285366	0.0202937	5997/1490	2
487	0	GO:0051956	negative regulation of amino acid transport	2/128	15/18903	0.00450916	0.0285366	0.0202937	5997/5999	2
488	0	GO:0072075	metanephric mesenchyme development	2/128	15/18903	0.00450916	0.0285366	0.0202937	4609/5159	2
489	0	GO:0072498	embryonic skeletal joint development	2/128	15/18903	0.00450916	0.0285366	0.0202937	652/116039	2
490	0	GO:1901722	regulation of cell proliferation involved in kidney development	2/128	15/18903	0.00450916	0.0285366	0.0202937	4609/652	2
491	0	GO:0048511	rhythmic process	7/128	302/18903	0.00452667	0.028589	0.020331	3398/3397/9510/5111/7291/5582/2146	7
492	0	GO:0032602	chemokine production	4/128	99/18903	0.00460007	0.0288762	0.0205352	9314/3162/7291/384	4
493	0	GO:0061326	renal tubule development	4/128	99/18903	0.00460007	0.0288762	0.0205352	4609/3280/652/6662	4
494	0	GO:2001237	negative regulation of extrinsic apoptotic signaling pathway	4/128	99/18903	0.00460007	0.0288762	0.0205352	3162/5054/652/4000	4
495	0	GO:1990845	adaptive thermogenesis	5/128	160/18903	0.00468418	0.0293447	0.0208684	3397/1649/4857/4237/10912	5
496	0	GO:0032964	collagen biosynthetic process	3/128	50/18903	0.00471314	0.0294073	0.0209129	1490/652/5159	3
497	0	GO:0089718	amino acid import across plasma membrane	3/128	50/18903	0.00471314	0.0294073	0.0209129	5997/5999/6510	3
498	0	GO:0023061	signal release	9/128	470/18903	0.00472924	0.0294486	0.0209422	133/4826/5743/5582/6926/440279/8425/415116/4828	9
499	0	GO:0050920	regulation of chemotaxis	6/128	230/18903	0.004812	0.0299038	0.021266	5054/2152/8817/811/1843/5159	6
500	0	GO:0044772	mitotic cell cycle phase transition	9/128	473/18903	0.00492672	0.0304946	0.0216861	3398/1026/9510/9314/4609/6241/10763/1843/2146	9
501	0	GO:1903131	mononuclear cell differentiation	9/128	473/18903	0.00492672	0.0304946	0.0216861	3398/9935/581/3659/4609/2302/652/2146/639	9
502	0	GO:0050873	brown fat cell differentiation	3/128	51/18903	0.00498322	0.0307828	0.0218911	5997/5743/10124	3
503	0	GO:0050878	regulation of body fluid levels	8/128	390/18903	0.00510239	0.031196	0.0221849	9314/5054/133/1036/2152/7372/7980/221037	8
504	0	GO:0019218	regulation of steroid metabolic process	4/128	102/18903	0.00511312	0.031196	0.0221849	133/3638/9563/3949	4
505	0	GO:0008406	gonad development	6/128	233/18903	0.00512127	0.031196	0.0221849	9510/581/7314/84159/6662/5159	6
506	0	GO:0060348	bone development	6/128	233/18903	0.00512127	0.031196	0.0221849	7291/3638/8817/652/116039/6662	6
507	0	GO:2001234	negative regulation of apoptotic signaling pathway	6/128	233/18903	0.00512127	0.031196	0.0221849	3162/581/5054/5743/652/4000	6
508	0	GO:0032095	regulation of response to food	2/128	16/18903	0.00513058	0.031196	0.0221849	5582/4852	2
509	0	GO:0045986	negative regulation of smooth muscle contraction	2/128	16/18903	0.00513058	0.031196	0.0221849	5997/5743	2
510	0	GO:1905906	regulation of amyloid fibril formation	2/128	16/18903	0.00513058	0.031196	0.0221849	1410/3949	2
511	0	GO:0043392	negative regulation of DNA binding	3/128	52/18903	0.00526246	0.0319289	0.0227061	3397/3162/1649	3
512	0	GO:0032677	regulation of interleukin-8 production	4/128	103/18903	0.00529231	0.0319289	0.0227061	9314/5054/1649/2152	4
513	0	GO:0042472	inner ear morphogenesis	4/128	103/18903	0.00529231	0.0319289	0.0227061	9935/3638/6926/6662	4
514	0	GO:0048144	fibroblast proliferation	4/128	103/18903	0.00529231	0.0319289	0.0227061	1026/581/4609/5159	4
515	0	GO:0009913	epidermal cell differentiation	6/128	235/18903	0.0053354	0.0321264	0.0228465	9935/9314/3280/652/2146/23764	6
516	0	GO:0032637	interleukin-8 production	4/128	104/18903	0.00547566	0.0329058	0.0234008	9314/5054/1649/2152	4
517	0	GO:0018105	peptidyl-serine phosphorylation	7/128	313/18903	0.00548607	0.0329058	0.0234008	1647/581/6446/5743/8444/5582/4803	7
518	0	GO:0010656	negative regulation of muscle cell apoptotic process	3/128	53/18903	0.00555094	0.0330393	0.0234958	3162/93649/9531	3
519	0	GO:0015804	neutral amino acid transport	3/128	53/18903	0.00555094	0.0330393	0.0234958	5997/5999/6510	3
520	0	GO:0048146	positive regulation of fibroblast proliferation	3/128	53/18903	0.00555094	0.0330393	0.0234958	1026/4609/5159	3
521	0	GO:2000677	regulation of transcription regulatory region DNA binding	3/128	53/18903	0.00555094	0.0330393	0.0234958	9314/1649/7291	3
522	0	GO:0008585	female gonad development	4/128	105/18903	0.00566321	0.0336119	0.023903	9510/581/7314/84159	4
523	0	GO:0045137	development of primary sexual characteristics	6/128	238/18903	0.00566882	0.0336119	0.023903	9510/581/7314/84159/6662/5159	6
524	0	GO:0010566	regulation of ketone biosynthetic process	2/128	17/18903	0.00578901	0.0339352	0.0241329	133/9563	2
525	0	GO:0016202	regulation of striated muscle tissue development	2/128	17/18903	0.00578901	0.0339352	0.0241329	7291/652	2
526	0	GO:0030575	nuclear body organization	2/128	17/18903	0.00578901	0.0339352	0.0241329	8444/10208	2
527	0	GO:0072109	glomerular mesangium development	2/128	17/18903	0.00578901	0.0339352	0.0241329	652/5159	2
528	0	GO:0072189	ureter development	2/128	17/18903	0.00578901	0.0339352	0.0241329	652/6662	2
529	0	GO:0090399	replicative senescence	2/128	17/18903	0.00578901	0.0339352	0.0241329	1026/5054	2
530	0	GO:0045744	negative regulation of G protein-coupled receptor signaling pathway	3/128	54/18903	0.00584876	0.0341927	0.024316	5997/133/5999	3
531	0	GO:0035282	segmentation	4/128	106/18903	0.005855	0.0341927	0.024316	9935/5100/6926/652	4
532	0	GO:1902105	regulation of leukocyte differentiation	7/128	317/18903	0.0058703	0.0342177	0.0243337	3398/9935/3659/4609/2302/652/639	7
533	0	GO:0001837	epithelial to mesenchymal transition	5/128	169/18903	0.00588999	0.034268	0.0243695	7291/6926/652/2146/6662	5
534	0	GO:0014013	regulation of gliogenesis	4/128	107/18903	0.00605107	0.0350736	0.0249424	3398/3280/3949/2146	4
535	0	GO:0032963	collagen metabolic process	4/128	107/18903	0.00605107	0.0350736	0.0249424	1490/652/8510/5159	4
536	0	GO:0010761	fibroblast migration	3/128	55/18903	0.00615597	0.0355487	0.0252803	6385/7763/84159	3
537	0	GO:2000648	positive regulation of stem cell proliferation	3/128	55/18903	0.00615597	0.0355487	0.0252803	6926/116039/6662	3
538	0	GO:0009416	response to light stimulus	7/128	321/18903	0.00627435	0.036165	0.0257186	3398/1026/581/4609/5111/5743/4852	7
539	0	GO:2001242	regulation of intrinsic apoptotic signaling pathway	5/128	172/18903	0.00633641	0.036455	0.0259248	581/7314/4609/1649/5743	5
540	0	GO:0045786	negative regulation of cell cycle	8/128	405/18903	0.00636474	0.0364917	0.0259509	1026/9314/5743/1843/652/2146/93649/51053	8
541	0	GO:0046545	development of primary female sexual characteristics	4/128	109/18903	0.00645624	0.0364917	0.0259509	9510/581/7314/84159	4
542	0	GO:0010718	positive regulation of epithelial to mesenchymal transition	3/128	56/18903	0.00647266	0.0364917	0.0259509	7291/652/2146	3
543	0	GO:2000630	positive regulation of miRNA metabolic process	3/128	56/18903	0.00647266	0.0364917	0.0259509	9314/4609/93649	3
544	0	GO:0001710	mesodermal cell fate commitment	2/128	18/18903	0.00648392	0.0364917	0.0259509	9314/652	2
545	0	GO:0010958	regulation of amino acid import across plasma membrane	2/128	18/18903	0.00648392	0.0364917	0.0259509	5997/5999	2
546	0	GO:0030540	female genitalia development	2/128	18/18903	0.00648392	0.0364917	0.0259509	581/6926	2
547	0	GO:0035970	peptidyl-threonine dephosphorylation	2/128	18/18903	0.00648392	0.0364917	0.0259509	147699/1843	2
548	0	GO:0060602	branch elongation of an epithelium	2/128	18/18903	0.00648392	0.0364917	0.0259509	652/6662	2
549	0	GO:0072077	renal vesicle morphogenesis	2/128	18/18903	0.00648392	0.0364917	0.0259509	652/6662	2
550	0	GO:1903789	regulation of amino acid transmembrane transport	2/128	18/18903	0.00648392	0.0364917	0.0259509	5997/5999	2
551	0	GO:0008202	steroid metabolic process	7/128	323/18903	0.00648401	0.0364917	0.0259509	133/3638/3157/6713/9563/3422/3949	7
552	0	GO:0010950	positive regulation of endopeptidase activity	5/128	174/18903	0.00664693	0.0373408	0.0265548	581/4609/3491/2152/1490	5
553	0	GO:0043410	positive regulation of MAPK cascade	9/128	496/18903	0.00666247	0.0373604	0.0265687	1647/1490/8817/3489/652/2146/10912/4852/5159	9
554	0	GO:0070231	T cell apoptotic process	3/128	57/18903	0.00679891	0.0380567	0.0270639	581/384/652	3
555	0	GO:0021761	limbic system development	4/128	111/18903	0.00687903	0.0384358	0.0273334	581/7314/6926/2146	4
556	0	GO:1902905	positive regulation of supramolecular fiber organization	5/128	176/18903	0.00696797	0.0388627	0.027637	3397/6385/1490/11034/10458	5
557	0	GO:0019827	stem cell population maintenance	5/128	177/18903	0.00713249	0.0390455	0.0277671	9314/4609/3280/6926/6662	5
558	0	GO:0006695	cholesterol biosynthetic process	3/128	58/18903	0.00713477	0.0390455	0.0277671	3638/3157/3422	3
559	0	GO:0009948	anterior/posterior axis specification	3/128	58/18903	0.00713477	0.0390455	0.0277671	1649/6926/652	3
560	0	GO:0060350	endochondral bone morphogenesis	3/128	58/18903	0.00713477	0.0390455	0.0277671	8817/652/6662	3
561	0	GO:0061005	cell differentiation involved in kidney development	3/128	58/18903	0.00713477	0.0390455	0.0277671	2302/3280/652	3
562	0	GO:1902653	secondary alcohol biosynthetic process	3/128	58/18903	0.00713477	0.0390455	0.0277671	3638/3157/3422	3
563	0	GO:0006913	nucleocytoplasmic transport	7/128	329/18903	0.00714439	0.0390455	0.0277671	1026/3838/5743/811/652/4000/9531	7
564	0	GO:0051169	nuclear transport	7/128	329/18903	0.00714439	0.0390455	0.0277671	1026/3838/5743/811/652/4000/9531	7
565	0	GO:0001502	cartilage condensation	2/128	19/18903	0.0072148	0.0390455	0.0277671	1490/6662	2
566	0	GO:0009226	nucleotide-sugar biosynthetic process	2/128	19/18903	0.0072148	0.0390455	0.0277671	9945/6675	2
567	0	GO:0009301	snRNA transcription	2/128	19/18903	0.0072148	0.0390455	0.0277671	6618/10208	2
568	0	GO:0036003	positive regulation of transcription from RNA polymerase II promoter in response to stress	2/128	19/18903	0.0072148	0.0390455	0.0277671	1649/10365	2
569	0	GO:0060438	trachea development	2/128	19/18903	0.0072148	0.0390455	0.0277671	652/6662	2
570	0	GO:0070242	thymocyte apoptotic process	2/128	19/18903	0.0072148	0.0390455	0.0277671	581/652	2
571	0	GO:0072087	renal vesicle development	2/128	19/18903	0.0072148	0.0390455	0.0277671	652/6662	2
572	0	GO:1901881	positive regulation of protein depolymerization	2/128	19/18903	0.0072148	0.0390455	0.0277671	10763/11034	2
573	0	GO:1902894	negative regulation of miRNA transcription	2/128	19/18903	0.0072148	0.0390455	0.0277671	652/6662	2
574	0	GO:0006939	smooth muscle contraction	4/128	113/18903	0.00731975	0.0395445	0.0281219	5997/5743/6926/93649	4
575	0	GO:0048762	mesenchymal cell differentiation	6/128	252/18903	0.00742938	0.040067	0.0284935	7291/3280/6926/652/2146/6662	6
576	0	GO:0042306	regulation of protein import into nucleus	3/128	59/18903	0.00748032	0.0402685	0.0286368	5743/652/9531	3
577	0	GO:0018209	peptidyl-serine modification	7/128	332/18903	0.00749273	0.0402685	0.0286368	1647/581/6446/5743/8444/5582/4803	7
578	0	GO:0009408	response to heat	4/128	114/18903	0.00754694	0.0404897	0.0287941	3162/5743/1410/9531	4
579	0	GO:0097305	response to alcohol	6/128	253/18903	0.00756866	0.0405361	0.0288271	5997/1036/5999/6446/10365/9563	6
580	0	GO:0030098	lymphocyte differentiation	8/128	419/18903	0.0077452	0.0414101	0.0294486	3398/9935/581/3659/2302/652/2146/639	8
581	0	GO:0048640	negative regulation of developmental growth	4/128	115/18903	0.00777873	0.0415178	0.0295252	1026/5997/5999/652	4
582	0	GO:0042770	signal transduction in response to DNA damage	5/128	181/18903	0.00781778	0.0415831	0.0295716	1647/1026/7291/8444/10397	5
583	0	GO:0043409	negative regulation of MAPK cascade	5/128	181/18903	0.00781778	0.0415831	0.0295716	5997/4609/7345/1843/652	5
584	0	GO:0001658	branching involved in ureteric bud morphogenesis	3/128	60/18903	0.00783563	0.0416066	0.0295884	4609/652/6662	3
585	0	GO:0051402	neuron apoptotic process	6/128	255/18903	0.00785288	0.041627	0.0296029	3162/581/1649/5582/10763/4803	6
586	0	GO:0032332	positive regulation of chondrocyte differentiation	2/128	20/18903	0.00798113	0.0418066	0.0297306	8817/6662	2
587	0	GO:0042474	middle ear morphogenesis	2/128	20/18903	0.00798113	0.0418066	0.0297306	3638/116039	2
588	0	GO:0060716	labyrinthine layer blood vessel development	2/128	20/18903	0.00798113	0.0418066	0.0297306	3491/3280	2
589	0	GO:0070314	G1 to G0 transition	2/128	20/18903	0.00798113	0.0418066	0.0297306	84858/2146	2
590	0	GO:0072234	metanephric nephron tubule development	2/128	20/18903	0.00798113	0.0418066	0.0297306	3280/6662	2
591	0	GO:1905209	positive regulation of cardiocyte differentiation	2/128	20/18903	0.00798113	0.0418066	0.0297306	652/93649	2
592	0	GO:2000629	negative regulation of miRNA metabolic process	2/128	20/18903	0.00798113	0.0418066	0.0297306	652/6662	2
593	0	GO:0030865	cortical cytoskeleton organization	3/128	61/18903	0.00820074	0.0427403	0.0303946	390/27289/811	3
594	0	GO:0060113	inner ear receptor cell differentiation	3/128	61/18903	0.00820074	0.0427403	0.0303946	6385/3280/652	3
595	0	GO:0060135	maternal process involved in female pregnancy	3/128	61/18903	0.00820074	0.0427403	0.0303946	5997/5743/639	3
596	0	GO:0000079	regulation of cyclin-dependent protein serine/threonine kinase activity	4/128	117/18903	0.00825626	0.0429575	0.030549	1647/1026/57018/93649	4
597	0	GO:0062012	regulation of small molecule metabolic process	7/128	339/18903	0.00835436	0.0433951	0.0308602	133/7291/3638/5743/9563/3949/6662	7
598	0	GO:0002040	sprouting angiogenesis	5/128	185/18903	0.00854765	0.0440287	0.0313108	9314/3162/5743/10365/652	5
599	0	GO:0032233	positive regulation of actin filament bundle assembly	3/128	62/18903	0.00857573	0.0440287	0.0313108	3397/6385/1490	3
600	0	GO:0032387	negative regulation of intracellular transport	3/128	62/18903	0.00857573	0.0440287	0.0313108	3638/1410/9531	3
601	0	GO:0035904	aorta development	3/128	62/18903	0.00857573	0.0440287	0.0313108	3280/639/5159	3
602	0	GO:0045428	regulation of nitric oxide biosynthetic process	3/128	62/18903	0.00857573	0.0440287	0.0313108	9314/5743/10365	3
603	0	GO:0070228	regulation of lymphocyte apoptotic process	3/128	62/18903	0.00857573	0.0440287	0.0313108	581/384/652	3
604	0	GO:0090303	positive regulation of wound healing	3/128	62/18903	0.00857573	0.0440287	0.0313108	5054/1839/2152	3
605	0	GO:0090068	positive regulation of cell cycle process	6/128	260/18903	0.00859702	0.0440651	0.0313367	9510/6241/1490/8444/2146/5159	6
606	0	GO:0009266	response to temperature stimulus	5/128	186/18903	0.00873725	0.0447099	0.0317953	3162/133/5743/1410/9531	5
607	0	GO:0061050	regulation of cell growth involved in cardiac muscle cell development	2/128	21/18903	0.00878241	0.0447196	0.0318022	5997/5999	2
608	0	GO:0090189	regulation of branching involved in ureteric bud morphogenesis	2/128	21/18903	0.00878241	0.0447196	0.0318022	652/6662	2
609	0	GO:2000725	regulation of cardiac muscle cell differentiation	2/128	21/18903	0.00878241	0.0447196	0.0318022	652/93649	2
610	0	GO:0032757	positive regulation of interleukin-8 production	3/128	63/18903	0.00896065	0.0455524	0.0323944	5054/1649/2152	3
611	0	GO:1904029	regulation of cyclin-dependent protein kinase activity	4/128	120/18903	0.00900798	0.0457181	0.0325122	1647/1026/57018/93649	4
612	0	GO:1903522	regulation of blood circulation	6/128	263/18903	0.00906711	0.045943	0.0326722	5997/1839/133/5999/5743/1490	6
613	0	GO:0061138	morphogenesis of a branching epithelium	5/128	188/18903	0.00912514	0.0461616	0.0328276	4609/133/6926/652/6662	5
614	0	GO:0006334	nucleosome assembly	4/128	121/18903	0.00926814	0.0467325	0.0332337	55723/3024/440689/6662	4
615	0	GO:0090100	positive regulation of transmembrane receptor protein serine/threonine kinase signaling pathway	4/128	121/18903	0.00926814	0.0467325	0.0332337	3491/3280/652/93649	4
616	0	GO:1901989	positive regulation of cell cycle phase transition	4/128	122/18903	0.00953316	0.0478746	0.0340458	9510/6241/8444/2146	4
617	0	GO:0007517	muscle organ development	7/128	348/18903	0.00956701	0.0478746	0.0340458	1839/7291/1410/652/93649/84159/23764	7
618	0	GO:0003228	atrial cardiac muscle tissue development	2/128	22/18903	0.00961815	0.0478746	0.0340458	6926/652	2
619	0	GO:0032700	negative regulation of interleukin-17 production	2/128	22/18903	0.00961815	0.0478746	0.0340458	1649/384	2
620	0	GO:0032891	negative regulation of organic acid transport	2/128	22/18903	0.00961815	0.0478746	0.0340458	5997/5999	2
621	0	GO:0048634	regulation of muscle organ development	2/128	22/18903	0.00961815	0.0478746	0.0340458	7291/652	2
622	0	GO:0060713	labyrinthine layer morphogenesis	2/128	22/18903	0.00961815	0.0478746	0.0340458	133/3491	2
623	0	GO:0098743	cell aggregation	2/128	22/18903	0.00961815	0.0478746	0.0340458	1490/6662	2
624	0	GO:0006940	regulation of smooth muscle contraction	3/128	65/18903	0.00976049	0.0485053	0.0344943	5997/5743/93649	3
625	0	GO:0022612	gland morphogenesis	4/128	123/18903	0.00980306	0.0486389	0.0345893	581/6926/652/6662	4
626	0	GO:0006936	muscle contraction	7/128	351/18903	0.00999852	0.0495294	0.0352226	5997/384/5743/1490/1410/6926/93649	7
627	0	GO:0072089	stem cell proliferation	4/128	124/18903	0.0100779	0.0498429	0.0354456	10763/6926/116039/6662	4
628	1	GO:0052547	regulation of peptidase activity	18/128	459/18903	2.01e-09	2.84e-06	2.08e-06	2192/7980/1471/2934/581/58189/7077/5270/9314/710/4609/5054/5743/2152/1410/5118/1508/4803	18
629	1	GO:0050673	epithelial cell proliferation	18/128	481/18903	4.19e-09	2.84e-06	2.08e-06	3162/3398/581/3397/3488/5764/4609/7291/6387/348/2152/26471/6422/6662/367/116039/3486/2173	18
630	1	GO:0030198	extracellular matrix organization	15/128	318/18903	4.2e-09	2.84e-06	2.08e-06	2192/1471/1303/9510/284217/64094/1278/4060/1281/8510/64093/6662/4239/10549/4811	15
631	1	GO:0043062	extracellular structure organization	15/128	319/18903	4.38e-09	2.84e-06	2.08e-06	2192/1471/1303/9510/284217/64094/1278/4060/1281/8510/64093/6662/4239/10549/4811	15
632	1	GO:0045229	external encapsulating structure organization	15/128	321/18903	4.77e-09	2.84e-06	2.08e-06	2192/1471/1303/9510/284217/64094/1278/4060/1281/8510/64093/6662/4239/10549/4811	15
633	1	GO:1903034	regulation of response to wounding	11/128	172/18903	2.49e-08	1.24e-05	9.03e-06	58189/5270/9314/710/5764/64094/59/348/5054/2152/4638	11
634	1	GO:0001503	ossification	16/128	429/18903	3.43e-08	1.4e-05	1.02e-05	4256/3488/4653/5764/7291/55603/1278/5743/64093/6320/6422/1291/6662/116039/2274/3486	16
635	1	GO:0048659	smooth muscle cell proliferation	11/128	179/18903	3.76e-08	1.4e-05	1.02e-05	347/3162/1026/3398/3488/9510/4969/348/5743/1649/3486	11
636	1	GO:0033002	muscle cell proliferation	12/128	247/18903	1.18e-07	3.55e-05	2.6e-05	347/3162/1026/3398/3488/9510/4969/348/5743/1649/5950/3486	12
637	1	GO:0045861	negative regulation of proteolysis	14/128	352/18903	1.19e-07	3.55e-05	2.6e-05	7980/1471/58189/7077/5270/9314/710/4130/5054/5743/1410/2619/1508/4803	14
638	1	GO:0052548	regulation of endopeptidase activity	15/128	428/18903	2.12e-07	5.33e-05	3.89e-05	7980/1471/2934/581/58189/7077/5270/9314/710/4609/5054/5743/2152/1410/4803	15
639	1	GO:0016049	cell growth	16/128	493/18903	2.29e-07	5.33e-05	3.89e-05	1026/58189/3488/5999/5270/5997/6387/348/8425/1410/6422/6662/6857/4803/9201/3486	16
640	1	GO:0010466	negative regulation of peptidase activity	12/128	263/18903	2.33e-07	5.33e-05	3.89e-05	7980/1471/58189/7077/5270/9314/710/5054/5743/1410/1508/4803	12
641	1	GO:0048732	gland development	15/128	441/18903	3.1e-07	5.94e-05	4.34e-05	3162/3398/581/3488/9935/5270/5764/1036/5111/7372/284217/84159/6422/6662/367	15
642	1	GO:0048660	regulation of smooth muscle cell proliferation	10/128	175/18903	3.16e-07	5.94e-05	4.34e-05	347/3162/1026/3398/3488/9510/4969/348/5743/3486	10
643	1	GO:0042060	wound healing	15/128	442/18903	3.19e-07	5.94e-05	4.34e-05	2192/3162/7980/1026/58189/5270/710/6385/64094/59/348/5054/1281/2152/4638	15
644	1	GO:0050679	positive regulation of epithelial cell proliferation	11/128	224/18903	3.66e-07	6.41e-05	4.68e-05	3162/3397/5764/4609/7291/6387/2152/6422/6662/367/116039	11
645	1	GO:0061041	regulation of wound healing	9/128	137/18903	3.89e-07	6.44e-05	4.71e-05	58189/5270/710/64094/59/348/5054/2152/4638	9
646	1	GO:0048662	negative regulation of smooth muscle cell proliferation	7/128	74/18903	6.83e-07	0.000107148	7.83e-05	347/3162/1026/3488/4969/348/3486	7
647	1	GO:0050678	regulation of epithelial cell proliferation	14/128	414/18903	8.45e-07	0.000125878	9.19e-05	3162/581/3397/5764/4609/7291/6387/348/2152/26471/6422/6662/367/116039	14
648	1	GO:0001558	regulation of cell growth	14/128	422/18903	1.06e-06	0.000150381	0.000109835	1026/58189/3488/5999/5270/5997/6387/348/8425/1410/6422/6857/4803/3486	14
649	1	GO:0010951	negative regulation of endopeptidase activity	11/128	252/18903	1.17e-06	0.000158589	0.00011583	7980/1471/58189/7077/5270/9314/710/5054/5743/1410/4803	11
650	1	GO:0051098	regulation of binding	13/128	372/18903	1.48e-06	0.00018957	0.000138457	3162/1026/581/3397/9314/2962/7291/10763/348/79822/1649/10418/4803	13
651	1	GO:0051346	negative regulation of hydrolase activity	13/128	373/18903	1.53e-06	0.00018957	0.000138457	7980/1471/58189/7077/5270/9314/710/5997/5054/5743/1410/1508/4803	13
652	1	GO:0030282	bone mineralization	8/128	123/18903	1.9e-06	0.000226862	0.000165694	4256/5764/7291/55603/1278/5743/6662/116039	8
653	1	GO:2000146	negative regulation of cell motility	13/128	383/18903	2.05e-06	0.000234445	0.000171233	1634/2192/347/3162/3488/1647/9314/6387/348/5054/1281/6422/3486	13
654	1	GO:0040013	negative regulation of locomotion	13/128	419/18903	5.45e-06	0.000601804	0.000439543	1634/2192/347/3162/3488/1647/9314/6387/348/5054/1281/6422/3486	13
655	1	GO:0071478	cellular response to radiation	9/128	189/18903	5.66e-06	0.000601808	0.000439546	1026/581/1647/5111/4609/5743/1410/6422/4239	9
656	1	GO:0001655	urogenital system development	12/128	360/18903	6.2e-06	0.00062489	0.000456404	581/9510/4609/6385/59/84159/5950/6422/6662/367/116039/4811	12
657	1	GO:0001667	ameboidal-type cell migration	14/128	492/18903	6.29e-06	0.00062489	0.000456404	1634/3162/3397/1647/9314/5764/7291/6385/64094/59/348/84159/5743/6662	14
658	1	GO:0001649	osteoblast differentiation	10/128	246/18903	6.87e-06	0.000659478	0.000481667	3488/4653/7291/55603/64093/6422/1291/6662/2274/3486	10
659	1	GO:0008584	male gonad development	8/128	147/18903	7.19e-06	0.000659478	0.000481667	581/7314/84159/26471/6422/6662/367/10549	8
660	1	GO:0046546	development of primary male sexual characteristics	8/128	148/18903	7.56e-06	0.000659478	0.000481667	581/7314/84159/26471/6422/6662/367/10549	8
661	1	GO:0048608	reproductive structure development	11/128	306/18903	7.58e-06	0.000659478	0.000481667	581/7314/5270/9510/84159/26471/5950/6422/6662/367/10549	11
662	1	GO:0030336	negative regulation of cell migration	12/128	368/18903	7.75e-06	0.000659478	0.000481667	1634/347/3162/3488/1647/9314/6387/348/5054/1281/6422/3486	12
663	1	GO:0061458	reproductive system development	11/128	310/18903	8.57e-06	0.000708953	0.000517802	581/7314/5270/9510/84159/26471/5950/6422/6662/367/10549	11
664	1	GO:0090130	tissue migration	12/128	374/18903	9.12e-06	0.000734119	0.000536182	1634/3162/3397/1647/9314/5764/64094/59/348/5743/72/6662	12
665	1	GO:0072001	renal system development	11/128	318/18903	1.09e-05	0.000853183	0.000623144	581/9510/4609/6385/59/84159/5950/6422/6662/116039/4811	11
666	1	GO:0002683	negative regulation of immune system process	13/128	449/18903	1.14e-05	0.000873706	0.000638134	347/3162/3398/9935/710/4609/7291/6385/6387/1281/6422/4852/6662	13
667	1	GO:1902903	regulation of supramolecular fiber organization	12/128	384/18903	1.19e-05	0.000884485	0.000646007	2934/3397/5999/4653/4130/6385/6387/348/79822/11034/1410/6422	12
668	1	GO:0009314	response to radiation	13/128	452/18903	1.23e-05	0.00089191	0.000651429	1026/3398/581/1647/5111/4609/6387/5743/1281/1410/6422/4852/4239	13
669	1	GO:0044703	multi-organism reproductive process	9/128	209/18903	1.27e-05	0.000902499	0.000659163	2192/3488/5270/5764/5997/7372/5743/1508/367	9
670	1	GO:0051100	negative regulation of binding	8/128	164/18903	1.6e-05	0.00110909	0.00081005	3162/1026/581/3397/2962/10763/79822/1649	8
671	1	GO:0071214	cellular response to abiotic stimulus	11/128	335/18903	1.77e-05	0.00115281	0.000841982	1026/581/1647/5111/4609/5743/4638/1410/6422/6662/4239	11
672	1	GO:0104004	cellular response to environmental stimulus	11/128	335/18903	1.77e-05	0.00115281	0.000841982	1026/581/1647/5111/4609/5743/4638/1410/6422/6662/4239	11
673	1	GO:0044706	multi-multicellular organism process	9/128	218/18903	1.78e-05	0.00115281	0.000841982	2192/3488/5270/5764/5997/7372/5743/1508/367	9
674	1	GO:0030278	regulation of ossification	7/128	122/18903	1.94e-05	0.00120689	0.000881484	4256/5764/7291/55603/6422/6662/116039	7
675	1	GO:0043500	muscle adaptation	7/128	122/18903	1.94e-05	0.00120689	0.000881484	3162/2934/29995/3488/5999/4653/5997	7
676	1	GO:0022612	gland morphogenesis	7/128	123/18903	2.05e-05	0.00124065	0.000906141	581/3488/5764/284217/6422/6662/367	7
677	1	GO:0030500	regulation of bone mineralization	6/128	83/18903	2.11e-05	0.00124065	0.000906141	4256/5764/7291/55603/6662/116039	6
678	1	GO:0046660	female sex differentiation	7/128	124/18903	2.16e-05	0.00124065	0.000906141	581/7314/9510/84159/26471/5950/6422	7
679	1	GO:0046661	male sex differentiation	8/128	171/18903	2.17e-05	0.00124065	0.000906141	581/7314/84159/26471/6422/6662/367/10549	8
680	1	GO:0051051	negative regulation of transport	13/128	479/18903	2.26e-05	0.00125362	0.000915611	347/3162/2669/6236/5999/5270/5997/7291/348/5743/1410/6422/4828	13
681	1	GO:0043567	regulation of insulin-like growth factor receptor signaling pathway	4/128	25/18903	2.27e-05	0.00125362	0.000915611	3489/3488/367/3486	4
682	1	GO:0031214	biomineral tissue development	8/128	174/18903	2.45e-05	0.00132935	0.000970924	4256/5764/7291/55603/1278/5743/6662/116039	8
683	1	GO:0060343	trabecula formation	4/128	26/18903	2.67e-05	0.00140554	0.00102657	9510/5950/6422/2274	4
684	1	GO:0007548	sex differentiation	10/128	288/18903	2.69e-05	0.00140554	0.00102657	581/7314/9510/84159/26471/5950/6422/6662/367/10549	10
685	1	GO:0008406	gonad development	9/128	233/18903	3.01e-05	0.00152136	0.00111117	581/7314/9510/84159/26471/6422/6662/367/10549	9
686	1	GO:1901342	regulation of vasculature development	11/128	355/18903	3.01e-05	0.00152136	0.00111117	1634/3162/3397/1647/9314/9510/7291/64094/5054/2152/6422	11
687	1	GO:0044342	type B pancreatic cell proliferation	4/128	27/18903	3.12e-05	0.00153588	0.00112177	3488/26471/6422/3486	4
688	1	GO:0034644	cellular response to UV	6/128	89/18903	3.14e-05	0.00153588	0.00112177	1026/581/5111/4609/5743/4239	6
689	1	GO:0110148	biomineralization	8/128	181/18903	3.26e-05	0.00156424	0.00114248	4256/5764/7291/55603/1278/5743/6662/116039	8
690	1	GO:0072132	mesenchyme morphogenesis	5/128	55/18903	3.49e-05	0.00165074	0.00120566	4609/7291/59/72/6662	5
691	1	GO:0045137	development of primary sexual characteristics	9/128	238/18903	3.55e-05	0.0016535	0.00120767	581/7314/9510/84159/26471/6422/6662/367/10549	9
692	1	GO:0030879	mammary gland development	7/128	138/18903	4.3e-05	0.00197148	0.00143992	3398/581/3488/1036/7372/6662/367	7
693	1	GO:0007565	female pregnancy	8/128	189/18903	4.43e-05	0.00199884	0.00145991	2192/3488/5764/5997/7372/5743/1508/367	8
694	1	GO:2001233	regulation of apoptotic signaling pathway	11/128	374/18903	4.84e-05	0.00213672	0.00156061	3162/581/7314/4609/6387/5054/5743/1649/26471/6422/367	11
695	1	GO:0001822	kidney development	10/128	309/18903	4.88e-05	0.00213672	0.00156061	581/9510/4609/6385/59/84159/6422/6662/116039/4811	10
696	1	GO:0045926	negative regulation of growth	9/128	249/18903	5.05e-05	0.00217901	0.0015915	1026/58189/3488/5999/5270/5997/5950/1410/6422	9
697	1	GO:0060135	maternal process involved in female pregnancy	5/128	61/18903	5.78e-05	0.00245961	0.00179644	5764/5997/5743/1508/367	5
698	1	GO:0003012	muscle system process	12/128	455/18903	6.23e-05	0.00261606	0.0019107	3162/2934/29995/3488/5999/4653/5997/59/7169/5743/4638/1410	12
699	1	GO:0001867	complement activation, lectin pathway	3/128	12/18903	6.38e-05	0.00264002	0.00192821	78989/710/4239	3
700	1	GO:0001654	eye development	11/128	388/18903	6.73e-05	0.00271937	0.00198616	581/9314/7291/10763/284217/4237/64093/5950/1410/6662/116039	11
701	1	GO:2001244	positive regulation of intrinsic apoptotic signaling pathway	5/128	63/18903	6.76e-05	0.00271937	0.00198616	581/7314/4609/1649/26471	5
702	1	GO:0050878	regulation of body fluid levels	11/128	390/18903	7.04e-05	0.002736	0.00199831	2192/7980/5270/9314/710/1036/7372/348/5054/1281/2152	11
703	1	GO:0048147	negative regulation of fibroblast proliferation	4/128	33/18903	7.05e-05	0.002736	0.00199831	581/4609/26471/6422	4
704	1	GO:0048144	fibroblast proliferation	6/128	103/18903	7.16e-05	0.002736	0.00199831	1026/581/4609/1281/26471/6422	6
705	1	GO:0070167	regulation of biomineral tissue development	6/128	103/18903	7.16e-05	0.002736	0.00199831	4256/5764/7291/55603/6662/116039	6
706	1	GO:0150063	visual system development	11/128	392/18903	7.37e-05	0.00277994	0.0020304	581/9314/7291/10763/284217/4237/64093/5950/1410/6662/116039	11
707	1	GO:0008585	female gonad development	6/128	105/18903	7.97e-05	0.00293294	0.00214215	581/7314/9510/84159/26471/6422	6
708	1	GO:0110149	regulation of biomineralization	6/128	105/18903	7.97e-05	0.00293294	0.00214215	4256/5764/7291/55603/6662/116039	6
709	1	GO:0043568	positive regulation of insulin-like growth factor receptor signaling pathway	3/128	13/18903	8.25e-05	0.00299858	0.00219009	3488/367/3486	3
710	1	GO:0048880	sensory system development	11/128	398/18903	8.44e-05	0.00302864	0.00221204	581/9314/7291/10763/284217/4237/64093/5950/1410/6662/116039	11
711	1	GO:0032963	collagen metabolic process	6/128	107/18903	8.86e-05	0.00310709	0.00226934	1471/1278/8510/5118/1508/4239	6
712	1	GO:0048638	regulation of developmental growth	10/128	332/18903	8.87e-05	0.00310709	0.00226934	1026/5999/5997/6387/348/5479/5950/6857/4803/367	10
713	1	GO:0070613	regulation of protein processing	5/128	67/18903	9.08e-05	0.00314635	0.00229802	2934/5270/5054/2619/10418	5
714	1	GO:0051604	protein maturation	10/128	336/18903	9.79e-05	0.00332293	0.00242699	2192/2934/9935/5270/5054/2152/2619/10418/1363/10549	10
715	1	GO:0046545	development of primary female sexual characteristics	6/128	109/18903	9.82e-05	0.00332293	0.00242699	581/7314/9510/84159/26471/6422	6
716	1	GO:0032970	regulation of actin filament-based process	11/128	406/18903	0.000100634	0.00336842	0.00246021	2934/3397/5999/4653/390/6385/6387/59/79822/11034/6422	11
717	1	GO:0030193	regulation of blood coagulation	5/128	70/18903	0.000112001	0.00370725	0.00270769	5270/710/348/5054/2152	5
718	1	GO:0110053	regulation of actin filament organization	9/128	278/18903	0.000117239	0.00383797	0.00280316	2934/3397/5999/4653/6385/6387/79822/11034/6422	9
719	1	GO:0048009	insulin-like growth factor receptor signaling pathway	4/128	38/18903	0.000123872	0.00401103	0.00292956	3489/3488/367/3486	4
720	1	GO:0043542	endothelial cell migration	9/128	281/18903	0.000127136	0.00401657	0.00293361	1634/3162/3397/1647/9314/5764/64094/348/5743	9
721	1	GO:1900046	regulation of hemostasis	5/128	72/18903	0.000128088	0.00401657	0.00293361	5270/710/348/5054/2152	5
722	1	GO:1903317	regulation of protein maturation	5/128	72/18903	0.000128088	0.00401657	0.00293361	2934/5270/5054/2619/10418	5
723	1	GO:0060347	heart trabecula formation	3/128	15/18903	0.000130017	0.00403458	0.00294676	9510/5950/2274	3
724	1	GO:0045765	regulation of angiogenesis	10/128	349/18903	0.000133526	0.00410076	0.0029951	1634/3162/1647/9314/9510/7291/64094/5054/2152/6422	10
725	1	GO:0010810	regulation of cell-substrate adhesion	8/128	222/18903	0.00013632	0.00414385	0.00302657	2192/347/4653/6385/5054/6422/4852/4811	8
726	1	GO:0060537	muscle tissue development	11/128	422/18903	0.000141286	0.00425141	0.00310513	3398/3488/5999/5997/7291/1281/4638/26471/5950/6662/2274	11
727	1	GO:0043271	negative regulation of ion transport	7/128	167/18903	0.000142911	0.00425732	0.00310944	2669/6236/5999/5270/5997/7291/5743	7
728	1	GO:0007596	blood coagulation	8/128	225/18903	0.000149492	0.00440928	0.00322043	2192/7980/5270/710/348/5054/1281/2152	8
729	1	GO:0050818	regulation of coagulation	5/128	75/18903	0.000155467	0.00454056	0.00331631	5270/710/348/5054/2152	5
730	1	GO:0048588	developmental cell growth	8/128	229/18903	0.000168672	0.00480387	0.00350863	5999/5997/6387/348/6662/6857/4803/9201	8
731	1	GO:0010632	regulation of epithelial cell migration	9/128	292/18903	0.000169622	0.00480387	0.00350863	1634/3162/1647/9314/5764/64094/348/5743/6662	9
732	1	GO:2001242	regulation of intrinsic apoptotic signaling pathway	7/128	172/18903	0.000171506	0.00480387	0.00350863	581/7314/4609/6387/5743/1649/26471	7
733	1	GO:0010594	regulation of endothelial cell migration	8/128	230/18903	0.000173771	0.00480387	0.00350863	1634/3162/1647/9314/5764/64094/348/5743	8
734	1	GO:0050817	coagulation	8/128	230/18903	0.000173771	0.00480387	0.00350863	2192/7980/5270/710/348/5054/1281/2152	8
735	1	GO:0051101	regulation of DNA binding	6/128	121/18903	0.000174396	0.00480387	0.00350863	3162/3397/9314/7291/1649/4803	6
736	1	GO:1903036	positive regulation of response to wounding	5/128	77/18903	0.000176063	0.00480387	0.00350863	5764/64094/5054/2152/4638	5
737	1	GO:0072331	signal transduction by p53 class mediator	7/128	173/18903	0.000177746	0.00480387	0.00350863	1026/581/7314/4609/7291/8444/26471	7
738	1	GO:0007599	hemostasis	8/128	231/18903	0.000178996	0.00480387	0.00350863	2192/7980/5270/710/348/5054/1281/2152	8
739	1	GO:0071901	negative regulation of protein serine/threonine kinase activity	6/128	122/18903	0.00018241	0.00485179	0.00354363	7345/1026/1647/5997/348/6422	6
740	1	GO:0061045	negative regulation of wound healing	5/128	78/18903	0.00018711	0.00493276	0.00360277	58189/5270/710/348/5054	5
741	1	GO:0071482	cellular response to light stimulus	6/128	123/18903	0.000190713	0.00497346	0.0036325	1026/581/5111/4609/5743/4239	6
742	1	GO:0032956	regulation of actin cytoskeleton organization	10/128	365/18903	0.000191993	0.00497346	0.0036325	2934/3397/5999/4653/390/6385/6387/79822/11034/6422	10
743	1	GO:0010631	epithelial cell migration	10/128	366/18903	0.000196269	0.0049879	0.00364304	1634/3162/3397/1647/9314/5764/64094/348/5743/6662	10
744	1	GO:0097193	intrinsic apoptotic signaling pathway	9/128	298/18903	0.000197401	0.0049879	0.00364304	3162/1026/581/7314/4609/6387/5743/1649/26471	9
745	1	GO:1902905	positive regulation of supramolecular fiber organization	7/128	176/18903	0.000197574	0.0049879	0.00364304	2934/3397/4653/6385/348/11034/6422	7
746	1	GO:2000116	regulation of cysteine-type endopeptidase activity	8/128	235/18903	0.000201208	0.00503696	0.00367887	1471/2934/581/9314/4609/5743/2152/1410	8
747	1	GO:0031589	cell-substrate adhesion	10/128	369/18903	0.00020958	0.00515983	0.00376862	2192/347/3397/4653/6385/5054/1281/6422/4852/4811	10
748	1	GO:0090132	epithelium migration	10/128	369/18903	0.00020958	0.00515983	0.00376862	1634/3162/3397/1647/9314/5764/64094/348/5743/6662	10
749	1	GO:0072332	intrinsic apoptotic signaling pathway by p53 class mediator	5/128	81/18903	0.000223444	0.00545607	0.00398498	1026/581/7314/4609/26471	5
750	1	GO:0048569	post-embryonic animal organ development	3/128	18/18903	0.000229733	0.00556402	0.00406383	581/9314/4237	3
751	1	GO:0045444	fat cell differentiation	8/128	244/18903	0.000259545	0.00623536	0.00455416	3398/9935/9314/5997/84159/5743/1649/6422	8
752	1	GO:0085029	extracellular matrix assembly	4/128	46/18903	0.000262633	0.00625907	0.00457147	1278/1281/6662/4239	4
753	1	GO:0007015	actin filament organization	11/128	454/18903	0.000265593	0.00627938	0.0045863	2934/3397/5999/4653/390/6385/6387/7169/79822/11034/6422	11
754	1	GO:0042326	negative regulation of phosphorylation	10/128	381/18903	0.000270679	0.00634923	0.00463732	2192/7345/1026/581/1647/5997/348/26471/6422/3486	10
755	1	GO:0008625	extrinsic apoptotic signaling pathway via death domain receptors	5/128	85/18903	0.00027996	0.00651564	0.00475886	3162/581/5054/6422/4803	5
756	1	GO:0061383	trabecula morphogenesis	4/128	47/18903	0.000285569	0.00659464	0.00481657	9510/5950/6422/2274	4
757	1	GO:0030308	negative regulation of cell growth	7/128	188/18903	0.000295542	0.00677245	0.00494644	1026/58189/5999/5270/5997/1410/6422	7
758	1	GO:0009636	response to toxic substance	8/128	250/18903	0.000305634	0.00689761	0.00503785	581/9536/348/5743/26471/2052/2947/10549	8
759	1	GO:0016485	protein processing	8/128	250/18903	0.000305634	0.00689761	0.00503785	2934/9935/5270/5054/2152/2619/10418/1363	8
760	1	GO:0048145	regulation of fibroblast proliferation	5/128	87/18903	0.000311987	0.0069646	0.00508678	1026/581/4609/26471/6422	5
761	1	GO:0043433	negative regulation of DNA-binding transcription factor activity	7/128	190/18903	0.000315122	0.0069646	0.00508678	3162/3398/3397/9314/7291/1649/26471	7
762	1	GO:2001235	positive regulation of apoptotic signaling pathway	6/128	135/18903	0.000315616	0.0069646	0.00508678	581/7314/4609/1649/26471/6422	6
763	1	GO:0008217	regulation of blood pressure	7/128	191/18903	0.000325295	0.00712539	0.00520421	3162/3398/1278/59/5743/4852/367	7
764	1	GO:0031099	regeneration	7/128	192/18903	0.00033573	0.00730029	0.00533195	347/3162/1026/9314/5764/5111/6387	7
765	1	GO:0030195	negative regulation of blood coagulation	4/128	50/18903	0.000362989	0.00783582	0.00572309	5270/710/348/5054	4
766	1	GO:0051495	positive regulation of cytoskeleton organization	7/128	195/18903	0.000368657	0.00785017	0.00573358	2934/3397/4653/6385/10763/11034/6422	7
767	1	GO:0071498	cellular response to fluid shear stress	3/128	21/18903	0.000368924	0.00785017	0.00573358	7980/9314/5743	3
768	1	GO:1901214	regulation of neuron death	9/128	325/18903	0.000373708	0.00789558	0.00576674	3162/581/7314/10763/348/1649/26471/4852/4803	9
769	1	GO:1900047	negative regulation of hemostasis	4/128	51/18903	0.000391831	0.00822018	0.00600382	5270/710/348/5054	4
770	1	GO:0045667	regulation of osteoblast differentiation	6/128	141/18903	0.000398358	0.00829866	0.00606114	3488/7291/55603/64093/6422/6662	6
771	1	GO:0030728	ovulation	3/128	22/18903	0.000425067	0.0087617	0.00639933	5997/9510/5743	3
772	1	GO:0043393	regulation of protein binding	7/128	200/18903	0.000429248	0.0087617	0.00639933	1026/581/3397/2962/10763/348/10418	7
773	1	GO:0010212	response to ionizing radiation	6/128	143/18903	0.000429408	0.0087617	0.00639933	1026/581/1647/4609/1410/6422	6
774	1	GO:1903035	negative regulation of response to wounding	5/128	94/18903	0.000446334	0.00904508	0.00660631	58189/5270/710/348/5054	5
775	1	GO:0014909	smooth muscle cell migration	5/128	95/18903	0.000468602	0.00936889	0.00684281	3488/9510/5054/1649/3486	5
776	1	GO:1990874	vascular associated smooth muscle cell proliferation	5/128	95/18903	0.000468602	0.00936889	0.00684281	3162/1026/3488/9510/1649	5
777	1	GO:0050819	negative regulation of coagulation	4/128	54/18903	0.000488167	0.00968764	0.00707562	5270/710/348/5054	4
778	1	GO:0032091	negative regulation of protein binding	5/128	96/18903	0.000491697	0.00968764	0.00707562	1026/581/3397/2962/10763	5
779	1	GO:0001933	negative regulation of protein phosphorylation	9/128	338/18903	0.000496401	0.00968764	0.00707562	2192/7345/1026/581/1647/5997/348/6422/3486	9
780	1	GO:0043281	regulation of cysteine-type endopeptidase activity involved in apoptotic process	7/128	205/18903	0.000497552	0.00968764	0.00707562	2934/581/9314/4609/5743/2152/1410	7
781	1	GO:0043010	camera-type eye development	9/128	340/18903	0.000517923	0.0100188	0.00731748	581/9314/7291/10763/284217/5950/1410/6662/116039	9
782	1	GO:0045668	negative regulation of osteoblast differentiation	4/128	55/18903	0.000523716	0.0100655	0.00735159	3488/7291/6422/6662	4
783	1	GO:0009411	response to UV	6/128	149/18903	0.000534018	0.0101977	0.00744815	1026/581/5111/4609/5743/4239	6
784	1	GO:0048661	positive regulation of smooth muscle cell proliferation	5/128	98/18903	0.000540446	0.0102547	0.00748979	3162/3398/3488/9510/5743	5
785	1	GO:0061448	connective tissue development	8/128	274/18903	0.000561744	0.0105914	0.00773567	4256/7314/4969/59/84159/1281/6662/116039	8
786	1	GO:0009612	response to mechanical stimulus	7/128	211/18903	0.000590674	0.0110668	0.00808291	2934/1647/5270/5764/6387/5743/6662	7
787	1	GO:0010332	response to gamma radiation	4/128	57/18903	0.000600277	0.011107	0.00811228	1026/581/4609/1410	4
788	1	GO:1903053	regulation of extracellular matrix organization	4/128	57/18903	0.000600277	0.011107	0.00811228	1471/284217/6662/4811	4
789	1	GO:0016331	morphogenesis of embryonic epithelium	6/128	153/18903	0.000614089	0.0112924	0.00824771	5100/7291/6385/6422/6662/367	6
790	1	GO:0046697	decidualization	3/128	25/18903	0.000625495	0.0113619	0.00829845	5764/5743/1508	3
791	1	GO:0048745	smooth muscle tissue development	3/128	25/18903	0.000625495	0.0113619	0.00829845	1281/4638/6662	3
792	1	GO:0001823	mesonephros development	5/128	102/18903	0.000648746	0.0115725	0.0084523	4609/6385/6422/6662/116039	5
793	1	GO:0008630	intrinsic apoptotic signaling pathway in response to DNA damage	5/128	102/18903	0.000648746	0.0115725	0.0084523	3162/1026/581/6387/26471	5
794	1	GO:0014897	striated muscle hypertrophy	5/128	102/18903	0.000648746	0.0115725	0.0084523	29995/3488/5999/4653/5997	5
795	1	GO:0044346	fibroblast apoptotic process	3/128	26/18903	0.000703597	0.0123295	0.00900517	4609/26471/6422	3
796	1	GO:0051894	positive regulation of focal adhesion assembly	3/128	26/18903	0.000703597	0.0123295	0.00900517	4653/6385/6422	3
797	1	GO:0060740	prostate gland epithelium morphogenesis	3/128	26/18903	0.000703597	0.0123295	0.00900517	6422/6662/367	3
798	1	GO:0014896	muscle hypertrophy	5/128	104/18903	0.000708624	0.012345	0.00901647	29995/3488/5999/4653/5997	5
799	1	GO:0043523	regulation of neuron apoptotic process	7/128	218/18903	0.000716298	0.0124061	0.00906112	3162/581/10763/348/1649/26471/4803	7
800	1	GO:0043407	negative regulation of MAP kinase activity	4/128	60/18903	0.000729542	0.0125625	0.00917531	7345/5997/348/6422	4
801	1	GO:0032233	positive regulation of actin filament bundle assembly	4/128	62/18903	0.000825934	0.014059	0.0102684	3397/4653/6385/6422	4
802	1	GO:0090303	positive regulation of wound healing	4/128	62/18903	0.000825934	0.014059	0.0102684	64094/5054/2152/4638	4
803	1	GO:0045936	negative regulation of phosphate metabolic process	10/128	440/18903	0.000830611	0.014059	0.0102684	2192/7345/1026/581/1647/5997/348/26471/6422/3486	10
804	1	GO:0014812	muscle cell migration	5/128	108/18903	0.000840673	0.0140642	0.0102722	3488/9510/5054/1649/3486	5
805	1	GO:0032231	regulation of actin filament bundle assembly	5/128	108/18903	0.000840673	0.0140642	0.0102722	3397/4653/6385/79822/6422	5
806	1	GO:0010563	negative regulation of phosphorus metabolic process	10/128	441/18903	0.00084508	0.0140642	0.0102722	2192/7345/1026/581/1647/5997/348/26471/6422/3486	10
807	1	GO:1904063	negative regulation of cation transmembrane transport	5/128	109/18903	0.00087637	0.0144477	0.0105522	2669/6236/5999/5997/7291	5
808	1	GO:0060512	prostate gland morphogenesis	3/128	28/18903	0.00087782	0.0144477	0.0105522	6422/6662/367	3
809	1	GO:0048705	skeletal system morphogenesis	7/128	227/18903	0.000907963	0.0147521	0.0107746	4256/7291/84159/1281/6422/6662/116039	7
810	1	GO:0070997	neuron death	9/128	368/18903	0.000908916	0.0147521	0.0107746	3162/581/7314/10763/348/1649/26471/4852/4803	9
811	1	GO:1904035	regulation of epithelial cell apoptotic process	5/128	110/18903	0.000913186	0.0147521	0.0107746	3162/2934/581/5054/26471	5
812	1	GO:0010975	regulation of neuron projection development	10/128	446/18903	0.000920574	0.0147521	0.0107746	3397/5376/9314/5764/5997/6387/6383/348/6422/4803	10
813	1	GO:0030199	collagen fibril organization	4/128	64/18903	0.000930981	0.0147521	0.0107746	1303/1278/4060/1281	4
814	1	GO:0051893	regulation of focal adhesion assembly	4/128	64/18903	0.000930981	0.0147521	0.0107746	347/4653/6385/6422	4
815	1	GO:0090109	regulation of cell-substrate junction assembly	4/128	64/18903	0.000930981	0.0147521	0.0107746	347/4653/6385/6422	4
816	1	GO:0014066	regulation of phosphatidylinositol 3-kinase signaling	5/128	111/18903	0.00095114	0.0149918	0.0109496	1634/5270/4653/7291/6662	5
817	1	GO:0010955	negative regulation of protein processing	3/128	29/18903	0.000974286	0.0151958	0.0110986	5270/5054/2619	3
818	1	GO:1903318	negative regulation of protein maturation	3/128	29/18903	0.000974286	0.0151958	0.0110986	5270/5054/2619	3
819	1	GO:0045862	positive regulation of proteolysis	9/128	372/18903	0.000980498	0.015213	0.0111112	2192/2934/581/4609/348/2152/26471/10418/5118	9
820	1	GO:0007229	integrin-mediated signaling pathway	5/128	113/18903	0.00103055	0.0158389	0.0115683	5764/9510/284217/1281/4811	5
821	1	GO:0007568	aging	6/128	169/18903	0.00103147	0.0158389	0.0115683	347/3488/710/5743/1410/4852	6
822	1	GO:0010812	negative regulation of cell-substrate adhesion	4/128	66/18903	0.0010451	0.0159659	0.0116611	2192/347/4653/5054	4
823	1	GO:0060348	bone development	7/128	233/18903	0.00105675	0.01598	0.0116714	4653/7291/4969/5479/1281/6662/116039	7
824	1	GO:0060560	developmental growth involved in morphogenesis	7/128	233/18903	0.00105675	0.01598	0.0116714	6387/348/6422/6662/6857/4803/9201	7
825	1	GO:0002526	acute inflammatory response	5/128	114/18903	0.00107206	0.0161296	0.0117807	9536/5743/2152/26471/4852	5
826	1	GO:0035019	somatic stem cell population maintenance	4/128	67/18903	0.00110568	0.0165222	0.0120674	9314/4609/6422/6662	4
827	1	GO:0034766	negative regulation of ion transmembrane transport	5/128	115/18903	0.00111479	0.0165222	0.0120674	2669/6236/5999/5997/7291	5
828	1	GO:1990748	cellular detoxification	5/128	115/18903	0.00111479	0.0165222	0.0120674	9536/348/5743/2947/10549	5
829	1	GO:0055022	negative regulation of cardiac muscle tissue growth	3/128	31/18903	0.00118676	0.0173134	0.0126453	5999/5997/5950	3
830	1	GO:0061117	negative regulation of heart growth	3/128	31/18903	0.00118676	0.0173134	0.0126453	5999/5997/5950	3
831	1	GO:0150117	positive regulation of cell-substrate junction organization	3/128	31/18903	0.00118676	0.0173134	0.0126453	4653/6385/6422	3
832	1	GO:0007160	cell-matrix adhesion	7/128	238/18903	0.00119484	0.0173134	0.0126453	347/4653/6385/5054/1281/6422/4811	7
833	1	GO:0007162	negative regulation of cell adhesion	8/128	308/18903	0.00119723	0.0173134	0.0126453	2192/347/5270/9314/4653/6385/6387/5054	8
834	1	GO:0150116	regulation of cell-substrate junction organization	4/128	69/18903	0.00123418	0.0177556	0.0129682	347/4653/6385/6422	4
835	1	GO:0032103	positive regulation of response to external stimulus	10/128	464/18903	0.00123973	0.0177556	0.0129682	78989/3956/5764/6387/64094/5054/5743/2152/26471/4852	10
836	1	GO:0043200	response to amino acid	5/128	118/18903	0.00125058	0.0178252	0.0130191	1036/5111/1278/1281/1291	5
837	1	GO:0043627	response to estrogen	4/128	70/18903	0.00130219	0.0182992	0.0133653	3162/6422/2947/367	4
838	1	GO:0051881	regulation of mitochondrial membrane potential	4/128	70/18903	0.00130219	0.0182992	0.0133653	1634/581/7314/4653	4
839	1	GO:0061384	heart trabecula morphogenesis	3/128	32/18903	0.00130309	0.0182992	0.0133653	9510/5950/2274	3
840	1	GO:0043534	blood vessel endothelial cell migration	6/128	177/18903	0.0013084	0.0182992	0.0133653	3162/3397/1647/9314/348/5743	6
841	1	GO:0001659	temperature homeostasis	6/128	178/18903	0.00134666	0.0185007	0.0135125	3397/9536/5743/4237/1649/4857	6
842	1	GO:0048736	appendage development	6/128	178/18903	0.00134666	0.0185007	0.0135125	581/7291/1281/64093/6662/116039	6
843	1	GO:0060173	limb development	6/128	178/18903	0.00134666	0.0185007	0.0135125	581/7291/1281/64093/6662/116039	6
844	1	GO:0007613	memory	5/128	120/18903	0.00134765	0.0185007	0.0135125	5764/4130/348/5743/4803	5
845	1	GO:2000278	regulation of DNA biosynthetic process	5/128	121/18903	0.00139822	0.0191069	0.0139552	1026/9314/5111/4609/64094	5
846	1	GO:0014743	regulation of muscle hypertrophy	4/128	72/18903	0.001446	0.0196695	0.0143661	29995/3488/5999/5997	4
847	1	GO:0043409	negative regulation of MAPK cascade	6/128	181/18903	0.00146656	0.0198586	0.0145043	2192/7345/5997/4609/348/6422	6
848	1	GO:0097237	cellular response to toxic substance	5/128	123/18903	0.00150355	0.0202673	0.0148027	9536/348/5743/2947/10549	5
849	1	GO:0071466	cellular response to xenobiotic stimulus	6/128	183/18903	0.00155092	0.0207025	0.0151206	7345/5111/4609/7372/2052/2947	6
850	1	GO:0009416	response to light stimulus	8/128	321/18903	0.00155538	0.0207025	0.0151206	1026/3398/581/5111/4609/5743/4852/4239	8
851	1	GO:0034405	response to fluid shear stress	3/128	34/18903	0.00155669	0.0207025	0.0151206	7980/9314/5743	3
852	1	GO:2000573	positive regulation of DNA biosynthetic process	4/128	74/18903	0.00160052	0.021189	0.0154759	9314/5111/4609/64094	4
853	1	GO:0001952	regulation of cell-matrix adhesion	5/128	125/18903	0.0016146	0.021189	0.0154759	347/4653/6385/5054/6422	5
854	1	GO:0010811	positive regulation of cell-substrate adhesion	5/128	125/18903	0.0016146	0.021189	0.0154759	4653/6385/6422/4852/4811	5
855	1	GO:0071479	cellular response to ionizing radiation	4/128	75/18903	0.00168194	0.0219758	0.0160506	1026/1647/1410/6422	4
856	1	GO:0001893	maternal placenta development	3/128	35/18903	0.00169426	0.0220402	0.0160976	5764/5743/1508	3
857	1	GO:0045766	positive regulation of angiogenesis	6/128	187/18903	0.00173066	0.0223188	0.0163011	3162/9314/7291/64094/5054/2152	6
858	1	GO:1904018	positive regulation of vasculature development	6/128	187/18903	0.00173066	0.0223188	0.0163011	3162/9314/7291/64094/5054/2152	6
859	1	GO:0051402	neuron apoptotic process	7/128	255/18903	0.00177308	0.0227673	0.0166287	3162/581/10763/348/1649/26471/4803	7
860	1	GO:0071711	basement membrane organization	3/128	36/18903	0.0018392	0.0235149	0.0171747	284217/1281/4811	3
861	1	GO:0061564	axon development	10/128	490/18903	0.00185542	0.0236209	0.0172521	347/7345/9314/5764/4130/284217/6387/348/4803/9201	10
862	1	GO:0042692	muscle cell differentiation	9/128	409/18903	0.00188529	0.0238991	0.0174553	7345/3398/3488/5999/5997/284217/6662/2274/4811	9
863	1	GO:0036093	germ cell proliferation	2/128	10/18903	0.00197579	0.0244227	0.0178378	7345/10549	2
864	1	GO:0048865	stem cell fate commitment	2/128	10/18903	0.00197579	0.0244227	0.0178378	6422/6662	2
865	1	GO:0060068	vagina development	2/128	10/18903	0.00197579	0.0244227	0.0178378	581/5950	2
866	1	GO:1904181	positive regulation of membrane depolarization	2/128	10/18903	0.00197579	0.0244227	0.0178378	1634/4653	2
867	1	GO:2000271	positive regulation of fibroblast apoptotic process	2/128	10/18903	0.00197579	0.0244227	0.0178378	26471/6422	2
868	1	GO:2001269	positive regulation of cysteine-type endopeptidase activity involved in apoptotic signaling pathway	2/128	10/18903	0.00197579	0.0244227	0.0178378	2934/581	2
869	1	GO:0050727	regulation of inflammatory response	9/128	414/18903	0.00204698	0.0251451	0.0183654	58189/3956/9314/9536/348/5054/5743/26471/4852	9
870	1	GO:0048565	digestive tract development	5/128	132/18903	0.00205111	0.0251451	0.0183654	3398/1281/6422/4852/6662	5
871	1	GO:0010952	positive regulation of peptidase activity	6/128	194/18903	0.00208279	0.0254289	0.0185726	2192/2934/581/4609/2152/5118	6
872	1	GO:0001101	response to acid chemical	5/128	133/18903	0.00211986	0.0257757	0.018826	1036/5111/1278/1281/1291	5
873	1	GO:0014741	negative regulation of muscle hypertrophy	3/128	38/18903	0.00215175	0.0260571	0.0190315	3488/5999/5997	3
874	1	GO:0007422	peripheral nervous system development	4/128	81/18903	0.00223168	0.0269157	0.0196586	5376/4653/2947/4803	4
875	1	GO:0042476	odontogenesis	5/128	135/18903	0.00226237	0.0271758	0.0198486	581/7291/1278/5054/116039	5
876	1	GO:0046621	negative regulation of organ growth	3/128	39/18903	0.00231962	0.027633	0.0201825	5999/5997/5950	3
877	1	GO:0051924	regulation of calcium ion transport	7/128	268/18903	0.00234636	0.027633	0.0201825	581/2669/6236/5999/6387/5743/4638	7
878	1	GO:0001660	fever generation	2/128	11/18903	0.00240417	0.027633	0.0201825	9536/5743	2
879	1	GO:0032060	bleb assembly	2/128	11/18903	0.00240417	0.027633	0.0201825	5376/4638	2
880	1	GO:0035112	genitalia morphogenesis	2/128	11/18903	0.00240417	0.027633	0.0201825	5950/367	2
881	1	GO:0048251	elastic fiber assembly	2/128	11/18903	0.00240417	0.027633	0.0201825	1281/4239	2
882	1	GO:0048563	post-embryonic animal organ morphogenesis	2/128	11/18903	0.00240417	0.027633	0.0201825	581/4237	2
883	1	GO:0060767	epithelial cell proliferation involved in prostate gland development	2/128	11/18903	0.00240417	0.027633	0.0201825	6662/367	2
884	1	GO:0090184	positive regulation of kidney development	2/128	11/18903	0.00240417	0.027633	0.0201825	4609/6662	2
885	1	GO:0110011	regulation of basement membrane organization	2/128	11/18903	0.00240417	0.027633	0.0201825	284217/4811	2
886	1	GO:2000253	positive regulation of feeding behavior	2/128	11/18903	0.00240417	0.027633	0.0201825	29105/4852	2
887	1	GO:1904019	epithelial cell apoptotic process	5/128	137/18903	0.00241174	0.027633	0.0201825	3162/2934/581/5054/26471	5
888	1	GO:0001953	negative regulation of cell-matrix adhesion	3/128	40/18903	0.00249539	0.0282829	0.0206572	347/4653/5054	3
889	1	GO:1990000	amyloid fibril formation	3/128	40/18903	0.00249539	0.0282829	0.0206572	2934/348/1410	3
890	1	GO:0071560	cellular response to transforming growth factor beta stimulus	7/128	271/18903	0.00249695	0.0282829	0.0206572	3397/65997/1278/1281/8425/6422/6662	7
891	1	GO:0090596	sensory organ morphogenesis	7/128	272/18903	0.00254876	0.0287605	0.021006	581/9935/7291/4237/5950/6662/116039	7
892	1	GO:0048041	focal adhesion assembly	4/128	85/18903	0.00266023	0.029905	0.0218419	347/4653/6385/6422	4
893	1	GO:0014912	negative regulation of smooth muscle cell migration	3/128	41/18903	0.00267919	0.0300049	0.0219148	3488/5054/3486	3
894	1	GO:0009410	response to xenobiotic stimulus	9/128	432/18903	0.00272311	0.0302532	0.0220962	3162/7345/5111/4609/7372/5743/2052/6422/2947	9
895	1	GO:0001889	liver development	5/128	141/18903	0.00273182	0.0302532	0.0220962	3162/5764/5111/84159/6662	5
896	1	GO:0090090	negative regulation of canonical Wnt signaling pathway	5/128	141/18903	0.00273182	0.0302532	0.0220962	3489/348/1649/6422/6662	5
897	1	GO:2000241	regulation of reproductive process	6/128	206/18903	0.00280923	0.0307763	0.0224783	581/26471/6422/6662/367/10549	6
898	1	GO:0035107	appendage morphogenesis	5/128	142/18903	0.00281643	0.0307763	0.0224783	581/7291/1281/6662/116039	5
899	1	GO:0035108	limb morphogenesis	5/128	142/18903	0.00281643	0.0307763	0.0224783	581/7291/1281/6662/116039	5
900	1	GO:0071559	response to transforming growth factor beta	7/128	277/18903	0.00282039	0.0307763	0.0224783	3397/65997/1278/1281/8425/6422/6662	7
901	1	GO:0071604	transforming growth factor beta production	3/128	42/18903	0.00287113	0.0308895	0.022561	4060/5743/1281	3
902	1	GO:0031650	regulation of heat generation	2/128	12/18903	0.00287224	0.0308895	0.022561	9536/5743	2
903	1	GO:0060736	prostate gland growth	2/128	12/18903	0.00287224	0.0308895	0.022561	6662/367	2
904	1	GO:1900272	negative regulation of long-term synaptic potentiation	2/128	12/18903	0.00287224	0.0308895	0.022561	5764/348	2
905	1	GO:0014910	regulation of smooth muscle cell migration	4/128	87/18903	0.0028943	0.0309956	0.0226385	3488/9510/5054/3486	4
906	1	GO:0055123	digestive system development	5/128	143/18903	0.00290291	0.0309956	0.0226385	3398/1281/6422/4852/6662	5
907	1	GO:0050921	positive regulation of chemotaxis	5/128	144/18903	0.00299131	0.0317121	0.0231617	5764/6387/64094/5054/2152	5
908	1	GO:0061008	hepaticobiliary system development	5/128	144/18903	0.00299131	0.0317121	0.0231617	3162/5764/5111/84159/6662	5
909	1	GO:0032370	positive regulation of lipid transport	4/128	88/18903	0.00301646	0.0317527	0.0231914	9536/348/5360/4828	4
910	1	GO:1901879	regulation of protein depolymerization	4/128	88/18903	0.00301646	0.0317527	0.0231914	2934/4130/10763/11034	4
911	1	GO:0045687	positive regulation of glial cell differentiation	3/128	43/18903	0.00307133	0.0320985	0.023444	3398/5270/5764	3
912	1	GO:1904037	positive regulation of epithelial cell apoptotic process	3/128	43/18903	0.00307133	0.0320985	0.023444	3162/2934/581	3
913	1	GO:0014065	phosphatidylinositol 3-kinase signaling	5/128	145/18903	0.00308163	0.0320985	0.023444	1634/5270/4653/7291/6662	5
914	1	GO:0048678	response to axon injury	4/128	89/18903	0.00314209	0.0326143	0.0238207	347/581/9314/5764	4
915	1	GO:0042176	regulation of protein catabolic process	8/128	361/18903	0.00321384	0.0332432	0.02428	1471/7077/7314/5270/4130/348/26471/6662	8
916	1	GO:1904407	positive regulation of nitric oxide metabolic process	3/128	44/18903	0.00327991	0.0338091	0.0246934	9314/5743/4852	3
917	1	GO:0033605	positive regulation of catecholamine secretion	2/128	13/18903	0.00337946	0.033897	0.0247575	6387/6857	2
918	1	GO:0061029	eyelid development in camera-type eye	2/128	13/18903	0.00337946	0.033897	0.0247575	7291/116039	2
919	1	GO:0061052	negative regulation of cell growth involved in cardiac muscle cell development	2/128	13/18903	0.00337946	0.033897	0.0247575	5999/5997	2
920	1	GO:1901862	negative regulation of muscle tissue development	2/128	13/18903	0.00337946	0.033897	0.0247575	3488/7291	2
921	1	GO:1904995	negative regulation of leukocyte adhesion to vascular endothelial cell	2/128	13/18903	0.00337946	0.033897	0.0247575	9314/6387	2
922	1	GO:1905907	negative regulation of amyloid fibril formation	2/128	13/18903	0.00337946	0.033897	0.0247575	348/1410	2
923	1	GO:1905939	regulation of gonad development	2/128	13/18903	0.00337946	0.033897	0.0247575	26471/6662	2
924	1	GO:2001046	positive regulation of integrin-mediated signaling pathway	2/128	13/18903	0.00337946	0.033897	0.0247575	284217/4811	2
925	1	GO:2000117	negative regulation of cysteine-type endopeptidase activity	4/128	91/18903	0.00340399	0.0340284	0.0248535	1471/9314/5743/1410	4
926	1	GO:0016525	negative regulation of angiogenesis	5/128	149/18903	0.00346268	0.0344994	0.0251975	1634/1647/9314/9510/5054	5
927	1	GO:0030501	positive regulation of bone mineralization	3/128	45/18903	0.00349697	0.0346095	0.025278	5764/55603/116039	3
928	1	GO:0030574	collagen catabolic process	3/128	45/18903	0.00349697	0.0346095	0.025278	1471/8510/1508	3
929	1	GO:0009791	post-embryonic development	4/128	92/18903	0.00354034	0.0348777	0.0254738	581/9314/84159/4237	4
930	1	GO:0006469	negative regulation of protein kinase activity	6/128	216/18903	0.00354748	0.0348777	0.0254738	7345/1026/1647/5997/348/6422	6
931	1	GO:0043535	regulation of blood vessel endothelial cell migration	5/128	150/18903	0.00356301	0.0349151	0.0255012	3162/1647/9314/348/5743	5
932	1	GO:0071456	cellular response to hypoxia	5/128	151/18903	0.00366541	0.0356838	0.0260626	3162/4609/7291/5743/6422	5
933	1	GO:2000181	negative regulation of blood vessel morphogenesis	5/128	151/18903	0.00366541	0.0356838	0.0260626	1634/1647/9314/9510/5054	5
934	1	GO:1904705	regulation of vascular associated smooth muscle cell proliferation	4/128	93/18903	0.00368036	0.0357127	0.0260837	3162/1026/3488/9510	4
935	1	GO:1901215	negative regulation of neuron death	6/128	218/18903	0.00371095	0.0357732	0.0261279	3162/581/10763/348/4852/4803	6
936	1	GO:0048806	genitalia development	3/128	46/18903	0.00372262	0.0357732	0.0261279	581/5950/367	3
937	1	GO:0060443	mammary gland morphogenesis	3/128	46/18903	0.00372262	0.0357732	0.0261279	581/3488/367	3
938	1	GO:1901343	negative regulation of vasculature development	5/128	152/18903	0.0037699	0.0360729	0.0263468	1634/1647/9314/9510/5054	5
939	1	GO:0051090	regulation of DNA-binding transcription factor activity	9/128	454/18903	0.00377803	0.0360729	0.0263468	3162/3398/3397/9314/7291/84159/1649/26471/367	9
940	1	GO:0051492	regulation of stress fiber assembly	4/128	94/18903	0.0038241	0.0360855	0.026356	4653/6385/79822/6422	4
941	1	GO:0016055	Wnt signaling pathway	9/128	456/18903	0.00388793	0.0360855	0.026356	3489/9314/4653/147699/348/1649/6422/6662/1363	9
942	1	GO:0048562	embryonic organ morphogenesis	7/128	294/18903	0.00391301	0.0360855	0.026356	3398/9935/7291/4237/5950/6662/116039	7
943	1	GO:0003188	heart valve formation	2/128	14/18903	0.00392528	0.0360855	0.026356	7291/6662	2
944	1	GO:0015816	glycine transport	2/128	14/18903	0.00392528	0.0360855	0.026356	5999/5997	2
945	1	GO:0030238	male sex determination	2/128	14/18903	0.00392528	0.0360855	0.026356	6662/367	2
946	1	GO:0044849	estrous cycle	2/128	14/18903	0.00392528	0.0360855	0.026356	5764/5111	2
947	1	GO:0048711	positive regulation of astrocyte differentiation	2/128	14/18903	0.00392528	0.0360855	0.026356	3398/5270	2
948	1	GO:0061043	regulation of vascular wound healing	2/128	14/18903	0.00392528	0.0360855	0.026356	64094/5054	2
949	1	GO:1901841	regulation of high voltage-gated calcium channel activity	2/128	14/18903	0.00392528	0.0360855	0.026356	2669/6236	2
950	1	GO:0120163	negative regulation of cold-induced thermogenesis	3/128	47/18903	0.00395696	0.0360855	0.026356	3397/1649/4857	3
951	1	GO:0140353	lipid export from cell	3/128	47/18903	0.00395696	0.0360855	0.026356	9536/5743/4828	3
952	1	GO:0050866	negative regulation of cell activation	6/128	221/18903	0.00396658	0.0360855	0.026356	3162/3398/5270/6385/348/6422	6
953	1	GO:0007044	cell-substrate junction assembly	4/128	95/18903	0.00397159	0.0360855	0.026356	347/4653/6385/6422	4
954	1	GO:0034763	negative regulation of transmembrane transport	5/128	154/18903	0.00398528	0.0360855	0.026356	2669/6236/5999/5997/7291	5
955	1	GO:0043524	negative regulation of neuron apoptotic process	5/128	154/18903	0.00398528	0.0360855	0.026356	3162/581/10763/348/4803	5
956	1	GO:0098754	detoxification	5/128	154/18903	0.00398528	0.0360855	0.026356	9536/348/5743/2947/10549	5
957	1	GO:0198738	cell-cell signaling by wnt	9/128	458/18903	0.00400032	0.036112	0.0263753	3489/9314/4653/147699/348/1649/6422/6662/1363	9
958	1	GO:0001666	response to hypoxia	7/128	296/18903	0.00406011	0.036541	0.0266886	3162/4609/7291/6387/5743/1410/6422	7
959	1	GO:0002673	regulation of acute inflammatory response	3/128	48/18903	0.0042001	0.0374614	0.0273609	9536/5743/4852	3
960	1	GO:0032309	icosanoid secretion	3/128	48/18903	0.0042001	0.0374614	0.0273609	9536/5743/4828	3
961	1	GO:1904738	vascular associated smooth muscle cell migration	3/128	48/18903	0.0042001	0.0374614	0.0273609	3488/9510/1649	3
962	1	GO:0097191	extrinsic apoptotic signaling pathway	6/128	224/18903	0.00423504	0.0376603	0.0275061	3162/581/5054/6422/4803/367	6
963	1	GO:0001657	ureteric bud development	4/128	97/18903	0.00427804	0.037705	0.0275388	4609/6385/6422/6662	4
964	1	GO:0010596	negative regulation of endothelial cell migration	4/128	97/18903	0.00427804	0.037705	0.0275388	1634/1647/9314/348	4
965	1	GO:0043502	regulation of muscle adaptation	4/128	97/18903	0.00427804	0.037705	0.0275388	29995/3488/5999/5997	4
966	1	GO:0032642	regulation of chemokine production	4/128	98/18903	0.00443709	0.0383909	0.0280398	347/3162/9314/7291	4
967	1	GO:0051952	regulation of amine transport	4/128	98/18903	0.00443709	0.0383909	0.0280398	5999/5997/6387/6857	4
968	1	GO:0060349	bone morphogenesis	4/128	98/18903	0.00443709	0.0383909	0.0280398	7291/1281/6662/116039	4
969	1	GO:0072163	mesonephric epithelium development	4/128	98/18903	0.00443709	0.0383909	0.0280398	4609/6385/6422/6662	4
970	1	GO:0072164	mesonephric tubule development	4/128	98/18903	0.00443709	0.0383909	0.0280398	4609/6385/6422/6662	4
971	1	GO:0009886	post-embryonic animal morphogenesis	2/128	15/18903	0.00450916	0.0383909	0.0280398	581/4237	2
972	1	GO:0014029	neural crest formation	2/128	15/18903	0.00450916	0.0383909	0.0280398	6422/6662	2
973	1	GO:0032905	transforming growth factor beta1 production	2/128	15/18903	0.00450916	0.0383909	0.0280398	4060/1281	2
974	1	GO:0043518	negative regulation of DNA damage response, signal transduction by p53 class mediator	2/128	15/18903	0.00450916	0.0383909	0.0280398	7291/8444	2
975	1	GO:0051956	negative regulation of amino acid transport	2/128	15/18903	0.00450916	0.0383909	0.0280398	5999/5997	2
976	1	GO:0072520	seminiferous tubule development	2/128	15/18903	0.00450916	0.0383909	0.0280398	7314/367	2
977	1	GO:0010001	glial cell differentiation	6/128	227/18903	0.00451672	0.0383909	0.0280398	3398/5270/4653/5764/54587/6662	6
978	1	GO:0043588	skin development	7/128	302/18903	0.00452667	0.0383909	0.0280398	3488/9935/9314/1278/1281/55506/6662	7
979	1	GO:0007292	female gamete generation	5/128	159/18903	0.00456206	0.0383909	0.0280398	7314/5764/5997/9510/5743	5
980	1	GO:0036294	cellular response to decreased oxygen levels	5/128	159/18903	0.00456206	0.0383909	0.0280398	3162/4609/7291/5743/6422	5
981	1	GO:0048592	eye morphogenesis	5/128	159/18903	0.00456206	0.0383909	0.0280398	581/7291/4237/5950/6662	5
982	1	GO:0030900	forebrain development	8/128	383/18903	0.00458369	0.0384643	0.0280934	3398/581/7314/6387/1281/4852/93986/9201	8
983	1	GO:0032602	chemokine production	4/128	99/18903	0.00460007	0.0384933	0.0281146	347/3162/9314/7291	4
984	1	GO:0051017	actin filament bundle assembly	5/128	160/18903	0.00468418	0.0389782	0.0284687	3397/4653/6385/79822/6422	5
985	1	GO:0051147	regulation of muscle cell differentiation	5/128	160/18903	0.00468418	0.0389782	0.0284687	3398/5999/5997/284217/4811	5
986	1	GO:1902041	regulation of extrinsic apoptotic signaling pathway via death domain receptors	3/128	50/18903	0.00471314	0.0391098	0.0285649	3162/5054/6422	3
987	1	GO:0023061	signal release	9/128	470/18903	0.00472924	0.0391345	0.0285829	9536/6387/5743/8425/5950/6422/1363/6857/4828	9
988	1	GO:0098869	cellular oxidant detoxification	4/128	100/18903	0.00476705	0.039338	0.0287315	9536/348/5743/10549	4
989	1	GO:0015908	fatty acid transport	4/128	101/18903	0.00493805	0.0405246	0.0295982	9536/348/4828/2173	4
990	1	GO:0150115	cell-substrate junction organization	4/128	101/18903	0.00493805	0.0405246	0.0295982	347/4653/6385/6422	4
991	1	GO:0030850	prostate gland development	3/128	51/18903	0.00498322	0.0406713	0.0297053	6422/6662/367	3
992	1	GO:0060688	regulation of morphogenesis of a branching structure	3/128	51/18903	0.00498322	0.0406713	0.0297053	6422/6662/367	3
993	1	GO:0036293	response to decreased oxygen levels	7/128	309/18903	0.00512105	0.0409759	0.0299278	3162/4609/7291/6387/5743/1410/6422	7
994	1	GO:2001234	negative regulation of apoptotic signaling pathway	6/128	233/18903	0.00512127	0.0409759	0.0299278	3162/581/6387/5054/5743/367	6
995	1	GO:0034375	high-density lipoprotein particle remodeling	2/128	16/18903	0.00513058	0.0409759	0.0299278	348/5360	2
996	1	GO:0045986	negative regulation of smooth muscle contraction	2/128	16/18903	0.00513058	0.0409759	0.0299278	5997/5743	2
997	1	GO:0051014	actin filament severing	2/128	16/18903	0.00513058	0.0409759	0.0299278	2934/11034	2
998	1	GO:0061469	regulation of type B pancreatic cell proliferation	2/128	16/18903	0.00513058	0.0409759	0.0299278	26471/6422	2
999	1	GO:0071391	cellular response to estrogen stimulus	2/128	16/18903	0.00513058	0.0409759	0.0299278	6422/367	2
1000	1	GO:1905906	regulation of amyloid fibril formation	2/128	16/18903	0.00513058	0.0409759	0.0299278	348/1410	2
1001	1	GO:0061572	actin filament bundle organization	5/128	164/18903	0.00519599	0.0412824	0.0301517	3397/4653/6385/79822/6422	5
1002	1	GO:0042063	gliogenesis	7/128	310/18903	0.00521053	0.0412824	0.0301517	3398/5270/4653/5764/1281/54587/6662	7
1003	1	GO:0060070	canonical Wnt signaling pathway	7/128	310/18903	0.00521053	0.0412824	0.0301517	3489/9314/147699/348/1649/6422/6662	7
1004	1	GO:0002762	negative regulation of myeloid leukocyte differentiation	3/128	52/18903	0.00526246	0.0413638	0.0302111	9935/4609/6422	3
1005	1	GO:0043392	negative regulation of DNA binding	3/128	52/18903	0.00526246	0.0413638	0.0302111	3162/3397/1649	3
1006	1	GO:0051496	positive regulation of stress fiber assembly	3/128	52/18903	0.00526246	0.0413638	0.0302111	4653/6385/6422	3
1007	1	GO:0019233	sensory perception of pain	4/128	103/18903	0.00529231	0.04138	0.030223	7345/9536/6387/5743	4
1008	1	GO:0032677	regulation of interleukin-8 production	4/128	103/18903	0.00529231	0.04138	0.030223	9314/5054/2152/1649	4
1009	1	GO:0032637	interleukin-8 production	4/128	104/18903	0.00547566	0.04259	0.0311067	9314/5054/2152/1649	4
1010	1	GO:0110020	regulation of actomyosin structure organization	4/128	104/18903	0.00547566	0.04259	0.0311067	4653/6385/79822/6422	4
1011	1	GO:2000677	regulation of transcription regulatory region DNA binding	3/128	53/18903	0.00555094	0.0429907	0.0313994	9314/7291/1649	3
1012	1	GO:0016358	dendrite development	6/128	237/18903	0.00555603	0.0429907	0.0313994	3397/5764/4130/6383/348/9201	6
1013	1	GO:1901796	regulation of signal transduction by p53 class mediator	4/128	105/18903	0.00566321	0.0437064	0.0319221	7314/4609/7291/8444	4
1014	1	GO:0010224	response to UV-B	2/128	17/18903	0.00578901	0.044106	0.032214	1026/4239	2
1015	1	GO:0031649	heat generation	2/128	17/18903	0.00578901	0.044106	0.032214	9536/5743	2
1016	1	GO:0055119	relaxation of cardiac muscle	2/128	17/18903	0.00578901	0.044106	0.032214	2934/5997	2
1017	1	GO:0090399	replicative senescence	2/128	17/18903	0.00578901	0.044106	0.032214	1026/5054	2
1018	1	GO:2001267	regulation of cysteine-type endopeptidase activity involved in apoptotic signaling pathway	2/128	17/18903	0.00578901	0.044106	0.032214	2934/581	2
1019	1	GO:0045778	positive regulation of ossification	3/128	54/18903	0.00584876	0.0443797	0.0324139	5764/55603/116039	3
1020	1	GO:0015837	amine transport	4/128	106/18903	0.005855	0.0443797	0.0324139	5999/5997/6387/6857	4
1021	1	GO:0002262	myeloid cell homeostasis	5/128	169/18903	0.00588999	0.0443797	0.0324139	3162/3398/581/9935/8444	5
1022	1	GO:1902904	negative regulation of supramolecular fiber organization	5/128	169/18903	0.00588999	0.0443797	0.0324139	2934/4653/348/79822/1410	5
1023	1	GO:0033673	negative regulation of kinase activity	6/128	240/18903	0.00589942	0.0443797	0.0324139	7345/1026/1647/5997/348/6422	6
1024	1	GO:0050806	positive regulation of synaptic transmission	5/128	170/18903	0.00603625	0.0452806	0.0330718	5270/5764/348/5743/6857	5
1025	1	GO:0060840	artery development	4/128	107/18903	0.00605107	0.0452806	0.0330718	348/1281/4638/1649	4
1026	1	GO:0032984	protein-containing complex disassembly	6/128	242/18903	0.0061368	0.0452806	0.0330718	2934/4130/4609/10763/8444/11034	6
1027	1	GO:0002686	negative regulation of leukocyte migration	3/128	55/18903	0.00615597	0.0452806	0.0330718	347/3162/6387	3
1028	1	GO:0010761	fibroblast migration	3/128	55/18903	0.00615597	0.0452806	0.0330718	6385/59/84159	3
1029	1	GO:0014888	striated muscle adaptation	3/128	55/18903	0.00615597	0.0452806	0.0330718	2934/3488/4653	3
1030	1	GO:0031103	axon regeneration	3/128	55/18903	0.00615597	0.0452806	0.0330718	347/9314/5764	3
1031	1	GO:0043525	positive regulation of neuron apoptotic process	3/128	55/18903	0.00615597	0.0452806	0.0330718	581/1649/26471	3
1032	1	GO:0070169	positive regulation of biomineral tissue development	3/128	55/18903	0.00615597	0.0452806	0.0330718	5764/55603/116039	3
1033	1	GO:0090398	cellular senescence	4/128	108/18903	0.00625147	0.0457571	0.0334199	1026/3398/7291/5549	4
1034	1	GO:1902106	negative regulation of leukocyte differentiation	4/128	108/18903	0.00625147	0.0457571	0.0334199	3398/9935/4609/6422	4
1035	1	GO:0030038	contractile actin filament bundle assembly	4/128	109/18903	0.00645624	0.0459895	0.0335896	4653/6385/79822/6422	4
1036	1	GO:0043149	stress fiber assembly	4/128	109/18903	0.00645624	0.0459895	0.0335896	4653/6385/79822/6422	4
1037	1	GO:0001954	positive regulation of cell-matrix adhesion	3/128	56/18903	0.00647266	0.0459895	0.0335896	4653/6385/6422	3
1038	1	GO:0042733	embryonic digit morphogenesis	3/128	56/18903	0.00647266	0.0459895	0.0335896	581/7291/116039	3
1039	1	GO:0071715	icosanoid transport	3/128	56/18903	0.00647266	0.0459895	0.0335896	9536/5743/4828	3
1040	1	GO:0110151	positive regulation of biomineralization	3/128	56/18903	0.00647266	0.0459895	0.0335896	5764/55603/116039	3
1041	1	GO:0010755	regulation of plasminogen activation	2/128	18/18903	0.00648392	0.0459895	0.0335896	5270/5054	2
1042	1	GO:0010958	regulation of amino acid import across plasma membrane	2/128	18/18903	0.00648392	0.0459895	0.0335896	5999/5997	2
1043	1	GO:0030540	female genitalia development	2/128	18/18903	0.00648392	0.0459895	0.0335896	581/5950	2
1044	1	GO:0032310	prostaglandin secretion	2/128	18/18903	0.00648392	0.0459895	0.0335896	9536/5743	2
1045	1	GO:0051900	regulation of mitochondrial depolarization	2/128	18/18903	0.00648392	0.0459895	0.0335896	1634/4653	2
1046	1	GO:0071318	cellular response to ATP	2/128	18/18903	0.00648392	0.0459895	0.0335896	5743/10518	2
1047	1	GO:1903789	regulation of amino acid transmembrane transport	2/128	18/18903	0.00648392	0.0459895	0.0335896	5999/5997	2
1048	1	GO:0030178	negative regulation of Wnt signaling pathway	5/128	174/18903	0.00664693	0.0470337	0.0343523	3489/348/1649/6422/6662	5
1049	1	GO:0031330	negative regulation of cellular catabolic process	6/128	247/18903	0.00676066	0.0477069	0.034844	3162/1471/7077/4130/55603/26471	6
1050	1	GO:0043113	receptor clustering	3/128	57/18903	0.00679891	0.0477069	0.034844	2934/5764/348	3
1051	1	GO:0043388	positive regulation of DNA binding	3/128	57/18903	0.00679891	0.0477069	0.034844	9314/7291/4803	3
1052	1	GO:0071453	cellular response to oxygen levels	5/128	175/18903	0.00680612	0.0477069	0.034844	3162/4609/7291/5743/6422	5
1053	1	GO:0042177	negative regulation of protein catabolic process	4/128	111/18903	0.00687903	0.0481047	0.0351345	1471/7077/5270/4130	4
1054	1	GO:0050680	negative regulation of epithelial cell proliferation	5/128	176/18903	0.00696797	0.0486126	0.0355055	348/26471/6422/6662/367	5
1055	1	GO:0045445	myoblast differentiation	4/128	112/18903	0.00709713	0.0492002	0.0359346	3956/1649/6662/3486	4
1056	1	GO:0001764	neuron migration	5/128	177/18903	0.00713249	0.0492002	0.0359346	581/7291/6387/1281/9201	5
1057	1	GO:0019827	stem cell population maintenance	5/128	177/18903	0.00713249	0.0492002	0.0359346	9314/5764/4609/6422/6662	5
1058	1	GO:0051099	positive regulation of binding	5/128	177/18903	0.00713249	0.0492002	0.0359346	9314/7291/348/10418/4803	5
1059	1	GO:0048008	platelet-derived growth factor receptor signaling pathway	3/128	58/18903	0.00713477	0.0492002	0.0359346	347/84159/2152	3
1060	1	GO:0001502	cartilage condensation	2/128	19/18903	0.0072148	0.0492956	0.0360043	4256/6662	2
1061	1	GO:0010544	negative regulation of platelet activation	2/128	19/18903	0.0072148	0.0492956	0.0360043	5270/348	2
1062	1	GO:0014067	negative regulation of phosphatidylinositol 3-kinase signaling	2/128	19/18903	0.0072148	0.0492956	0.0360043	5270/7291	2
1063	1	GO:1901881	positive regulation of protein depolymerization	2/128	19/18903	0.0072148	0.0492956	0.0360043	10763/11034	2
1064	1	GO:0048015	phosphatidylinositol-mediated signaling	5/128	178/18903	0.00729971	0.0495581	0.036196	1634/5270/4653/7291/6662	5
1065	1	GO:0006939	smooth muscle contraction	4/128	113/18903	0.00731975	0.0495581	0.036196	5997/59/5743/4638	4
1066	1	GO:0010633	negative regulation of epithelial cell migration	4/128	113/18903	0.00731975	0.0495581	0.036196	1634/1647/9314/348	4
1067	1	GO:1905954	positive regulation of lipid localization	4/128	113/18903	0.00731975	0.0495581	0.036196	9536/348/5360/4828	4
1068	2	GO:0003012	muscle system process	27/184	455/18903	4.99e-14	1.49e-10	1.24e-10	59/7169/4629/1264/4638/1410/3488/2934/4000/59272/3764/23336/93649/29119/6926/25802/6525/1674/8470/10060/6262/51196/8557/8013/1909/5999/58	27
1069	2	GO:0030198	extracellular matrix organization	22/184	318/18903	6.24e-13	5.6e-10	4.66e-10	9507/4629/1284/1282/1842/3912/7373/1278/1295/165/1281/59350/1306/1289/151887/4239/7837/83716/1288/50509/10631/4327	22
1070	2	GO:0043062	extracellular structure organization	22/184	319/18903	6.64e-13	5.6e-10	4.66e-10	9507/4629/1284/1282/1842/3912/7373/1278/1295/165/1281/59350/1306/1289/151887/4239/7837/83716/1288/50509/10631/4327	22
1071	2	GO:0045229	external encapsulating structure organization	22/184	321/18903	7.53e-13	5.6e-10	4.66e-10	9507/4629/1284/1282/1842/3912/7373/1278/1295/165/1281/59350/1306/1289/151887/4239/7837/83716/1288/50509/10631/4327	22
1072	2	GO:0006936	muscle contraction	22/184	351/18903	4.47e-12	2.66e-09	2.21e-09	59/7169/4629/1264/4638/1410/2934/59272/3764/23336/93649/29119/6926/25802/6525/1674/10060/6262/51196/8557/1909/58	22
1073	2	GO:0035051	cardiocyte differentiation	13/184	159/18903	5.38e-09	2.67e-06	2.22e-06	4629/3624/4000/93649/5159/6926/182/8470/8557/3280/2274/1909/5999	13
1074	2	GO:0072001	renal system development	17/184	318/18903	1.49e-08	5.76e-06	4.8e-06	59/1282/5950/3764/9955/93649/5159/2018/182/7475/84159/4609/6385/51196/116039/3280/1909	17
1075	2	GO:0001655	urogenital system development	18/184	360/18903	1.56e-08	5.76e-06	4.8e-06	59/3400/1282/5950/3764/9955/93649/5159/2018/182/7475/84159/4609/6385/51196/116039/3280/1909	18
1076	2	GO:0055006	cardiac cell development	10/184	90/18903	1.74e-08	5.76e-06	4.8e-06	4629/3624/4000/5159/6926/182/8470/8557/2274/5999	10
1077	2	GO:0035987	endodermal cell differentiation	8/184	49/18903	2.22e-08	6.6e-06	5.5e-06	1284/3912/1295/3624/1291/1289/2335/3676	8
1078	2	GO:0060537	muscle tissue development	19/184	422/18903	3.27e-08	8.83e-06	7.35e-06	4629/4638/65009/5950/1281/3488/4000/93649/5159/6926/23764/8470/5239/6262/8557/2274/1909/5999/58	19
1079	2	GO:0048662	negative regulation of smooth muscle cell proliferation	9/184	74/18903	4.14e-08	1.03e-05	8.54e-06	1264/7043/65009/3488/59272/348/7434/93649/4969	9
1080	2	GO:0055001	muscle cell development	13/184	191/18903	4.85e-08	1.11e-05	9.25e-06	4629/4000/5159/6926/25802/8470/5239/8557/3280/2274/1909/5999/58	13
1081	2	GO:0048844	artery morphogenesis	9/184	79/18903	7.39e-08	1.57e-05	1.31e-05	4638/1281/348/93649/5159/182/5396/3280/1909	9
1082	2	GO:0061448	connective tissue development	15/184	274/18903	8e-08	1.59e-05	1.32e-05	59/4856/7076/4256/3400/9971/1281/59350/1289/633/5159/4969/84159/5396/116039	15
1083	2	GO:0001706	endoderm formation	8/184	58/18903	8.75e-08	1.63e-05	1.35e-05	1284/3912/1295/3624/1291/1289/2335/3676	8
1084	2	GO:0060840	artery development	10/184	107/18903	9.29e-08	1.63e-05	1.35e-05	4638/1281/348/93649/5159/182/7798/5396/3280/1909	10
1085	2	GO:0042692	muscle cell differentiation	18/184	409/18903	1.08e-07	1.78e-05	1.48e-05	4629/4856/3912/3488/4000/93649/5159/8038/6926/25802/8470/5239/8557/3280/2274/1909/5999/58	18
1086	2	GO:0048659	smooth muscle cell proliferation	12/184	179/18903	1.91e-07	2.84e-05	2.37e-05	4856/1264/7043/65009/3488/59272/348/7434/93649/5159/4969/8013	12
1087	2	GO:0051146	striated muscle cell differentiation	15/184	293/18903	1.91e-07	2.84e-05	2.37e-05	4629/4856/3488/4000/93649/5159/8038/6926/25802/8470/5239/8557/2274/5999/58	15
1088	2	GO:0014706	striated muscle tissue development	14/184	257/18903	2.34e-07	3.31e-05	2.76e-05	4629/65009/5950/4000/93649/5159/6926/8470/5239/6262/8557/2274/1909/5999	14
1089	2	GO:0016049	cell growth	19/184	493/18903	3.66e-07	4.95e-05	4.12e-05	4856/3490/58189/1410/3624/3488/348/6586/2335/10276/93649/4133/3676/8470/51196/4803/2273/1909/5999	19
1090	2	GO:0048738	cardiac muscle tissue development	13/184	241/18903	7.14e-07	9.24e-05	7.69e-05	4629/65009/5950/4000/93649/5159/6926/8470/6262/8557/2274/1909/5999	13
1091	2	GO:0003205	cardiac chamber development	11/184	167/18903	7.45e-07	9.24e-05	7.69e-05	5950/1363/6586/93649/6926/182/7798/6262/3280/2274/1909	11
1092	2	GO:0033002	muscle cell proliferation	13/184	247/18903	9.43e-07	0.000112174	9.34e-05	4856/1264/7043/65009/5950/3488/59272/348/7434/93649/5159/4969/8013	13
1093	2	GO:0048660	regulation of smooth muscle cell proliferation	11/184	175/18903	1.18e-06	0.000135477	0.000112791	1264/7043/65009/3488/59272/348/7434/93649/5159/4969/8013	11
1094	2	GO:0007492	endoderm development	8/184	83/18903	1.46e-06	0.000155611	0.000129554	1284/3912/1295/3624/1291/1289/2335/3676	8
1095	2	GO:0055013	cardiac muscle cell development	8/184	83/18903	1.46e-06	0.000155611	0.000129554	4629/4000/5159/6926/8470/8557/2274/5999	8
1096	2	GO:0006939	smooth muscle contraction	9/184	113/18903	1.61e-06	0.000165534	0.000137816	59/4629/1264/4638/93649/6926/6525/51196/1909	9
1097	2	GO:0007517	muscle organ development	15/184	348/18903	1.68e-06	0.000166732	0.000138813	6876/4638/1410/1281/100271849/93649/23764/6525/84159/1674/6262/8557/2273/1909/58	15
1098	2	GO:0030199	collagen fibril organization	7/184	64/18903	2.87e-06	0.000275724	0.000229554	7373/1278/165/1281/1289/7837/50509	7
1099	2	GO:0055007	cardiac muscle cell differentiation	9/184	124/18903	3.5e-06	0.000325329	0.000270854	4629/4000/93649/5159/6926/8470/8557/2274/5999	9
1100	2	GO:0001558	regulation of cell growth	16/184	422/18903	3.94e-06	0.000339476	0.000282631	4856/3490/58189/1410/3624/3488/348/6586/2335/10276/93649/4133/51196/4803/2273/5999	16
1101	2	GO:0003206	cardiac chamber morphogenesis	9/184	126/18903	3.99e-06	0.000339476	0.000282631	5950/1363/6586/6926/182/6262/3280/2274/1909	9
1102	2	GO:0003231	cardiac ventricle development	9/184	126/18903	3.99e-06	0.000339476	0.000282631	1363/6586/93649/6926/182/7798/6262/3280/1909	9
1103	2	GO:0031032	actomyosin structure organization	11/184	204/18903	5.25e-06	0.000427274	0.000355728	4629/1264/9124/7043/5159/25802/257019/5239/6385/8557/58	11
1104	2	GO:0085029	extracellular matrix assembly	6/184	46/18903	5.31e-06	0.000427274	0.000355728	4629/3912/1278/1281/4239/7837	6
1105	2	GO:0007568	aging	10/184	169/18903	6.28e-06	0.000486598	0.000405118	7076/1284/1410/7043/3624/3488/5159/710/1075/1909	10
1106	2	GO:0070371	ERK1 and ERK2 cascade	14/184	340/18903	6.38e-06	0.000486598	0.000405118	59/6237/65009/3624/112464/59272/348/2335/5159/151306/7078/4609/9590/6363	14
1107	2	GO:0003007	heart morphogenesis	12/184	258/18903	8.86e-06	0.000658612	0.000548329	65009/5950/1363/1289/6586/6926/182/6262/8557/3280/2274/1909	12
1108	2	GO:0060325	face morphogenesis	5/184	30/18903	9.68e-06	0.00069512	0.000578724	6237/7043/83716/64651/84159	5
1109	2	GO:0060324	face development	6/184	51/18903	9.81e-06	0.00069512	0.000578724	6237/7043/83716/64651/84159/1909	6
1110	2	GO:0014812	muscle cell migration	8/184	108/18903	1.06e-05	0.000735473	0.00061232	4856/65009/3488/5054/10276/93649/5159/8013	8
1111	2	GO:0001822	kidney development	13/184	309/18903	1.1e-05	0.000741262	0.000617139	59/3764/9955/5159/182/7475/84159/4609/6385/51196/116039/3280/1909	13
1112	2	GO:0043583	ear development	11/184	221/18903	1.12e-05	0.000741594	0.000617415	7043/5159/114902/6926/182/5396/6385/8557/116039/3280/1909	11
1113	2	GO:0070372	regulation of ERK1 and ERK2 cascade	13/184	315/18903	1.34e-05	0.000869784	0.000724141	59/6237/65009/3624/112464/59272/348/2335/5159/151306/7078/9590/6363	13
1114	2	GO:0010761	fibroblast migration	6/184	55/18903	1.53e-05	0.000968182	0.000806062	59/4856/9124/84159/6385/9590	6
1115	2	GO:0031589	cell-substrate adhesion	14/184	369/18903	1.6e-05	0.000994636	0.000828086	1842/6237/3912/10319/1295/1281/5054/3672/151887/2335/3676/182/6385/50509	14
1116	2	GO:0072006	nephron development	9/184	152/18903	1.83e-05	0.00111203	0.000925819	59/9955/5159/182/7475/4609/51196/3280/1909	9
1117	2	GO:0048008	platelet-derived growth factor receptor signaling pathway	6/184	58/18903	2.08e-05	0.00124034	0.00103265	65009/93649/5159/64651/84159/8013	6
1118	2	GO:0035909	aorta morphogenesis	5/184	36/18903	2.44e-05	0.00139731	0.00116333	4638/1281/5159/182/3280	5
1119	2	GO:0060323	head morphogenesis	5/184	36/18903	2.44e-05	0.00139731	0.00116333	6237/7043/83716/64651/84159	5
1120	2	GO:0001654	eye development	14/184	388/18903	2.8e-05	0.00156892	0.00130621	2195/1282/10319/1410/1295/3624/5950/1289/7837/5159/182/7475/116039/3280	14
1121	2	GO:0042060	wound healing	15/184	442/18903	2.93e-05	0.0016141	0.00134382	59/4162/7076/58189/4638/7043/1281/5054/1289/348/2335/5159/710/6385/7980	15
1122	2	GO:0060021	roof of mouth development	7/184	91/18903	3e-05	0.00162373	0.00135184	7043/3624/6926/64651/84159/5396/116039	7
1123	2	GO:0035904	aorta development	6/184	62/18903	3.07e-05	0.00162871	0.00135598	4638/1281/5159/182/3280/1909	6
1124	2	GO:0150063	visual system development	14/184	392/18903	3.13e-05	0.00163214	0.00135885	2195/1282/10319/1410/1295/3624/5950/1289/7837/5159/182/7475/116039/3280	14
1125	2	GO:0001704	formation of primary germ layer	8/184	127/18903	3.46e-05	0.00177477	0.00147759	1284/3912/1295/3624/1291/1289/2335/3676	8
1126	2	GO:0048880	sensory system development	14/184	398/18903	3.69e-05	0.00186078	0.00154919	2195/1282/10319/1410/1295/3624/5950/1289/7837/5159/182/7475/116039/3280	14
1127	2	GO:0010951	negative regulation of endopeptidase activity	11/184	252/18903	3.78e-05	0.00187521	0.00156121	7076/58189/1410/5054/710/7078/51232/2537/7980/4803/2	11
1128	2	GO:0014909	smooth muscle cell migration	7/184	95/18903	3.97e-05	0.00193449	0.00161057	4856/65009/3488/5054/93649/5159/8013	7
1129	2	GO:0052547	regulation of peptidase activity	15/184	459/18903	4.51e-05	0.00216421	0.00180182	7076/58189/1410/55075/5054/2934/2335/710/7078/4609/51232/2537/7980/4803/2	15
1130	2	GO:0030239	myofibril assembly	6/184	68/18903	5.2e-05	0.0024562	0.00204492	4629/5159/25802/5239/8557/58	6
1131	2	GO:0042476	odontogenesis	8/184	135/18903	5.35e-05	0.00248819	0.00207155	3912/7043/1278/3624/5054/54829/7475/116039	8
1132	2	GO:0010466	negative regulation of peptidase activity	11/184	263/18903	5.57e-05	0.00250927	0.00208909	7076/58189/1410/5054/710/7078/51232/2537/7980/4803/2	11
1133	2	GO:0032835	glomerulus development	6/184	69/18903	5.65e-05	0.00250927	0.00208909	59/5159/182/51196/3280/1909	6
1134	2	GO:0055002	striated muscle cell development	6/184	69/18903	5.65e-05	0.00250927	0.00208909	4629/5159/25802/5239/8557/58	6
1135	2	GO:0060485	mesenchyme development	12/184	313/18903	5.93e-05	0.00259631	0.00216156	59/72/7043/6275/2335/5159/6926/182/4609/3280/1909/58	12
1136	2	GO:0014897	striated muscle hypertrophy	7/184	102/18903	6.26e-05	0.00269944	0.00224742	3488/4000/8470/6262/8557/8013/5999	7
1137	2	GO:0070167	regulation of biomineral tissue development	7/184	103/18903	6.66e-05	0.00283171	0.00235755	4256/7043/55603/54829/7475/166929/116039	7
1138	2	GO:0014896	muscle hypertrophy	7/184	104/18903	7.09e-05	0.00296899	0.00247184	3488/4000/8470/6262/8557/8013/5999	7
1139	2	GO:0110149	regulation of biomineralization	7/184	105/18903	7.53e-05	0.0031114	0.00259041	4256/7043/55603/54829/7475/166929/116039	7
1140	2	GO:0052548	regulation of endopeptidase activity	14/184	428/18903	8.05e-05	0.00328253	0.00273287	7076/58189/1410/55075/5054/2934/710/7078/4609/51232/2537/7980/4803/2	14
1141	2	GO:0001503	ossification	14/184	429/18903	8.26e-05	0.00331927	0.00276347	4256/3400/7043/1278/1291/3488/6320/55603/54829/182/166929/51232/116039/2274	14
1142	2	GO:0032963	collagen metabolic process	7/184	107/18903	8.49e-05	0.00336667	0.00280293	7043/1278/3624/1289/4239/5159/4327	7
1143	2	GO:0030324	lung development	9/184	187/18903	9.26e-05	0.00362361	0.00301684	7043/5950/1281/3488/59350/93649/5159/83716/3280	9
1144	2	GO:0010171	body morphogenesis	5/184	48/18903	0.000100936	0.00389979	0.00324678	6237/7043/83716/64651/84159	5
1145	2	GO:0043410	positive regulation of MAPK cascade	15/184	496/18903	0.000107405	0.00409652	0.00341056	59/7043/65009/3624/112464/3672/348/3489/60370/5159/151306/51196/4908/9590/6363	15
1146	2	GO:0030323	respiratory tube development	9/184	191/18903	0.000108789	0.00409681	0.0034108	7043/5950/1281/3488/59350/93649/5159/83716/3280	9
1147	2	GO:0060562	epithelial tube morphogenesis	12/184	335/18903	0.000113038	0.00420358	0.0034997	1282/65009/9955/6926/7798/7475/4609/6385/6262/8557/3280/1909	12
1148	2	GO:0007160	cell-matrix adhesion	10/184	238/18903	0.000117192	0.00427212	0.00355676	1842/6237/1281/5054/3672/2335/3676/182/6385/50509	10
1149	2	GO:0048839	inner ear development	9/184	193/18903	0.000117752	0.00427212	0.00355676	7043/5159/114902/6926/182/5396/6385/8557/3280	9
1150	2	GO:0048644	muscle organ morphogenesis	6/184	80/18903	0.000129678	0.00459916	0.00382904	4638/1281/84159/6262/8557/1909	6
1151	2	GO:0043010	camera-type eye development	12/184	340/18903	0.000129859	0.00459916	0.00382904	2195/1282/10319/1410/1295/3624/5950/5159/182/7475/116039/3280	12
1152	2	GO:0007369	gastrulation	9/184	196/18903	0.000132352	0.00463231	0.00385664	1284/3912/1295/3624/1291/1289/2335/3676/8013	9
1153	2	GO:0022602	ovulation cycle process	5/184	51/18903	0.000135245	0.00467853	0.00389512	7043/3624/6586/4327/2	5
1154	2	GO:0032060	bleb assembly	3/184	11/18903	0.00014135	0.00477859	0.00397842	4638/2014/5376	3
1155	2	GO:0048251	elastic fiber assembly	3/184	11/18903	0.00014135	0.00477859	0.00397842	4629/1281/4239	3
1156	2	GO:0007015	actin filament organization	14/184	454/18903	0.000149529	0.0049983	0.00416135	7169/2195/11034/9124/7043/171024/2934/29119/25802/8470/6385/8557/5999/58	14
1157	2	GO:0010927	cellular component assembly involved in morphogenesis	7/184	119/18903	0.00016535	0.00546574	0.00455051	4629/5159/25802/5376/5239/8557/58	7
1158	2	GO:0045926	negative regulation of growth	10/184	249/18903	0.000169437	0.00551635	0.00459265	4856/58189/1410/3624/5950/3488/6586/4133/2273/5999	10
1159	2	GO:0072012	glomerulus vasculature development	4/184	29/18903	0.00017059	0.00551635	0.00459265	59/5159/3280/1909	4
1160	2	GO:0060047	heart contraction	10/184	250/18903	0.000175031	0.00559911	0.00466155	2934/59272/3764/29119/1674/10060/6262/8557/1909/5999	10
1161	2	GO:0001867	complement activation, lectin pathway	3/184	12/18903	0.000187117	0.00579869	0.00482771	4239/710/2	3
1162	2	GO:0038063	collagen-activated tyrosine kinase receptor signaling pathway	3/184	12/18903	0.000187117	0.00579869	0.00482771	1284/1282/1288	3
1163	2	GO:0061309	cardiac neural crest cell development involved in outflow tract morphogenesis	3/184	12/18903	0.000187117	0.00579869	0.00482771	182/3280/1909	3
1164	2	GO:0043500	muscle adaptation	7/184	122/18903	0.00019295	0.00583261	0.00485595	3488/2934/4000/8557/8013/5999/58	7
1165	2	GO:0014888	striated muscle adaptation	5/184	55/18903	0.000194094	0.00583261	0.00485595	3488/2934/4000/8557/58	5
1166	2	GO:0072132	mesenchyme morphogenesis	5/184	55/18903	0.000194094	0.00583261	0.00485595	59/72/6926/4609/58	5
1167	2	GO:0030282	bone mineralization	7/184	123/18903	0.000202935	0.00603733	0.00502639	4256/7043/1278/55603/54829/166929/116039	7
1168	2	GO:0014910	regulation of smooth muscle cell migration	6/184	87/18903	0.000206021	0.00606843	0.00505228	65009/3488/5054/93649/5159/8013	6
1169	2	GO:0048608	reproductive structure development	11/184	306/18903	0.000211786	0.00610258	0.00508072	3400/3624/5950/6586/595/93649/5159/6926/84159/4327/2	11
1170	2	GO:0090257	regulation of muscle system process	10/184	256/18903	0.00021197	0.00610258	0.00508072	1264/3488/4000/59272/93649/29119/6262/51196/8013/5999	10
1171	2	GO:0046660	female sex differentiation	7/184	124/18903	0.000213334	0.00610258	0.00508072	3624/5950/6586/6926/84159/4327/2	7
1172	2	GO:0061437	renal system vasculature development	4/184	31/18903	0.000222589	0.00624718	0.0052011	59/5159/3280/1909	4
1173	2	GO:0061440	kidney vasculature development	4/184	31/18903	0.000222589	0.00624718	0.0052011	59/5159/3280/1909	4
1174	2	GO:0060541	respiratory system development	9/184	211/18903	0.00023004	0.00639596	0.00532497	7043/5950/1281/3488/59350/93649/5159/83716/3280	9
1175	2	GO:0061458	reproductive system development	11/184	310/18903	0.000236826	0.00652369	0.00543131	3400/3624/5950/6586/595/93649/5159/6926/84159/4327/2	11
1176	2	GO:0072537	fibroblast activation	3/184	13/18903	0.000241513	0.00659174	0.00548797	59/5159/9590	3
1177	2	GO:0003015	heart process	10/184	261/18903	0.000247561	0.00669541	0.00557428	2934/59272/3764/29119/1674/10060/6262/8557/1909/5999	10
1178	2	GO:0050673	epithelial cell proliferation	14/184	481/18903	0.000270422	0.00724781	0.00603418	4856/3912/6678/1295/3488/348/595/3676/182/151306/4609/116039/8013/3280	14
1179	2	GO:0055012	ventricular cardiac muscle cell differentiation	3/184	14/18903	0.000305182	0.00803465	0.00668926	4000/93649/2274	3
1180	2	GO:1901841	regulation of high voltage-gated calcium channel activity	3/184	14/18903	0.000305182	0.00803465	0.00668926	6236/2669/28954	3
1181	2	GO:0031214	biomineral tissue development	8/184	174/18903	0.000310309	0.00809797	0.00674198	4256/7043/1278/55603/54829/7475/166929/116039	8
1182	2	GO:0090596	sensory organ morphogenesis	10/184	272/18903	0.000343776	0.00887091	0.00738549	2195/1295/5950/1289/6926/182/5396/8557/116039/1909	10
1183	2	GO:0070374	positive regulation of ERK1 and ERK2 cascade	9/184	223/18903	0.000345891	0.00887091	0.00738549	59/65009/3624/112464/348/5159/151306/9590/6363	9
1184	2	GO:0003214	cardiac left ventricle morphogenesis	3/184	15/18903	0.00037875	0.00946876	0.00788324	1363/6262/1909	3
1185	2	GO:0061307	cardiac neural crest cell differentiation involved in heart development	3/184	15/18903	0.00037875	0.00946876	0.00788324	182/3280/1909	3
1186	2	GO:0061308	cardiac neural crest cell development involved in heart development	3/184	15/18903	0.00037875	0.00946876	0.00788324	182/3280/1909	3
1187	2	GO:0006816	calcium ion transport	13/184	440/18903	0.000388526	0.0096322	0.00801931	6236/2669/4638/5159/55858/7225/28954/6262/2701/6363/3280/1909/5999	13
1188	2	GO:0071711	basement membrane organization	4/184	36/18903	0.000401195	0.00977742	0.00814021	1282/3912/1281/7837	4
1189	2	GO:0006941	striated muscle contraction	8/184	181/18903	0.000404243	0.00977742	0.00814021	2934/59272/3764/23336/29119/10060/6262/8557	8
1190	2	GO:0110148	biomineralization	8/184	181/18903	0.000404243	0.00977742	0.00814021	4256/7043/1278/55603/54829/7475/166929/116039	8
1191	2	GO:0003300	cardiac muscle hypertrophy	6/184	99/18903	0.000415252	0.00988299	0.0082281	4000/8470/6262/8557/8013/5999	6
1192	2	GO:0061326	renal tubule development	6/184	99/18903	0.000415252	0.00988299	0.0082281	1282/9955/182/7475/4609/3280	6
1193	2	GO:0048588	developmental cell growth	9/184	229/18903	0.000419791	0.00991172	0.00825202	348/6586/2335/4133/3676/8470/4803/1909/5999	9
1194	2	GO:0060048	cardiac muscle contraction	7/184	140/18903	0.000446904	0.0104688	0.00871583	2934/59272/3764/29119/10060/6262/8557	7
1195	2	GO:0070482	response to oxygen levels	11/184	337/18903	0.000480402	0.0111656	0.00929594	2983/9124/1410/7043/4000/93649/5159/4609/6262/5352/1909	11
1196	2	GO:0001823	mesonephros development	6/184	102/18903	0.000487175	0.0112352	0.00935393	9955/7475/4609/6385/116039/3280	6
1197	2	GO:0030308	negative regulation of cell growth	8/184	188/18903	0.000520111	0.0119025	0.00990948	4856/58189/1410/3624/6586/4133/2273/5999	8
1198	2	GO:0070252	actin-mediated cell contraction	6/184	104/18903	0.00054027	0.0122695	0.010215	59/2934/3764/29119/10060/6262	6
1199	2	GO:0038065	collagen-activated signaling pathway	3/184	17/18903	0.000557987	0.0125759	0.0104701	1284/1282/1288	3
1200	2	GO:0072073	kidney epithelium development	7/184	146/18903	0.000574638	0.0128538	0.0107014	9955/182/7475/4609/6385/3280/1909	7
1201	2	GO:0022898	regulation of transmembrane transporter activity	10/184	291/18903	0.00058296	0.0129426	0.0107754	6236/2669/7881/59272/7225/28954/10060/6262/2273/1909	10
1202	2	GO:0048562	embryonic organ morphogenesis	10/184	294/18903	0.000631024	0.0139059	0.0115774	7043/65009/5950/6926/5396/6262/8557/116039/3280/1909	10
1203	2	GO:0032970	regulation of actin filament-based process	12/184	406/18903	0.000647758	0.0141697	0.011797	59/11034/7043/171024/2934/5159/29119/25802/6385/6262/4908/5999	12
1204	2	GO:0014912	negative regulation of smooth muscle cell migration	4/184	41/18903	0.000664107	0.0144213	0.0120065	65009/3488/5054/93649	4
1205	2	GO:0042698	ovulation cycle	5/184	72/18903	0.000683292	0.0147304	0.0122638	7043/3624/6586/4327/2	5
1206	2	GO:0045861	negative regulation of proteolysis	11/184	352/18903	0.000689106	0.0147489	0.0122792	7076/58189/1410/5054/710/7078/51232/2537/7980/4803/2	11
1207	2	GO:0060415	muscle tissue morphogenesis	5/184	73/18903	0.00072782	0.0154662	0.0128764	4638/1281/6262/8557/1909	5
1208	2	GO:0031645	negative regulation of nervous system process	3/184	19/18903	0.000783824	0.0165381	0.0137689	4856/27242/1075	3
1209	2	GO:0051216	cartilage development	8/184	201/18903	0.000806118	0.0168887	0.0140608	4856/7076/4256/1281/633/4969/5396/116039	8
1210	2	GO:0007229	integrin-mediated signaling pathway	6/184	113/18903	0.000837165	0.0174165	0.0145002	7076/3912/1281/3672/2335/3676	6
1211	2	GO:0086003	cardiac muscle cell contraction	5/184	76/18903	0.000874462	0.0180661	0.015041	2934/3764/29119/10060/6262	5
1212	2	GO:0042474	middle ear morphogenesis	3/184	20/18903	0.00091557	0.018785	0.0156395	5396/116039/1909	3
1213	2	GO:0010959	regulation of metal ion transport	12/184	423/18903	0.000925089	0.0188503	0.0156938	6236/2669/4638/7881/5159/7225/28954/10060/6262/3280/2273/5999	12
1214	2	GO:0010712	regulation of collagen metabolic process	4/184	45/18903	0.000947958	0.0191849	0.0159724	7043/3624/4239/5159	4
1215	2	GO:0072009	nephron epithelium development	6/184	116/18903	0.000959903	0.0192953	0.0160644	9955/182/7475/4609/3280/1909	6
1216	2	GO:0044703	multi-organism reproductive process	8/184	209/18903	0.00103732	0.0206673	0.0172066	3490/7076/7043/3488/59350/59272/23764/7372	8
1217	2	GO:0061333	renal tubule morphogenesis	5/184	79/18903	0.00104205	0.0206673	0.0172066	1282/9955/7475/4609/3280	5
1218	2	GO:0060973	cell migration involved in heart development	3/184	21/18903	0.00106055	0.020895	0.0173961	65009/5159/1909	3
1219	2	GO:0001667	ameboidal-type cell migration	13/184	492/18903	0.00109263	0.021184	0.0176368	59/4856/7076/6237/9124/6678/348/2335/3676/84159/6385/9590/1909	13
1220	2	GO:0071230	cellular response to amino acid stimulus	5/184	80/18903	0.00110287	0.021184	0.0176368	1282/1278/1291/1281/1288	5
1221	2	GO:0072028	nephron morphogenesis	5/184	80/18903	0.00110287	0.021184	0.0176368	9955/5159/7475/4609/3280	5
1222	2	GO:0051346	negative regulation of hydrolase activity	11/184	373/18903	0.00110371	0.021184	0.0176368	7076/58189/1410/5054/710/7078/51232/2537/7980/4803/2	11
1223	2	GO:0051924	regulation of calcium ion transport	9/184	268/18903	0.00128216	0.0244515	0.0203571	6236/2669/4638/5159/7225/28954/6262/3280/5999	9
1224	2	GO:0030500	regulation of bone mineralization	5/184	83/18903	0.00130117	0.024656	0.0205274	4256/7043/55603/166929/116039	5
1225	2	GO:0044706	multi-multicellular organism process	8/184	218/18903	0.00135788	0.0254101	0.0211553	3490/7076/7043/3488/59350/59272/23764/7372	8
1226	2	GO:0021675	nerve development	5/184	84/18903	0.00137278	0.0254101	0.0211553	3676/4908/3280/4803/1909	5
1227	2	GO:0035050	embryonic heart tube development	5/184	84/18903	0.00137278	0.0254101	0.0211553	65009/6926/6262/3280/1909	5
1228	2	GO:0032409	regulation of transporter activity	10/184	326/18903	0.00138017	0.0254101	0.0211553	6236/2669/7881/59272/7225/28954/10060/6262/2273/1909	10
1229	2	GO:0097150	neuronal stem cell population maintenance	3/184	23/18903	0.00139216	0.0254101	0.0211553	182/5396/3280	3
1230	2	GO:1902903	regulation of supramolecular fiber organization	11/184	384/18903	0.00139222	0.0254101	0.0211553	11034/1410/7043/171024/165/2934/348/4133/25802/6385/5999	11
1231	2	GO:0032964	collagen biosynthetic process	4/184	50/18903	0.00141094	0.0254647	0.0212007	7043/3624/1289/5159	4
1232	2	GO:0010811	positive regulation of cell-substrate adhesion	6/184	125/18903	0.00141233	0.0254647	0.0212007	1842/6237/1295/151887/2335/6385	6
1233	2	GO:0010810	regulation of cell-substrate adhesion	8/184	222/18903	0.00152353	0.0273042	0.0227322	1842/6237/1295/5054/151887/2335/182/6385	8
1234	2	GO:0051043	regulation of membrane protein ectodomain proteolysis	3/184	24/18903	0.00157972	0.0279741	0.0232899	7076/348/7078	3
1235	2	GO:1901386	negative regulation of voltage-gated calcium channel activity	3/184	24/18903	0.00157972	0.0279741	0.0232899	6236/2669/28954	3
1236	2	GO:1902905	positive regulation of supramolecular fiber organization	7/184	176/18903	0.0017097	0.0300968	0.0250572	11034/7043/171024/2934/348/25802/6385	7
1237	2	GO:0071229	cellular response to acid chemical	5/184	89/18903	0.00177514	0.0308869	0.025715	1282/1278/1291/1281/1288	5
1238	2	GO:0032412	regulation of ion transmembrane transporter activity	9/184	281/18903	0.00177535	0.0308869	0.025715	6236/2669/7881/7225/28954/10060/6262/2273/1909	9
1239	2	GO:0030857	negative regulation of epithelial cell differentiation	4/184	54/18903	0.00187994	0.0325164	0.0270716	595/6926/182/3280	4
1240	2	GO:0010259	multicellular organism aging	3/184	26/18903	0.00200051	0.0338203	0.0281571	1410/3624/1909	3
1241	2	GO:0035994	response to muscle stretch	3/184	26/18903	0.00200051	0.0338203	0.0281571	2934/6262/8557	3
1242	2	GO:0030048	actin filament-based movement	6/184	134/18903	0.00201177	0.0338203	0.0281571	59/2934/3764/29119/10060/6262	6
1243	2	GO:0070169	positive regulation of biomineral tissue development	4/184	55/18903	0.00201216	0.0338203	0.0281571	7043/55603/7475/116039	4
1244	2	GO:2000648	positive regulation of stem cell proliferation	4/184	55/18903	0.00201216	0.0338203	0.0281571	3400/6926/5396/116039	4
1245	2	GO:0007548	sex differentiation	9/184	288/18903	0.00209792	0.0350636	0.0291922	3624/5950/6586/595/5159/6926/84159/4327/2	9
1246	2	GO:0045761	regulation of adenylate cyclase activity	4/184	56/18903	0.00215068	0.0354118	0.0294821	59350/7434/2587/1909	4
1247	2	GO:0110151	positive regulation of biomineralization	4/184	56/18903	0.00215068	0.0354118	0.0294821	7043/55603/7475/116039	4
1248	2	GO:1904705	regulation of vascular associated smooth muscle cell proliferation	5/184	93/18903	0.00215446	0.0354118	0.0294821	1264/7043/3488/93649/8013	5
1249	2	GO:0032967	positive regulation of collagen biosynthetic process	3/184	27/18903	0.00223458	0.0359729	0.0299493	7043/3624/5159	3
1250	2	GO:0044342	type B pancreatic cell proliferation	3/184	27/18903	0.00223458	0.0359729	0.0299493	4856/3488/8013	3
1251	2	GO:2000737	negative regulation of stem cell differentiation	3/184	27/18903	0.00223458	0.0359729	0.0299493	6926/182/3280	3
1252	2	GO:0061041	regulation of wound healing	6/184	137/18903	0.00224906	0.0359729	0.0299493	59/58189/4638/5054/348/710	6
1253	2	GO:1904019	epithelial cell apoptotic process	6/184	137/18903	0.00224906	0.0359729	0.0299493	5054/2934/685/3676/6262/1909	6
1254	2	GO:0030879	mammary gland development	6/184	138/18903	0.00233267	0.0371106	0.0308965	7043/3488/59350/595/6926/7372	6
1255	2	GO:1990874	vascular associated smooth muscle cell proliferation	5/184	95/18903	0.00236482	0.037422	0.0311557	1264/7043/3488/93649/8013	5
1256	2	GO:0061005	cell differentiation involved in kidney development	4/184	58/18903	0.00244719	0.0385037	0.0320564	59/182/3280/1909	4
1257	2	GO:0072080	nephron tubule development	5/184	96/18903	0.00247542	0.0385037	0.0320564	9955/182/7475/4609/3280	5
1258	2	GO:0007190	activation of adenylate cyclase activity	3/184	28/18903	0.00248495	0.0385037	0.0320564	59350/7434/1909	3
1259	2	GO:0010714	positive regulation of collagen metabolic process	3/184	28/18903	0.00248495	0.0385037	0.0320564	7043/3624/5159	3
1260	2	GO:0050678	regulation of epithelial cell proliferation	11/184	414/18903	0.00250644	0.0386356	0.0321661	3912/6678/348/595/3676/182/151306/4609/116039/8013/3280	11
1261	2	GO:0001666	response to hypoxia	9/184	296/18903	0.00252213	0.038677	0.0322006	9124/1410/7043/4000/93649/4609/6262/5352/1909	9
1262	2	GO:0001657	ureteric bud development	5/184	97/18903	0.00258973	0.0393084	0.0327263	9955/7475/4609/6385/3280	5
1263	2	GO:0060993	kidney morphogenesis	5/184	97/18903	0.00258973	0.0393084	0.0327263	9955/5159/7475/4609/3280	5
1264	2	GO:0072163	mesonephric epithelium development	5/184	98/18903	0.00270782	0.0406857	0.0338729	9955/7475/4609/6385/3280	5
1265	2	GO:0072164	mesonephric tubule development	5/184	98/18903	0.00270782	0.0406857	0.0338729	9955/7475/4609/6385/3280	5
1266	2	GO:0045785	positive regulation of cell adhesion	12/184	484/18903	0.00285224	0.0426402	0.0355002	1842/6237/3956/3912/1295/151887/2335/3676/6385/6363/8013/3280	12
1267	2	GO:0010464	regulation of mesenchymal cell proliferation	3/184	30/18903	0.00303606	0.0450196	0.0374812	4000/5396/4609	3
1268	2	GO:0051495	positive regulation of cytoskeleton organization	7/184	195/18903	0.00304166	0.0450196	0.0374812	11034/7043/171024/2934/25802/6385/4908	7
1269	2	GO:0046579	positive regulation of Ras protein signal transduction	4/184	63/18903	0.00330896	0.0484934	0.0403733	1281/10276/5159/4803	4
1270	2	GO:2001258	negative regulation of cation channel activity	4/184	63/18903	0.00330896	0.0484934	0.0403733	6236/2669/7881/28954	4
1271	2	GO:0030336	negative regulation of cell migration	10/184	368/18903	0.00332658	0.0485126	0.0403893	4856/7076/6237/65009/1281/3488/5054/348/93649/182	10
1272	2	GO:0036293	response to decreased oxygen levels	9/184	309/18903	0.00335415	0.048676	0.0405253	9124/1410/7043/4000/93649/4609/6262/5352/1909	9
1273	2	GO:0097305	response to alcohol	8/184	253/18903	0.00341913	0.0493782	0.0411099	3490/3624/6586/595/6363/9563/5999/2	8
1274	3	GO:0030198	extracellular matrix organization	38/195	318/18903	1.7e-29	2.37e-26	1.86e-26	1278/4629/1281/2192/7373/4060/1303/1289/64094/284217/4239/1842/1290/4811/3908/8510/1471/1286/3491/1282/6423/1284/10549/1306/9509/1285/59350/3912/1307/351/165/151887/5156/64093/4147/255631/4015/1288	38
1275	3	GO:0043062	extracellular structure organization	38/195	319/18903	1.91e-29	2.37e-26	1.86e-26	1278/4629/1281/2192/7373/4060/1303/1289/64094/284217/4239/1842/1290/4811/3908/8510/1471/1286/3491/1282/6423/1284/10549/1306/9509/1285/59350/3912/1307/351/165/151887/5156/64093/4147/255631/4015/1288	38
1276	3	GO:0045229	external encapsulating structure organization	38/195	321/18903	2.42e-29	2.37e-26	1.86e-26	1278/4629/1281/2192/7373/4060/1303/1289/64094/284217/4239/1842/1290/4811/3908/8510/1471/1286/3491/1282/6423/1284/10549/1306/9509/1285/59350/3912/1307/351/165/151887/5156/64093/4147/255631/4015/1288	38
1277	3	GO:0016049	cell growth	26/195	493/18903	8.84e-12	6.49e-09	5.11e-09	8425/3488/58189/2273/348/5270/6423/5167/3490/3371/351/6387/2335/65981/6422/3486/3487/9201/3479/8828/93649/1909/10512/3624/6857/6586	26
1278	3	GO:0030199	collagen fibril organization	11/195	64/18903	4.9e-11	2.88e-08	2.27e-08	1278/1281/7373/4060/1303/1289/1290/6423/9509/165/4015	11
1279	3	GO:0001558	regulation of cell growth	22/195	422/18903	4.93e-10	2.41e-07	1.9e-07	8425/3488/58189/2273/348/5270/6423/5167/3490/3371/6387/2335/65981/6422/3486/3487/3479/93649/10512/3624/6857/6586	22
1280	3	GO:0001503	ossification	22/195	429/18903	6.72e-10	2.82e-07	2.22e-07	1278/5764/3488/1291/4256/1290/54829/3491/6423/4653/5167/3371/4958/6320/6422/3486/64093/285313/2274/3479/4015/2719	22
1281	3	GO:0052547	regulation of peptidase activity	21/195	459/18903	1.26e-08	4.62e-06	3.64e-06	2192/2934/58189/710/2/1471/5270/7076/3491/6423/80760/1285/351/2335/51050/5918/5118/1508/2537/5176/2719	21
1282	3	GO:0010466	negative regulation of peptidase activity	16/195	263/18903	1.51e-08	4.91e-06	3.87e-06	58189/710/2/1471/5270/7076/6423/80760/1285/351/51050/5918/1508/2537/5176/2719	16
1283	3	GO:0048608	reproductive structure development	17/195	306/18903	2.02e-08	5.93e-06	4.67e-06	2/5270/5950/6423/10549/3371/56956/64220/5156/367/6422/5159/93649/3624/5176/26471/6586	17
1284	3	GO:0061458	reproductive system development	17/195	310/18903	2.44e-08	6.04e-06	4.76e-06	2/5270/5950/6423/10549/3371/56956/64220/5156/367/6422/5159/93649/3624/5176/26471/6586	17
1285	3	GO:0007229	integrin-mediated signaling pathway	11/195	113/18903	2.47e-08	6.04e-06	4.76e-06	1281/5764/284217/4811/3908/7076/3672/9358/3912/1307/2335	11
1286	3	GO:0045861	negative regulation of proteolysis	18/195	352/18903	2.73e-08	6.16e-06	4.85e-06	58189/710/2/1471/5270/7076/6423/2619/80760/1285/351/4130/51050/5918/1508/2537/5176/2719	18
1287	3	GO:0035987	endodermal cell differentiation	8/195	49/18903	3.49e-08	7.31e-06	5.76e-06	1303/1291/1289/1290/1284/3912/2335/3624	8
1288	3	GO:0043568	positive regulation of insulin-like growth factor receptor signaling pathway	5/195	13/18903	1.34e-07	2.51e-05	1.98e-05	3488/367/3486/3487/3479	5
1289	3	GO:0001706	endoderm formation	8/195	58/18903	1.37e-07	2.51e-05	1.98e-05	1303/1291/1289/1290/1284/3912/2335/3624	8
1290	3	GO:0032963	collagen metabolic process	10/195	107/18903	1.6e-07	2.74e-05	2.16e-05	1278/1289/4239/8510/1471/9509/5118/1508/5159/3624	10
1291	3	GO:0043567	regulation of insulin-like growth factor receptor signaling pathway	6/195	25/18903	1.68e-07	2.74e-05	2.16e-05	3488/3489/367/3486/3487/3479	6
1292	3	GO:0061564	axon development	20/195	490/18903	1.83e-07	2.83e-05	2.23e-05	5764/284217/347/3908/348/3371/4684/351/56956/7345/6387/2335/91624/4130/4756/9201/8828/1909/10512/6586	20
1293	3	GO:0001655	urogenital system development	17/195	360/18903	2.11e-07	3.1e-05	2.44e-05	59/4811/1286/5950/1282/1285/3371/64220/5156/367/6422/2200/5159/93649/1909/5176/2719	17
1294	3	GO:0031589	cell-substrate adhesion	17/195	369/18903	2.99e-07	4.18e-05	3.29e-05	1281/2192/1842/347/4811/10319/3491/3672/4653/9358/6237/4852/3912/1307/151887/2335/6422	17
1295	3	GO:0030324	lung development	12/195	187/18903	5.71e-07	7.56e-05	5.95e-05	1281/3488/284217/5950/9509/59350/64220/5156/5159/4015/93649/2719	12
1296	3	GO:0030282	bone mineralization	10/195	123/18903	5.92e-07	7.56e-05	5.95e-05	1278/5764/4256/54829/3491/5167/4958/3479/4015/2719	10
1297	3	GO:0010811	positive regulation of cell-substrate adhesion	10/195	125/18903	6.87e-07	8.41e-05	6.62e-05	1842/4811/3491/4653/6237/4852/1307/151887/2335/6422	10
1298	3	GO:0030323	respiratory tube development	12/195	191/18903	7.16e-07	8.41e-05	6.62e-05	1281/3488/284217/5950/9509/59350/64220/5156/5159/4015/93649/2719	12
1299	3	GO:0048662	negative regulation of smooth muscle cell proliferation	8/195	74/18903	9.35e-07	0.000105614	8.32e-05	4969/3488/347/348/3486/7434/1264/93649	8
1300	3	GO:0072001	renal system development	15/195	318/18903	1.14e-06	0.00012388	9.76e-05	59/4811/1286/5950/1282/1285/64220/5156/6422/2200/5159/93649/1909/5176/2719	15
1301	3	GO:0003012	muscle system process	18/195	455/18903	1.21e-06	0.000127348	0.000100309	4629/7169/4638/59/2934/3488/25802/1674/23336/8654/4653/29995/6525/1264/3479/3757/93649/1909	18
1302	3	GO:0003205	cardiac chamber development	11/195	167/18903	1.32e-06	0.000133758	0.000105359	1363/3491/5950/6423/64220/2274/8828/93649/1909/10512/6586	11
1303	3	GO:0071711	basement membrane organization	6/195	36/18903	1.68e-06	0.000158147	0.00012457	1281/284217/4811/3908/1282/3912	6
1304	3	GO:0071230	cellular response to amino acid stimulus	8/195	80/18903	1.71e-06	0.000158147	0.00012457	1278/1281/1291/1290/1282/1307/5156/1288	8
1305	3	GO:0051346	negative regulation of hydrolase activity	16/195	373/18903	1.72e-06	0.000158147	0.00012457	58189/710/2/1471/5270/7076/6423/80760/1285/351/51050/5918/1508/2537/5176/2719	16
1306	3	GO:0045926	negative regulation of growth	13/195	249/18903	1.98e-06	0.000176225	0.000138809	3488/58189/2273/5270/5950/6423/5167/65981/6422/10512/3624/2719/6586	13
1307	3	GO:0060541	respiratory system development	12/195	211/18903	2.05e-06	0.000176601	0.000139105	1281/3488/284217/5950/9509/59350/64220/5156/5159/4015/93649/2719	12
1308	3	GO:0007492	endoderm development	8/195	83/18903	2.26e-06	0.000184447	0.000145286	1303/1291/1289/1290/1284/3912/2335/3624	8
1309	3	GO:0010951	negative regulation of endopeptidase activity	13/195	252/18903	2.26e-06	0.000184447	0.000145286	58189/710/2/1471/5270/7076/6423/80760/1285/351/5918/2537/5176	13
1310	3	GO:0048009	insulin-like growth factor receptor signaling pathway	6/195	38/18903	2.34e-06	0.000185701	0.000146273	3488/3489/367/3486/3487/3479	6
1311	3	GO:2001044	regulation of integrin-mediated signaling pathway	5/195	22/18903	2.53e-06	0.000195783	0.000154215	284217/4811/3908/7076/3912	5
1312	3	GO:0007409	axonogenesis	17/195	438/18903	3.14e-06	0.00023659	0.000186357	284217/3908/348/4684/351/56956/7345/6387/2335/91624/4130/4756/9201/8828/1909/10512/6586	17
1313	3	GO:0048251	elastic fiber assembly	4/195	11/18903	3.42e-06	0.000242241	0.000190808	4629/1281/4239/4015	4
1314	3	GO:0110011	regulation of basement membrane organization	4/195	11/18903	3.42e-06	0.000242241	0.000190808	284217/4811/3908/3912	4
1315	3	GO:0010810	regulation of cell-substrate adhesion	12/195	222/18903	3.47e-06	0.000242241	0.000190808	2192/1842/347/4811/3491/4653/6237/4852/1307/151887/2335/6422	12
1316	3	GO:0042060	wound healing	17/195	442/18903	3.55e-06	0.000242286	0.000190844	1281/4638/59/2192/58189/710/1289/64094/348/5270/7076/3491/2335/5156/5159/3479/4015	17
1317	3	GO:0071229	cellular response to acid chemical	8/195	89/18903	3.84e-06	0.000256319	0.000201898	1278/1281/1291/1290/1282/1307/5156/1288	8
1318	3	GO:0001867	complement activation, lectin pathway	4/195	12/18903	5.09e-06	0.000325191	0.000256146	710/4239/2/78989	4
1319	3	GO:0038063	collagen-activated tyrosine kinase receptor signaling pathway	4/195	12/18903	5.09e-06	0.000325191	0.000256146	1282/1284/1285/1288	4
1320	3	GO:0046660	female sex differentiation	9/195	124/18903	5.62e-06	0.000348185	0.000274258	2/5950/56956/64220/5156/6422/3624/26471/6586	9
1321	3	GO:0060560	developmental growth involved in morphogenesis	12/195	233/18903	5.69e-06	0.000348185	0.000274258	348/6423/351/6387/2335/6422/9201/8828/1909/10512/6857/6586	12
1322	3	GO:2000050	regulation of non-canonical Wnt signaling pathway	5/195	26/18903	6.12e-06	0.000366158	0.000288416	6423/6422/6424/84870/2719	5
1323	3	GO:0007369	gastrulation	11/195	196/18903	6.24e-06	0.000366158	0.000288416	1303/1291/1289/1290/6423/1284/3912/2335/6422/3624/2719	11
1324	3	GO:0003206	cardiac chamber morphogenesis	9/195	126/18903	6.41e-06	0.000366158	0.000288416	1363/3491/5950/6423/2274/8828/1909/10512/6586	9
1325	3	GO:0007411	axon guidance	12/195	236/18903	6.49e-06	0.000366158	0.000288416	284217/3908/4684/351/56956/6387/91624/4756/8828/1909/10512/6586	12
1326	3	GO:0097485	neuron projection guidance	12/195	237/18903	6.77e-06	0.000371615	0.000292714	284217/3908/4684/351/56956/6387/91624/4756/8828/1909/10512/6586	12
1327	3	GO:0001704	formation of primary germ layer	9/195	127/18903	6.83e-06	0.000371615	0.000292714	1303/1291/1289/1290/6423/1284/3912/2335/3624	9
1328	3	GO:0032835	glomerulus development	7/195	69/18903	7.01e-06	0.000374414	0.000294919	59/4811/1286/1285/5156/5159/1909	7
1329	3	GO:2001046	positive regulation of integrin-mediated signaling pathway	4/195	13/18903	7.3e-06	0.000377093	0.000297029	284217/4811/3908/3912	4
1330	3	GO:0085029	extracellular matrix assembly	6/195	46/18903	7.41e-06	0.000377093	0.000297029	1278/4629/1281/4239/3912/4015	6
1331	3	GO:0044342	type B pancreatic cell proliferation	5/195	27/18903	7.45e-06	0.000377093	0.000297029	3488/6422/3486/3487/26471	5
1332	3	GO:0040013	negative regulation of locomotion	16/195	419/18903	7.59e-06	0.000377941	0.000297697	1281/2192/1634/3488/347/348/7076/6423/6237/6387/1809/6422/3486/93649/10512/5176	16
1333	3	GO:0007548	sex differentiation	13/195	288/18903	9.67e-06	0.000473093	0.000372646	2/5950/6423/10549/56956/64220/5156/367/6422/5159/3624/26471/6586	13
1334	3	GO:0001649	osteoblast differentiation	12/195	246/18903	9.87e-06	0.000475152	0.000374268	3488/1291/3491/6423/4653/3371/6422/3486/64093/2274/3479/4015	12
1335	3	GO:0090092	regulation of transmembrane receptor protein serine/threonine kinase signaling pathway	13/195	290/18903	1.04e-05	0.000487501	0.000383995	8425/4052/54829/3491/6423/6422/4756/2200/4015/6424/93649/3624/2719	13
1336	3	GO:0007568	aging	10/195	169/18903	1.05e-05	0.000487501	0.000383995	3488/710/347/7076/1284/4852/5159/1909/3624/5176	10
1337	3	GO:0050673	epithelial cell proliferation	17/195	481/18903	1.08e-05	0.000494478	0.000389491	5764/6678/3488/348/6423/1285/3912/6387/367/6422/3486/3487/3479/8828/5176/26471/2719	17
1338	3	GO:2000146	negative regulation of cell motility	15/195	383/18903	1.09e-05	0.000494478	0.000389491	1281/2192/1634/3488/347/348/7076/6423/6237/6387/1809/6422/3486/93649/5176	15
1339	3	GO:0044703	multi-organism reproductive process	11/195	209/18903	1.15e-05	0.000504878	0.000397683	5764/2192/3488/5270/7076/3490/59350/1307/367/1508/5737	11
1340	3	GO:0090287	regulation of cellular response to growth factor stimulus	14/195	338/18903	1.16e-05	0.000504878	0.000397683	1634/8425/64094/4052/54829/3491/6423/6422/4756/2200/4015/6424/93649/2719	14
1341	3	GO:0045785	positive regulation of cell adhesion	17/195	484/18903	1.17e-05	0.000504878	0.000397683	284217/1842/4811/3908/3491/6423/4653/6237/4852/3912/1307/6387/151887/2335/6422/3956/3479	17
1342	3	GO:0001654	eye development	15/195	388/18903	1.28e-05	0.000542937	0.000427661	1289/284217/4237/1290/10319/5950/1282/10763/64220/5156/64093/2200/5159/3624/5176	15
1343	3	GO:0031214	biomineral tissue development	10/195	174/18903	1.35e-05	0.000560582	0.00044156	1278/5764/4256/54829/3491/5167/4958/3479/4015/2719	10
1344	3	GO:0007178	transmembrane receptor protein serine/threonine kinase signaling pathway	15/195	390/18903	1.36e-05	0.000560582	0.00044156	1278/1281/8425/4052/54829/3491/6423/6422/4756/2200/4015/6424/93649/3624/2719	15
1345	3	GO:0048660	regulation of smooth muscle cell proliferation	10/195	175/18903	1.42e-05	0.000578695	0.000455827	4969/3488/347/348/3486/7434/1264/5159/3479/93649	10
1346	3	GO:0150063	visual system development	15/195	392/18903	1.44e-05	0.000579024	0.000456086	1289/284217/4237/1290/10319/5950/1282/10763/64220/5156/64093/2200/5159/3624/5176	15
1347	3	GO:0060840	artery development	8/195	107/18903	1.51e-05	0.000600571	0.000473058	1281/4638/348/64220/5159/4015/93649/1909	8
1348	3	GO:0044706	multi-multicellular organism process	11/195	218/18903	1.7e-05	0.00065033	0.000512253	5764/2192/3488/5270/7076/3490/59350/1307/367/1508/5737	11
1349	3	GO:0048880	sensory system development	15/195	398/18903	1.72e-05	0.00065033	0.000512253	1289/284217/4237/1290/10319/5950/1282/10763/64220/5156/64093/2200/5159/3624/5176	15
1350	3	GO:0048659	smooth muscle cell proliferation	10/195	179/18903	1.73e-05	0.00065033	0.000512253	4969/3488/347/348/3486/7434/1264/5159/3479/93649	10
1351	3	GO:0048844	artery morphogenesis	7/195	79/18903	1.73e-05	0.00065033	0.000512253	1281/4638/348/64220/5159/93649/1909	7
1352	3	GO:0006936	muscle contraction	14/195	351/18903	1.77e-05	0.000657655	0.000518023	4629/7169/4638/59/2934/25802/1674/23336/8654/6525/1264/3757/93649/1909	14
1353	3	GO:2000095	regulation of Wnt signaling pathway, planar cell polarity pathway	4/195	16/18903	1.81e-05	0.000665595	0.000524276	6423/6422/84870/2719	4
1354	3	GO:0110148	biomineralization	10/195	181/18903	1.9e-05	0.000689262	0.000542919	1278/5764/4256/54829/3491/5167/4958/3479/4015/2719	10
1355	3	GO:0008584	male gonad development	9/195	147/18903	2.22e-05	0.000796138	0.000627102	6423/10549/56956/5156/367/6422/5159/3624/26471	9
1356	3	GO:0046546	development of primary male sexual characteristics	9/195	148/18903	2.35e-05	0.000816052	0.000642789	6423/10549/56956/5156/367/6422/5159/3624/26471	9
1357	3	GO:0038065	collagen-activated signaling pathway	4/195	17/18903	2.35e-05	0.000816052	0.000642789	1282/1284/1285/1288	4
1358	3	GO:0042692	muscle cell differentiation	15/195	409/18903	2.36e-05	0.000816052	0.000642789	4629/3488/284217/25802/4811/3908/3912/7345/5156/2274/5159/3479/4015/93649/1909	15
1359	3	GO:1903053	regulation of extracellular matrix organization	6/195	57/18903	2.61e-05	0.000889812	0.000700888	284217/4811/3908/1471/3912/165	6
1360	3	GO:0030308	negative regulation of cell growth	10/195	188/18903	2.64e-05	0.000889812	0.000700888	58189/2273/5270/6423/5167/65981/6422/10512/3624/6586	10
1361	3	GO:0048588	developmental cell growth	11/195	229/18903	2.69e-05	0.000895995	0.000705759	348/351/6387/2335/9201/3479/8828/1909/10512/6857/6586	11
1362	3	GO:0030336	negative regulation of cell migration	14/195	368/18903	2.98e-05	0.000983605	0.000774767	1281/1634/3488/347/348/7076/6423/6237/6387/1809/6422/3486/93649/5176	14
1363	3	GO:0043200	response to amino acid	8/195	118/18903	3.08e-05	0.00100633	0.000792669	1278/1281/1291/1290/1282/1307/5156/1288	8
1364	3	GO:0008406	gonad development	11/195	233/18903	3.15e-05	0.00101584	0.000800157	2/6423/10549/56956/5156/367/6422/5159/3624/26471/6586	11
1365	3	GO:0060537	muscle tissue development	15/195	422/18903	3.39e-05	0.00108127	0.000851696	4629/1281/4638/3488/5950/64220/5156/2274/5159/3479/4015/93649/1909/10512/26471	15
1366	3	GO:0061298	retina vasculature development in camera-type eye	4/195	19/18903	3.77e-05	0.00118149	0.000930638	284217/1282/5156/5159	4
1367	3	GO:0007160	cell-matrix adhesion	11/195	238/18903	3.82e-05	0.00118149	0.000930638	1281/1842/347/4811/3672/4653/9358/6237/1307/2335/6422	11
1368	3	GO:0045137	development of primary sexual characteristics	11/195	238/18903	3.82e-05	0.00118149	0.000930638	2/6423/10549/56956/5156/367/6422/5159/3624/26471/6586	11
1369	3	GO:0048675	axon extension	8/195	122/18903	3.92e-05	0.00119906	0.000944473	348/6387/2335/9201/8828/1909/10512/6586	8
1370	3	GO:0052548	regulation of endopeptidase activity	15/195	428/18903	3.98e-05	0.00120515	0.000949271	2934/58189/710/2/1471/5270/7076/3491/6423/80760/1285/351/5918/2537/5176	15
1371	3	GO:0035051	cardiocyte differentiation	9/195	159/18903	4.13e-05	0.00123276	0.00097102	4629/5156/2274/5159/3479/93649/1909/10512/3624	9
1372	3	GO:0022612	gland morphogenesis	8/195	123/18903	4.16e-05	0.00123276	0.00097102	5764/3488/284217/59350/3371/367/6422/10512	8
1373	3	GO:0003231	cardiac ventricle development	8/195	126/18903	4.94e-05	0.0014497	0.0011419	1363/3491/6423/64220/93649/1909/10512/6586	8
1374	3	GO:0033002	muscle cell proliferation	11/195	247/18903	5.35e-05	0.00155623	0.00122581	4969/3488/347/348/5950/3486/7434/1264/5159/3479/93649	11
1375	3	GO:0007517	muscle organ development	13/195	348/18903	6.93e-05	0.00199568	0.00157196	1281/4638/6876/2273/1674/3908/64220/6525/3479/4015/93649/1909/26471	13
1376	3	GO:0001101	response to acid chemical	8/195	133/18903	7.24e-05	0.00205281	0.00161696	1278/1281/1291/1290/1282/1307/5156/1288	8
1377	3	GO:0046661	male sex differentiation	9/195	171/18903	7.27e-05	0.00205281	0.00161696	6423/10549/56956/5156/367/6422/5159/3624/26471	9
1378	3	GO:1903034	regulation of response to wounding	9/195	172/18903	7.61e-05	0.00210662	0.00165935	4638/5764/59/58189/710/64094/348/5270/5156	9
1379	3	GO:1990138	neuron projection extension	9/195	172/18903	7.61e-05	0.00210662	0.00165935	348/6387/2335/9201/8828/1909/10512/6857/6586	9
1380	3	GO:0061041	regulation of wound healing	8/195	137/18903	8.92e-05	0.00244867	0.00192877	4638/59/58189/710/64094/348/5270/5156	8
1381	3	GO:0050680	negative regulation of epithelial cell proliferation	9/195	176/18903	9.07e-05	0.00246685	0.00194309	6678/348/6423/1285/367/6422/5176/26471/2719	9
1382	3	GO:0001822	kidney development	12/195	309/18903	9.17e-05	0.00247002	0.00194559	59/4811/1286/1285/64220/5156/6422/2200/5159/1909/5176/2719	12
1383	3	GO:0048144	fibroblast proliferation	7/195	103/18903	9.59e-05	0.00255998	0.00201645	1281/2335/5156/6422/5159/3479/26471	7
1384	3	GO:0035567	non-canonical Wnt signaling pathway	6/195	72/18903	9.9e-05	0.0025961	0.0020449	6423/4653/6422/6424/84870/2719	6
1385	3	GO:0042698	ovulation cycle	6/195	72/18903	9.9e-05	0.0025961	0.0020449	5764/2/5156/3624/5176/6586	6
1386	3	GO:0050678	regulation of epithelial cell proliferation	14/195	414/18903	0.000105543	0.00274224	0.00216001	5764/6678/348/6423/1285/3912/6387/367/6422/3479/8828/5176/26471/2719	14
1387	3	GO:0008585	female gonad development	7/195	105/18903	0.000108288	0.00278889	0.00219676	2/56956/5156/6422/3624/26471/6586	7
1388	3	GO:0070372	regulation of ERK1 and ERK2 cascade	12/195	315/18903	0.000109931	0.00280659	0.0022107	59/2192/348/3491/6237/4852/351/2335/5156/5159/3479/3624	12
1389	3	GO:0035924	cellular response to vascular endothelial growth factor stimulus	6/195	74/18903	0.000115438	0.00292177	0.00230142	1634/64094/2619/5156/5159/8828	6
1390	3	GO:0048865	stem cell fate commitment	3/195	10/18903	0.00012298	0.00308606	0.00243083	6423/6422/1909	3
1391	3	GO:0061448	connective tissue development	11/195	274/18903	0.00013476	0.00335301	0.00264111	1281/59/4969/4256/1289/7076/3491/6423/59350/5159/4015	11
1392	3	GO:0046545	development of primary female sexual characteristics	7/195	109/18903	0.000136941	0.00337865	0.0026613	2/56956/5156/6422/3624/26471/6586	7
1393	3	GO:0061138	morphogenesis of a branching epithelium	9/195	188/18903	0.000149808	0.00366531	0.00288709	284217/1282/6423/367/6422/1909/10512/84870/2719	9
1394	3	GO:0014066	regulation of phosphatidylinositol 3-kinase signaling	7/195	111/18903	0.000153415	0.00369201	0.00290813	1634/5270/4653/2335/5156/5159/3479	7
1395	3	GO:0030510	regulation of BMP signaling pathway	7/195	111/18903	0.000153415	0.00369201	0.00290813	3491/6423/6422/4756/2200/6424/2719	7
1396	3	GO:0038084	vascular endothelial growth factor signaling pathway	5/195	50/18903	0.000161322	0.00385074	0.00303316	1634/64094/5156/5159/8828	5
1397	3	GO:0032836	glomerular basement membrane development	3/195	11/18903	0.000167813	0.00396397	0.00312234	4811/1286/1285	3
1398	3	GO:0055001	muscle cell development	9/195	191/18903	0.000168766	0.00396397	0.00312234	4629/25802/7345/5156/2274/5159/3479/4015/1909	9
1399	3	GO:0006939	smooth muscle contraction	7/195	113/18903	0.000171458	0.00399524	0.00314698	4629/4638/59/6525/1264/93649/1909	7
1400	3	GO:0014068	positive regulation of phosphatidylinositol 3-kinase signaling	6/195	80/18903	0.000177922	0.00411322	0.0032399	1634/4653/2335/5156/5159/3479	6
1401	3	GO:0072006	nephron development	8/195	152/18903	0.00018351	0.00420925	0.00331555	59/4811/1286/1285/5156/5159/1909/2719	8
1402	3	GO:0051149	positive regulation of muscle cell differentiation	6/195	82/18903	0.000203825	0.00463899	0.00365404	284217/4811/3908/3912/3479/93649	6
1403	3	GO:0072012	glomerulus vasculature development	4/195	29/18903	0.000213094	0.0047761	0.00376205	59/5156/5159/1909	4
1404	3	GO:0010656	negative regulation of muscle cell apoptotic process	5/195	53/18903	0.000213103	0.0047761	0.00376205	6423/2893/3479/93649/26471	5
1405	3	GO:0001553	luteinization	3/195	12/18903	0.000222052	0.00489401	0.00385492	2/5156/3624	3
1406	3	GO:1900272	negative regulation of long-term synaptic potentiation	3/195	12/18903	0.000222052	0.00489401	0.00385492	5764/348/351	3
1407	3	GO:0070371	ERK1 and ERK2 cascade	12/195	340/18903	0.000223364	0.00489401	0.00385492	59/2192/348/3491/6237/4852/351/2335/5156/5159/3479/3624	12
1408	3	GO:0048863	stem cell differentiation	10/195	248/18903	0.000262315	0.00570486	0.00449361	5764/2/6423/2335/5156/6422/8828/93649/1909/10512	10
1409	3	GO:0001763	morphogenesis of a branching structure	9/195	203/18903	0.000265795	0.00573805	0.00451975	284217/1282/6423/367/6422/1909/10512/84870/2719	9
1410	3	GO:0061437	renal system vasculature development	4/195	31/18903	0.000277793	0.00591015	0.00465531	59/5156/5159/1909	4
1411	3	GO:0061440	kidney vasculature development	4/195	31/18903	0.000277793	0.00591015	0.00465531	59/5156/5159/1909	4
1412	3	GO:0048145	regulation of fibroblast proliferation	6/195	87/18903	0.000281698	0.0059501	0.00468678	2335/5156/6422/5159/3479/26471	6
1413	3	GO:2000241	regulation of reproductive process	9/195	206/18903	0.000296194	0.00621162	0.00489277	7076/8654/10549/367/6422/3479/3624/5176/26471	9
1414	3	GO:0048008	platelet-derived growth factor receptor signaling pathway	5/195	58/18903	0.000326393	0.00679639	0.00535339	347/5156/5159/4015/93649	5
1415	3	GO:0055006	cardiac cell development	6/195	90/18903	0.000338568	0.00700026	0.00551397	4629/5156/2274/5159/3479/3624	6
1416	3	GO:0014706	striated muscle tissue development	10/195	257/18903	0.000348233	0.00714974	0.00563172	4629/5950/5156/2274/5159/3479/4015/93649/1909/10512	10
1417	3	GO:0003007	heart morphogenesis	10/195	258/18903	0.000359083	0.00727653	0.00573158	1363/1289/3491/5950/6423/2274/8828/1909/10512/6586	10
1418	3	GO:0035791	platelet-derived growth factor receptor-beta signaling pathway	3/195	14/18903	0.000361844	0.00727653	0.00573158	5159/4015/93649	3
1419	3	GO:0098814	spontaneous synaptic transmission	3/195	14/18903	0.000361844	0.00727653	0.00573158	351/147381/6857	3
1420	3	GO:0048565	digestive tract development	7/195	132/18903	0.000444035	0.00878601	0.00692057	1281/6423/4852/64220/5156/6422/93649	7
1421	3	GO:0035904	aorta development	5/195	62/18903	0.000445859	0.00878601	0.00692057	1281/4638/5159/4015/1909	5
1422	3	GO:0003214	cardiac left ventricle morphogenesis	3/195	15/18903	0.000448877	0.00878601	0.00692057	1363/6423/1909	3
1423	3	GO:2000052	positive regulation of non-canonical Wnt signaling pathway	3/195	15/18903	0.000448877	0.00878601	0.00692057	6422/84870/2719	3
1424	3	GO:0071560	cellular response to transforming growth factor beta stimulus	10/195	271/18903	0.000527809	0.0102626	0.00808363	1278/1281/8425/4052/54829/1284/6422/2200/4015/93649	10
1425	3	GO:0048771	tissue remodeling	8/195	179/18903	0.000551899	0.0105927	0.00834367	5764/3488/1471/7076/6422/1909/10512/84870	8
1426	3	GO:0048846	axon extension involved in axon guidance	4/195	37/18903	0.000555611	0.0105927	0.00834367	6387/8828/10512/6586	4
1427	3	GO:1902284	neuron projection extension involved in neuron projection guidance	4/195	37/18903	0.000555611	0.0105927	0.00834367	6387/8828/10512/6586	4
1428	3	GO:0001667	ameboidal-type cell migration	14/195	492/18903	0.000608901	0.0115338	0.00908493	5764/59/6678/1634/64094/348/7076/6237/2335/8828/1909/10512/5176/2719	14
1429	3	GO:0042326	negative regulation of phosphorylation	12/195	381/18903	0.000620553	0.0116791	0.00919943	2192/348/5577/6423/5167/7345/116496/6422/3486/93649/3624/26471	12
1430	3	GO:0071559	response to transforming growth factor beta	10/195	277/18903	0.000625383	0.0116951	0.00921198	1278/1281/8425/4052/54829/1284/6422/2200/4015/93649	10
1431	3	GO:0090090	negative regulation of canonical Wnt signaling pathway	7/195	141/18903	0.000658864	0.0121683	0.00958475	3489/348/6423/6422/3487/6424/2719	7
1432	3	GO:0043410	positive regulation of MAPK cascade	14/195	496/18903	0.000658979	0.0121683	0.00958475	59/3489/348/8654/3672/4852/351/5156/367/3486/3487/5159/3479/3624	14
1433	3	GO:1902903	regulation of supramolecular fiber organization	12/195	384/18903	0.000664721	0.0121976	0.00960785	2934/171024/25802/79822/348/130271/4653/351/6387/165/4130/6422	12
1434	3	GO:0048732	gland development	13/195	441/18903	0.000687932	0.0125451	0.00988157	5764/3488/284217/5270/59350/3371/64220/5156/367/6422/1909/10512/5176	13
1435	3	GO:0070167	regulation of biomineral tissue development	6/195	103/18903	0.000696244	0.0126183	0.00993923	5764/4256/54829/3491/5167/4958	6
1436	3	GO:0055123	digestive system development	7/195	143/18903	0.000716252	0.0129013	0.0101621	1281/6423/4852/64220/5156/6422/93649	7
1437	3	GO:0110149	regulation of biomineralization	6/195	105/18903	0.000770468	0.0137933	0.0108647	5764/4256/54829/3491/5167/4958	6
1438	3	GO:0014065	phosphatidylinositol 3-kinase signaling	7/195	145/18903	0.000777529	0.0138353	0.0108978	1634/5270/4653/2335/5156/5159/3479	7
1439	3	GO:0051900	regulation of mitochondrial depolarization	3/195	18/18903	0.00078687	0.013856	0.0109141	1634/4653/2537	3
1440	3	GO:0007565	female pregnancy	8/195	189/18903	0.00078813	0.013856	0.0109141	5764/2192/3488/7076/3490/1307/367/1508	8
1441	3	GO:0043010	camera-type eye development	11/195	340/18903	0.000837685	0.0146395	0.0115313	284217/10319/5950/1282/10763/64220/5156/2200/5159/3624/5176	11
1442	3	GO:0090263	positive regulation of canonical Wnt signaling pathway	6/195	108/18903	0.000893098	0.0155156	0.0122213	6423/65981/6422/6424/84870/2719	6
1443	3	GO:0071604	transforming growth factor beta production	4/195	42/18903	0.000904566	0.0156224	0.0123055	1281/4060/4052/2335	4
1444	3	GO:0010544	negative regulation of platelet activation	3/195	19/18903	0.000927339	0.0158654	0.0124968	348/5270/5156	3
1445	3	GO:0010952	positive regulation of peptidase activity	8/195	194/18903	0.000933515	0.0158654	0.0124968	2192/2934/3491/6423/1285/351/2335/5118	8
1446	3	GO:0016055	Wnt signaling pathway	13/195	456/18903	0.000934846	0.0158654	0.0124968	3489/1363/348/6423/4653/351/65981/6422/3487/6424/1909/84870/2719	13
1447	3	GO:0198738	cell-cell signaling by wnt	13/195	458/18903	0.000972788	0.0164144	0.0129293	3489/1363/348/6423/4653/351/65981/6422/3487/6424/1909/84870/2719	13
1448	3	GO:0071526	semaphorin-plexin signaling pathway	4/195	44/18903	0.00107962	0.018062	0.0142271	4684/8828/1909/10512	4
1449	3	GO:0051882	mitochondrial depolarization	3/195	20/18903	0.00108274	0.018062	0.0142271	1634/4653/2537	3
1450	3	GO:0003254	regulation of membrane depolarization	4/195	45/18903	0.00117548	0.0192805	0.0151869	1634/2273/4653/2537	4
1451	3	GO:0010712	regulation of collagen metabolic process	4/195	45/18903	0.00117548	0.0192805	0.0151869	4239/1471/5159/3624	4
1452	3	GO:0030574	collagen catabolic process	4/195	45/18903	0.00117548	0.0192805	0.0151869	8510/1471/9509/1508	4
1453	3	GO:0060973	cell migration involved in heart development	3/195	21/18903	0.00125365	0.0204484	0.0161068	5159/1909/10512	3
1454	3	GO:0061045	negative regulation of wound healing	5/195	78/18903	0.00127372	0.0206029	0.0162285	58189/710/348/5270/5156	5
1455	3	GO:0048806	genitalia development	4/195	46/18903	0.00127716	0.0206029	0.0162285	5950/64220/5156/367	4
1456	3	GO:0031032	actomyosin structure organization	8/195	204/18903	0.00128864	0.0206746	0.016285	4629/25802/79822/4653/5156/6422/1264/5159	8
1457	3	GO:0060041	retina development in camera-type eye	7/195	159/18903	0.00133143	0.021245	0.0167343	284217/10319/5950/1282/5156/5159/5176	7
1458	3	GO:0060065	uterus development	3/195	22/18903	0.00144063	0.0228632	0.0180089	5950/64220/93649	3
1459	3	GO:0060070	canonical Wnt signaling pathway	10/195	310/18903	0.00146594	0.0231397	0.0182267	3489/348/6423/65981/6422/3487/6424/1909/84870/2719	10
1460	3	GO:0001974	blood vessel remodeling	4/195	48/18903	0.00149866	0.0232808	0.0183379	1471/1909/10512/84870	4
1461	3	GO:0007528	neuromuscular junction development	4/195	48/18903	0.00149866	0.0232808	0.0183379	440279/1282/3371/351	4
1462	3	GO:0010171	body morphogenesis	4/195	48/18903	0.00149866	0.0232808	0.0183379	6237/64220/5156/2719	4
1463	3	GO:0060828	regulation of canonical Wnt signaling pathway	9/195	260/18903	0.00155524	0.0240325	0.01893	3489/348/6423/65981/6422/3487/6424/84870/2719	9
1464	3	GO:0060485	mesenchyme development	10/195	313/18903	0.00157424	0.0241987	0.0190609	59/72/6423/2335/6422/5159/3479/8828/1909/10512	10
1465	3	GO:0048546	digestive tract morphogenesis	4/195	49/18903	0.00161886	0.0247551	0.0194991	6423/64220/5156/6422	4
1466	3	GO:0030278	regulation of ossification	6/195	122/18903	0.00167568	0.025049	0.0197306	5764/4256/3491/5167/4958/6422	6
1467	3	GO:0043500	muscle adaptation	6/195	122/18903	0.00167568	0.025049	0.0197306	2934/3488/8654/4653/29995/3479	6
1468	3	GO:0071901	negative regulation of protein serine/threonine kinase activity	6/195	122/18903	0.00167568	0.025049	0.0197306	348/5577/6423/7345/6422/93649	6
1469	3	GO:0030500	regulation of bone mineralization	5/195	83/18903	0.00168074	0.025049	0.0197306	5764/4256/3491/5167/4958	5
1470	3	GO:0055013	cardiac muscle cell development	5/195	83/18903	0.00168074	0.025049	0.0197306	4629/5156/2274/5159/3479	5
1471	3	GO:0045862	positive regulation of proteolysis	11/195	372/18903	0.00172073	0.0255154	0.020098	2192/2934/10418/348/3491/6423/1285/351/2335/5118/26471	11
1472	3	GO:0030195	negative regulation of blood coagulation	4/195	50/18903	0.00174561	0.0256255	0.0201847	710/348/5270/5156	4
1473	3	GO:0032964	collagen biosynthetic process	4/195	50/18903	0.00174561	0.0256255	0.0201847	1289/5118/5159/3624	4
1474	3	GO:0030509	BMP signaling pathway	7/195	167/18903	0.00176414	0.0256342	0.0201916	3491/6423/6422/4756/2200/6424/2719	7
1475	3	GO:0008589	regulation of smoothened signaling pathway	5/195	84/18903	0.00177239	0.0256342	0.0201916	5270/2619/5167/6422/2719	5
1476	3	GO:0051899	membrane depolarization	5/195	84/18903	0.00177239	0.0256342	0.0201916	1634/2273/4653/2537/3757	5
1477	3	GO:0055007	cardiac muscle cell differentiation	6/195	124/18903	0.00182014	0.0261958	0.0206339	4629/5156/2274/5159/3479/93649	6
1478	3	GO:0007179	transforming growth factor beta receptor signaling pathway	8/195	216/18903	0.00184861	0.0262712	0.0206934	1278/1281/8425/4052/54829/2200/4015/93649	8
1479	3	GO:0010640	regulation of platelet-derived growth factor receptor signaling pathway	3/195	24/18903	0.00186492	0.0262712	0.0206934	347/4015/93649	3
1480	3	GO:0022602	ovulation cycle process	4/195	51/18903	0.00187907	0.0262712	0.0206934	2/5156/3624/6586	4
1481	3	GO:0030850	prostate gland development	4/195	51/18903	0.00187907	0.0262712	0.0206934	3371/367/6422/5176	4
1482	3	GO:0060324	face development	4/195	51/18903	0.00187907	0.0262712	0.0206934	6237/64220/5156/1909	4
1483	3	GO:1900047	negative regulation of hemostasis	4/195	51/18903	0.00187907	0.0262712	0.0206934	710/348/5270/5156	4
1484	3	GO:0002762	negative regulation of myeloid leukocyte differentiation	4/195	52/18903	0.00201944	0.0281	0.0221338	10234/6422/2200/3624	4
1485	3	GO:0010660	regulation of muscle cell apoptotic process	5/195	87/18903	0.00206935	0.0285241	0.0224679	6423/2893/3479/93649/26471	5
1486	3	GO:0014910	regulation of smooth muscle cell migration	5/195	87/18903	0.00206935	0.0285241	0.0224679	3488/3486/5159/3479/93649	5
1487	3	GO:0048745	smooth muscle tissue development	3/195	25/18903	0.00210325	0.0288558	0.0227291	1281/4638/64220	3
1488	3	GO:0045936	negative regulation of phosphate metabolic process	12/195	440/18903	0.00211475	0.0288787	0.0227472	2192/348/5577/6423/5167/7345/116496/6422/3486/93649/3624/26471	12
1489	3	GO:0010563	negative regulation of phosphorus metabolic process	12/195	441/18903	0.00215467	0.0290391	0.0228736	2192/348/5577/6423/5167/7345/116496/6422/3486/93649/3624/26471	12
1490	3	GO:0048146	positive regulation of fibroblast proliferation	4/195	53/18903	0.0021669	0.0290391	0.0228736	2335/5156/5159/3479	4
1491	3	GO:0060071	Wnt signaling pathway, planar cell polarity pathway	4/195	53/18903	0.0021669	0.0290391	0.0228736	6423/6422/84870/2719	4
1492	3	GO:0033627	cell adhesion mediated by integrin	5/195	88/18903	0.00217596	0.0290391	0.0228736	3672/6423/9358/1307/2200	5
1493	3	GO:1901879	regulation of protein depolymerization	5/195	88/18903	0.00217596	0.0290391	0.0228736	2934/25802/130271/10763/4130	5
1494	3	GO:0030178	negative regulation of Wnt signaling pathway	7/195	174/18903	0.00222603	0.029573	0.0232941	3489/348/6423/6422/3487/6424/2719	7
1495	3	GO:0070374	positive regulation of ERK1 and ERK2 cascade	8/195	223/18903	0.00225468	0.0298186	0.0234876	59/348/4852/351/5156/5159/3479/3624	8
1496	3	GO:0050819	negative regulation of coagulation	4/195	54/18903	0.00232162	0.030434	0.0239723	710/348/5270/5156	4
1497	3	GO:0033622	integrin activation	3/195	26/18903	0.00235966	0.030434	0.0239723	1307/6387/2335	3
1498	3	GO:0051894	positive regulation of focal adhesion assembly	3/195	26/18903	0.00235966	0.030434	0.0239723	4653/1307/6422	3
1499	3	GO:0060343	trabecula formation	3/195	26/18903	0.00235966	0.030434	0.0239723	5950/6422/2274	3
1500	3	GO:0060740	prostate gland epithelium morphogenesis	3/195	26/18903	0.00235966	0.030434	0.0239723	3371/367/6422	3
1501	3	GO:0010975	regulation of neuron projection development	12/195	446/18903	0.00236359	0.030434	0.0239723	5764/5376/348/6423/6383/6387/1809/2335/65981/6422/10512/5176	12
1502	3	GO:1902905	positive regulation of supramolecular fiber organization	7/195	176/18903	0.00237377	0.030434	0.0239723	2934/171024/25802/348/4653/351/6422	7
1503	3	GO:0010518	positive regulation of phospholipase activity	4/195	55/18903	0.00248378	0.031706	0.0249742	3491/5156/5159/1909	4
1504	3	GO:0002683	negative regulation of immune system process	12/195	449/18903	0.0024967	0.0317307	0.0249937	1281/710/2/347/8654/4852/10234/6387/6422/10875/2200/3624	12
1505	3	GO:0048015	phosphatidylinositol-mediated signaling	7/195	178/18903	0.00252895	0.0317307	0.0249937	1634/5270/4653/2335/5156/5159/3479	7
1506	3	GO:0071772	response to BMP	7/195	178/18903	0.00252895	0.0317307	0.0249937	3491/6423/6422/4756/2200/6424/2719	7
1507	3	GO:0071773	cellular response to BMP stimulus	7/195	178/18903	0.00252895	0.0317307	0.0249937	3491/6423/6422/4756/2200/6424/2719	7
1508	3	GO:0030111	regulation of Wnt signaling pathway	10/195	336/18903	0.00263866	0.0327347	0.0257845	3489/348/6423/351/65981/6422/3487/6424/84870/2719	10
1509	3	GO:0051604	protein maturation	10/195	336/18903	0.00263866	0.0327347	0.0257845	2192/2934/10418/1363/5270/2619/10549/9509/2335/56265	10
1510	3	GO:0010657	muscle cell apoptotic process	5/195	92/18903	0.0026427	0.0327347	0.0257845	6423/2893/3479/93649/26471	5
1511	3	GO:0001954	positive regulation of cell-matrix adhesion	4/195	56/18903	0.00265356	0.0327347	0.0257845	4653/6237/1307/6422	4
1512	3	GO:0010594	regulation of endothelial cell migration	8/195	230/18903	0.00272777	0.0335093	0.0263947	5764/6678/1634/64094/348/6237/8828/5176	8
1513	3	GO:0001933	negative regulation of protein phosphorylation	10/195	338/18903	0.00275336	0.0336828	0.0265313	2192/348/5577/6423/5167/7345/116496/6422/3486/93649	10
1514	3	GO:0090175	regulation of establishment of planar polarity	4/195	57/18903	0.00283113	0.0344905	0.0271675	6423/6422/84870/2719	4
1515	3	GO:0048017	inositol lipid-mediated signaling	7/195	182/18903	0.00286265	0.0347303	0.0273564	1634/5270/4653/2335/5156/5159/3479	7
1516	3	GO:1903035	negative regulation of response to wounding	5/195	94/18903	0.00290147	0.0350564	0.0276133	58189/710/348/5270/5156	5
1517	3	GO:0007190	activation of adenylate cyclase activity	3/195	28/18903	0.00292855	0.0350947	0.0276435	59350/7434/1909	3
1518	3	GO:0060512	prostate gland morphogenesis	3/195	28/18903	0.00292855	0.0350947	0.0276435	3371/367/6422	3
1519	3	GO:0060348	bone development	8/195	233/18903	0.00295283	0.0352419	0.0277594	1281/4969/4653/10234/2200/3479/4015/6424	8
1520	3	GO:0007044	cell-substrate junction assembly	5/195	95/18903	0.0030375	0.03596	0.028325	347/4653/1307/2335/6422	5
1521	3	GO:0014909	smooth muscle cell migration	5/195	95/18903	0.0030375	0.03596	0.028325	3488/3486/5159/3479/93649	5
1522	3	GO:0043270	positive regulation of ion transport	9/195	289/18903	0.00317028	0.0371746	0.0292817	4638/2273/9536/6387/5159/3757/1909/6857/65267	9
1523	3	GO:0001738	morphogenesis of a polarized epithelium	5/195	96/18903	0.00317807	0.0371746	0.0292817	284217/6423/6422/84870/2719	5
1524	3	GO:0014033	neural crest cell differentiation	5/195	96/18903	0.00317807	0.0371746	0.0292817	2335/6422/8828/1909/10512	5
1525	3	GO:0001755	neural crest cell migration	4/195	59/18903	0.00321034	0.037403	0.0294617	2335/8828/1909/10512	4
1526	3	GO:1902430	negative regulation of amyloid-beta formation	3/195	29/18903	0.00324187	0.037621	0.0296334	10418/348/3479	3
1527	3	GO:0032970	regulation of actin filament-based process	11/195	406/18903	0.00337529	0.0390152	0.0307315	59/2934/171024/25802/79822/130271/4653/6387/5156/6422/5159	11
1528	3	GO:0043407	negative regulation of MAP kinase activity	4/195	60/18903	0.00341232	0.0392885	0.0309468	348/6423/7345/6422	4
1529	3	GO:0045667	regulation of osteoblast differentiation	6/195	141/18903	0.00346015	0.0396836	0.031258	3488/3491/6423/6422/64093/3479	6
1530	3	GO:0034368	protein-lipid complex remodeling	3/195	30/18903	0.00357497	0.0405256	0.0319212	348/4023/5360	3
1531	3	GO:0034369	plasma lipoprotein particle remodeling	3/195	30/18903	0.00357497	0.0405256	0.0319212	348/4023/5360	3
1532	3	GO:0060325	face morphogenesis	3/195	30/18903	0.00357497	0.0405256	0.0319212	6237/64220/5156	3
1533	3	GO:0090497	mesenchymal cell migration	4/195	61/18903	0.00362278	0.0407686	0.0321127	2335/8828/1909/10512	4
1534	3	GO:0048738	cardiac muscle tissue development	8/195	241/18903	0.00362419	0.0407686	0.0321127	4629/5950/5156/2274/5159/3479/93649/1909	8
1535	3	GO:0030177	positive regulation of Wnt signaling pathway	6/195	144/18903	0.00383679	0.0429954	0.0338667	6423/65981/6422/6424/84870/2719	6
1536	3	GO:0050727	regulation of inflammatory response	11/195	414/18903	0.00390818	0.043522	0.0342814	58189/348/9536/3371/4023/4852/351/3956/3479/5176/26471	11
1537	3	GO:0034694	response to prostaglandin	3/195	31/18903	0.00392824	0.043522	0.0342814	2/6422/5737	3
1538	3	GO:0150117	positive regulation of cell-substrate junction organization	3/195	31/18903	0.00392824	0.043522	0.0342814	4653/1307/6422	3
1539	3	GO:0150115	cell-substrate junction organization	5/195	101/18903	0.00395209	0.0436216	0.0343599	347/4653/1307/2335/6422	5
1540	3	GO:0014897	striated muscle hypertrophy	5/195	102/18903	0.00412172	0.0453235	0.0357005	3488/8654/4653/29995/3479	5
1541	3	GO:0017015	regulation of transforming growth factor beta receptor signaling pathway	6/195	147/18903	0.00424301	0.0463163	0.0364824	8425/4052/54829/2200/4015/93649	6
1542	3	GO:0010667	negative regulation of cardiac muscle cell apoptotic process	3/195	32/18903	0.00430203	0.0463163	0.0364824	6423/93649/26471	3
1543	3	GO:0034367	protein-containing complex remodeling	3/195	32/18903	0.00430203	0.0463163	0.0364824	348/4023/5360	3
1544	3	GO:0045671	negative regulation of osteoclast differentiation	3/195	32/18903	0.00430203	0.0463163	0.0364824	10234/6422/2200	3
1545	3	GO:0051893	regulation of focal adhesion assembly	4/195	64/18903	0.00430665	0.0463163	0.0364824	347/4653/1307/6422	4
1546	3	GO:0090109	regulation of cell-substrate junction assembly	4/195	64/18903	0.00430665	0.0463163	0.0364824	347/4653/1307/6422	4
1547	3	GO:0014896	muscle hypertrophy	5/195	104/18903	0.00447648	0.0471407	0.0371319	3488/8654/4653/29995/3479	5
1548	3	GO:0003253	cardiac neural crest cell migration involved in outflow tract morphogenesis	2/195	10/18903	0.00451177	0.0471407	0.0371319	1909/10512	2
1549	3	GO:0014012	peripheral nervous system axon regeneration	2/195	10/18903	0.00451177	0.0471407	0.0371319	347/3371	2
1550	3	GO:0036093	germ cell proliferation	2/195	10/18903	0.00451177	0.0471407	0.0371319	10549/7345	2
1551	3	GO:0060768	regulation of epithelial cell proliferation involved in prostate gland development	2/195	10/18903	0.00451177	0.0471407	0.0371319	367/5176	2
1552	3	GO:0072203	cell proliferation involved in metanephros development	2/195	10/18903	0.00451177	0.0471407	0.0371319	5159/2719	2
1553	3	GO:1904181	positive regulation of membrane depolarization	2/195	10/18903	0.00451177	0.0471407	0.0371319	1634/4653	2
1554	3	GO:2000271	positive regulation of fibroblast apoptotic process	2/195	10/18903	0.00451177	0.0471407	0.0371319	6422/26471	2
1555	3	GO:1903844	regulation of cellular response to transforming growth factor beta stimulus	6/195	150/18903	0.00468019	0.0483841	0.0381113	8425/4052/54829/2200/4015/93649	6
1556	3	GO:0045879	negative regulation of smoothened signaling pathway	3/195	33/18903	0.00469669	0.0483841	0.0381113	5270/5167/2719	3
1557	3	GO:0090279	regulation of calcium ion import	3/195	33/18903	0.00469669	0.0483841	0.0381113	6387/5159/65267	3
1558	3	GO:1902992	negative regulation of amyloid precursor protein catabolic process	3/195	33/18903	0.00469669	0.0483841	0.0381113	10418/348/3479	3
1559	3	GO:0032956	regulation of actin cytoskeleton organization	10/195	365/18903	0.00473034	0.0485604	0.0382501	2934/171024/25802/79822/130271/4653/6387/5156/6422/5159	10
1560	3	GO:0010517	regulation of phospholipase activity	4/195	66/18903	0.00480795	0.0491852	0.0387422	3491/5156/5159/1909	4
1561	4	GO:0002443	leukocyte mediated immunity	27/177	463/18903	2.87e-14	8.65e-11	6.46e-11	11151/5788/4818/8832/7454/3575/28526/3689/10225/22914/56253/259197/3507/3004/8013/64005/959/1075/7124/57823/30009/5777/116449/26228/4068/114836/117157	27
1562	4	GO:0002683	negative regulation of immune system process	26/177	449/18903	1.06e-13	1.6e-10	1.2e-10	5788/8832/3575/864/8530/10225/7805/22914/56253/7430/25939/7128/1803/55024/9173/7124/30009/9636/64092/2876/2841/5777/116449/54625/26228/4068	26
1563	4	GO:0002449	lymphocyte mediated immunity	23/177	367/18903	6.16e-13	6.19e-10	4.62e-10	11151/5788/4818/7454/3575/28526/10225/22914/56253/259197/3507/3004/64005/959/1075/7124/57823/30009/5777/116449/4068/114836/117157	23
1564	4	GO:0007159	leukocyte cell-cell adhesion	24/177	414/18903	9.98e-13	7.52e-10	5.62e-10	6352/11151/5788/3575/864/3458/3689/960/3676/7805/22914/56253/7430/3683/84807/1803/29851/8013/959/7124/30009/5777/6484/8740	24
1565	4	GO:0050867	positive regulation of cell activation	25/177	467/18903	1.88e-12	1.13e-09	8.47e-10	6352/11151/5788/3575/864/28526/3458/3689/22914/1880/3507/84807/1803/29851/8013/959/1075/9173/5341/7124/30009/5777/26228/55122/8740	25
1566	4	GO:0002696	positive regulation of leukocyte activation	24/177	450/18903	5.87e-12	2.91e-09	2.18e-09	6352/11151/5788/3575/864/28526/3458/3689/22914/1880/3507/84807/1803/29851/8013/959/1075/9173/7124/30009/5777/26228/55122/8740	24
1567	4	GO:0002228	natural killer cell mediated immunity	12/177	77/18903	6.76e-12	2.91e-09	2.18e-09	11151/4818/10225/22914/56253/259197/57823/5777/116449/4068/114836/117157	12
1568	4	GO:1903037	regulation of leukocyte cell-cell adhesion	22/177	377/18903	8.32e-12	3.09e-09	2.31e-09	6352/11151/5788/3575/864/3458/3689/960/3676/7805/22914/56253/84807/1803/29851/8013/959/7124/30009/5777/6484/8740	22
1569	4	GO:0002697	regulation of immune effector process	22/177	379/18903	9.23e-12	3.09e-09	2.31e-09	5788/8832/7454/3575/3458/3689/10225/7805/22914/56253/259197/84807/8013/959/7124/30009/5777/116449/26228/4068/114836/117157	22
1570	4	GO:0045088	regulation of innate immune response	18/177	240/18903	1.2e-11	3.37e-09	2.52e-09	6352/10225/22914/56253/259197/25939/7128/7294/330/9636/5777/3148/116449/54625/4068/55122/114836/117157	18
1571	4	GO:1903039	positive regulation of leukocyte cell-cell adhesion	19/177	275/18903	1.32e-11	3.37e-09	2.52e-09	6352/11151/5788/3575/864/3458/3689/960/3676/22914/84807/1803/29851/8013/959/7124/5777/6484/8740	19
1572	4	GO:0002429	immune response-activating cell surface receptor signaling pathway	20/177	312/18903	1.46e-11	3.37e-09	2.52e-09	2533/5788/28526/7805/22914/7430/259197/915/7294/3507/387357/84807/5142/8013/55024/64005/919/5777/26228/4068	20
1573	4	GO:0002757	immune response-activating signal transduction	20/177	312/18903	1.46e-11	3.37e-09	2.52e-09	2533/5788/28526/7805/22914/7430/259197/915/7294/3507/387357/84807/5142/8013/55024/64005/919/5777/26228/4068	20
1574	4	GO:0001909	leukocyte mediated cytotoxicity	14/177	134/18903	3.06e-11	6.58e-09	4.92e-09	11151/5788/4818/3575/22914/56253/259197/3004/1075/57823/5777/26228/4068/114836	14
1575	4	GO:0002366	leukocyte activation involved in immune response	19/177	293/18903	3.98e-11	7.99e-09	5.97e-09	11151/5788/4818/8832/3936/3458/3689/1880/3683/84807/3955/8013/959/30009/5777/116449/114836/8320/117157	19
1576	4	GO:0002699	positive regulation of immune effector process	18/177	261/18903	4.85e-11	8.9e-09	6.65e-09	5788/8832/3458/3689/7805/22914/56253/259197/84807/8013/7124/30009/5777/116449/26228/4068/114836/117157	18
1577	4	GO:0002263	cell activation involved in immune response	19/177	297/18903	5.02e-11	8.9e-09	6.65e-09	11151/5788/4818/8832/3936/3458/3689/1880/3683/84807/3955/8013/959/30009/5777/116449/114836/8320/117157	19
1578	4	GO:0002768	immune response-regulating cell surface receptor signaling pathway	20/177	341/18903	7.2e-11	1.21e-08	9.01e-09	2533/5788/28526/7805/22914/7430/259197/915/7294/3507/387357/84807/5142/8013/55024/64005/919/5777/26228/4068	20
1579	4	GO:0002703	regulation of leukocyte mediated immunity	17/177	241/18903	1.21e-10	1.92e-08	1.43e-08	5788/8832/7454/3575/3689/10225/22914/56253/259197/7124/30009/5777/116449/26228/4068/114836/117157	17
1580	4	GO:0002253	activation of immune response	21/177	397/18903	1.59e-10	2.39e-08	1.79e-08	2533/5788/28526/7805/22914/7430/259197/915/7294/3507/28984/387357/84807/5142/8013/55024/64005/919/5777/26228/4068	21
1581	4	GO:0002831	regulation of response to biotic stimulus	20/177	361/18903	1.98e-10	2.74e-08	2.05e-08	6352/10225/22914/56253/259197/25939/7128/7294/330/6397/9636/1535/5777/3148/116449/54625/4068/55122/114836/117157	20
1582	4	GO:0022409	positive regulation of cell-cell adhesion	19/177	322/18903	2e-10	2.74e-08	2.05e-08	6352/11151/5788/3575/864/3458/3689/960/3676/22914/84807/1803/29851/8013/959/7124/5777/6484/8740	19
1583	4	GO:0022407	regulation of cell-cell adhesion	23/177	490/18903	2.14e-10	2.8e-08	2.09e-08	6352/11151/5788/3575/864/3458/3689/960/3676/7805/22914/56253/28984/84807/1803/29851/8013/959/7124/30009/5777/6484/8740	23
1584	4	GO:0001906	cell killing	15/177	189/18903	3.03e-10	3.8e-08	2.84e-08	11151/5788/4818/3575/3458/22914/56253/259197/3004/1075/57823/5777/26228/4068/114836	15
1585	4	GO:0050852	T cell receptor signaling pathway	13/177	139/18903	6.38e-10	7.69e-08	5.75e-08	2533/5788/28526/7805/7430/915/7294/387357/84807/5142/919/5777/4068	13
1586	4	GO:0031349	positive regulation of defense response	18/177	307/18903	6.82e-10	7.9e-08	5.91e-08	6352/4818/3458/22914/56253/259197/7294/1075/9173/7124/1535/3148/116449/26228/4068/55122/114836/117157	18
1587	4	GO:0045785	positive regulation of cell adhesion	22/177	484/18903	9.93e-10	1.11e-07	8.28e-08	6352/11151/5788/3575/864/3458/3689/960/3676/22914/6281/84807/1803/29851/8013/959/7124/7402/5777/6484/811/8740	22
1588	4	GO:0001819	positive regulation of cytokine production	22/177	486/18903	1.07e-09	1.15e-07	8.63e-08	4050/5788/8832/3458/7805/22914/56253/7294/28984/64135/5142/8013/959/9173/7124/30009/9636/1535/3148/116449/55122/114836	22
1589	4	GO:0002706	regulation of lymphocyte mediated immunity	14/177	179/18903	1.47e-09	1.52e-07	1.14e-07	5788/7454/3575/10225/22914/56253/259197/7124/30009/5777/116449/4068/114836/117157	14
1590	4	GO:0050851	antigen receptor-mediated signaling pathway	16/177	252/18903	2.02e-09	2.03e-07	1.52e-07	2533/5788/28526/7805/7430/915/7294/3507/387357/84807/5142/55024/919/5777/26228/4068	16
1591	4	GO:0032103	positive regulation of response to external stimulus	21/177	464/18903	2.65e-09	2.58e-07	1.93e-07	7852/6352/4818/3458/22914/56253/259197/7294/1075/9173/7124/1535/3148/116449/26228/4068/55122/114836/811/8740/117157	21
1592	4	GO:0050900	leukocyte migration	19/177	398/18903	6.74e-09	6.35e-07	4.75e-07	7852/6352/11151/3689/3676/22914/56253/1880/3683/1803/5142/64005/7124/30009/2841/6484/26228/811/8740	19
1593	4	GO:0002705	positive regulation of leukocyte mediated immunity	12/177	140/18903	8.05e-09	7.35e-07	5.5e-07	5788/3689/22914/56253/259197/7124/30009/116449/26228/4068/114836/117157	12
1594	4	GO:0046631	alpha-beta T cell activation	13/177	174/18903	1e-08	8.9e-07	6.65e-07	5788/4818/864/3458/56253/1880/915/84807/919/30009/2841/114836/8320	13
1595	4	GO:0030098	lymphocyte differentiation	19/177	419/18903	1.55e-08	1.3e-06	9.69e-07	5788/3575/864/1316/3458/3676/56253/1880/915/387357/84807/3955/959/3604/30009/2841/5777/114836/8320	19
1596	4	GO:0002717	positive regulation of natural killer cell mediated immunity	7/177	32/18903	1.55e-08	1.3e-06	9.69e-07	22914/56253/259197/116449/4068/114836/117157	7
1597	4	GO:0002715	regulation of natural killer cell mediated immunity	8/177	51/18903	2.28e-08	1.86e-06	1.39e-06	10225/22914/56253/259197/116449/4068/114836/117157	8
1598	4	GO:0050777	negative regulation of immune response	13/177	190/18903	2.88e-08	2.28e-06	1.71e-06	5788/8832/3575/10225/25939/7128/9173/30009/9636/64092/2876/5777/54625	13
1599	4	GO:0042267	natural killer cell mediated cytotoxicity	9/177	74/18903	2.96e-08	2.29e-06	1.71e-06	11151/4818/22914/56253/259197/57823/5777/4068/114836	9
1600	4	GO:0051251	positive regulation of lymphocyte activation	18/177	400/18903	4.25e-08	3.2e-06	2.39e-06	6352/11151/5788/3575/864/28526/3458/22914/1880/3507/84807/1803/29851/959/30009/5777/55122/8740	18
1601	4	GO:0071674	mononuclear cell migration	13/177	206/18903	7.48e-08	5.5e-06	4.11e-06	7852/6352/11151/3676/22914/56253/1880/3683/64005/7124/30009/811/8740	13
1602	4	GO:0002285	lymphocyte activation involved in immune response	13/177	207/18903	7.92e-08	5.57e-06	4.16e-06	11151/5788/4818/3936/3458/1880/3683/84807/3955/959/30009/114836/8320	13
1603	4	GO:0001818	negative regulation of cytokine production	17/177	371/18903	7.94e-08	5.57e-06	4.16e-06	5788/8832/3458/10225/7805/7430/5552/7128/28984/5966/55024/4790/9173/7124/30009/2841/5777	17
1604	4	GO:0050863	regulation of T cell activation	17/177	376/18903	9.62e-08	6.59e-06	4.93e-06	6352/11151/5788/3575/864/3458/7805/22914/56253/84807/1803/29851/959/3604/30009/5777/8740	17
1605	4	GO:1903131	mononuclear cell differentiation	19/177	473/18903	1.05e-07	7.03e-06	5.26e-06	5788/3575/864/1316/3458/3676/56253/1880/915/387357/84807/3955/959/3604/30009/2841/5777/114836/8320	19
1606	4	GO:0045089	positive regulation of innate immune response	11/177	145/18903	1.21e-07	7.95e-06	5.94e-06	6352/22914/56253/259197/7294/3148/116449/4068/55122/114836/117157	11
1607	4	GO:0060759	regulation of response to cytokine stimulus	12/177	179/18903	1.25e-07	8.01e-06	5.99e-06	7852/6352/5788/7805/25939/7128/7294/64135/9636/5777/54625/26228	12
1608	4	GO:0030217	T cell differentiation	15/177	296/18903	1.31e-07	8.24e-06	6.16e-06	5788/3575/864/3458/56253/1880/915/387357/84807/3955/3604/30009/2841/114836/8320	15
1609	4	GO:0002708	positive regulation of lymphocyte mediated immunity	10/177	119/18903	1.77e-07	1.05e-05	7.83e-06	5788/22914/56253/259197/7124/30009/116449/4068/114836/117157	10
1610	4	GO:0032609	interferon-gamma production	10/177	119/18903	1.77e-07	1.05e-05	7.83e-06	10225/7805/22914/56253/7294/5142/9173/7124/9636/114836	10
1611	4	GO:0032649	regulation of interferon-gamma production	10/177	119/18903	1.77e-07	1.05e-05	7.83e-06	10225/7805/22914/56253/7294/5142/9173/7124/9636/114836	10
1612	4	GO:0031343	positive regulation of cell killing	8/177	66/18903	1.82e-07	1.06e-05	7.9e-06	5788/3458/22914/56253/259197/26228/4068/114836	8
1613	4	GO:0042113	B cell activation	16/177	350/18903	2.01e-07	1.14e-05	8.55e-06	5788/3575/28526/1316/3676/7805/1880/7128/3507/3955/55024/959/30009/64092/5777/55122	16
1614	4	GO:0002833	positive regulation of response to biotic stimulus	12/177	188/18903	2.13e-07	1.19e-05	8.89e-06	6352/22914/56253/259197/7294/1535/3148/116449/4068/55122/114836/117157	12
1615	4	GO:0019221	cytokine-mediated signaling pathway	19/177	496/18903	2.19e-07	1.2e-05	8.95e-06	7852/6352/5788/3575/3458/3560/960/7805/25939/7128/10663/7294/330/9173/7124/9636/5777/54625/26228	19
1616	4	GO:0001774	microglial cell activation	7/177	47/18903	2.57e-07	1.38e-05	1.03e-05	5788/8530/3458/3689/1075/7124/26228	7
1617	4	GO:0072676	lymphocyte migration	10/177	124/18903	2.61e-07	1.38e-05	1.03e-05	6352/11151/3676/22914/56253/1880/3683/64005/30009/8740	10
1618	4	GO:0002695	negative regulation of leukocyte activation	12/177	198/18903	3.73e-07	1.9e-05	1.42e-05	5788/8832/864/8530/7805/56253/7128/55024/30009/64092/5777/116449	12
1619	4	GO:0002819	regulation of adaptive immune response	12/177	198/18903	3.73e-07	1.9e-05	1.42e-05	5788/7454/3575/962/7128/84807/9173/7124/30009/64092/5777/55122	12
1620	4	GO:0002274	myeloid leukocyte activation	13/177	237/18903	3.79e-07	1.9e-05	1.42e-05	6352/5788/8832/8530/3458/3689/8013/1075/9173/7124/5777/116449/26228	13
1621	4	GO:0002269	leukocyte activation involved in inflammatory response	7/177	50/18903	3.99e-07	1.97e-05	1.47e-05	5788/8530/3458/3689/1075/7124/26228	7
1622	4	GO:0031341	regulation of cell killing	9/177	102/18903	4.9e-07	2.38e-05	1.78e-05	5788/3575/3458/22914/56253/259197/26228/4068/114836	9
1623	4	GO:0001959	regulation of cytokine-mediated signaling pathway	11/177	167/18903	5.07e-07	2.39e-05	1.79e-05	7852/6352/5788/7805/25939/7128/7294/9636/5777/54625/26228	11
1624	4	GO:0002460	adaptive immune response based on somatic recombination of immune receptors built from immunoglobulin superfamily domains	16/177	375/18903	5.07e-07	2.39e-05	1.79e-05	5788/7454/3575/28526/7128/3507/84807/3004/64005/959/1075/9173/7124/30009/5777/114836	16
1625	4	GO:0061900	glial cell activation	7/177	54/18903	6.85e-07	3.18e-05	2.37e-05	5788/8530/3458/3689/1075/7124/26228	7
1626	4	GO:0050870	positive regulation of T cell activation	13/177	251/18903	7.27e-07	3.32e-05	2.48e-05	6352/11151/5788/3575/864/3458/22914/84807/1803/29851/959/5777/8740	13
1627	4	GO:0042116	macrophage activation	9/177	109/18903	8.62e-07	3.88e-05	2.9e-05	5788/8832/8530/3458/3689/1075/9173/7124/26228	9
1628	4	GO:0050866	negative regulation of cell activation	12/177	221/18903	1.2e-06	5.32e-05	3.97e-05	5788/8832/864/8530/7805/56253/7128/55024/30009/64092/5777/116449	12
1629	4	GO:0001912	positive regulation of leukocyte mediated cytotoxicity	7/177	59/18903	1.27e-06	5.54e-05	4.14e-05	5788/22914/56253/259197/26228/4068/114836	7
1630	4	GO:0001910	regulation of leukocyte mediated cytotoxicity	8/177	87/18903	1.57e-06	6.74e-05	5.03e-05	5788/3575/22914/56253/259197/26228/4068/114836	8
1631	4	GO:0009615	response to virus	16/177	409/18903	1.59e-06	6.74e-05	5.03e-05	7852/6352/5788/3458/25939/7128/64135/330/4790/6397/7124/30009/9636/10964/2023/811	16
1632	4	GO:0033627	cell adhesion mediated by integrin	8/177	88/18903	1.71e-06	7.17e-05	5.36e-05	6352/3689/3676/3683/1803/54997/5777/5140	8
1633	4	GO:0060326	cell chemotaxis	14/177	319/18903	1.94e-06	8e-05	5.98e-05	7852/6352/11151/3689/22914/1880/10663/1803/5142/2841/3148/26228/811/8740	14
1634	4	GO:1900222	negative regulation of amyloid-beta clearance	4/177	11/18903	2.33e-06	9.49e-05	7.09e-05	3458/7124/3156/1595	4
1635	4	GO:0030595	leukocyte chemotaxis	12/177	240/18903	2.84e-06	0.00011401	8.52e-05	7852/6352/11151/3689/22914/1880/1803/5142/2841/26228/811/8740	12
1636	4	GO:0032102	negative regulation of response to external stimulus	16/177	436/18903	3.61e-06	0.000141478	0.000105739	5788/8530/10225/22914/4925/25939/7128/1803/4790/6397/7124/9636/2876/2841/54625/26228	16
1637	4	GO:0050864	regulation of B cell activation	11/177	204/18903	3.61e-06	0.000141478	0.000105739	5788/28526/7805/1880/7128/3507/55024/30009/64092/5777/55122	11
1638	4	GO:0031295	T cell costimulation	6/177	45/18903	3.72e-06	0.000143936	0.000107576	22914/1803/29851/959/5777/8740	6
1639	4	GO:0030101	natural killer cell activation	8/177	99/18903	4.18e-06	0.000159539	0.000119238	11151/5788/4818/3560/22914/259197/57823/116449	8
1640	4	GO:0045954	positive regulation of natural killer cell mediated cytotoxicity	5/177	27/18903	4.65e-06	0.000175055	0.000130835	22914/56253/259197/4068/114836	5
1641	4	GO:0031294	lymphocyte costimulation	6/177	47/18903	4.84e-06	0.000179911	0.000134464	22914/1803/29851/959/5777/8740	6
1642	4	GO:0072678	T cell migration	7/177	73/18903	5.43e-06	0.000197049	0.000147272	6352/11151/3676/1880/3683/64005/8740	7
1643	4	GO:0150076	neuroinflammatory response	7/177	73/18903	5.43e-06	0.000197049	0.000147272	5788/8530/3458/3689/1075/7124/26228	7
1644	4	GO:0032703	negative regulation of interleukin-2 production	5/177	28/18903	5.61e-06	0.000201429	0.000150546	5788/7805/7430/7128/30009	5
1645	4	GO:0050766	positive regulation of phagocytosis	7/177	74/18903	5.95e-06	0.000210852	0.000157588	5788/3458/3560/7124/1535/26228/811	7
1646	4	GO:0032729	positive regulation of interferon-gamma production	7/177	77/18903	7.76e-06	0.000272001	0.000203291	22914/56253/7294/5142/7124/9636/114836	7
1647	4	GO:0050730	regulation of peptidyl-tyrosine phosphorylation	12/177	266/18903	8.12e-06	0.000281394	0.000210311	6352/5788/3458/3689/960/55024/7124/64092/5777/54625/26228/117157	12
1648	4	GO:1903706	regulation of hemopoiesis	15/177	413/18903	8.34e-06	0.000285496	0.000213377	5788/3575/864/3458/2124/56253/84807/54997/7124/29909/30009/9636/5777/3148/54623	15
1649	4	GO:0006909	phagocytosis	13/177	314/18903	8.56e-06	0.000289853	0.000216633	11151/5788/28526/3458/3560/3689/3683/3507/64005/7124/1535/26228/811	13
1650	4	GO:0007229	integrin-mediated signaling pathway	8/177	113/18903	1.12e-05	0.000374568	0.000279948	2533/3689/3676/3683/7294/959/5341/9636	8
1651	4	GO:0002685	regulation of leukocyte migration	11/177	231/18903	1.18e-05	0.000390451	0.000291819	6352/11151/3676/22914/1803/7124/2841/6484/26228/811/8740	11
1652	4	GO:0018108	peptidyl-tyrosine phosphorylation	14/177	380/18903	1.44e-05	0.000467973	0.000349758	6352/5788/3458/3689/960/7294/55024/7124/64092/5777/54625/26228/4145/117157	14
1653	4	GO:0046632	alpha-beta T cell differentiation	8/177	117/18903	1.44e-05	0.000467973	0.000349758	864/3458/1880/84807/30009/2841/114836/8320	8
1654	4	GO:0018212	peptidyl-tyrosine modification	14/177	382/18903	1.52e-05	0.000482479	0.0003606	6352/5788/3458/3689/960/7294/55024/7124/64092/5777/54625/26228/4145/117157	14
1655	4	GO:0002286	T cell activation involved in immune response	8/177	118/18903	1.54e-05	0.000482479	0.0003606	3936/3458/1880/3683/84807/30009/114836/8320	8
1656	4	GO:0071346	cellular response to interferon-gamma	8/177	118/18903	1.54e-05	0.000482479	0.0003606	6352/7454/3458/356/7294/7124/54625/2634	8
1657	4	GO:2000351	regulation of endothelial cell apoptotic process	6/177	60/18903	2.04e-05	0.000633408	0.000473403	3676/356/7128/28984/959/7124	6
1658	4	GO:0002820	negative regulation of adaptive immune response	6/177	62/18903	2.46e-05	0.000750367	0.000560816	5788/3575/9173/30009/64092/5777	6
1659	4	GO:0043030	regulation of macrophage activation	6/177	62/18903	2.46e-05	0.000750367	0.000560816	5788/8832/8530/1075/9173/26228	6
1660	4	GO:0043368	positive T cell selection	5/177	38/18903	2.66e-05	0.000793548	0.000593089	5788/915/387357/30009/114836	5
1661	4	GO:0032623	interleukin-2 production	6/177	63/18903	2.7e-05	0.000793548	0.000593089	5788/7805/7430/7128/5142/30009	6
1662	4	GO:0032663	regulation of interleukin-2 production	6/177	63/18903	2.7e-05	0.000793548	0.000593089	5788/7805/7430/7128/5142/30009	6
1663	4	GO:0051250	negative regulation of lymphocyte activation	9/177	166/18903	2.71e-05	0.000793548	0.000593089	864/7805/56253/7128/55024/30009/64092/5777/116449	9
1664	4	GO:0097242	amyloid-beta clearance	5/177	39/18903	3.03e-05	0.000876907	0.000655391	3458/3689/7124/3156/1595	5
1665	4	GO:1900221	regulation of amyloid-beta clearance	4/177	20/18903	3.2e-05	0.000910433	0.000680448	3458/7124/3156/1595	4
1666	4	GO:1903978	regulation of microglial cell activation	4/177	20/18903	3.2e-05	0.000910433	0.000680448	5788/8530/1075/26228	4
1667	4	GO:0030866	cortical actin cytoskeleton organization	5/177	40/18903	3.43e-05	0.000966738	0.00072253	3936/7430/5341/7124/811	5
1668	4	GO:0050854	regulation of antigen receptor-mediated signaling pathway	6/177	66/18903	3.53e-05	0.000976618	0.000729914	5788/7805/7430/5777/26228/4068	6
1669	4	GO:0072577	endothelial cell apoptotic process	6/177	66/18903	3.53e-05	0.000976618	0.000729914	3676/356/7128/28984/959/7124	6
1670	4	GO:0150077	regulation of neuroinflammatory response	5/177	41/18903	3.88e-05	0.00106291	0.000794406	5788/8530/1075/7124/26228	5
1671	4	GO:0002704	negative regulation of leukocyte mediated immunity	6/177	68/18903	4.19e-05	0.00113757	0.000850208	5788/8832/3575/10225/30009/5777	6
1672	4	GO:0032635	interleukin-6 production	9/177	176/18903	4.29e-05	0.00114032	0.000852262	8832/3458/7128/64135/55024/7124/1535/5777/55122	9
1673	4	GO:0032675	regulation of interleukin-6 production	9/177	176/18903	4.29e-05	0.00114032	0.000852262	8832/3458/7128/64135/55024/7124/1535/5777/55122	9
1674	4	GO:0001776	leukocyte homeostasis	7/177	100/18903	4.31e-05	0.00114032	0.000852262	11151/3575/1880/7128/5142/84636/8740	7
1675	4	GO:0006887	exocytosis	13/177	369/18903	4.64e-05	0.00121716	0.000909691	6352/11151/4818/8832/3458/3689/6281/8013/64005/5341/8676/116449/80223	13
1676	4	GO:0050764	regulation of phagocytosis	7/177	103/18903	5.21e-05	0.00135487	0.00101262	5788/3458/3560/7124/1535/26228/811	7
1677	4	GO:0034341	response to interferon-gamma	8/177	140/18903	5.27e-05	0.00135663	0.00101393	6352/7454/3458/356/7294/7124/54625/2634	8
1678	4	GO:0002287	alpha-beta T cell activation involved in immune response	6/177	71/18903	5.36e-05	0.00135663	0.00101393	3458/1880/84807/30009/114836/8320	6
1679	4	GO:0002293	alpha-beta T cell differentiation involved in immune response	6/177	71/18903	5.36e-05	0.00135663	0.00101393	3458/1880/84807/30009/114836/8320	6
1680	4	GO:0002822	regulation of adaptive immune response based on somatic recombination of immune receptors built from immunoglobulin superfamily domains	9/177	182/18903	5.57e-05	0.00139969	0.00104611	5788/7454/3575/7128/84807/9173/7124/30009/5777	9
1681	4	GO:0002689	negative regulation of leukocyte chemotaxis	4/177	23/18903	5.72e-05	0.00142604	0.0010658	22914/1803/2841/26228	4
1682	4	GO:0071677	positive regulation of mononuclear cell migration	6/177	73/18903	6.27e-05	0.00154874	0.00115751	6352/11151/3676/7124/811/8740	6
1683	4	GO:2000353	positive regulation of endothelial cell apoptotic process	4/177	24/18903	6.82e-05	0.00167115	0.001249	3676/356/28984/959	4
1684	4	GO:0042269	regulation of natural killer cell mediated cytotoxicity	5/177	47/18903	7.59e-05	0.00184416	0.00137831	22914/56253/259197/4068/114836	5
1685	4	GO:2000116	regulation of cysteine-type endopeptidase activity	10/177	235/18903	7.65e-05	0.00184416	0.00137831	8530/960/7805/356/8743/330/7124/2876/26355/8740	10
1686	4	GO:0050860	negative regulation of T cell receptor signaling pathway	4/177	25/18903	8.06e-05	0.00191277	0.00142959	7805/7430/5777/4068	4
1687	4	GO:1904996	positive regulation of leukocyte adhesion to vascular endothelial cell	4/177	25/18903	8.06e-05	0.00191277	0.00142959	3689/3676/7124/6484	4
1688	4	GO:0031532	actin cytoskeleton reorganization	7/177	111/18903	8.4e-05	0.00197691	0.00147752	397/9535/7430/10788/5341/64098/26228	7
1689	4	GO:0032496	response to lipopolysaccharide	12/177	339/18903	8.74e-05	0.00203055	0.00151761	6352/10225/22914/356/7128/5142/4790/7124/3148/26228/54623/55122	12
1690	4	GO:0050731	positive regulation of peptidyl-tyrosine phosphorylation	9/177	193/18903	8.76e-05	0.00203055	0.00151761	6352/5788/3458/960/55024/7124/54625/26228/117157	9
1691	4	GO:0002676	regulation of chronic inflammatory response	3/177	10/18903	9.23e-05	0.00210565	0.00157374	6352/7128/7124	3
1692	4	GO:0042368	vitamin D biosynthetic process	3/177	10/18903	9.23e-05	0.00210565	0.00157374	3458/4790/7124	3
1693	4	GO:0033628	regulation of cell adhesion mediated by integrin	5/177	49/18903	9.29e-05	0.00210565	0.00157374	6352/1803/54997/5777/5140	5
1694	4	GO:0002456	T cell mediated immunity	7/177	113/18903	9.4e-05	0.00211111	0.00157782	5788/7454/3575/3004/64005/1075/30009	7
1695	4	GO:0046629	gamma-delta T cell activation	4/177	26/18903	9.46e-05	0.00211111	0.00157782	5788/28526/919/2841	4
1696	4	GO:0002292	T cell differentiation involved in immune response	6/177	79/18903	9.77e-05	0.00215008	0.00160695	3458/1880/84807/30009/114836/8320	6
1697	4	GO:0043299	leukocyte degranulation	6/177	79/18903	9.77e-05	0.00215008	0.00160695	11151/4818/8832/3689/8013/116449	6
1698	4	GO:0035710	CD4-positive, alpha-beta T cell activation	7/177	115/18903	0.000104967	0.00229253	0.00171341	4818/864/3458/1880/84807/30009/114836	7
1699	4	GO:0002407	dendritic cell chemotaxis	4/177	27/18903	0.000110195	0.00236923	0.00177074	7852/6352/1880/811	4
1700	4	GO:0036037	CD8-positive, alpha-beta T cell activation	4/177	27/18903	0.000110195	0.00236923	0.00177074	864/56253/2841/8320	4
1701	4	GO:0098586	cellular response to virus	7/177	116/18903	0.000110837	0.00236923	0.00177074	6352/3458/64135/330/4790/6397/811	7
1702	4	GO:0045058	T cell selection	5/177	51/18903	0.000112747	0.00239309	0.00178857	5788/915/387357/30009/114836	5
1703	4	GO:0032970	regulation of actin filament-based process	13/177	406/18903	0.000121622	0.00256342	0.00191588	397/11151/7454/9535/6281/28984/5142/10788/5341/5216/822/26228/93663	13
1704	4	GO:0043281	regulation of cysteine-type endopeptidase activity involved in apoptotic process	9/177	205/18903	0.000138533	0.00289957	0.0021671	960/7805/356/8743/330/7124/2876/26355/8740	9
1705	4	GO:0050727	regulation of inflammatory response	13/177	414/18903	0.000147483	0.0030656	0.0022912	6352/5788/4818/8530/3458/7128/330/4790/1075/9173/7124/2876/26228	13
1706	4	GO:0002698	negative regulation of immune effector process	7/177	122/18903	0.000151924	0.00313628	0.00234403	5788/8832/3575/10225/7124/30009/5777	7
1707	4	GO:0002237	response to molecule of bacterial origin	12/177	360/18903	0.000153483	0.00314691	0.00235197	6352/10225/22914/356/7128/5142/4790/7124/3148/26228/54623/55122	12
1708	4	GO:0071675	regulation of mononuclear cell migration	7/177	123/18903	0.000159836	0.00325505	0.00243279	6352/11151/3676/22914/7124/811/8740	7
1709	4	GO:0030656	regulation of vitamin metabolic process	3/177	12/18903	0.000166874	0.00337555	0.00252285	3458/4790/7124	3
1710	4	GO:0032956	regulation of actin cytoskeleton organization	12/177	365/18903	0.000174401	0.00350429	0.00261907	397/11151/7454/9535/6281/28984/10788/5341/5216/822/26228/93663	12
1711	4	GO:0002707	negative regulation of lymphocyte mediated immunity	5/177	56/18903	0.000176549	0.00352397	0.00263378	5788/3575/10225/30009/5777	5
1712	4	GO:0043367	CD4-positive, alpha-beta T cell differentiation	6/177	88/18903	0.000177768	0.00352496	0.00263452	864/3458/1880/84807/30009/114836	6
1713	4	GO:0010959	regulation of metal ion transport	13/177	423/18903	0.000182116	0.00358757	0.00268131	7852/6352/11151/8832/3458/5142/54997/1535/7402/5777/481/154/9495	13
1714	4	GO:0001960	negative regulation of cytokine-mediated signaling pathway	6/177	89/18903	0.000189156	0.00370206	0.00276688	6352/5788/25939/9636/54625/26228	6
1715	4	GO:0060055	angiogenesis involved in wound healing	4/177	31/18903	0.00019188	0.00371091	0.00277349	7852/7128/7124/2876	4
1716	4	GO:0002823	negative regulation of adaptive immune response based on somatic recombination of immune receptors built from immunoglobulin superfamily domains	5/177	57/18903	0.000192071	0.00371091	0.00277349	5788/3575/9173/30009/5777	5
1717	4	GO:0002688	regulation of leukocyte chemotaxis	7/177	127/18903	0.000194897	0.00374152	0.00279637	6352/22914/1803/2841/26228/811/8740	7
1718	4	GO:1902105	regulation of leukocyte differentiation	11/177	317/18903	0.000204944	0.00390949	0.00292192	5788/3575/864/3458/2124/56253/84807/54997/7124/30009/5777	11
1719	4	GO:0001706	endoderm formation	5/177	58/18903	0.000208612	0.00395444	0.00295551	3689/3676/1844/54623/8320	5
1720	4	GO:2000117	negative regulation of cysteine-type endopeptidase activity	6/177	91/18903	0.000213656	0.00402475	0.00300805	8530/960/330/7124/2876/8740	6
1721	4	GO:0042362	fat-soluble vitamin biosynthetic process	3/177	13/18903	0.000215443	0.00403321	0.00301438	3458/4790/7124	3
1722	4	GO:0051482	positive regulation of cytosolic calcium ion concentration involved in phospholipase C-activating G protein-coupled signaling pathway	4/177	32/18903	0.000217698	0.00403522	0.00301588	2841/10161/27334/84636	4
1723	4	GO:2001233	regulation of apoptotic signaling pathway	12/177	374/18903	0.000218229	0.00403522	0.00301588	4929/5788/960/7128/8743/1075/7124/10105/2876/3148/2023/7314	12
1724	4	GO:1903078	positive regulation of protein localization to plasma membrane	5/177	59/18903	0.000226216	0.00415741	0.0031072	3458/7430/7124/9495/8878	5
1725	4	GO:0050858	negative regulation of antigen receptor-mediated signaling pathway	4/177	33/18903	0.000245925	0.00449222	0.00335744	7805/7430/5777/4068	4
1726	4	GO:0071222	cellular response to lipopolysaccharide	9/177	222/18903	0.000251297	0.00454941	0.00340018	6352/22914/7128/5142/4790/7124/3148/26228/54623	9
1727	4	GO:0031348	negative regulation of defense response	10/177	272/18903	0.000252074	0.00454941	0.00340018	5788/8530/10225/25939/7128/4790/6397/9636/2876/54625	10
1728	4	GO:0060761	negative regulation of response to cytokine stimulus	6/177	94/18903	0.000255024	0.00457526	0.0034195	6352/5788/25939/9636/54625/26228	6
1729	4	GO:0030865	cortical cytoskeleton organization	5/177	61/18903	0.000264793	0.00469463	0.00350871	3936/7430/5341/7124/811	5
1730	4	GO:0034113	heterotypic cell-cell adhesion	5/177	61/18903	0.000264793	0.00469463	0.00350871	5788/3689/960/3676/7124	5
1731	4	GO:0045936	negative regulation of phosphate metabolic process	13/177	440/18903	0.000266875	0.00470387	0.00351563	5788/3458/7128/116496/5341/7453/7124/64092/5777/54625/26228/1031/3156	13
1732	4	GO:0043374	CD8-positive, alpha-beta T cell differentiation	3/177	14/18903	0.000272315	0.00472486	0.00353131	864/2841/8320	3
1733	4	GO:0061043	regulation of vascular wound healing	3/177	14/18903	0.000272315	0.00472486	0.00353131	7852/7128/7124	3
1734	4	GO:0010563	negative regulation of phosphorus metabolic process	13/177	441/18903	0.000272769	0.00472486	0.00353131	5788/3458/7128/116496/5341/7453/7124/64092/5777/54625/26228/1031/3156	13
1735	4	GO:0035025	positive regulation of Rho protein signal transduction	4/177	34/18903	0.000276689	0.00473831	0.00354136	2841/10161/27334/84636	4
1736	4	GO:0036336	dendritic cell migration	4/177	34/18903	0.000276689	0.00473831	0.00354136	7852/6352/1880/811	4
1737	4	GO:0042060	wound healing	13/177	442/18903	0.000278773	0.00474702	0.00354787	7852/7454/960/7128/6281/7294/959/5341/7124/2876/5777/6484/221037	13
1738	4	GO:0002275	myeloid cell activation involved in immune response	6/177	96/18903	0.000285929	0.00484152	0.0036185	8832/3458/3689/8013/5777/116449	6
1739	4	GO:0032615	interleukin-12 production	5/177	63/18903	0.000308171	0.00513576	0.00383841	4050/3458/7805/959/4790	5
1740	4	GO:0032655	regulation of interleukin-12 production	5/177	63/18903	0.000308171	0.00513576	0.00383841	4050/3458/7805/959/4790	5
1741	4	GO:0010737	protein kinase A signaling	4/177	35/18903	0.000310122	0.00513576	0.00383841	3936/7430/154/9495	4
1742	4	GO:2000406	positive regulation of T cell migration	4/177	35/18903	0.000310122	0.00513576	0.00383841	6352/11151/3676/8740	4
1743	4	GO:0050920	regulation of chemotaxis	9/177	230/18903	0.000326171	0.00537202	0.00401499	7852/6352/22914/1880/1803/2841/26228/811/8740	9
1744	4	GO:0050869	negative regulation of B cell activation	4/177	36/18903	0.000346354	0.0055807	0.00417096	7805/7128/55024/64092	4
1745	4	GO:0032640	tumor necrosis factor production	8/177	184/18903	0.000348099	0.0055807	0.00417096	5788/8832/3458/7128/64135/1535/2841/5777	8
1746	4	GO:0032680	regulation of tumor necrosis factor production	8/177	184/18903	0.000348099	0.0055807	0.00417096	5788/8832/3458/7128/64135/1535/2841/5777	8
1747	4	GO:1902107	positive regulation of leukocyte differentiation	8/177	184/18903	0.000348099	0.0055807	0.00417096	5788/3575/864/3458/2124/84807/54997/7124	8
1748	4	GO:1903708	positive regulation of hemopoiesis	8/177	184/18903	0.000348099	0.0055807	0.00417096	5788/3575/864/3458/2124/84807/54997/7124	8
1749	4	GO:0060760	positive regulation of response to cytokine stimulus	5/177	65/18903	0.000356731	0.00568882	0.00425176	7852/7805/7294/64135/54625	5
1750	4	GO:0007015	actin filament organization	13/177	454/18903	0.000360128	0.00571276	0.00426966	11151/3936/7454/9535/7430/6281/28984/64005/10788/5341/5216/822/93663	13
1751	4	GO:0071219	cellular response to molecule of bacterial origin	9/177	234/18903	0.000370016	0.00583889	0.00436392	6352/22914/7128/5142/4790/7124/3148/26228/54623	9
1752	4	GO:1905477	positive regulation of protein localization to membrane	6/177	101/18903	0.000376134	0.00590452	0.00441298	3458/3689/7430/7124/9495/8878	6
1753	4	GO:0006471	protein ADP-ribosylation	4/177	37/18903	0.000385517	0.00602046	0.00449963	3458/25976/7453/54625	4
1754	4	GO:0002700	regulation of production of molecular mediator of immune response	8/177	187/18903	0.000387889	0.00602628	0.00450397	5788/10225/7805/8013/959/7124/30009/116449	8
1755	4	GO:1904377	positive regulation of protein localization to cell periphery	5/177	67/18903	0.000410865	0.0063505	0.0047463	3458/7430/7124/9495/8878	5
1756	4	GO:0071706	tumor necrosis factor superfamily cytokine production	8/177	189/18903	0.000416416	0.00636116	0.00475426	5788/8832/3458/7128/64135/1535/2841/5777	8
1757	4	GO:1903555	regulation of tumor necrosis factor superfamily cytokine production	8/177	189/18903	0.000416416	0.00636116	0.00475426	5788/8832/3458/7128/64135/1535/2841/5777	8
1758	4	GO:0045639	positive regulation of myeloid cell differentiation	6/177	103/18903	0.000417887	0.00636116	0.00475426	3458/2124/54997/7124/9636/3148	6
1759	4	GO:0046425	regulation of receptor signaling pathway via JAK-STAT	6/177	104/18903	0.000440075	0.00666526	0.00498154	6352/5788/3575/3458/7124/54625	6
1760	4	GO:0070661	leukocyte proliferation	11/177	348/18903	0.000452986	0.00682649	0.00510205	6352/11151/5788/3575/56253/1880/7128/959/3604/5777/8740	11
1761	4	GO:0002260	lymphocyte homeostasis	5/177	69/18903	0.000470978	0.00701324	0.00524162	11151/3575/7128/84636/8740	5
1762	4	GO:2000401	regulation of lymphocyte migration	5/177	69/18903	0.000470978	0.00701324	0.00524162	6352/11151/3676/22914/8740	5
1763	4	GO:0045055	regulated exocytosis	9/177	242/18903	0.000472358	0.00701324	0.00524162	11151/4818/8832/3689/8013/5341/8676/116449/80223	9
1764	4	GO:0033631	cell-cell adhesion mediated by integrin	3/177	17/18903	0.000498309	0.00736227	0.00550248	6352/3676/1803	3
1765	4	GO:0002294	CD4-positive, alpha-beta T cell differentiation involved in immune response	5/177	70/18903	0.000503406	0.00740129	0.00553165	3458/1880/84807/30009/114836	5
1766	4	GO:1904994	regulation of leukocyte adhesion to vascular endothelial cell	4/177	40/18903	0.000521934	0.00763645	0.0057074	3689/3676/7124/6484	4
1767	4	GO:0032715	negative regulation of interleukin-6 production	5/177	71/18903	0.000537485	0.00782599	0.00584906	8832/7128/55024/7124/5777	5
1768	4	GO:0030183	B cell differentiation	7/177	152/18903	0.000580133	0.00840636	0.00628282	5788/1316/3676/1880/3955/959/5777	7
1769	4	GO:1904035	regulation of epithelial cell apoptotic process	6/177	110/18903	0.000593198	0.0085234	0.0063703	3676/356/7128/28984/959/7124	6
1770	4	GO:0150078	positive regulation of neuroinflammatory response	3/177	18/18903	0.000593867	0.0085234	0.0063703	1075/7124/26228	3
1771	4	GO:0046651	lymphocyte proliferation	10/177	305/18903	0.000619777	0.00883177	0.00660077	6352/11151/5788/3575/56253/1880/959/3604/5777/8740	10
1772	4	GO:0032735	positive regulation of interleukin-12 production	4/177	42/18903	0.000630004	0.00883177	0.00660077	4050/3458/7805/959	4
1773	4	GO:0043029	T cell homeostasis	4/177	42/18903	0.000630004	0.00883177	0.00660077	11151/3575/84636/8740	4
1774	4	GO:2000249	regulation of actin cytoskeleton reorganization	4/177	42/18903	0.000630004	0.00883177	0.00660077	397/9535/10788/26228	4
1775	4	GO:2000403	positive regulation of lymphocyte migration	4/177	42/18903	0.000630004	0.00883177	0.00660077	6352/11151/3676/8740	4
1776	4	GO:1904037	positive regulation of epithelial cell apoptotic process	4/177	43/18903	0.000689585	0.00962227	0.00719158	3676/356/28984/959	4
1777	4	GO:0002544	chronic inflammatory response	3/177	19/18903	0.000700379	0.00968322	0.00723713	6352/7128/7124	3
1778	4	GO:0002923	regulation of humoral immune response mediated by circulating immunoglobulin	3/177	19/18903	0.000700379	0.00968322	0.00723713	5788/7124/5777	3
1779	4	GO:0070997	neuron death	11/177	368/18903	0.000719704	0.00990497	0.00740287	4929/6352/11151/3458/3689/356/8013/7124/2876/26355/7314	11
1780	4	GO:0052548	regulation of endopeptidase activity	12/177	428/18903	0.000729019	0.00998756	0.0074646	8530/960/7805/356/5696/8743/330/7124/2876/26355/55122/8740	12
1781	4	GO:0031589	cell-substrate adhesion	11/177	369/18903	0.000735893	0.0100177	0.00748712	11151/3689/960/10225/3676/3683/6281/64005/64098/7402/811	11
1782	4	GO:0032943	mononuclear cell proliferation	10/177	312/18903	0.000737866	0.0100177	0.00748712	6352/11151/5788/3575/56253/1880/959/3604/5777/8740	10
1783	4	GO:0046634	regulation of alpha-beta T cell activation	6/177	115/18903	0.00074993	0.0100875	0.00753929	5788/864/3458/56253/84807/30009	6
1784	4	GO:1904892	regulation of receptor signaling pathway via STAT	6/177	115/18903	0.00074993	0.0100875	0.00753929	6352/5788/3575/3458/7124/54625	6
1785	4	GO:0050856	regulation of T cell receptor signaling pathway	4/177	44/18903	0.000753048	0.0100875	0.00753929	7805/7430/5777/4068	4
1786	4	GO:0045824	negative regulation of innate immune response	5/177	77/18903	0.000779673	0.0103038	0.00770093	10225/25939/7128/9636/54625	5
1787	4	GO:0019722	calcium-mediated signaling	8/177	208/18903	0.000782279	0.0103038	0.00770093	7852/5788/10663/5341/7124/481/83988/9495	8
1788	4	GO:0002832	negative regulation of response to biotic stimulus	6/177	116/18903	0.00078479	0.0103038	0.00770093	10225/25939/7128/6397/9636/54625	6
1789	4	GO:0051017	actin filament bundle assembly	7/177	160/18903	0.000786102	0.0103038	0.00770093	3936/7454/7430/6281/28984/5341/5216	7
1790	4	GO:0045862	positive regulation of proteolysis	11/177	372/18903	0.000786286	0.0103038	0.00770093	3458/7805/356/6281/8743/1075/7124/2023/26355/90637/55122	11
1791	4	GO:0071216	cellular response to biotic stimulus	9/177	261/18903	0.000810966	0.0105687	0.00789894	6352/22914/7128/5142/4790/7124/3148/26228/54623	9
1792	4	GO:0009110	vitamin biosynthetic process	3/177	20/18903	0.000818324	0.0105687	0.00789894	3458/4790/7124	3
1793	4	GO:0042359	vitamin D metabolic process	3/177	20/18903	0.000818324	0.0105687	0.00789894	3458/4790/7124	3
1794	4	GO:0006775	fat-soluble vitamin metabolic process	4/177	45/18903	0.00082053	0.0105687	0.00789894	3458/1381/4790/7124	4
1795	4	GO:0043154	negative regulation of cysteine-type endopeptidase activity involved in apoptotic process	5/177	78/18903	0.000826842	0.0106047	0.00792583	960/330/7124/2876/8740	5
1796	4	GO:0045619	regulation of lymphocyte differentiation	8/177	210/18903	0.000832421	0.010631	0.0079455	5788/3575/864/3458/56253/84807/30009/5777	8
1797	4	GO:0050792	regulation of viral process	7/177	162/18903	0.000845675	0.0107547	0.00803795	7852/6352/64135/4061/7124/9636/29969	7
1798	4	GO:0002718	regulation of cytokine production involved in immune response	6/177	118/18903	0.000858255	0.0108688	0.00812324	10225/7805/8013/7124/30009/116449	6
1799	4	GO:0042098	T cell proliferation	8/177	212/18903	0.000885115	0.0111621	0.00834242	6352/11151/5788/56253/959/3604/5777/8740	8
1800	4	GO:0070266	necroptotic process	4/177	46/18903	0.000892169	0.0112042	0.00837387	356/330/7124/10105	4
1801	4	GO:0061572	actin filament bundle organization	7/177	164/18903	0.000908759	0.0113651	0.00849418	3936/7454/7430/6281/28984/5341/5216	7
1802	4	GO:0014068	positive regulation of phosphatidylinositol 3-kinase signaling	5/177	80/18903	0.000927523	0.0115519	0.00863375	6352/10870/7124/5777/55615	5
1803	4	GO:0002367	cytokine production involved in immune response	6/177	120/18903	0.000936913	0.0116169	0.00868237	10225/7805/8013/7124/30009/116449	6
1804	4	GO:0045637	regulation of myeloid cell differentiation	8/177	214/18903	0.000940455	0.0116169	0.00868237	3458/2124/54997/7124/29909/9636/3148/54623	8
1805	4	GO:0042326	negative regulation of phosphorylation	11/177	381/18903	0.000954976	0.0117482	0.00878045	5788/3458/7128/116496/7453/64092/5777/54625/26228/1031/3156	11
1806	4	GO:0090199	regulation of release of cytochrome c from mitochondria	4/177	47/18903	0.000968103	0.0118612	0.00886495	8743/10105/2876/26355	4
1807	4	GO:0042742	defense response to bacterium	11/177	382/18903	0.000975441	0.0118749	0.00887516	3575/28526/22914/3507/7124/51316/9636/1535/3148/2634/55122	11
1808	4	GO:0051924	regulation of calcium ion transport	9/177	268/18903	0.000977097	0.0118749	0.00887516	7852/6352/11151/8832/5142/1535/5777/481/9495	9
1809	4	GO:0002200	somatic diversification of immune receptors	5/177	81/18903	0.000981152	0.0118763	0.0088762	5788/25939/959/30009/3148	5
1810	4	GO:0070663	regulation of leukocyte proliferation	9/177	269/18903	0.00100293	0.0120914	0.00903698	6352/11151/5788/56253/1880/7128/959/3604/5777	9
1811	4	GO:0061042	vascular wound healing	3/177	22/18903	0.00109036	0.013093	0.00978554	7852/7128/7124	3
1812	4	GO:0007492	endoderm development	5/177	83/18903	0.00109528	0.0130999	0.00979073	3689/3676/1844/54623/8320	5
1813	4	GO:0035987	endodermal cell differentiation	4/177	49/18903	0.00113341	0.0134492	0.0100518	3689/3676/54623/8320	4
1814	4	GO:2000404	regulation of T cell migration	4/177	49/18903	0.00113341	0.0134492	0.0100518	6352/11151/3676/8740	4
1815	4	GO:0008625	extrinsic apoptotic signaling pathway via death domain receptors	5/177	85/18903	0.00121897	0.0144077	0.0107682	356/7128/7124/2876/3148	5
1816	4	GO:1904062	regulation of cation transmembrane transport	11/177	394/18903	0.00125067	0.0147246	0.011005	11151/3458/5142/54997/10105/1535/7402/5777/481/154/9495	11
1817	4	GO:0097191	extrinsic apoptotic signaling pathway	8/177	224/18903	0.00126025	0.0147356	0.0110133	5788/3458/356/7128/8743/7124/2876/3148	8
1818	4	GO:0110053	regulation of actin filament organization	9/177	278/18903	0.00126138	0.0147356	0.0110133	11151/7454/9535/6281/28984/5341/5216/822/93663	9
1819	4	GO:0071900	regulation of protein serine/threonine kinase activity	11/177	395/18903	0.00127623	0.0148516	0.0110999	5788/3458/7128/28984/959/7124/5777/154/1031/57018/3156	11
1820	4	GO:0001913	T cell mediated cytotoxicity	4/177	51/18903	0.00131755	0.0152734	0.0114152	5788/3575/3004/1075	4
1821	4	GO:0052547	regulation of peptidase activity	12/177	459/18903	0.00132884	0.0153453	0.0114689	8530/960/7805/356/5696/8743/330/7124/2876/26355/55122/8740	12
1822	4	GO:0001933	negative regulation of protein phosphorylation	10/177	338/18903	0.00135032	0.0155338	0.0116098	5788/3458/7128/116496/7453/64092/5777/54625/1031/3156	10
1823	4	GO:0050853	B cell receptor signaling pathway	6/177	130/18903	0.00141676	0.01619	0.0121002	5788/28526/3507/55024/5777/26228	6
1824	4	GO:0002312	B cell activation involved in immune response	5/177	88/18903	0.00142347	0.01619	0.0121002	5788/1880/3955/959/30009	5
1825	4	GO:0035023	regulation of Rho protein signal transduction	5/177	88/18903	0.00142347	0.01619	0.0121002	397/2841/10161/27334/84636	5
1826	4	GO:0051208	sequestering of calcium ion	6/177	131/18903	0.00147344	0.0166953	0.0124779	11151/5788/356/1535/5777/811	6
1827	4	GO:0072659	protein localization to plasma membrane	9/177	285/18903	0.00149752	0.0169046	0.0126343	2533/3458/7430/6281/54997/7124/481/9495/8878	9
1828	4	GO:0045580	regulation of T cell differentiation	7/177	179/18903	0.00150879	0.0169683	0.0126819	5788/3575/864/3458/56253/84807/30009	7
1829	4	GO:0097300	programmed necrotic cell death	4/177	53/18903	0.00152163	0.017049	0.0127423	356/330/7124/10105	4
1830	4	GO:2001234	negative regulation of apoptotic signaling pathway	8/177	233/18903	0.00161716	0.017995	0.0134493	4929/960/7128/7124/10105/2876/3148/2023	8
1831	4	GO:0030099	myeloid cell differentiation	11/177	407/18903	0.001618	0.017995	0.0134493	3458/2124/1880/54997/29887/7124/29909/9636/5777/3148/54623	11
1832	4	GO:0002279	mast cell activation involved in immune response	4/177	54/18903	0.00163149	0.0180121	0.013462	8832/8013/5777/116449	4
1833	4	GO:0045744	negative regulation of G protein-coupled receptor signaling pathway	4/177	54/18903	0.00163149	0.0180121	0.013462	6352/5142/5341/154	4
1834	4	GO:0048525	negative regulation of viral process	5/177	91/18903	0.00165221	0.018142	0.0135591	6352/64135/4061/7124/9636	5
1835	4	GO:0042129	regulation of T cell proliferation	7/177	182/18903	0.00165919	0.018142	0.0135591	6352/11151/5788/56253/959/3604/5777	7
1836	4	GO:0071356	cellular response to tumor necrosis factor	8/177	234/18903	0.00166131	0.018142	0.0135591	6352/7805/7128/330/4790/7124/1535/2634	8
1837	4	GO:0002686	negative regulation of leukocyte migration	4/177	55/18903	0.00174674	0.0189377	0.0141538	22914/1803/2841/26228	4
1838	4	GO:0038093	Fc receptor signaling pathway	4/177	55/18903	0.00174674	0.0189377	0.0141538	5788/8013/64005/919	4
1839	4	GO:0060333	interferon-gamma-mediated signaling pathway	3/177	26/18903	0.00179098	0.0193477	0.0144603	3458/7294/54625	3
1840	4	GO:0007160	cell-matrix adhesion	8/177	238/18903	0.00184753	0.0198502	0.0148358	3689/960/10225/3676/3683/6281/64098/7402	8
1841	4	GO:1904019	epithelial cell apoptotic process	6/177	137/18903	0.00185066	0.0198502	0.0148358	3676/356/7128/28984/959/7124	6
1842	4	GO:0001836	release of cytochrome c from mitochondria	4/177	56/18903	0.00186753	0.0198895	0.0148652	8743/10105/2876/26355	4
1843	4	GO:0043370	regulation of CD4-positive, alpha-beta T cell differentiation	4/177	56/18903	0.00186753	0.0198895	0.0148652	864/3458/84807/30009	4
1844	4	GO:0050670	regulation of lymphocyte proliferation	8/177	239/18903	0.00189657	0.0201277	0.0150432	6352/11151/5788/56253/1880/959/3604/5777	8
1845	4	GO:0001666	response to hypoxia	9/177	296/18903	0.00193934	0.0204377	0.0152749	4929/7852/28984/1803/7124/1535/481/2023/26355	9
1846	4	GO:0048872	homeostasis of number of cells	9/177	296/18903	0.00193934	0.0204377	0.0152749	11151/3575/1880/7128/5142/9636/3148/84636/8740	9
1847	4	GO:0010332	response to gamma radiation	4/177	57/18903	0.00199397	0.0204449	0.0152803	5788/1535/2876/675	4
1848	4	GO:0032608	interferon-beta production	4/177	57/18903	0.00199397	0.0204449	0.0152803	5966/64135/9636/3148	4
1849	4	GO:0032648	regulation of interferon-beta production	4/177	57/18903	0.00199397	0.0204449	0.0152803	5966/64135/9636/3148	4
1850	4	GO:0045071	negative regulation of viral genome replication	4/177	57/18903	0.00199397	0.0204449	0.0152803	6352/64135/7124/9636	4
1851	4	GO:0061756	leukocyte adhesion to vascular endothelial cell	4/177	57/18903	0.00199397	0.0204449	0.0152803	3689/3676/7124/6484	4
1852	4	GO:0070231	T cell apoptotic process	4/177	57/18903	0.00199397	0.0204449	0.0152803	6352/3575/155038/356	4
1853	4	GO:0002710	negative regulation of T cell mediated immunity	3/177	27/18903	0.00200108	0.0204449	0.0152803	5788/3575/30009	3
1854	4	GO:0090200	positive regulation of release of cytochrome c from mitochondria	3/177	27/18903	0.00200108	0.0204449	0.0152803	8743/10105/26355	3
1855	4	GO:1901623	regulation of lymphocyte chemotaxis	3/177	27/18903	0.00200108	0.0204449	0.0152803	6352/22914/8740	3
1856	4	GO:0007266	Rho protein signal transduction	6/177	140/18903	0.0020647	0.0210236	0.0157128	397/7454/2841/10161/27334/84636	6
1857	4	GO:0032944	regulation of mononuclear cell proliferation	8/177	243/18903	0.0021031	0.02122	0.0158596	6352/11151/5788/56253/1880/959/3604/5777	8
1858	4	GO:0016032	viral process	11/177	421/18903	0.00210798	0.02122	0.0158596	7852/6352/10663/64135/1803/4061/7124/9636/6484/29969/6510	11
1859	4	GO:0001961	positive regulation of cytokine-mediated signaling pathway	4/177	58/18903	0.00212622	0.02122	0.0158596	7852/7805/7294/54625	4
1860	4	GO:0031529	ruffle organization	4/177	58/18903	0.00212622	0.02122	0.0158596	29887/5341/5216/26228	4
1861	4	GO:0048008	platelet-derived growth factor receptor signaling pathway	4/177	58/18903	0.00212622	0.02122	0.0158596	8013/25976/64651/7763	4
1862	4	GO:0050732	negative regulation of peptidyl-tyrosine phosphorylation	4/177	58/18903	0.00212622	0.02122	0.0158596	5788/64092/5777/54625	4
1863	4	GO:0042176	regulation of protein catabolic process	10/177	361/18903	0.0021904	0.0217883	0.0162844	3458/7430/7128/25976/7124/2876/7314/3156/90637/1595	10
1864	4	GO:1901617	organic hydroxy compound biosynthetic process	8/177	245/18903	0.00221279	0.0219127	0.0163773	4929/3458/4790/5341/7124/6309/3156/1595	8
1865	4	GO:0038061	NIK/NF-kappaB signaling	6/177	142/18903	0.00221744	0.0219127	0.0163773	7805/5966/330/7124/811/8740	6
1866	4	GO:0010818	T cell chemotaxis	3/177	28/18903	0.00222589	0.0219243	0.016386	6352/1880/8740	3
1867	4	GO:0031334	positive regulation of protein-containing complex assembly	7/177	192/18903	0.00224628	0.022053	0.0164822	3936/3458/5341/5216/7453/7124/9636	7
1868	4	GO:0002763	positive regulation of myeloid leukocyte differentiation	4/177	59/18903	0.00226441	0.0220871	0.0165077	3458/2124/54997/7124	4
1869	4	GO:0045010	actin nucleation	4/177	59/18903	0.00226441	0.0220871	0.0165077	11151/7454/9535/10788	4
1870	4	GO:0051607	defense response to virus	9/177	304/18903	0.00232179	0.0225738	0.0168714	5788/3458/25939/7128/64135/330/6397/9636/10964	9
1871	4	GO:0051056	regulation of small GTPase mediated signal transduction	9/177	305/18903	0.00237354	0.022929	0.0171369	397/117289/257106/2841/10161/27334/84636/93663/8878	9
1872	4	GO:0140546	defense response to symbiont	9/177	305/18903	0.00237354	0.022929	0.0171369	5788/3458/25939/7128/64135/330/6397/9636/10964	9
1873	4	GO:0032755	positive regulation of interleukin-6 production	5/177	99/18903	0.00239341	0.0230471	0.0172252	3458/64135/7124/1535/55122	5
1874	4	GO:0002753	cytoplasmic pattern recognition receptor signaling pathway	4/177	60/18903	0.00240865	0.02312	0.0172796	7128/64135/330/6397	4
1875	4	GO:0036293	response to decreased oxygen levels	9/177	309/18903	0.0025898	0.0247014	0.0184616	4929/7852/28984/1803/7124/1535/481/2023/26355	9
1876	4	GO:0055074	calcium ion homeostasis	9/177	309/18903	0.0025898	0.0247014	0.0184616	6352/11151/5788/356/29887/1535/5777/481/811	9
1877	4	GO:0032233	positive regulation of actin filament bundle assembly	4/177	62/18903	0.00271588	0.0256856	0.0191971	6281/28984/5341/5216	4
1878	4	GO:0043032	positive regulation of macrophage activation	3/177	30/18903	0.00272104	0.0256856	0.0191971	1075/9173/26228	3
1879	4	GO:0072539	T-helper 17 cell differentiation	3/177	30/18903	0.00272104	0.0256856	0.0191971	84807/30009/114836	3
1880	4	GO:0002687	positive regulation of leukocyte migration	6/177	148/18903	0.00272707	0.0256856	0.0191971	6352/11151/3676/7124/811/8740	6
1881	4	GO:0034612	response to tumor necrosis factor	8/177	254/18903	0.0027633	0.0259458	0.0193916	6352/7805/7128/330/4790/7124/1535/2634	8
1882	4	GO:0043122	regulation of I-kappaB kinase/NF-kappaB signaling	8/177	255/18903	0.00283053	0.0264945	0.0198017	6275/356/7128/5966/8743/330/7124/8878	8
1883	4	GO:1903076	regulation of protein localization to plasma membrane	5/177	103/18903	0.00284316	0.0265303	0.0198284	3458/7430/7124/9495/8878	5
1884	4	GO:0046579	positive regulation of Ras protein signal transduction	4/177	63/18903	0.00287911	0.0267254	0.0199743	2841/10161/27334/84636	4
1885	4	GO:0019932	second-messenger-mediated signaling	9/177	314/18903	0.0028818	0.0267254	0.0199743	7852/5788/10663/5341/7124/481/5140/83988/9495	9
1886	4	GO:0006816	calcium ion transport	11/177	440/18903	0.00295969	0.0273635	0.0204512	7852/6352/11151/5788/8832/356/5142/1535/5777/481/9495	11
1887	4	GO:1902042	negative regulation of extrinsic apoptotic signaling pathway via death domain receptors	3/177	31/18903	0.00299202	0.0275778	0.0206114	7128/2876/3148	3
1888	4	GO:0002712	regulation of B cell mediated immunity	4/177	64/18903	0.00304893	0.0279316	0.0208757	5788/7124/30009/5777	4
1889	4	GO:0002889	regulation of immunoglobulin mediated immune response	4/177	64/18903	0.00304893	0.0279316	0.0208757	5788/7124/30009/5777	4
1890	4	GO:0032760	positive regulation of tumor necrosis factor production	5/177	105/18903	0.00308959	0.0282183	0.0210901	5788/8832/3458/64135/1535	5
1891	4	GO:0019058	viral life cycle	9/177	319/18903	0.00319928	0.0291318	0.0217728	7852/6352/10663/64135/1803/4061/7124/9636/6510	9
1892	4	GO:0048247	lymphocyte chemotaxis	4/177	65/18903	0.00322547	0.0292818	0.0218849	6352/22914/1880/8740	4
1893	4	GO:0006959	humoral immune response	9/177	320/18903	0.00326596	0.0295604	0.0220931	5788/28526/3458/1880/3507/28984/7124/5777/4068	9
1894	4	GO:0050729	positive regulation of inflammatory response	6/177	154/18903	0.00331988	0.0299585	0.0223906	4818/3458/1075/9173/7124/26228	6
1895	4	GO:0002444	myeloid leukocyte mediated immunity	5/177	107/18903	0.00335108	0.0301498	0.0225336	8832/3689/8013/116449/26228	5
1896	4	GO:1902903	regulation of supramolecular fiber organization	10/177	384/18903	0.00340883	0.0305621	0.0228418	11151/7454/9535/6281/28984/5341/5216/822/2876/93663	10
1897	4	GO:0050871	positive regulation of B cell activation	6/177	155/18903	0.00342733	0.0305621	0.0228418	5788/28526/1880/3507/30009/55122	6
1898	4	GO:2001236	regulation of extrinsic apoptotic signaling pathway	6/177	155/18903	0.00342733	0.0305621	0.0228418	5788/7128/8743/7124/2876/3148	6
1899	4	GO:0032231	regulation of actin filament bundle assembly	5/177	108/18903	0.00348763	0.031008	0.0231751	7454/6281/28984/5341/5216	5
1900	4	GO:0002431	Fc receptor mediated stimulatory signaling pathway	3/177	33/18903	0.00358233	0.0314434	0.0235005	5788/8013/64005	3
1901	4	GO:0038094	Fc-gamma receptor signaling pathway	3/177	33/18903	0.00358233	0.0314434	0.0235005	5788/64005/919	3
1902	4	GO:0050901	leukocyte tethering or rolling	3/177	33/18903	0.00358233	0.0314434	0.0235005	3676/7124/6484	3
1903	4	GO:0042531	positive regulation of tyrosine phosphorylation of STAT protein	4/177	67/18903	0.0035992	0.0314434	0.0235005	6352/3458/7124/54625	4
1904	4	GO:0045576	mast cell activation	4/177	67/18903	0.0035992	0.0314434	0.0235005	8832/8013/5777/116449	4
1905	4	GO:1901224	positive regulation of NIK/NF-kappaB signaling	4/177	67/18903	0.0035992	0.0314434	0.0235005	7805/7124/811/8740	4
1906	4	GO:1901214	regulation of neuron death	9/177	325/18903	0.00361601	0.031499	0.023542	4929/6352/11151/3458/3689/356/8013/7124/7314	9
1907	4	GO:1903557	positive regulation of tumor necrosis factor superfamily cytokine production	5/177	109/18903	0.00362814	0.0315136	0.0235529	5788/8832/3458/64135/1535	5
1908	4	GO:0001915	negative regulation of T cell mediated cytotoxicity	2/177	10/18903	0.00373425	0.0317043	0.0236955	5788/3575	2
1909	4	GO:0002423	natural killer cell mediated immune response to tumor cell	2/177	10/18903	0.00373425	0.0317043	0.0236955	4818/56253	2
1910	4	GO:0033007	negative regulation of mast cell activation involved in immune response	2/177	10/18903	0.00373425	0.0317043	0.0236955	8832/5777	2
1911	4	GO:0035747	natural killer cell chemotaxis	2/177	10/18903	0.00373425	0.0317043	0.0236955	6352/22914	2
1912	4	GO:0048304	positive regulation of isotype switching to IgG isotypes	2/177	10/18903	0.00373425	0.0317043	0.0236955	5788/30009	2
1913	4	GO:1903980	positive regulation of microglial cell activation	2/177	10/18903	0.00373425	0.0317043	0.0236955	1075/26228	2
1914	4	GO:2000271	positive regulation of fibroblast apoptotic process	2/177	10/18903	0.00373425	0.0317043	0.0236955	9262/9263	2
1915	4	GO:2000347	positive regulation of hepatocyte proliferation	2/177	10/18903	0.00373425	0.0317043	0.0236955	7128/7124	2
1916	4	GO:0042093	T-helper cell differentiation	4/177	68/18903	0.00379664	0.0321435	0.0240237	1880/84807/30009/114836	4
1917	4	GO:0008064	regulation of actin polymerization or depolymerization	6/177	159/18903	0.00388318	0.0327841	0.0245025	11151/7454/5341/5216/822/93663	6
1918	4	GO:0039528	cytoplasmic pattern recognition receptor signaling pathway in response to virus	3/177	34/18903	0.00390223	0.0328528	0.0245539	64135/330/6397	3
1919	4	GO:0014066	regulation of phosphatidylinositol 3-kinase signaling	5/177	111/18903	0.00392126	0.0329211	0.0246049	6352/10870/7124/5777/55615	5
1920	4	GO:0050922	negative regulation of chemotaxis	4/177	69/18903	0.0040013	0.0334997	0.0250373	22914/1803/2841/26228	4
1921	4	GO:0006310	DNA recombination	9/177	332/18903	0.00415488	0.0346893	0.0259264	5788/7454/3575/25939/959/30009/3148/675/3008	9
1922	4	GO:0016064	immunoglobulin mediated immune response	7/177	215/18903	0.00419987	0.0348869	0.0260741	5788/28526/3507/959/7124/30009/5777	7
1923	4	GO:0016445	somatic diversification of immunoglobulins	4/177	70/18903	0.00421329	0.0348869	0.0260741	5788/25939/959/30009	4
1924	4	GO:0032722	positive regulation of chemokine production	4/177	70/18903	0.00421329	0.0348869	0.0260741	8832/3458/9173/7124	4
1925	4	GO:0002440	production of molecular mediator of immune response	9/177	333/18903	0.00423674	0.034908	0.0260898	5788/10225/7805/25939/8013/959/7124/30009/116449	9
1926	4	GO:0002719	negative regulation of cytokine production involved in immune response	3/177	35/18903	0.00423899	0.034908	0.0260898	10225/7124/30009	3
1927	4	GO:0030832	regulation of actin filament length	6/177	162/18903	0.00425348	0.0349319	0.0261077	11151/7454/5341/5216/822/93663	6
1928	4	GO:0006469	negative regulation of protein kinase activity	7/177	216/18903	0.0043071	0.035276	0.0263649	5788/3458/7128/7453/5777/1031/3156	7
1929	4	GO:0002562	somatic diversification of immune receptors via germline recombination within a single locus	4/177	71/18903	0.00443274	0.0360115	0.0269146	5788/959/30009/3148	4
1930	4	GO:0016444	somatic cell DNA recombination	4/177	71/18903	0.00443274	0.0360115	0.0269146	5788/959/30009/3148	4
1931	4	GO:0051057	positive regulation of small GTPase mediated signal transduction	4/177	71/18903	0.00443274	0.0360115	0.0269146	2841/10161/27334/84636	4
1932	4	GO:0019724	B cell mediated immunity	7/177	218/18903	0.00452774	0.0360492	0.0269428	5788/28526/3507/959/7124/30009/5777	7
1933	4	GO:0010835	regulation of protein ADP-ribosylation	2/177	11/18903	0.00453608	0.0360492	0.0269428	3458/7453	2
1934	4	GO:0031642	negative regulation of myelination	2/177	11/18903	0.00453608	0.0360492	0.0269428	1075/7124	2
1935	4	GO:0033632	regulation of cell-cell adhesion mediated by integrin	2/177	11/18903	0.00453608	0.0360492	0.0269428	6352/1803	2
1936	4	GO:0043320	natural killer cell degranulation	2/177	11/18903	0.00453608	0.0360492	0.0269428	11151/4818	2
1937	4	GO:0045654	positive regulation of megakaryocyte differentiation	2/177	11/18903	0.00453608	0.0360492	0.0269428	54997/3148	2
1938	4	GO:0071803	positive regulation of podosome assembly	2/177	11/18903	0.00453608	0.0360492	0.0269428	3936/7124	2
1939	4	GO:1901856	negative regulation of cellular respiration	2/177	11/18903	0.00453608	0.0360492	0.0269428	7124/10105	2
1940	4	GO:0032414	positive regulation of ion transmembrane transporter activity	5/177	115/18903	0.00455774	0.0360492	0.0269428	3458/54997/481/154/9495	5
1941	4	GO:0070482	response to oxygen levels	9/177	337/18903	0.00457684	0.0360492	0.0269428	4929/7852/28984/1803/7124/1535/481/2023/26355	9
1942	4	GO:1990778	protein localization to cell periphery	9/177	337/18903	0.00457684	0.0360492	0.0269428	2533/3458/7430/6281/54997/7124/481/9495/8878	9
1943	4	GO:0010922	positive regulation of phosphatase activity	3/177	36/18903	0.00459286	0.0360492	0.0269428	5788/3458/5341	3
1944	4	GO:0043243	positive regulation of protein-containing complex disassembly	3/177	36/18903	0.00459286	0.0360492	0.0269428	5341/7124/154	3
1945	4	GO:0070265	necrotic cell death	4/177	72/18903	0.00465977	0.0364793	0.0272643	356/330/7124/10105	4
1946	4	GO:0046635	positive regulation of alpha-beta T cell activation	4/177	73/18903	0.00489449	0.0380797	0.0284604	5788/864/3458/84807	4
1947	4	GO:0046637	regulation of alpha-beta T cell differentiation	4/177	73/18903	0.00489449	0.0380797	0.0284604	864/3458/84807/30009	4
1948	4	GO:0045582	positive regulation of T cell differentiation	5/177	117/18903	0.0049021	0.0380797	0.0284604	5788/3575/864/3458/84807	5
1949	4	GO:0051235	maintenance of location	9/177	342/18903	0.0050315	0.0389845	0.0291366	11151/5788/356/5552/4790/7124/1535/5777/811	9
1950	4	GO:0032412	regulation of ion transmembrane transporter activity	8/177	281/18903	0.00507365	0.0391668	0.0292729	3458/5142/54997/10105/7402/481/154/9495	8
1951	4	GO:0050830	defense response to Gram-positive bacterium	5/177	118/18903	0.00508103	0.0391668	0.0292729	3575/22914/7124/3148/2634	5
1952	4	GO:0045123	cellular extravasation	4/177	74/18903	0.00513702	0.0394974	0.0295199	3676/3683/7124/6484	4
1953	4	GO:0002455	humoral immune response mediated by circulating immunoglobulin	5/177	119/18903	0.00526455	0.0403749	0.0301758	5788/28526/3507/7124/5777	5
1954	4	GO:0007596	blood coagulation	7/177	225/18903	0.00536779	0.040561	0.0303148	7454/7294/959/5341/5777/6484/221037	7
1955	4	GO:0043254	regulation of protein-containing complex assembly	10/177	410/18903	0.00537941	0.040561	0.0303148	11151/3936/3458/5341/5216/7453/7124/822/9636/93663	10
1956	4	GO:0006874	cellular calcium ion homeostasis	8/177	284/18903	0.00540133	0.040561	0.0303148	6352/11151/5788/356/1535/5777/481/811	8
1957	4	GO:0034135	regulation of toll-like receptor 2 signaling pathway	2/177	12/18903	0.00540993	0.040561	0.0303148	7128/1535	2
1958	4	GO:0040015	negative regulation of multicellular organism growth	2/177	12/18903	0.00540993	0.040561	0.0303148	51316/154	2
1959	4	GO:0043383	negative T cell selection	2/177	12/18903	0.00540993	0.040561	0.0303148	5788/387357	2
1960	4	GO:0070493	thrombin-activated receptor signaling pathway	2/177	12/18903	0.00540993	0.040561	0.0303148	10788/5341	2
1961	4	GO:0140289	protein mono-ADP-ribosylation	2/177	12/18903	0.00540993	0.040561	0.0303148	25976/54625	2
1962	4	GO:1903238	positive regulation of leukocyte tethering or rolling	2/177	12/18903	0.00540993	0.040561	0.0303148	3676/6484	2
1963	4	GO:0002821	positive regulation of adaptive immune response	5/177	120/18903	0.00545271	0.0407803	0.0304788	5788/84807/7124/30009/55122	5
1964	4	GO:0051651	maintenance of location in cell	7/177	226/18903	0.00549674	0.0410079	0.0306489	11151/5788/356/5552/1535/5777/811	7
1965	4	GO:0002637	regulation of immunoglobulin production	4/177	76/18903	0.00564598	0.0420172	0.0314032	5788/959/7124/30009	4
1966	4	GO:0007259	receptor signaling pathway via JAK-STAT	6/177	172/18903	0.00567758	0.0420448	0.0314238	6352/5788/3575/3458/7124/54625	6
1967	4	GO:1905475	regulation of protein localization to membrane	6/177	172/18903	0.00567758	0.0420448	0.0314238	3458/3689/7430/7124/9495/8878	6
1968	4	GO:0050678	regulation of epithelial cell proliferation	10/177	414/18903	0.0057489	0.0424434	0.0317218	864/3676/7128/28984/8013/7124/1535/2876/3148/675	10
1969	4	GO:0032728	positive regulation of interferon-beta production	3/177	39/18903	0.00575958	0.0424434	0.0317218	64135/9636/3148	3
1970	4	GO:0007249	I-kappaB kinase/NF-kappaB signaling	8/177	288/18903	0.00586313	0.0431011	0.0322133	6275/356/7128/5966/8743/330/7124/8878	8
1971	4	GO:0006919	activation of cysteine-type endopeptidase activity involved in apoptotic process	4/177	77/18903	0.00591262	0.0433592	0.0324062	7805/356/7124/26355	4
1972	4	GO:0010950	positive regulation of endopeptidase activity	6/177	174/18903	0.00599969	0.0438909	0.0328036	7805/356/8743/7124/26355/55122	6
1973	4	GO:0050817	coagulation	7/177	230/18903	0.0060359	0.0440136	0.0328953	7454/7294/959/5341/5777/6484/221037	7
1974	4	GO:0030282	bone mineralization	5/177	123/18903	0.00604566	0.0440136	0.0328953	5552/29887/9636/154/55603	5
1975	4	GO:0048660	regulation of smooth muscle cell proliferation	6/177	175/18903	0.00616565	0.0447511	0.0334465	6352/3458/7128/8013/7124/1535	6
1976	4	GO:0007599	hemostasis	7/177	231/18903	0.00617666	0.0447511	0.0334465	7454/7294/959/5341/5777/6484/221037	7
1977	4	GO:0022898	regulation of transmembrane transporter activity	8/177	291/18903	0.00622877	0.0450204	0.0336478	3458/5142/54997/10105/7402/481/154/9495	8
1978	4	GO:0051209	release of sequestered calcium ion into cytosol	5/177	124/18903	0.00625301	0.0450875	0.0336979	11151/5788/356/1535/5777	5
1979	4	GO:1902905	positive regulation of supramolecular fiber organization	6/177	176/18903	0.00633494	0.04517	0.0337596	7454/6281/28984/5341/5216/2876	6
1980	4	GO:0032621	interleukin-18 production	2/177	13/18903	0.00635438	0.04517	0.0337596	8832/7124	2
1981	4	GO:0032661	regulation of interleukin-18 production	2/177	13/18903	0.00635438	0.04517	0.0337596	8832/7124	2
1982	4	GO:0042492	gamma-delta T cell differentiation	2/177	13/18903	0.00635438	0.04517	0.0337596	5788/2841	2
1983	4	GO:0070424	regulation of nucleotide-binding oligomerization domain containing signaling pathway	2/177	13/18903	0.00635438	0.04517	0.0337596	7128/330	2
1984	4	GO:0070486	leukocyte aggregation	2/177	13/18903	0.00635438	0.04517	0.0337596	960/8013	2
1985	4	GO:0043280	positive regulation of cysteine-type endopeptidase activity involved in apoptotic process	5/177	125/18903	0.0064653	0.0453558	0.0338985	7805/356/8743/7124/26355	5
1986	4	GO:0051283	negative regulation of sequestering of calcium ion	5/177	125/18903	0.0064653	0.0453558	0.0338985	11151/5788/356/1535/5777	5
1987	4	GO:1904375	regulation of protein localization to cell periphery	5/177	125/18903	0.0064653	0.0453558	0.0338985	3458/7430/7124/9495/8878	5
1988	4	GO:0008406	gonad development	7/177	233/18903	0.00646552	0.0453558	0.0338985	8743/3955/54997/25976/3148/7314/675	7
1989	4	GO:0002720	positive regulation of cytokine production involved in immune response	4/177	79/18903	0.00647081	0.0453558	0.0338985	7805/8013/30009/116449	4
1990	4	GO:2000514	regulation of CD4-positive, alpha-beta T cell activation	4/177	79/18903	0.00647081	0.0453558	0.0338985	864/3458/84807/30009	4
1991	4	GO:0072507	divalent inorganic cation homeostasis	9/177	356/18903	0.00649283	0.0454046	0.0339349	6352/11151/5788/356/29887/1535/5777/481/811	9
1992	4	GO:0042119	neutrophil activation	3/177	41/18903	0.00662715	0.0458871	0.0342955	6352/3689/7124	3
1993	4	GO:0051125	regulation of actin nucleation	3/177	41/18903	0.00662715	0.0458871	0.0342955	11151/7454/9535	3
1994	4	GO:0060338	regulation of type I interferon-mediated signaling pathway	3/177	41/18903	0.00662715	0.0458871	0.0342955	25939/9636/5777	3
1995	4	GO:0070232	regulation of T cell apoptotic process	3/177	41/18903	0.00662715	0.0458871	0.0342955	6352/3575/155038	3
1996	4	GO:0032411	positive regulation of transporter activity	5/177	126/18903	0.00668261	0.0458871	0.0342955	3458/54997/481/154/9495	5
1997	4	GO:0001659	temperature homeostasis	6/177	178/18903	0.00668362	0.0458871	0.0342955	7852/7124/51316/2876/154/8878	6
1998	4	GO:0006694	steroid biosynthetic process	6/177	178/18903	0.00668362	0.0458871	0.0342955	3458/4790/7124/6309/3156/1595	6
[truncated: 6,436 more rows]
