# Supplementary material for: Dynamic changes in cellular atlases and communication patterns within yak ovaries across diverse reproductive states unveiled by single-cell analysis
Source: Front Cell Dev Biol. 2024 Aug 29;12:1444706. doi: 10.3389/fcell.2024.1444706 (PMC11390571; doi:10.3389/fcell.2024.1444706)
Supplement: Supplementary file 3 [file Table3.XLSX]

## Sheet: Cell_counts_freq
Supplementary Data 5: Counts and persentages of all cell types within yak ovaries
	STRO1	STRO2	SMC	NKC	LEC	BVEC	TC1	PC	GC	MACR	UNKN1	TC2	UNKN2	PNKC	GLIA
cell_pers	8.15	25.25	7.84	18.11	6.96	22.47	2.01	1.93	1.91	1.33	1.32	1.17	0.85	0.36	0.33
cell_num	6500	20143	6258	14445	5551	17923	1604	1538	1523	1064	1056	937	679	290	265
