# Supplementary material for: Dynamic changes in cellular atlases and communication patterns within yak ovaries across diverse reproductive states unveiled by single-cell analysis
Source: Front Cell Dev Biol. 2024 Aug 29;12:1444706. doi: 10.3389/fcell.2024.1444706 (PMC11390571; doi:10.3389/fcell.2024.1444706)
Supplement: Supplementary file 4 [file Table9.XLSX]

## Sheet: GO_BP_GC
Supplementary Data 9: Biological process terms of gene ontology for granulosa cells within yak ovaries across different reproductive states
	Cluster	ID	Description	GeneRatio	BgRatio	pvalue	p.adjust	qvalue	geneID	Count
1	Anes	GO:0001732	formation of cytoplasmic translation initiation complex	10/192	16/18903	7.01189e-17	1.86727e-13	1.71016e-13	3646/10480/8666/8665/27335/8664/8668/51386/8667/1983	10
2	Anes	GO:0002183	cytoplasmic translational initiation	10/192	40/18903	6.01026e-12	8.00266e-09	7.32936e-09	3646/10480/8666/8665/27335/8664/8668/51386/8667/1983	10
3	Anes	GO:0002181	cytoplasmic translation	13/192	161/18903	1.04639e-08	9.28844e-06	8.50695e-06	3646/10480/8666/8665/27335/8664/7311/8531/8668/51386/8667/51389/1983	13
4	Anes	GO:0006413	translational initiation	11/192	123/18903	5.10682e-08	3.39986e-05	3.11382e-05	10209/3646/10480/8666/8665/27335/8664/8668/51386/8667/1983	11
5	Anes	GO:0019081	viral translation	5/192	18/18903	7.89713e-07	0.000420601	0.000385214	8666/8665/8664/51386/6741	5
6	Anes	GO:0022618	ribonucleoprotein complex assembly	12/192	234/18903	5.07245e-06	0.00225132	0.00206191	3646/10480/8666/8665/27335/8664/10421/8668/51386/8667/1983/29997	12
7	Anes	GO:0071826	ribonucleoprotein complex subunit organization	12/192	242/18903	7.14477e-06	0.00271807	0.00248939	3646/10480/8666/8665/27335/8664/10421/8668/51386/8667/1983/29997	12
8	Anes	GO:0008380	RNA splicing	15/192	469/18903	9.33101e-05	0.0310606	0.0284473	3958/1153/51637/22913/284695/6881/7009/10421/56259/51503/9541/4841/8882/8896/56943	15
9	Anes	GO:0043653	mitochondrial fragmentation involved in apoptotic process	3/192	10/18903	0.00011746	0.0327669	0.03001	51024/581/56947	3
10	Anes	GO:0015986	proton motive force-driven ATP synthesis	6/192	76/18903	0.000123045	0.0327669	0.03001	513/4729/4711/518/10476/4715	6
11	Anes	GO:0022613	ribonucleoprotein complex biogenesis	15/192	489/18903	0.000147651	0.0355734	0.0325804	3646/10480/10412/8666/8665/27335/8664/10421/51335/8668/51386/51116/8667/1983/29997	15
12	Anes	GO:0075522	IRES-dependent viral translational initiation	3/192	11/18903	0.000160301	0.0355734	0.0325804	8665/8664/6741	3
13	Anes	GO:0008053	mitochondrial fusion	4/192	29/18903	0.000200819	0.0411371	0.037676	51024/10493/581/56947	4
14	Estr	GO:0016126	sterol biosynthetic process	9/73	65/18903	3.08574e-12	6.10173e-09	4.79837e-09	3638/6713/3422/6309/1595/3156/348/6307/335	9
15	Estr	GO:0008203	cholesterol metabolic process	11/73	139/18903	5.49211e-12	6.10173e-09	4.79837e-09	3638/6713/3949/3422/6309/1595/3156/348/6307/335/6721	11
16	Estr	GO:1902652	secondary alcohol metabolic process	11/73	149/18903	1.17658e-11	8.71451e-09	6.85304e-09	3638/6713/3949/3422/6309/1595/3156/348/6307/335/6721	11
17	Estr	GO:0016125	sterol metabolic process	11/73	154/18903	1.68729e-11	9.37292e-09	7.37081e-09	3638/6713/3949/3422/6309/1595/3156/348/6307/335/6721	11
18	Estr	GO:0006695	cholesterol biosynthetic process	8/73	58/18903	5.47578e-11	2.02786e-08	1.5947e-08	3638/3422/6309/1595/3156/348/6307/335	8
19	Estr	GO:1902653	secondary alcohol biosynthetic process	8/73	58/18903	5.47578e-11	2.02786e-08	1.5947e-08	3638/3422/6309/1595/3156/348/6307/335	8
20	Estr	GO:0008202	steroid metabolic process	12/73	323/18903	3.65712e-09	1.16087e-06	9.12905e-07	3638/6713/3949/3422/6309/1595/3156/348/6307/2494/335/6721	12
21	Estr	GO:0006694	steroid biosynthetic process	9/73	178/18903	2.7498e-08	7.63758e-06	6.00615e-06	3638/6713/3422/6309/1595/3156/348/6307/335	9
22	Estr	GO:0046165	alcohol biosynthetic process	8/73	143/18903	7.82235e-08	1.93125e-05	1.51872e-05	3638/3422/6309/1595/3156/348/6307/335	8
23	Estr	GO:0006066	alcohol metabolic process	11/73	367/18903	1.54273e-07	3.42795e-05	2.69572e-05	3638/6713/3949/3422/6309/1595/3156/348/6307/335/6721	11
24	Estr	GO:1901617	organic hydroxy compound biosynthetic process	9/73	245/18903	4.20339e-07	8.49085e-05	6.67716e-05	3638/6713/3422/6309/1595/3156/348/6307/335	9
25	Estr	GO:0042632	cholesterol homeostasis	6/73	100/18903	2.40813e-06	0.000436274	0.000343083	3638/3949/348/2494/335/6721	6
26	Estr	GO:0055092	sterol homeostasis	6/73	101/18903	2.55246e-06	0.000436274	0.000343083	3638/3949/348/2494/335/6721	6
27	Estr	GO:0055088	lipid homeostasis	7/73	174/18903	4.84858e-06	0.000769539	0.000605161	3638/3949/348/2494/57333/335/6721	7
28	Estr	GO:0014823	response to activity	5/73	70/18903	7.44168e-06	0.00110236	0.00086689	3091/6262/2729/54407/285	5
29	Estr	GO:0042176	regulation of protein catabolic process	9/73	361/18903	1.01185e-05	0.00140521	0.00110505	9709/5886/3949/7314/4843/1595/2729/3156/348	9
30	Estr	GO:0043542	endothelial cell migration	8/73	281/18903	1.25721e-05	0.00164324	0.00129224	3162/3091/64094/811/348/285/6678/335	8
31	Estr	GO:0051051	negative regulation of transport	10/73	479/18903	1.47877e-05	0.00168842	0.00132776	3638/9531/3162/3623/5997/1595/3156/348/2669/6721	10
32	Estr	GO:0043618	regulation of transcription from RNA polymerase II promoter in response to stress	4/73	39/18903	1.51973e-05	0.00168842	0.00132776	9531/3162/3091/1649	4
33	Estr	GO:0097242	amyloid-beta clearance	4/73	39/18903	1.51973e-05	0.00168842	0.00132776	3949/1595/3156/348	4
34	Estr	GO:0045454	cell redox homeostasis	4/73	41/18903	1.86025e-05	0.00196832	0.00154788	4843/2729/1649/9588	4
35	Estr	GO:0034384	high-density lipoprotein particle clearance	3/73	15/18903	2.43174e-05	0.00245605	0.00193143	3949/348/335	3
36	Estr	GO:0043620	regulation of DNA-templated transcription in response to stress	4/73	45/18903	2.70519e-05	0.00261345	0.0020552	9531/3162/3091/1649	4
37	Estr	GO:0010594	regulation of endothelial cell migration	7/73	230/18903	2.96855e-05	0.00274838	0.00216131	3162/3091/64094/811/348/285/6678	7
38	Estr	GO:0051235	maintenance of location	8/73	342/18903	5.11151e-05	0.00443893	0.00349075	3638/6713/6262/1649/811/348/335/6721	8
39	Estr	GO:0034381	plasma lipoprotein particle clearance	4/73	53/18903	5.19406e-05	0.00443893	0.00349075	3949/3162/348/335	4
40	Estr	GO:1900221	regulation of amyloid-beta clearance	3/73	20/18903	6.00872e-05	0.00494496	0.00388869	1595/3156/348	3
41	Estr	GO:0034976	response to endoplasmic reticulum stress	7/73	261/18903	6.61571e-05	0.00525004	0.0041286	9709/9601/5034/7873/1649/811/57333	7
42	Estr	GO:0010631	epithelial cell migration	8/73	366/18903	8.2145e-05	0.00610907	0.00480414	3162/3091/64094/811/348/285/6678/335	8
43	Estr	GO:1990748	cellular detoxification	5/73	115/18903	8.24806e-05	0.00610907	0.00480414	2878/348/9588/9536/2947	5
44	Estr	GO:0090132	epithelium migration	8/73	369/18903	8.69403e-05	0.00623165	0.00490054	3162/3091/64094/811/348/285/6678/335	8
45	Estr	GO:0090130	tissue migration	8/73	374/18903	9.54484e-05	0.0066277	0.00521198	3162/3091/64094/811/348/285/6678/335	8
46	Estr	GO:0014850	response to muscle activity	3/73	24/18903	0.000105504	0.00710393	0.00558649	3091/6262/54407	3
47	Estr	GO:0097237	cellular response to toxic substance	5/73	123/18903	0.000113378	0.00740956	0.00582684	2878/348/9588/9536/2947	5
48	Estr	GO:0010632	regulation of epithelial cell migration	7/73	292/18903	0.00013317	0.00845437	0.00664847	3162/3091/64094/811/348/285/6678	7
49	Estr	GO:0051224	negative regulation of protein transport	5/73	129/18903	0.000141857	0.00875571	0.00688544	3638/9531/1595/3156/348	5
50	Estr	GO:0010595	positive regulation of endothelial cell migration	5/73	131/18903	0.000152472	0.00913717	0.00718542	3162/3091/64094/811/6678	5
51	Estr	GO:0044703	multi-organism reproductive process	6/73	209/18903	0.000156261	0.00913717	0.00718542	5997/2288/54407/811/285/23764	6
52	Estr	GO:1904950	negative regulation of establishment of protein localization	5/73	133/18903	0.000163685	0.00932584	0.00733379	3638/9531/1595/3156/348	5
53	Estr	GO:0034101	erythrocyte homeostasis	5/73	137/18903	0.000187993	0.010443	0.00821233	3162/3623/3718/3091/22985	5
54	Estr	GO:0044706	multi-multicellular organism process	6/73	218/18903	0.000196418	0.0106449	0.00837107	5997/2288/54407/811/285/23764	6
55	Estr	GO:0050866	negative regulation of cell activation	6/73	221/18903	0.000211476	0.0111881	0.00879825	3949/3162/3623/3718/2729/348	6
56	Estr	GO:0031331	positive regulation of cellular catabolic process	8/73	429/18903	0.000244011	0.0126091	0.00991575	9709/9531/5886/3162/3091/2729/348/335	8
57	Estr	GO:0046685	response to arsenic-containing substance	3/73	32/18903	0.000252877	0.0127703	0.0100425	3162/2729/54407	3
58	Estr	GO:0006979	response to oxidative stress	8/73	434/18903	0.000263839	0.0130278	0.010245	5034/2878/3162/3091/5111/2729/348/9588	8
59	Estr	GO:1903531	negative regulation of secretion by cell	5/73	151/18903	0.000295313	0.0140934	0.011083	3162/3623/1595/3156/348	5
60	Estr	GO:0055094	response to lipoprotein particle	3/73	34/18903	0.000303399	0.0140934	0.011083	3949/348/6721	3
61	Estr	GO:0062013	positive regulation of small molecule metabolic process	5/73	152/18903	0.000304448	0.0140934	0.011083	3091/4843/9852/348/335	5
62	Estr	GO:0097006	regulation of plasma lipoprotein particle levels	4/73	84/18903	0.000312729	0.0141552	0.0111316	3949/3162/348/335	4
63	Estr	GO:0098754	detoxification	5/73	154/18903	0.00032336	0.0141552	0.0111316	2878/348/9588/9536/2947	5
64	Estr	GO:0002719	negative regulation of cytokine production involved in immune response	3/73	35/18903	0.000330925	0.0141552	0.0111316	3162/3718/335	3
65	Estr	GO:0062012	regulation of small molecule metabolic process	7/73	339/18903	0.000331265	0.0141552	0.0111316	3638/3949/3091/4843/9852/348/335	7
66	Estr	GO:0019915	lipid storage	4/73	87/18903	0.000357637	0.0149938	0.011791	6713/348/335/6721	4
67	Estr	GO:0046889	positive regulation of lipid biosynthetic process	4/73	88/18903	0.000373581	0.0153722	0.0120886	3949/3491/348/335	4
68	Estr	GO:0071402	cellular response to lipoprotein particle stimulus	3/73	37/18903	0.000390693	0.015784	0.0124125	3949/348/6721	3
69	Estr	GO:0090181	regulation of cholesterol metabolic process	3/73	39/18903	0.000456993	0.0181328	0.0142596	3949/348/335	3
70	Estr	GO:0009306	protein secretion	7/73	359/18903	0.000467135	0.0181953	0.0143087	9601/3091/4843/1595/3156/348/57333	7
71	Estr	GO:0035592	establishment of protein localization to extracellular region	7/73	360/18903	0.000474946	0.0181953	0.0143087	9601/3091/4843/1595/3156/348/57333	7
72	Estr	GO:0002262	myeloid cell homeostasis	5/73	169/18903	0.000495045	0.0186439	0.0146614	3162/3623/3718/3091/22985	5
73	Estr	GO:2001242	regulation of intrinsic apoptotic signaling pathway	5/73	172/18903	0.000536323	0.0193985	0.0152549	9709/5034/7314/3091/1649	5
74	Estr	GO:0010876	lipid localization	8/73	483/18903	0.000537786	0.0193985	0.0152549	6713/3949/4843/440026/348/335/6721/9536	8
75	Estr	GO:0071692	protein localization to extracellular region	7/73	368/18903	0.000541272	0.0193985	0.0152549	9601/3091/4843/1595/3156/348/57333	7
76	Estr	GO:0051048	negative regulation of secretion	5/73	175/18903	0.00058014	0.0196699	0.0154683	3162/3623/1595/3156/348	5
77	Estr	GO:0010634	positive regulation of epithelial cell migration	5/73	176/18903	0.000595327	0.0196699	0.0154683	3162/3091/64094/811/6678	5
78	Estr	GO:2001233	regulation of apoptotic signaling pathway	7/73	374/18903	0.000595707	0.0196699	0.0154683	9709/5034/7314/3162/3091/2729/1649	7
79	Estr	GO:0098869	cellular oxidant detoxification	4/73	100/18903	0.00060669	0.0196699	0.0154683	2878/348/9588/9536	4
80	Estr	GO:0001667	ameboidal-type cell migration	8/73	492/18903	0.000607063	0.0196699	0.0154683	3162/3091/64094/811/348/285/6678/335	8
81	Estr	GO:0090207	regulation of triglyceride metabolic process	3/73	43/18903	0.000610317	0.0196699	0.0154683	3949/348/335	3
82	Estr	GO:0043534	blood vessel endothelial cell migration	5/73	177/18903	0.000610811	0.0196699	0.0154683	3162/3091/348/285/335	5
83	Estr	GO:0051409	response to nitrosative stress	2/73	10/18903	0.000648823	0.0198972	0.015647	2729/1649	2
84	Estr	GO:1905918	regulation of CoA-transferase activity	2/73	10/18903	0.000648823	0.0198972	0.015647	348/335	2
85	Estr	GO:1900026	positive regulation of substrate adhesion-dependent cell spreading	3/73	44/18903	0.000653166	0.0198972	0.015647	5034/811/335	3
86	Estr	GO:0019218	regulation of steroid metabolic process	4/73	102/18903	0.000653688	0.0198972	0.015647	3638/3949/348/335	4
87	Estr	GO:0046890	regulation of lipid biosynthetic process	5/73	182/18903	0.000692811	0.0205597	0.016168	3638/3949/3491/348/335	5
88	Estr	GO:0006641	triglyceride metabolic process	4/73	104/18903	0.000703211	0.0205597	0.016168	3638/3949/348/335	4
89	Estr	GO:0015914	phospholipid transport	4/73	104/18903	0.000703211	0.0205597	0.016168	3949/440026/348/335	4
90	Estr	GO:0034975	protein folding in endoplasmic reticulum	2/73	11/18903	0.000791024	0.0220279	0.0173226	5034/811	2
91	Estr	GO:1900222	negative regulation of amyloid-beta clearance	2/73	11/18903	0.000791024	0.0220279	0.0173226	1595/3156	2
92	Estr	GO:0002701	negative regulation of production of molecular mediator of immune response	3/73	47/18903	0.000793085	0.0220279	0.0173226	3162/3718/335	3
93	Estr	GO:0006984	ER-nucleus signaling pathway	3/73	47/18903	0.000793085	0.0220279	0.0173226	3638/1649/6721	3
94	Estr	GO:0007565	female pregnancy	5/73	189/18903	0.000821133	0.0225254	0.0177138	5997/2288/54407/811/285	5
95	Estr	GO:0061136	regulation of proteasomal protein catabolic process	5/73	194/18903	0.000923104	0.0250139	0.0196708	9709/5886/7314/2729/348	5
96	Estr	GO:0034370	triglyceride-rich lipoprotein particle remodeling	2/73	12/18903	0.000946858	0.0250466	0.0196965	348/335	2
97	Estr	GO:0034372	very-low-density lipoprotein particle remodeling	2/73	12/18903	0.000946858	0.0250466	0.0196965	348/335	2
98	Estr	GO:1905954	positive regulation of lipid localization	4/73	113/18903	0.000959338	0.0250782	0.0197214	348/335/6721/9536	4
99	Estr	GO:0001666	response to hypoxia	6/73	296/18903	0.000990123	0.025582	0.0201176	5034/3162/3091/4843/6262/285	6
100	Estr	GO:0097193	intrinsic apoptotic signaling pathway	6/73	298/18903	0.00102509	0.0261143	0.0205361	9709/5034/7314/3162/3091/1649	6
101	Estr	GO:0001935	endothelial cell proliferation	5/73	199/18903	0.00103423	0.0261143	0.0205361	3162/3091/348/6678/335	5
102	Estr	GO:0033700	phospholipid efflux	2/73	13/18903	0.00111622	0.0264314	0.0207855	348/335	2
103	Estr	GO:0042541	hemoglobin biosynthetic process	2/73	13/18903	0.00111622	0.0264314	0.0207855	3623/3091	2
104	Estr	GO:0070243	regulation of thymocyte apoptotic process	2/73	13/18903	0.00111622	0.0264314	0.0207855	3718/3091	2
105	Estr	GO:1905907	negative regulation of amyloid fibril formation	2/73	13/18903	0.00111622	0.0264314	0.0207855	3949/348	2
106	Estr	GO:0002718	regulation of cytokine production involved in immune response	4/73	118/18903	0.00112691	0.0264314	0.0207855	3162/3718/335/9188	4
107	Estr	GO:0010874	regulation of cholesterol efflux	3/73	53/18903	0.00112694	0.0264314	0.0207855	348/335/6721	3
108	Estr	GO:1903828	negative regulation of protein localization	5/73	203/18903	0.00113006	0.0264314	0.0207855	3638/9531/1595/3156/348	5
109	Estr	GO:0006875	cellular metal ion homeostasis	7/73	420/18903	0.00117338	0.027159	0.0213577	9709/3162/3091/6262/1649/811/348	7
110	Estr	GO:0002367	cytokine production involved in immune response	4/73	120/18903	0.00119935	0.0274738	0.0216053	3162/3718/335/9188	4
111	Estr	GO:0036293	response to decreased oxygen levels	6/73	309/18903	0.00123472	0.0277586	0.0218292	5034/3162/3091/4843/6262/285	6
112	Estr	GO:0030301	cholesterol transport	4/73	121/18903	0.00123677	0.0277586	0.0218292	3949/348/335/6721	4
113	Estr	GO:0045732	positive regulation of protein catabolic process	5/73	209/18903	0.00128595	0.0285738	0.0224703	9709/5886/3949/2729/348	5
114	Estr	GO:2001140	positive regulation of phospholipid transport	2/73	14/18903	0.001299	0.0285781	0.0224737	348/335	2
115	Estr	GO:0009612	response to mechanical stimulus	5/73	211/18903	0.00134129	0.029219	0.0229777	9531/6262/2729/54407/285	5
116	Estr	GO:0010811	positive regulation of cell-substrate adhesion	4/73	125/18903	0.00139463	0.0298722	0.0234914	5034/3491/811/335	4
117	Estr	GO:0006869	lipid transport	7/73	433/18903	0.00139816	0.0298722	0.0234914	3949/4843/440026/348/335/6721/9536	7
118	Estr	GO:0019058	viral life cycle	6/73	319/18903	0.0014525	0.0302012	0.0237501	5034/5886/3949/440026/348/2494	6
119	Estr	GO:0032488	Cdc42 protein signal transduction	2/73	15/18903	0.00149511	0.0302012	0.0237501	348/335	2
120	Estr	GO:0032933	SREBP signaling pathway	2/73	15/18903	0.00149511	0.0302012	0.0237501	3638/6721	2
121	Estr	GO:0034380	high-density lipoprotein particle assembly	2/73	15/18903	0.00149511	0.0302012	0.0237501	348/335	2
122	Estr	GO:0090205	positive regulation of cholesterol metabolic process	2/73	15/18903	0.00149511	0.0302012	0.0237501	348/335	2
123	Estr	GO:2001138	regulation of phospholipid transport	2/73	15/18903	0.00149511	0.0302012	0.0237501	348/335	2
124	Estr	GO:0030218	erythrocyte differentiation	4/73	128/18903	0.00152189	0.0304159	0.0239189	3623/3718/3091/22985	4
125	Estr	GO:0043523	regulation of neuron apoptotic process	5/73	218/18903	0.0015489	0.0304159	0.0239189	3162/3091/2729/1649/348	5
126	Estr	GO:1901214	regulation of neuron death	6/73	325/18903	0.00159656	0.0304159	0.0239189	7314/3162/3091/2729/1649/348	6
127	Estr	GO:0043407	negative regulation of MAP kinase activity	3/73	60/18903	0.00161471	0.0304159	0.0239189	5997/3156/348	3
128	Estr	GO:0046686	response to cadmium ion	3/73	60/18903	0.00161471	0.0304159	0.0239189	3162/5111/2729	3
129	Estr	GO:0010810	regulation of cell-substrate adhesion	5/73	222/18903	0.00167768	0.0304159	0.0239189	5034/3491/811/285/335	5
130	Estr	GO:1900024	regulation of substrate adhesion-dependent cell spreading	3/73	61/18903	0.00169355	0.0304159	0.0239189	5034/811/335	3
131	Estr	GO:0006639	acylglycerol metabolic process	4/73	132/18903	0.00170389	0.0304159	0.0239189	3638/3949/348/335	4
132	Estr	GO:0002730	regulation of dendritic cell cytokine production	2/73	16/18903	0.00170443	0.0304159	0.0239189	3718/9188	2
133	Estr	GO:0034375	high-density lipoprotein particle remodeling	2/73	16/18903	0.00170443	0.0304159	0.0239189	348/335	2
134	Estr	GO:0042159	lipoprotein catabolic process	2/73	16/18903	0.00170443	0.0304159	0.0239189	3949/348	2
135	Estr	GO:0055091	phospholipid homeostasis	2/73	16/18903	0.00170443	0.0304159	0.0239189	57333/335	2
136	Estr	GO:0071501	cellular response to sterol depletion	2/73	16/18903	0.00170443	0.0304159	0.0239189	3638/6721	2
137	Estr	GO:1905906	regulation of amyloid fibril formation	2/73	16/18903	0.00170443	0.0304159	0.0239189	3949/348	2
138	Estr	GO:0006457	protein folding	5/73	223/18903	0.00171106	0.0304159	0.0239189	9601/9531/5034/2288/811	5
139	Estr	GO:0006638	neutral lipid metabolic process	4/73	133/18903	0.00175165	0.0308902	0.0242918	3638/3949/348/335	4
140	Estr	GO:0051651	maintenance of location in cell	5/73	226/18903	0.00181416	0.0317406	0.0249606	3638/6262/1649/811/348	5
141	Estr	GO:1903050	regulation of proteolysis involved in protein catabolic process	5/73	227/18903	0.00184951	0.0318649	0.0250583	9709/5886/7314/2729/348	5
142	Estr	GO:0015918	sterol transport	4/73	135/18903	0.00184994	0.0318649	0.0250583	3949/348/335/6721	4
143	Estr	GO:0070482	response to oxygen levels	6/73	337/18903	0.00191715	0.0321918	0.0253155	5034/3162/3091/4843/6262/285	6
144	Estr	GO:0002371	dendritic cell cytokine production	2/73	17/18903	0.00192687	0.0321918	0.0253155	3718/9188	2
145	Estr	GO:0020027	hemoglobin metabolic process	2/73	17/18903	0.00192687	0.0321918	0.0253155	3623/3091	2
146	Estr	GO:0090594	inflammatory response to wounding	2/73	17/18903	0.00192687	0.0321918	0.0253155	3162/3091	2
147	Estr	GO:0048524	positive regulation of viral process	3/73	64/18903	0.00194439	0.0322421	0.025355	5034/5886/2494	3
148	Estr	GO:0031100	animal organ regeneration	3/73	65/18903	0.00203287	0.0334595	0.0263123	3162/5111/285	3
149	Estr	GO:0006991	response to sterol depletion	2/73	18/18903	0.00216233	0.0349031	0.0274476	3638/6721	2
150	Estr	GO:0032310	prostaglandin secretion	2/73	18/18903	0.00216233	0.0349031	0.0274476	4843/9536	2
151	Estr	GO:0006986	response to unfolded protein	4/73	141/18903	0.0021677	0.0349031	0.0274476	9709/9531/7873/1649	4
152	Estr	GO:0046503	glycerolipid catabolic process	3/73	68/18903	0.0023132	0.0369778	0.0290792	3949/9588/335	3
153	Estr	GO:0031667	response to nutrient levels	7/73	474/18903	0.00233439	0.0370501	0.029136	3949/3162/2729/54407/1649/348/6721	7
154	Estr	GO:0030299	intestinal cholesterol absorption	2/73	19/18903	0.00241069	0.0374584	0.0294571	3949/335	2
155	Estr	GO:0036003	positive regulation of transcription from RNA polymerase II promoter in response to stress	2/73	19/18903	0.00241069	0.0374584	0.0294571	3091/1649	2
156	Estr	GO:0070242	thymocyte apoptotic process	2/73	19/18903	0.00241069	0.0374584	0.0294571	3718/3091	2
157	Estr	GO:0015748	organophosphate ester transport	4/73	148/18903	0.00258388	0.0398449	0.0313338	3949/440026/348/335	4
158	Estr	GO:0033344	cholesterol efflux	3/73	71/18903	0.00261638	0.0398449	0.0313338	348/335/6721	3
159	Estr	GO:0010038	response to metal ion	6/73	360/18903	0.00266568	0.0398449	0.0313338	3162/3091/5111/6262/2729/811	6
160	Estr	GO:0015732	prostaglandin transport	2/73	20/18903	0.00267187	0.0398449	0.0313338	4843/9536	2
161	Estr	GO:0043691	reverse cholesterol transport	2/73	20/18903	0.00267187	0.0398449	0.0313338	348/335	2
162	Estr	GO:0071243	cellular response to arsenic-containing substance	2/73	20/18903	0.00267187	0.0398449	0.0313338	3162/54407	2
163	Estr	GO:0043535	regulation of blood vessel endothelial cell migration	4/73	150/18903	0.00271218	0.0400642	0.0315062	3162/3091/348/285	4
164	Estr	GO:0050709	negative regulation of protein secretion	3/73	72/18903	0.00272263	0.0400642	0.0315062	1595/3156/348	3
165	Estr	GO:0009636	response to toxic substance	5/73	250/18903	0.00281033	0.0410825	0.0323071	2878/348/9588/9536/2947	5
166	Estr	GO:0071260	cellular response to mechanical stimulus	3/73	73/18903	0.00283151	0.0411217	0.0323379	9531/2729/54407	3
167	Estr	GO:0070997	neuron death	6/73	368/18903	0.00297169	0.0424715	0.0333993	7314/3162/3091/2729/1649/348	6
168	Estr	GO:0043524	negative regulation of neuron apoptotic process	4/73	154/18903	0.0029818	0.0424715	0.0333993	3162/3091/2729/348	4
169	Estr	GO:0045834	positive regulation of lipid metabolic process	4/73	154/18903	0.0029818	0.0424715	0.0333993	3949/3491/348/335	4
170	Estr	GO:0032368	regulation of lipid transport	4/73	155/18903	0.00305196	0.0424899	0.0334138	348/335/6721/9536	4
171	Estr	GO:0016239	positive regulation of macroautophagy	3/73	75/18903	0.00305724	0.0424899	0.0334138	9531/3162/3091	3
172	Estr	GO:0032890	regulation of organic acid transport	3/73	75/18903	0.00305724	0.0424899	0.0334138	5997/54407/9536	3
173	Estr	GO:0051402	neuron apoptotic process	5/73	255/18903	0.00305958	0.0424899	0.0334138	3162/3091/2729/1649/348	5
174	Estr	GO:0030003	cellular cation homeostasis	7/73	499/18903	0.003107	0.0428804	0.0337209	9709/3162/3091/6262/1649/811/348	7
175	Estr	GO:0045862	positive regulation of proteolysis	6/73	372/18903	0.00313422	0.0429892	0.0338064	9709/5886/3491/2729/348/57333	6
176	Estr	GO:0050708	regulation of protein secretion	5/73	257/18903	0.00316362	0.0431261	0.0339142	3091/4843/1595/3156/348	5
177	Estr	GO:0051000	positive regulation of nitric-oxide synthase activity	2/73	22/18903	0.00323226	0.0435278	0.03423	3091/348	2
178	Estr	GO:0071404	cellular response to low-density lipoprotein particle stimulus	2/73	22/18903	0.00323226	0.0435278	0.03423	3949/6721	2
179	Estr	GO:0070972	protein localization to endoplasmic reticulum	3/73	78/18903	0.00341608	0.0457261	0.0359587	3638/9709/6262	3
180	Estr	GO:0044241	lipid digestion	2/73	23/18903	0.00353128	0.0467054	0.0367289	3949/335	2
181	Estr	GO:0098856	intestinal lipid absorption	2/73	23/18903	0.00353128	0.0467054	0.0367289	3949/335	2
182	Estr	GO:0035966	response to topologically incorrect protein	4/73	163/18903	0.00365437	0.0480474	0.0377842	9709/9531/7873/1649	4
183	Estr	GO:0032371	regulation of sterol transport	3/73	81/18903	0.00379969	0.0493556	0.038813	348/335/6721	3
184	Estr	GO:0032374	regulation of cholesterol transport	3/73	81/18903	0.00379969	0.0493556	0.038813	348/335/6721	3
185	Estr	GO:0070233	negative regulation of T cell apoptotic process	2/73	24/18903	0.00384272	0.0493556	0.038813	3718/3091	2
186	Estr	GO:0090208	positive regulation of triglyceride metabolic process	2/73	24/18903	0.00384272	0.0493556	0.038813	3949/335	2
187	Estr	GO:0010770	positive regulation of cell morphogenesis involved in differentiation	3/73	82/18903	0.00393315	0.0499398	0.0392724	5034/811/335	3
188	Estr	GO:1905897	regulation of response to endoplasmic reticulum stress	3/73	82/18903	0.00393315	0.0499398	0.0392724	9709/7873/1649	3
189	Preg	GO:0008380	RNA splicing	22/191	469/18903	2.36932e-09	6.23e-06	5.50399e-06	7490/3276/3187/6434/55599/57018/6431/58517/4928/2521/10625/27316/51690/55015/9967/6430/8570/3192/23450/6651/29896/51747	22
190	Preg	GO:0043484	regulation of RNA splicing	14/191	180/18903	4.24243e-09	6.23e-06	5.50399e-06	3187/6434/57018/6431/58517/4928/2521/27316/9967/6430/3192/23450/6651/29896	14
191	Preg	GO:0000375	RNA splicing, via transesterification reactions	17/191	333/18903	5.10591e-08	4.99868e-05	4.41616e-05	3187/6434/55599/6431/58517/4928/27316/51690/55015/9967/6430/8570/3192/23450/6651/29896/51747	17
192	Preg	GO:0000377	RNA splicing, via transesterification reactions with bulged adenosine as nucleophile	16/191	329/18903	2.47868e-07	0.000145598	0.000128631	3187/6434/55599/6431/58517/4928/27316/51690/55015/9967/6430/3192/23450/6651/29896/51747	16
193	Preg	GO:0000398	mRNA splicing, via spliceosome	16/191	329/18903	2.47868e-07	0.000145598	0.000128631	3187/6434/55599/6431/58517/4928/27316/51690/55015/9967/6430/3192/23450/6651/29896/51747	16
194	Preg	GO:0048024	regulation of mRNA splicing, via spliceosome	9/191	109/18903	1.62444e-06	0.000795163	0.000702499	6434/6431/58517/4928/27316/9967/3192/6651/29896	9
195	Preg	GO:0033120	positive regulation of RNA splicing	6/191	40/18903	2.83736e-06	0.00119048	0.00105174	6434/4928/27316/9967/6430/29896	6
196	Preg	GO:1903311	regulation of mRNA metabolic process	14/191	309/18903	3.28139e-06	0.00120468	0.00106429	6434/6431/57690/58517/4928/27327/2521/10949/27316/9967/8570/3192/6651/29896	14
197	Preg	GO:0048026	positive regulation of mRNA splicing, via spliceosome	5/191	26/18903	5.5329e-06	0.00180557	0.00159516	6434/4928/27316/9967/29896	5
198	Preg	GO:0050684	regulation of mRNA processing	9/191	139/18903	1.20409e-05	0.00340619	0.00300925	6434/6431/58517/4928/27316/9967/3192/6651/29896	9
199	Preg	GO:1903313	positive regulation of mRNA metabolic process	9/191	140/18903	1.27573e-05	0.00340619	0.00300925	6434/57690/4928/27327/27316/9967/8570/3192/29896	9
200	Preg	GO:0048608	reproductive structure development	13/191	306/18903	1.47506e-05	0.00361021	0.00318949	7490/25976/64220/10468/2626/23411/8204/2627/55870/10549/9510/3622/4678	13
201	Preg	GO:0061458	reproductive system development	13/191	310/18903	1.69183e-05	0.00382224	0.00337682	7490/25976/64220/10468/2626/23411/8204/2627/55870/10549/9510/3622/4678	13
202	Preg	GO:0050685	positive regulation of mRNA processing	5/191	35/18903	2.5364e-05	0.00509242	0.00449897	6434/4928/27316/9967/29896	5
203	Preg	GO:0008406	gonad development	11/191	233/18903	2.60083e-05	0.00509242	0.00449897	7490/25976/10468/2626/23411/8204/2627/10549/9510/3622/4678	11
204	Preg	GO:0060323	head morphogenesis	5/191	36/18903	2.92149e-05	0.00536275	0.0047378	3549/25976/64220/64651/29123	5
205	Preg	GO:0045137	development of primary sexual characteristics	11/191	238/18903	3.16092e-05	0.00546095	0.00482456	7490/25976/10468/2626/23411/8204/2627/10549/9510/3622/4678	11
206	Preg	GO:0006354	DNA-templated transcription elongation	11/191	241/18903	3.54465e-05	0.00561316	0.00495903	10102/221037/23429/8204/9774/2521/905/9967/6920/3192/9969	11
207	Preg	GO:0000381	regulation of alternative mRNA splicing, via spliceosome	6/191	62/18903	3.77957e-05	0.00561316	0.00495903	6434/6431/58517/27316/9967/3192	6
208	Preg	GO:0007548	sex differentiation	12/191	288/18903	3.82238e-05	0.00561316	0.00495903	7490/25976/64220/10468/2626/23411/8204/2627/10549/9510/3622/4678	12
209	Preg	GO:0060537	muscle tissue development	14/191	422/18903	0.000103501	0.0141322	0.0124853	3549/7490/25976/2697/64220/3276/2626/4000/84300/2627/4637/3475/905/3192	14
210	Preg	GO:0001542	ovulation from ovarian follicle	3/191	10/18903	0.000115657	0.0141322	0.0124853	23411/8204/9510	3
211	Preg	GO:0036093	germ cell proliferation	3/191	10/18903	0.000115657	0.0141322	0.0124853	7345/10519/10549	3
212	Preg	GO:1990034	calcium ion export across plasma membrane	3/191	10/18903	0.000115657	0.0141322	0.0124853	808/7531/490	3
213	Preg	GO:0010171	body morphogenesis	5/191	48/18903	0.000120294	0.0141322	0.0124853	3549/25976/64220/64651/29123	5
214	Preg	GO:0006119	oxidative phosphorylation	8/191	147/18903	0.000126346	0.0142723	0.012609	506/84300/65990/1346/4696/1537/498/4702	8
215	Preg	GO:0006376	mRNA splice site selection	5/191	50/18903	0.000146438	0.0159292	0.0140729	6431/27316/55015/6430/51747	5
216	Preg	GO:0000380	alternative mRNA splicing, via spliceosome	6/191	81/18903	0.000170263	0.0178594	0.0157781	6434/6431/58517/27316/9967/3192	6
217	Preg	GO:0031330	negative regulation of cellular catabolic process	10/191	247/18903	0.000214929	0.0217671	0.0192305	1471/2626/7077/7078/23429/1982/2521/10949/9967/3192	10
218	Preg	GO:0060325	face morphogenesis	4/191	30/18903	0.000225343	0.0220611	0.0194902	25976/64220/64651/29123	4
219	Preg	GO:0040029	epigenetic regulation of gene expression	8/191	163/18903	0.000256742	0.0243243	0.0214896	4000/23411/55196/10155/3192/10365/9555/51132	8
220	Preg	GO:0046660	female sex differentiation	7/191	124/18903	0.000267953	0.0245931	0.0217271	7490/25976/64220/10468/23411/8204/9510	7
221	Preg	GO:0009165	nucleotide biosynthetic process	11/191	304/18903	0.000276483	0.024607	0.0217394	7372/349565/506/65990/4696/8833/498/3735/4831/4702/2987	11
222	Preg	GO:1901293	nucleoside phosphate biosynthetic process	11/191	306/18903	0.000292389	0.0252573	0.0223139	7372/349565/506/65990/4696/8833/498/3735/4831/4702/2987	11
223	Preg	GO:0009612	response to mechanical stimulus	9/191	211/18903	0.000303325	0.0254533	0.0224871	3549/64220/10628/2626/3659/2021/2934/10746/6772	9
224	Preg	GO:1903312	negative regulation of mRNA metabolic process	6/191	94/18903	0.000383327	0.0312731	0.0276287	6431/2521/10949/27316/9967/3192	6
225	Preg	GO:0000245	spliceosomal complex assembly	6/191	95/18903	0.00040578	0.0322101	0.0284565	6431/27316/55015/6430/23450/51747	6
226	Preg	GO:0009895	negative regulation of catabolic process	11/191	332/18903	0.000580225	0.0437659	0.0386656	1471/2626/7077/7078/23429/1982/2521/10949/9967/3192/23450	11
227	Preg	GO:0042776	proton motive force-driven mitochondrial ATP synthesis	5/191	67/18903	0.000581161	0.0437659	0.0386656	506/65990/4696/498/4702	5
