# Supplementary material for: Dynamic changes in cellular atlases and communication patterns within yak ovaries across diverse reproductive states unveiled by single-cell analysis
Source: Front Cell Dev Biol. 2024 Aug 29;12:1444706. doi: 10.3389/fcell.2024.1444706 (PMC11390571; doi:10.3389/fcell.2024.1444706)
Supplement: Supplementary file 9 [file Table6.XLSX]

## Sheet: Group_cell_counts_freq
Supplementary Data 6: Counts and persentages of cell types within yak ovaries across different reproductive states
	Anes_cell_counts	Estr_cell_counts	Preg_cell_counts	Anes_cell_Pers	Estr_cell_Pers	Preg_cell_Pers
STRO1	3272	1696	1532	10.23	7.25	6.28
STRO2	9505	6670	3968	29.72	28.5	16.27
SMC	922	1156	4180	2.88	4.94	17.14
NKC	9696	3614	1135	30.32	15.44	4.65
LEC	1506	1940	2105	4.71	8.29	8.63
BVEC	3540	4634	9749	11.07	19.8	39.97
TC1	743	665	196	2.32	2.84	0.8
PC	487	687	364	1.52	2.94	1.49
GC	185	932	406	0.58	3.98	1.66
MACR	646	368	50	2.02	1.57	0.2
UNKN1	659	194	203	2.06	0.83	0.83
TC2	546	247	144	1.71	1.06	0.59
UNKN2	65	439	175	0.2	1.88	0.72
PNKC	171	87	32	0.53	0.37	0.13
GLIA	37	75	153	0.12	0.32	0.63
