# Supplementary material for: Dynamic changes in cellular atlases and communication patterns within yak ovaries across diverse reproductive states unveiled by single-cell analysis
Source: Front Cell Dev Biol. 2024 Aug 29;12:1444706. doi: 10.3389/fcell.2024.1444706 (PMC11390571; doi:10.3389/fcell.2024.1444706)
Supplement: Supplementary file 10 [file Table11.XLSX]

## Sheet: cell_comm_annotation_anestrus
Supplementary Data 11: Cell communication annotation within yak ovaries during anestrous period
receptor	ligand	receptor_cell	ligand_cell	expr	secreted	is_integrin	pval	receptor_expr	ligand_expr
CADM3	NECTIN3	BVEC	BVEC	0.086	FALSE	FALSE	1	-4.09227	-3.13372
CADM1	NECTIN3	BVEC	BVEC	0.119	FALSE	FALSE	1	-2.99896	-3.13372
NECTIN2	NECTIN3	BVEC	BVEC	0.354	FALSE	FALSE	1	-0.750842	-3.13372
CADM3	CADM1	BVEC	BVEC	0.092	FALSE	FALSE	1	-4.09227	-2.99896
CADM1	CADM1	BVEC	BVEC	0.125	FALSE	FALSE	1	-2.99896	-2.99896
CRTAM	CADM1	BVEC	BVEC	0.063	FALSE	FALSE	1	-9.5852	-2.99896
CADM3	CADM4	BVEC	BVEC	0.033	FALSE	FALSE	1	-4.09227	-6.92567
CD44	SPP1	BVEC	BVEC	0.013	TRUE	FALSE	1	-5.70927	-7.26878
PTGER4	SPP1	BVEC	BVEC	0.017	TRUE	FALSE	1	-5.2126	-7.26878
TGFBR3	TGFB1	BVEC	BVEC	0.149	TRUE	FALSE	1	-2.63347	-2.87772
TGFBR3	INHA	BVEC	BVEC	0.088	TRUE	FALSE	1	-2.63347	-6.13038
TGFBR3	TGFB3	BVEC	BVEC	0.084	TRUE	FALSE	1	-2.63347	-7.23254
L1CAM	L1CAM	BVEC	BVEC	0.002	FALSE	FALSE	1	-9.1557	-9.1557
HLA-C	FAM3C	BVEC	BVEC	0.133	TRUE	FALSE	1	-2.54313	-3.40854
LAMP1	FAM3C	BVEC	BVEC	0.071	TRUE	FALSE	1	-4.35817	-3.40854
CXADR	FAM3C	BVEC	BVEC	0.079	TRUE	FALSE	1	-3.98536	-3.40854
PGRMC2	CCL4L2	BVEC	BVEC	0.17	TRUE	FALSE	1	-1.99566	-3.47401
CD74	COPA	BVEC	BVEC	0.978	TRUE	FALSE	1	0.925596	-4.15997
CD44	HBEGF	BVEC	BVEC	0.208	TRUE	FALSE	1	-5.70927	-1.33611
CD74	APP	BVEC	BVEC	1.364	FALSE	FALSE	0	0.925596	-0.272033
TNFRSF6B	FASLG	BVEC	BVEC	0.051	TRUE	FALSE	1	-3.4516	-6.53053
NGFR	NTF3	BVEC	BVEC	0.003	TRUE	FALSE	1	-8.73528	-8.19916
ADORA2A	NAMPT	BVEC	BVEC	0.377	TRUE	FALSE	1	-3.77442	-0.552557
NRP2	VEGFA	BVEC	BVEC	0.498	TRUE	FALSE	1	-4.10824	-0.0930826
VSIR	CCL4L2	BVEC	BVEC	0.102	TRUE	FALSE	1	-3.1208	-3.47401
VSIR	TNF	BVEC	BVEC	0.06	TRUE	FALSE	1	-3.1208	-7.65866
IGF2R	IGF2	BVEC	BVEC	0.103	TRUE	FALSE	1	-3.02398	-3.57016
NTRK2	NTF3	BVEC	BVEC	0.006	TRUE	FALSE	1	-6.74853	-8.19916
CLEC2D	FAM3C	BVEC	BVEC	0.065	TRUE	FALSE	1	-4.82546	-3.40854
FLT4	TNF	BVEC	BVEC	0.009	TRUE	FALSE	1	-6.27208	-7.65866
ICOS	TNF	BVEC	BVEC	0.005	TRUE	FALSE	1	-7.46934	-7.65866
RIPK1	TNF	BVEC	BVEC	0.17	TRUE	FALSE	1	-1.57715	-7.65866
RIPK1	TNFSF10	BVEC	BVEC	0.539	TRUE	FALSE	0	-1.57715	-0.429259
DPP4	CXCL12	BVEC	BVEC	0.163	TRUE	FALSE	1	-8.65902	-1.62417
ACKR3	CXCL12	BVEC	BVEC	0.235	TRUE	FALSE	1	-2.77326	-1.62417
NOTCH2	JAG2	BVEC	BVEC	0.214	FALSE	FALSE	1	-7.778	-1.24092
NOTCH3	JAG2	BVEC	BVEC	0.214	FALSE	FALSE	1	-7.73652	-1.24092
CD46	JAG1	BVEC	BVEC	0.379	FALSE	FALSE	0	-1.62217	-1.20691
ACKR4	CCL5	BVEC	BVEC	0.088	TRUE	FALSE	1	-6.54863	-2.58683
CXCR3	CXCL12	BVEC	BVEC	0.162	TRUE	FALSE	1	-10.4796	-1.62417
LRP1	MDK	BVEC	BVEC	0.067	TRUE	FALSE	1	-3.91344	-3.88095
SIRPA	CD47	BVEC	BVEC	0.145	FALSE	FALSE	1	-4.80538	-1.97933
SORL1	MDK	BVEC	BVEC	0.035	TRUE	FALSE	1	-8.78467	-3.88095
PDGFRA	PDGFA	BVEC	BVEC	0.011	TRUE	FALSE	1	-7.43957	-5.90736
MDK	PTPRZ1	BVEC	BVEC	0	TRUE	FALSE	1	-3.88095	-13.2877
PTN	PTPRZ1	BVEC	BVEC	0	TRUE	FALSE	1	-4.5102	-13.2877
EPHA4	EFNA2	BVEC	BVEC	0.178	FALSE	FALSE	1	-2.09788	-3.02237
EPHA4	EFNA1	BVEC	BVEC	0.53	TRUE	FALSE	0	-2.09788	-0.275373
EFNB2	EPHA4	BVEC	BVEC	0.251	FALSE	FALSE	0	-1.89533	-2.09788
FZD4	WNT2B	BVEC	BVEC	0.225	TRUE	FALSE	1	-1.16787	-7.47682
NOTCH2	DLL1	BVEC	BVEC	0.108	FALSE	FALSE	1	-7.778	-2.23854
NOTCH2	JAG1	BVEC	BVEC	0.219	FALSE	FALSE	1	-7.778	-1.20691
NOTCH3	DLL1	BVEC	BVEC	0.108	FALSE	FALSE	1	-7.73652	-2.23854
NOTCH3	JAG1	BVEC	BVEC	0.219	FALSE	FALSE	1	-7.73652	-1.20691
PLXNB2	PTN	BVEC	BVEC	0.174	TRUE	FALSE	1	-1.71727	-4.5102
KDR	VEGFA	BVEC	BVEC	0.745	TRUE	FALSE	0	-0.857792	-0.0930826
EPHA2	EFNA2	BVEC	BVEC	0.215	FALSE	FALSE	1	-1.69848	-3.02237
EPHA2	EFNA1	BVEC	BVEC	0.567	TRUE	FALSE	0	-1.69848	-0.275373
PODXL	SELL	BVEC	BVEC	0.121	FALSE	FALSE	1	-2.07516	-7.61729
CXCR4	CXCL12	BVEC	BVEC	0.34	TRUE	FALSE	1	-1.49098	-1.62417
NCR3	BAG6	BVEC	BVEC	0.112	FALSE	FALSE	1	-5.36051	-2.32372
TEK	ANGPT2	BVEC	BVEC	0.236	TRUE	FALSE	1	-1.29084	-3.98734
EPHA4	EFNB1	BVEC	BVEC	0.129	FALSE	FALSE	1	-2.09788	-5.32514
NGFR	NGF	BVEC	BVEC	0.012	TRUE	FALSE	1	-8.73528	-5.56643
SIRPA	CSF1	BVEC	BVEC	0.088	TRUE	FALSE	1	-4.80538	-2.82769
TNFSF14	TNFRSF6B	BVEC	BVEC	0.046	TRUE	FALSE	1	-9.15622	-3.4516
CSF1R	CSF1	BVEC	BVEC	0.071	TRUE	FALSE	1	-10.6858	-2.82769
CD55	ADGRE5	BVEC	BVEC	0.123	TRUE	FALSE	1	-2.44061	-4.02437
ALOX5	ALOX5AP	BVEC	BVEC	0	FALSE	FALSE	1	-13.2877	-7.0505
SELL	CD34	BVEC	BVEC	0.117	FALSE	FALSE	1	-7.61729	-2.11976
SELP	CD34	BVEC	BVEC	0.274	FALSE	FALSE	0	-1.65426	-2.11976
SELPLG	SELL	BVEC	BVEC	0.005	FALSE	FALSE	1	-7.62145	-7.61729
SELPLG	SELP	BVEC	BVEC	0.161	FALSE	FALSE	1	-7.62145	-1.65426
PDGFRA	PDGFC	BVEC	BVEC	0.023	TRUE	FALSE	1	-7.43957	-4.65416
FLT4	PDGFC	BVEC	BVEC	0.026	TRUE	FALSE	1	-6.27208	-4.65416
TEK	ANGPT4	BVEC	BVEC	0.206	TRUE	FALSE	1	-1.29084	-8.44601
COL1A1	a1b1 complex	BVEC	BVEC	0.177	TRUE	TRUE	1	-3.10789	0
COL3A1	a1b1 complex	BVEC	BVEC	0.156	TRUE	TRUE	1	-3.76348	0
COL4A1	a1b1 complex	BVEC	BVEC	0.497	TRUE	TRUE	0	-0.405793	0
COL5A2	a1b1 complex	BVEC	BVEC	0.164	TRUE	TRUE	1	-3.49351	0
COL1A2	a1b1 complex	BVEC	BVEC	0.179	TRUE	TRUE	1	-3.06359	0
COL4A2	a1b1 complex	BVEC	BVEC	0.316	TRUE	TRUE	0	-1.3461	0
COL6A1	a1b1 complex	BVEC	BVEC	0.134	TRUE	TRUE	1	-5.08125	0
COL6A2	a1b1 complex	BVEC	BVEC	0.125	TRUE	TRUE	1	-6.51446	0
COL5A1	a1b1 complex	BVEC	BVEC	0.155	TRUE	TRUE	1	-3.81361	0
COL5A3	a1b1 complex	BVEC	BVEC	0.139	TRUE	TRUE	1	-4.67924	0
COL8A1	a1b1 complex	BVEC	BVEC	0.135	TRUE	TRUE	1	-4.95439	0
COL4A5	a1b1 complex	BVEC	BVEC	0.124	TRUE	TRUE	1	-6.58153	0
COL15A1	a1b1 complex	BVEC	BVEC	0.154	TRUE	TRUE	1	-3.85376	0
COL18A1	a1b1 complex	BVEC	BVEC	0.219	TRUE	TRUE	1	-2.31974	0
COL4A4	a1b1 complex	BVEC	BVEC	0.155	TRUE	TRUE	1	-3.80809	0
COL4A3	a1b1 complex	BVEC	BVEC	0.128	TRUE	TRUE	1	-5.89609	0
COL14A1	a1b1 complex	BVEC	BVEC	0.249	TRUE	TRUE	1	-1.94947	0
COL16A1	a1b1 complex	BVEC	BVEC	0.129	TRUE	TRUE	1	-5.66769	0
COL4A6	a1b1 complex	BVEC	BVEC	0.122	TRUE	TRUE	1	-7.29889	0
COL24A1	a1b1 complex	BVEC	BVEC	0.128	TRUE	TRUE	1	-5.84441	0
COL21A1	a1b1 complex	BVEC	BVEC	0.124	TRUE	TRUE	1	-6.74028	0
COL12A1	a1b1 complex	BVEC	BVEC	0.177	TRUE	TRUE	1	-3.11485	0
COL1A1	a2b1 complex	BVEC	BVEC	0.13	TRUE	TRUE	1	-3.10789	0
COL3A1	a2b1 complex	BVEC	BVEC	0.108	TRUE	TRUE	1	-3.76348	0
COL4A1	a2b1 complex	BVEC	BVEC	0.449	TRUE	TRUE	1	-0.405793	0
FN1	a2b1 complex	BVEC	BVEC	0.468	TRUE	TRUE	1	-0.334809	0
COL5A2	a2b1 complex	BVEC	BVEC	0.116	TRUE	TRUE	1	-3.49351	0
COL1A2	a2b1 complex	BVEC	BVEC	0.131	TRUE	TRUE	1	-3.06359	0
COL4A2	a2b1 complex	BVEC	BVEC	0.268	TRUE	TRUE	1	-1.3461	0
COL6A1	a2b1 complex	BVEC	BVEC	0.086	TRUE	TRUE	1	-5.08125	0
COL6A2	a2b1 complex	BVEC	BVEC	0.077	TRUE	TRUE	1	-6.51446	0
COL5A1	a2b1 complex	BVEC	BVEC	0.107	TRUE	TRUE	1	-3.81361	0
COL5A3	a2b1 complex	BVEC	BVEC	0.091	TRUE	TRUE	1	-4.67924	0
COL8A1	a2b1 complex	BVEC	BVEC	0.088	TRUE	TRUE	1	-4.95439	0
COL4A5	a2b1 complex	BVEC	BVEC	0.077	TRUE	TRUE	1	-6.58153	0
COL15A1	a2b1 complex	BVEC	BVEC	0.106	TRUE	TRUE	1	-3.85376	0
COL18A1	a2b1 complex	BVEC	BVEC	0.172	TRUE	TRUE	1	-2.31974	0
COL4A4	a2b1 complex	BVEC	BVEC	0.107	TRUE	TRUE	1	-3.80809	0
COL4A3	a2b1 complex	BVEC	BVEC	0.08	TRUE	TRUE	1	-5.89609	0
COL14A1	a2b1 complex	BVEC	BVEC	0.201	TRUE	TRUE	1	-1.94947	0
COL16A1	a2b1 complex	BVEC	BVEC	0.081	TRUE	TRUE	1	-5.66769	0
COL4A6	a2b1 complex	BVEC	BVEC	0.075	TRUE	TRUE	1	-7.29889	0
COL24A1	a2b1 complex	BVEC	BVEC	0.08	TRUE	TRUE	1	-5.84441	0
COL21A1	a2b1 complex	BVEC	BVEC	0.076	TRUE	TRUE	1	-6.74028	0
COL12A1	a2b1 complex	BVEC	BVEC	0.129	TRUE	TRUE	1	-3.11485	0
LAMC1	a2b1 complex	BVEC	BVEC	0.173	TRUE	TRUE	1	-2.30626	0
FN1	a4b1 complex	BVEC	BVEC	0.401	TRUE	TRUE	1	-0.334809	0
SPP1	a4b1 complex	BVEC	BVEC	0.008	TRUE	TRUE	1	-7.26878	0
TNC	a4b1 complex	BVEC	BVEC	0.007	TRUE	TRUE	1	-8.13244	0
VCAM1	a4b1 complex	BVEC	BVEC	0.111	FALSE	TRUE	1	-2.2352	0
JAM2	a4b1 complex	BVEC	BVEC	0.165	FALSE	TRUE	1	-1.64156	0
FN1	a4b7 complex	BVEC	BVEC	0.402	TRUE	TRUE	1	-0.334809	0
VCAM1	a4b7 complex	BVEC	BVEC	0.112	FALSE	TRUE	1	-2.2352	0
FN1	a5b1 complex	BVEC	BVEC	0.619	TRUE	TRUE	0	-0.334809	0
CD40LG	a5b1 complex	BVEC	BVEC	0.224	TRUE	TRUE	1	-8.84489	0
L1CAM	a5b1 complex	BVEC	BVEC	0.223	FALSE	TRUE	1	-9.1557	0
FBN1	a5b1 complex	BVEC	BVEC	0.423	TRUE	TRUE	0	-1.31951	0
FN1	aVb1 complex	BVEC	BVEC	0.451	TRUE	TRUE	1	-0.334809	0
FN1	aVb5 complex	BVEC	BVEC	0.468	TRUE	TRUE	1	-0.334809	0
LAMC1	a6b1 complex	BVEC	BVEC	0.377	TRUE	TRUE	0	-2.30626	0
SPP1	a9b1 complex	BVEC	BVEC	0.072	TRUE	TRUE	1	-7.26878	0
TNC	a9b1 complex	BVEC	BVEC	0.071	TRUE	TRUE	1	-8.13244	0
VCAM1	a9b1 complex	BVEC	BVEC	0.175	FALSE	TRUE	1	-2.2352	0
BMPR1B_BMPR2	BMP6	BVEC	BVEC	0.097	TRUE	FALSE	1	-4.64334	-2.42049
BMR1B_AVR2B	BMP6	BVEC	BVEC	0.097	TRUE	FALSE	1	0	-2.42049
BMPR1B_BMPR2	BMP4	BVEC	BVEC	0.186	TRUE	FALSE	1	-4.64334	-1.45319
BMR1B_AVR2B	BMP4	BVEC	BVEC	0.186	TRUE	FALSE	1	0	-1.45319
TGFbeta receptor1	TGFB1	BVEC	BVEC	0.109	TRUE	FALSE	1	0	-2.87772
TGFbeta receptor1	TGFB3	BVEC	BVEC	0.044	TRUE	FALSE	1	0	-7.23254
IGF1	a6b4 complex	BVEC	BVEC	0.034	TRUE	TRUE	1	-8.00246	0
CADM3	NECTIN3	BVEC	GC	0.075	FALSE	FALSE	1	-4.09227	-3.45047
CADM1	NECTIN3	BVEC	GC	0.108	FALSE	FALSE	1	-2.99896	-3.45047
NECTIN2	NECTIN3	BVEC	GC	0.343	FALSE	FALSE	1	-0.750842	-3.45047
CADM3	CADM1	BVEC	GC	0.048	FALSE	FALSE	1	-4.09227	-4.70904
CADM1	CADM1	BVEC	GC	0.082	FALSE	FALSE	1	-2.99896	-4.70904
CRTAM	CADM1	BVEC	GC	0.02	FALSE	FALSE	1	-9.5852	-4.70904
CADM3	CADM4	BVEC	GC	0	FALSE	FALSE	1	-4.09227	-13.2877
CD44	SPP1	GC	BVEC	0	TRUE	FALSE	1	-13.2877	-7.26878
PTGER4	SPP1	GC	BVEC	0	TRUE	FALSE	1	-13.2877	-7.26878
TGFBR3	TGFB1	GC	BVEC	0.125	TRUE	FALSE	1	-3.131	-2.87772
TGFBR3	INHA	GC	BVEC	0.064	TRUE	FALSE	1	-3.131	-6.13038
TGFBR3	TGFB3	GC	BVEC	0.06	TRUE	FALSE	1	-3.131	-7.23254
L1CAM	L1CAM	BVEC	GC	0	FALSE	FALSE	1	-9.1557	-13.2877
HLA-C	FAM3C	BVEC	GC	0.164	TRUE	FALSE	1	-2.54313	-2.66883
LAMP1	FAM3C	BVEC	GC	0.103	TRUE	FALSE	1	-4.35817	-2.66883
CXADR	FAM3C	BVEC	GC	0.11	TRUE	FALSE	1	-3.98536	-2.66883
PGRMC2	CCL4L2	BVEC	GC	0.181	TRUE	FALSE	1	-1.99566	-3.15773
CD74	COPA	BVEC	GC	0	TRUE	FALSE	1	0.925596	-13.2877
CD44	HBEGF	BVEC	GC	0.061	TRUE	FALSE	1	-5.70927	-3.28956
CD74	APP	BVEC	GC	1.044	FALSE	FALSE	0	0.925596	-2.41084
TNFRSF6B	FASLG	BVEC	GC	0	TRUE	FALSE	1	-3.4516	-13.2877
NGFR	NTF3	BVEC	GC	0	TRUE	FALSE	1	-8.73528	-13.2877
ADORA2A	NAMPT	BVEC	GC	0.153	TRUE	FALSE	1	-3.77442	-2.09777
NRP2	VEGFA	BVEC	GC	0.198	TRUE	FALSE	1	-4.10824	-1.56211
VSIR	CCL4L2	GC	BVEC	0	TRUE	FALSE	1	-13.2877	-3.47401
VSIR	TNF	GC	BVEC	0	TRUE	FALSE	1	-13.2877	-7.65866
IGF2R	IGF2	GC	BVEC	0.114	TRUE	FALSE	1	-2.80552	-3.57016
NTRK2	NTF3	GC	BVEC	0	TRUE	FALSE	1	-13.2877	-8.19916
CLEC2D	FAM3C	GC	BVEC	0.08	TRUE	FALSE	1	-3.90984	-3.40854
FLT4	TNF	GC	BVEC	0	TRUE	FALSE	1	-13.2877	-7.65866
ICOS	TNF	GC	BVEC	0	TRUE	FALSE	1	-13.2877	-7.65866
RIPK1	TNF	GC	BVEC	0.136	TRUE	FALSE	1	-1.89932	-7.65866
RIPK1	TNFSF10	GC	BVEC	0.505	TRUE	FALSE	0.01	-1.89932	-0.429259
DPP4	CXCL12	BVEC	GC	0.013	TRUE	FALSE	1	-8.65902	-5.34201
ACKR3	CXCL12	BVEC	GC	0.085	TRUE	FALSE	1	-2.77326	-5.34201
NOTCH2	JAG2	BVEC	GC	0	FALSE	FALSE	1	-7.778	-13.2877
NOTCH3	JAG2	BVEC	GC	0	FALSE	FALSE	1	-7.73652	-13.2877
CD46	JAG1	BVEC	GC	0.209	FALSE	FALSE	1	-1.62217	-3.41267
ACKR4	CCL5	GC	BVEC	0	TRUE	FALSE	1	-13.2877	-2.58683
CXCR3	CXCL12	GC	BVEC	0	TRUE	FALSE	1	-13.2877	-1.62417
LRP1	MDK	GC	BVEC	0.164	TRUE	FALSE	1	-1.93882	-3.88095
SIRPA	CD47	BVEC	GC	0	FALSE	FALSE	1	-4.80538	-13.2877
SORL1	MDK	GC	BVEC	0.121	TRUE	FALSE	1	-2.52683	-3.88095
PDGFRA	PDGFA	GC	BVEC	0	TRUE	FALSE	1	-13.2877	-5.90736
MDK	PTPRZ1	BVEC	GC	0	TRUE	FALSE	1	-3.88095	-13.2877
PTN	PTPRZ1	BVEC	GC	0	TRUE	FALSE	1	-4.5102	-13.2877
EPHA4	EFNA2	GC	BVEC	0	FALSE	FALSE	1	-13.2877	-3.02237
EPHA4	EFNA1	GC	BVEC	0	TRUE	FALSE	1	-13.2877	-0.275373
EFNB2	EPHA4	BVEC	GC	0	FALSE	FALSE	1	-1.89533	-13.2877
FZD4	WNT2B	GC	BVEC	0.05	TRUE	FALSE	1	-3.39384	-7.47682
NOTCH2	DLL1	GC	BVEC	0.151	FALSE	FALSE	1	-3.46856	-2.23854
NOTCH2	JAG1	GC	BVEC	0.262	FALSE	FALSE	1	-3.46856	-1.20691
NOTCH3	DLL1	GC	BVEC	0	FALSE	FALSE	1	-13.2877	-2.23854
NOTCH3	JAG1	GC	BVEC	0	FALSE	FALSE	1	-13.2877	-1.20691
PLXNB2	PTN	BVEC	GC	0.213	TRUE	FALSE	1	-1.71727	-3.04129
KDR	VEGFA	GC	BVEC	0	TRUE	FALSE	1	-13.2877	-0.0930826
EPHA2	EFNA2	GC	BVEC	0.223	FALSE	FALSE	1	-1.63427	-3.02237
EPHA2	EFNA1	GC	BVEC	0.574	TRUE	FALSE	0	-1.63427	-0.275373
PODXL	SELL	BVEC	GC	0	FALSE	FALSE	1	-2.07516	-13.2877
CXCR4	CXCL12	GC	BVEC	0.305	TRUE	FALSE	1	-1.80733	-1.62417
NCR3	BAG6	BVEC	GC	0.1	FALSE	FALSE	1	-5.36051	-2.51144
TEK	ANGPT2	GC	BVEC	0.045	TRUE	FALSE	1	-5.15238	-3.98734
EPHA4	EFNB1	BVEC	GC	0	FALSE	FALSE	1	-2.09788	-13.2877
NGFR	NGF	GC	BVEC	0	TRUE	FALSE	1	-13.2877	-5.56643
SIRPA	CSF1	GC	BVEC	0	TRUE	FALSE	1	-13.2877	-2.82769
TNFSF14	TNFRSF6B	BVEC	GC	0	TRUE	FALSE	1	-9.15622	-13.2877
CSF1R	CSF1	BVEC	GC	0	TRUE	FALSE	1	-10.6858	-13.2877
CD55	ADGRE5	BVEC	GC	0	TRUE	FALSE	1	-2.44061	-13.2877
ALOX5	ALOX5AP	BVEC	GC	0	FALSE	FALSE	1	-13.2877	-13.2877
SELL	CD34	BVEC	GC	0	FALSE	FALSE	1	-7.61729	-13.2877
SELP	CD34	BVEC	GC	0	FALSE	FALSE	1	-1.65426	-13.2877
SELPLG	SELL	GC	BVEC	0.017	FALSE	FALSE	1	-5.15238	-7.61729
SELPLG	SELP	GC	BVEC	0.173	FALSE	FALSE	1	-5.15238	-1.65426
PDGFRA	PDGFC	BVEC	GC	0.043	TRUE	FALSE	1	-7.43957	-3.63281
FLT4	PDGFC	BVEC	GC	0.047	TRUE	FALSE	1	-6.27208	-3.63281
TEK	ANGPT4	BVEC	GC	0.24	TRUE	FALSE	1	-1.29084	-3.82453
COL1A1	a1b1 complex	BVEC	GC	0.07	TRUE	TRUE	1	-3.10789	0
COL3A1	a1b1 complex	BVEC	GC	0.049	TRUE	TRUE	1	-3.76348	0
COL4A1	a1b1 complex	BVEC	GC	0.39	TRUE	TRUE	1	-0.405793	0
COL5A2	a1b1 complex	BVEC	GC	0.057	TRUE	TRUE	1	-3.49351	0
COL1A2	a1b1 complex	BVEC	GC	0.072	TRUE	TRUE	1	-3.06359	0
COL4A2	a1b1 complex	BVEC	GC	0.209	TRUE	TRUE	1	-1.3461	0
COL6A1	a1b1 complex	BVEC	GC	0.027	TRUE	TRUE	1	-5.08125	0
COL6A2	a1b1 complex	BVEC	GC	0.018	TRUE	TRUE	1	-6.51446	0
COL5A1	a1b1 complex	BVEC	GC	0.048	TRUE	TRUE	1	-3.81361	0
COL5A3	a1b1 complex	BVEC	GC	0.032	TRUE	TRUE	1	-4.67924	0
COL8A1	a1b1 complex	BVEC	GC	0.028	TRUE	TRUE	1	-4.95439	0
COL4A5	a1b1 complex	BVEC	GC	0.017	TRUE	TRUE	1	-6.58153	0
COL15A1	a1b1 complex	BVEC	GC	0.047	TRUE	TRUE	1	-3.85376	0
COL18A1	a1b1 complex	BVEC	GC	0.112	TRUE	TRUE	1	-2.31974	0
COL4A4	a1b1 complex	BVEC	GC	0.048	TRUE	TRUE	1	-3.80809	0
COL4A3	a1b1 complex	BVEC	GC	0.021	TRUE	TRUE	1	-5.89609	0
COL14A1	a1b1 complex	BVEC	GC	0.142	TRUE	TRUE	1	-1.94947	0
COL16A1	a1b1 complex	BVEC	GC	0.022	TRUE	TRUE	1	-5.66769	0
COL4A6	a1b1 complex	BVEC	GC	0.015	TRUE	TRUE	1	-7.29889	0
COL24A1	a1b1 complex	BVEC	GC	0.021	TRUE	TRUE	1	-5.84441	0
COL21A1	a1b1 complex	BVEC	GC	0.017	TRUE	TRUE	1	-6.74028	0
COL12A1	a1b1 complex	BVEC	GC	0.07	TRUE	TRUE	1	-3.11485	0
COL1A1	a2b1 complex	BVEC	GC	0.182	TRUE	TRUE	1	-3.10789	0
COL3A1	a2b1 complex	BVEC	GC	0.161	TRUE	TRUE	1	-3.76348	0
COL4A1	a2b1 complex	BVEC	GC	0.502	TRUE	TRUE	0	-0.405793	0
FN1	a2b1 complex	BVEC	GC	0.521	TRUE	TRUE	0	-0.334809	0
COL5A2	a2b1 complex	BVEC	GC	0.169	TRUE	TRUE	1	-3.49351	0
COL1A2	a2b1 complex	BVEC	GC	0.184	TRUE	TRUE	1	-3.06359	0
COL4A2	a2b1 complex	BVEC	GC	0.321	TRUE	TRUE	0	-1.3461	0
COL6A1	a2b1 complex	BVEC	GC	0.139	TRUE	TRUE	1	-5.08125	0
COL6A2	a2b1 complex	BVEC	GC	0.13	TRUE	TRUE	1	-6.51446	0
COL5A1	a2b1 complex	BVEC	GC	0.16	TRUE	TRUE	1	-3.81361	0
COL5A3	a2b1 complex	BVEC	GC	0.144	TRUE	TRUE	1	-4.67924	0
COL8A1	a2b1 complex	BVEC	GC	0.141	TRUE	TRUE	1	-4.95439	0
COL4A5	a2b1 complex	BVEC	GC	0.13	TRUE	TRUE	1	-6.58153	0
COL15A1	a2b1 complex	BVEC	GC	0.159	TRUE	TRUE	1	-3.85376	0
COL18A1	a2b1 complex	BVEC	GC	0.225	TRUE	TRUE	0.64	-2.31974	0
COL4A4	a2b1 complex	BVEC	GC	0.16	TRUE	TRUE	1	-3.80809	0
COL4A3	a2b1 complex	BVEC	GC	0.133	TRUE	TRUE	1	-5.89609	0
COL14A1	a2b1 complex	BVEC	GC	0.254	TRUE	TRUE	0.18	-1.94947	0
COL16A1	a2b1 complex	BVEC	GC	0.134	TRUE	TRUE	1	-5.66769	0
COL4A6	a2b1 complex	BVEC	GC	0.128	TRUE	TRUE	1	-7.29889	0
COL24A1	a2b1 complex	BVEC	GC	0.133	TRUE	TRUE	1	-5.84441	0
COL21A1	a2b1 complex	BVEC	GC	0.129	TRUE	TRUE	1	-6.74028	0
COL12A1	a2b1 complex	BVEC	GC	0.182	TRUE	TRUE	1	-3.11485	0
LAMC1	a2b1 complex	BVEC	GC	0.226	TRUE	TRUE	0	-2.30626	0
FN1	a4b1 complex	BVEC	GC	0.43	TRUE	TRUE	1	-0.334809	0
SPP1	a4b1 complex	BVEC	GC	0.037	TRUE	TRUE	1	-7.26878	0
TNC	a4b1 complex	BVEC	GC	0.035	TRUE	TRUE	1	-8.13244	0
VCAM1	a4b1 complex	BVEC	GC	0.14	FALSE	TRUE	1	-2.2352	0
JAM2	a4b1 complex	BVEC	GC	0.194	FALSE	TRUE	1	-1.64156	0
FN1	a4b7 complex	BVEC	GC	0	TRUE	TRUE	1	-0.334809	0
VCAM1	a4b7 complex	BVEC	GC	0	FALSE	TRUE	1	-2.2352	0
FN1	a5b1 complex	BVEC	GC	0.456	TRUE	TRUE	1	-0.334809	0
CD40LG	a5b1 complex	BVEC	GC	0.06	TRUE	TRUE	1	-8.84489	0
L1CAM	a5b1 complex	BVEC	GC	0.06	FALSE	TRUE	1	-9.1557	0
FBN1	a5b1 complex	BVEC	GC	0.259	TRUE	TRUE	1	-1.31951	0
FN1	aVb1 complex	BVEC	GC	0.59	TRUE	TRUE	0	-0.334809	0
FN1	aVb5 complex	BVEC	GC	0.497	TRUE	TRUE	0	-0.334809	0
LAMC1	a6b1 complex	BVEC	GC	0.266	TRUE	TRUE	0.02	-2.30626	0
SPP1	a9b1 complex	BVEC	GC	0.024	TRUE	TRUE	1	-7.26878	0
TNC	a9b1 complex	BVEC	GC	0.023	TRUE	TRUE	1	-8.13244	0
VCAM1	a9b1 complex	BVEC	GC	0.127	FALSE	TRUE	1	-2.2352	0
BMPR1B_BMPR2	BMP6	BVEC	GC	0	TRUE	FALSE	1	-4.64334	-13.2877
BMR1B_AVR2B	BMP6	BVEC	GC	0	TRUE	FALSE	1	0	-13.2877
BMPR1B_BMPR2	BMP4	BVEC	GC	0	TRUE	FALSE	1	-4.64334	-13.2877
BMR1B_AVR2B	BMP4	BVEC	GC	0	TRUE	FALSE	1	0	-13.2877
TGFbeta receptor1	TGFB1	GC	BVEC	0	TRUE	FALSE	1	0	-2.87772
TGFbeta receptor1	TGFB3	GC	BVEC	0	TRUE	FALSE	1	0	-7.23254
IGF1	a6b4 complex	BVEC	GC	0	TRUE	TRUE	1	-8.00246	0
CADM3	NECTIN3	BVEC	GLIA	0.088	FALSE	FALSE	1	-4.09227	-3.08488
CADM1	NECTIN3	BVEC	GLIA	0.121	FALSE	FALSE	1	-2.99896	-3.08488
NECTIN2	NECTIN3	BVEC	GLIA	0.356	FALSE	FALSE	1	-0.750842	-3.08488
CADM3	CADM1	BVEC	GLIA	0.595	FALSE	FALSE	1	-4.09227	0.177466
CADM1	CADM1	BVEC	GLIA	0.628	FALSE	FALSE	1	-2.99896	0.177466
CRTAM	CADM1	BVEC	GLIA	0.566	FALSE	FALSE	1	-9.5852	0.177466
CADM3	CADM4	BVEC	GLIA	0.097	FALSE	FALSE	1	-4.09227	-2.887
CD44	SPP1	GLIA	BVEC	0.3	TRUE	FALSE	1	-0.750571	-7.26878
PTGER4	SPP1	GLIA	BVEC	0	TRUE	FALSE	1	-13.2877	-7.26878
TGFBR3	TGFB1	GLIA	BVEC	0.244	TRUE	FALSE	1	-1.50242	-2.87772
TGFBR3	INHA	GLIA	BVEC	0.184	TRUE	FALSE	1	-1.50242	-6.13038
TGFBR3	TGFB3	GLIA	BVEC	0.18	TRUE	FALSE	1	-1.50242	-7.23254
L1CAM	L1CAM	BVEC	GLIA	0.518	FALSE	FALSE	1	-9.1557	0.0498642
HLA-C	FAM3C	BVEC	GLIA	0.233	TRUE	FALSE	0.03	-2.54313	-1.76727
LAMP1	FAM3C	BVEC	GLIA	0.171	TRUE	FALSE	1	-4.35817	-1.76727
CXADR	FAM3C	BVEC	GLIA	0.178	TRUE	FALSE	1	-3.98536	-1.76727
PGRMC2	CCL4L2	BVEC	GLIA	0.168	TRUE	FALSE	1	-1.99566	-3.5333
CD74	COPA	BVEC	GLIA	1	TRUE	FALSE	1	0.925596	-3.3159
CD44	HBEGF	BVEC	GLIA	0.369	TRUE	FALSE	1	-5.70927	-0.477215
CD74	APP	BVEC	GLIA	1.552	FALSE	FALSE	0	0.925596	0.268078
TNFRSF6B	FASLG	BVEC	GLIA	0	TRUE	FALSE	1	-3.4516	-13.2877
NGFR	NTF3	BVEC	GLIA	0.078	TRUE	FALSE	1	-8.73528	-2.69287
ADORA2A	NAMPT	BVEC	GLIA	0.576	TRUE	FALSE	1	-3.77442	0.110238
NRP2	VEGFA	BVEC	GLIA	0.552	TRUE	FALSE	1	-4.10824	0.0643934
VSIR	CCL4L2	GLIA	BVEC	0	TRUE	FALSE	1	-13.2877	-3.47401
VSIR	TNF	GLIA	BVEC	0	TRUE	FALSE	1	-13.2877	-7.65866
IGF2R	IGF2	GLIA	BVEC	0	TRUE	FALSE	1	-13.2877	-3.57016
NTRK2	NTF3	GLIA	BVEC	0	TRUE	FALSE	1	-13.2877	-8.19916
CLEC2D	FAM3C	GLIA	BVEC	0.106	TRUE	FALSE	1	-3.08488	-3.40854
FLT4	TNF	GLIA	BVEC	0	TRUE	FALSE	1	-13.2877	-7.65866
ICOS	TNF	GLIA	BVEC	0	TRUE	FALSE	1	-13.2877	-7.65866
RIPK1	TNF	GLIA	BVEC	0.286	TRUE	FALSE	1	-0.818195	-7.65866
RIPK1	TNFSF10	GLIA	BVEC	0.655	TRUE	FALSE	0	-0.818195	-0.429259
DPP4	CXCL12	BVEC	GLIA	0.069	TRUE	FALSE	1	-8.65902	-2.89129
ACKR3	CXCL12	BVEC	GLIA	0.14	TRUE	FALSE	1	-2.77326	-2.89129
NOTCH2	JAG2	BVEC	GLIA	0	FALSE	FALSE	1	-7.778	-13.2877
NOTCH3	JAG2	BVEC	GLIA	0	FALSE	FALSE	1	-7.73652	-13.2877
CD46	JAG1	BVEC	GLIA	0.58	FALSE	FALSE	0	-1.62217	-0.259614
ACKR4	CCL5	GLIA	BVEC	0	TRUE	FALSE	1	-13.2877	-2.58683
CXCR3	CXCL12	GLIA	BVEC	0	TRUE	FALSE	1	-13.2877	-1.62417
LRP1	MDK	GLIA	BVEC	0.232	TRUE	FALSE	1	-1.3331	-3.88095
SIRPA	CD47	BVEC	GLIA	0.062	FALSE	FALSE	1	-4.80538	-3.50292
SORL1	MDK	GLIA	BVEC	0	TRUE	FALSE	1	-13.2877	-3.88095
PDGFRA	PDGFA	GLIA	BVEC	0	TRUE	FALSE	1	-13.2877	-5.90736
MDK	PTPRZ1	BVEC	GLIA	0.172	TRUE	FALSE	1	-3.88095	-1.8547
PTN	PTPRZ1	BVEC	GLIA	0.16	TRUE	FALSE	1	-4.5102	-1.8547
EPHA4	EFNA2	GLIA	BVEC	0.083	FALSE	FALSE	1	-4.56722	-3.02237
EPHA4	EFNA1	GLIA	BVEC	0.434	TRUE	FALSE	1	-4.56722	-0.275373
EFNB2	EPHA4	BVEC	GLIA	0.155	FALSE	FALSE	1	-1.89533	-4.56722
FZD4	WNT2B	GLIA	BVEC	0.069	TRUE	FALSE	1	-2.90992	-7.47682
NOTCH2	DLL1	GLIA	BVEC	0	FALSE	FALSE	1	-13.2877	-2.23854
NOTCH2	JAG1	GLIA	BVEC	0	FALSE	FALSE	1	-13.2877	-1.20691
NOTCH3	DLL1	GLIA	BVEC	0	FALSE	FALSE	1	-13.2877	-2.23854
NOTCH3	JAG1	GLIA	BVEC	0	FALSE	FALSE	1	-13.2877	-1.20691
PLXNB2	PTN	BVEC	GLIA	0.439	TRUE	FALSE	0.24	-1.71727	-0.800411
KDR	VEGFA	GLIA	BVEC	0	TRUE	FALSE	1	-13.2877	-0.0930826
EPHA2	EFNA2	GLIA	BVEC	0.34	FALSE	FALSE	1	-0.842516	-3.02237
EPHA2	EFNA1	GLIA	BVEC	0.692	TRUE	FALSE	0	-0.842516	-0.275373
PODXL	SELL	BVEC	GLIA	0	FALSE	FALSE	1	-2.07516	-13.2877
CXCR4	CXCL12	GLIA	BVEC	0.205	TRUE	FALSE	1	-3.5333	-1.62417
NCR3	BAG6	BVEC	GLIA	0.033	FALSE	FALSE	1	-5.36051	-4.56722
TEK	ANGPT2	GLIA	BVEC	0	TRUE	FALSE	1	-13.2877	-3.98734
EPHA4	EFNB1	BVEC	GLIA	0	FALSE	FALSE	1	-2.09788	-13.2877
NGFR	NGF	GLIA	BVEC	0.129	TRUE	FALSE	1	-2.07833	-5.56643
SIRPA	CSF1	GLIA	BVEC	0.111	TRUE	FALSE	1	-3.61191	-2.82769
TNFSF14	TNFRSF6B	BVEC	GLIA	0.044	TRUE	FALSE	1	-9.15622	-3.5333
CSF1R	CSF1	BVEC	GLIA	0.064	TRUE	FALSE	1	-10.6858	-2.96068
CD55	ADGRE5	BVEC	GLIA	0	TRUE	FALSE	1	-2.44061	-13.2877
ALOX5	ALOX5AP	BVEC	GLIA	0	FALSE	FALSE	1	-13.2877	-13.2877
SELL	CD34	BVEC	GLIA	0.05	FALSE	FALSE	1	-7.61729	-3.40528
SELP	CD34	BVEC	GLIA	0.206	FALSE	FALSE	1	-1.65426	-3.40528
SELPLG	SELL	GLIA	BVEC	0	FALSE	FALSE	1	-13.2877	-7.61729
SELPLG	SELP	GLIA	BVEC	0	FALSE	FALSE	1	-13.2877	-1.65426
PDGFRA	PDGFC	BVEC	GLIA	0.048	TRUE	FALSE	1	-7.43957	-3.4685
FLT4	PDGFC	BVEC	GLIA	0.052	TRUE	FALSE	1	-6.27208	-3.4685
TEK	ANGPT4	BVEC	GLIA	0	TRUE	FALSE	1	-1.29084	-13.2877
COL1A1	a1b1 complex	BVEC	GLIA	0.367	TRUE	TRUE	1	-3.10789	0
COL3A1	a1b1 complex	BVEC	GLIA	0.346	TRUE	TRUE	1	-3.76348	0
COL4A1	a1b1 complex	BVEC	GLIA	0.686	TRUE	TRUE	0	-0.405793	0
COL5A2	a1b1 complex	BVEC	GLIA	0.353	TRUE	TRUE	1	-3.49351	0
COL1A2	a1b1 complex	BVEC	GLIA	0.369	TRUE	TRUE	1	-3.06359	0
COL4A2	a1b1 complex	BVEC	GLIA	0.505	TRUE	TRUE	0	-1.3461	0
COL6A1	a1b1 complex	BVEC	GLIA	0.324	TRUE	TRUE	1	-5.08125	0
COL6A2	a1b1 complex	BVEC	GLIA	0.314	TRUE	TRUE	1	-6.51446	0
COL5A1	a1b1 complex	BVEC	GLIA	0.344	TRUE	TRUE	1	-3.81361	0
COL5A3	a1b1 complex	BVEC	GLIA	0.328	TRUE	TRUE	1	-4.67924	0
COL8A1	a1b1 complex	BVEC	GLIA	0.325	TRUE	TRUE	1	-4.95439	0
COL4A5	a1b1 complex	BVEC	GLIA	0.314	TRUE	TRUE	1	-6.58153	0
COL15A1	a1b1 complex	BVEC	GLIA	0.343	TRUE	TRUE	1	-3.85376	0
COL18A1	a1b1 complex	BVEC	GLIA	0.409	TRUE	TRUE	0.07	-2.31974	0
COL4A4	a1b1 complex	BVEC	GLIA	0.344	TRUE	TRUE	1	-3.80809	0
COL4A3	a1b1 complex	BVEC	GLIA	0.317	TRUE	TRUE	1	-5.89609	0
COL14A1	a1b1 complex	BVEC	GLIA	0.438	TRUE	TRUE	0.02	-1.94947	0
COL16A1	a1b1 complex	BVEC	GLIA	0.319	TRUE	TRUE	1	-5.66769	0
COL4A6	a1b1 complex	BVEC	GLIA	0.312	TRUE	TRUE	1	-7.29889	0
COL24A1	a1b1 complex	BVEC	GLIA	0.317	TRUE	TRUE	1	-5.84441	0
COL21A1	a1b1 complex	BVEC	GLIA	0.313	TRUE	TRUE	1	-6.74028	0
COL12A1	a1b1 complex	BVEC	GLIA	0.366	TRUE	TRUE	1	-3.11485	0
COL1A1	a2b1 complex	BVEC	GLIA	0.108	TRUE	TRUE	1	-3.10789	0
COL3A1	a2b1 complex	BVEC	GLIA	0.087	TRUE	TRUE	1	-3.76348	0
COL4A1	a2b1 complex	BVEC	GLIA	0.428	TRUE	TRUE	1	-0.405793	0
FN1	a2b1 complex	BVEC	GLIA	0.447	TRUE	TRUE	1	-0.334809	0
COL5A2	a2b1 complex	BVEC	GLIA	0.095	TRUE	TRUE	1	-3.49351	0
COL1A2	a2b1 complex	BVEC	GLIA	0.11	TRUE	TRUE	1	-3.06359	0
COL4A2	a2b1 complex	BVEC	GLIA	0.247	TRUE	TRUE	1	-1.3461	0
COL6A1	a2b1 complex	BVEC	GLIA	0.065	TRUE	TRUE	1	-5.08125	0
COL6A2	a2b1 complex	BVEC	GLIA	0.056	TRUE	TRUE	1	-6.51446	0
COL5A1	a2b1 complex	BVEC	GLIA	0.086	TRUE	TRUE	1	-3.81361	0
COL5A3	a2b1 complex	BVEC	GLIA	0.07	TRUE	TRUE	1	-4.67924	0
COL8A1	a2b1 complex	BVEC	GLIA	0.066	TRUE	TRUE	1	-4.95439	0
COL4A5	a2b1 complex	BVEC	GLIA	0.055	TRUE	TRUE	1	-6.58153	0
COL15A1	a2b1 complex	BVEC	GLIA	0.085	TRUE	TRUE	1	-3.85376	0
COL18A1	a2b1 complex	BVEC	GLIA	0.15	TRUE	TRUE	1	-2.31974	0
COL4A4	a2b1 complex	BVEC	GLIA	0.086	TRUE	TRUE	1	-3.80809	0
COL4A3	a2b1 complex	BVEC	GLIA	0.059	TRUE	TRUE	1	-5.89609	0
COL14A1	a2b1 complex	BVEC	GLIA	0.18	TRUE	TRUE	1	-1.94947	0
COL16A1	a2b1 complex	BVEC	GLIA	0.06	TRUE	TRUE	1	-5.66769	0
COL4A6	a2b1 complex	BVEC	GLIA	0.053	TRUE	TRUE	1	-7.29889	0
COL24A1	a2b1 complex	BVEC	GLIA	0.059	TRUE	TRUE	1	-5.84441	0
COL21A1	a2b1 complex	BVEC	GLIA	0.055	TRUE	TRUE	1	-6.74028	0
COL12A1	a2b1 complex	BVEC	GLIA	0.108	TRUE	TRUE	1	-3.11485	0
LAMC1	a2b1 complex	BVEC	GLIA	0.151	TRUE	TRUE	1	-2.30626	0
FN1	a4b1 complex	BVEC	GLIA	0.464	TRUE	TRUE	1	-0.334809	0
SPP1	a4b1 complex	BVEC	GLIA	0.071	TRUE	TRUE	1	-7.26878	0
TNC	a4b1 complex	BVEC	GLIA	0.069	TRUE	TRUE	1	-8.13244	0
VCAM1	a4b1 complex	BVEC	GLIA	0.174	FALSE	TRUE	1	-2.2352	0
JAM2	a4b1 complex	BVEC	GLIA	0.228	FALSE	TRUE	1	-1.64156	0
FN1	a4b7 complex	BVEC	GLIA	0	TRUE	TRUE	1	-0.334809	0
VCAM1	a4b7 complex	BVEC	GLIA	0	FALSE	TRUE	1	-2.2352	0
FN1	a5b1 complex	BVEC	GLIA	0.443	TRUE	TRUE	1	-0.334809	0
CD40LG	a5b1 complex	BVEC	GLIA	0.047	TRUE	TRUE	1	-8.84489	0
L1CAM	a5b1 complex	BVEC	GLIA	0.047	FALSE	TRUE	1	-9.1557	0
FBN1	a5b1 complex	BVEC	GLIA	0.246	TRUE	TRUE	1	-1.31951	0
FN1	aVb1 complex	BVEC	GLIA	0.679	TRUE	TRUE	0	-0.334809	0
FN1	aVb5 complex	BVEC	GLIA	0	TRUE	TRUE	1	-0.334809	0
LAMC1	a6b1 complex	BVEC	GLIA	0.141	TRUE	TRUE	1	-2.30626	0
SPP1	a9b1 complex	BVEC	GLIA	0.072	TRUE	TRUE	1	-7.26878	0
TNC	a9b1 complex	BVEC	GLIA	0.07	TRUE	TRUE	1	-8.13244	0
VCAM1	a9b1 complex	BVEC	GLIA	0.175	FALSE	TRUE	1	-2.2352	0
BMPR1B_BMPR2	BMP6	BVEC	GLIA	0	TRUE	FALSE	1	-4.64334	-13.2877
BMR1B_AVR2B	BMP6	BVEC	GLIA	0	TRUE	FALSE	1	0	-13.2877
BMPR1B_BMPR2	BMP4	BVEC	GLIA	0.11	TRUE	FALSE	1	-4.64334	-2.23699
BMR1B_AVR2B	BMP4	BVEC	GLIA	0.11	TRUE	FALSE	1	0	-2.23699
TGFbeta receptor1	TGFB1	GLIA	BVEC	0.155	TRUE	FALSE	1	0	-2.87772
TGFbeta receptor1	TGFB3	GLIA	BVEC	0.09	TRUE	FALSE	1	0	-7.23254
IGF1	a6b4 complex	BVEC	GLIA	0.03	TRUE	TRUE	1	-8.00246	0
CADM3	NECTIN3	BVEC	LEC	0.077	FALSE	FALSE	1	-4.09227	-3.38669
CADM1	NECTIN3	BVEC	LEC	0.11	FALSE	FALSE	1	-2.99896	-3.38669
NECTIN2	NECTIN3	BVEC	LEC	0.345	FALSE	FALSE	1	-0.750842	-3.38669
CADM3	CADM1	BVEC	LEC	0.046	FALSE	FALSE	1	-4.09227	-4.85932
CADM1	CADM1	BVEC	LEC	0.08	FALSE	FALSE	1	-2.99896	-4.85932
CRTAM	CADM1	BVEC	LEC	0.018	FALSE	FALSE	1	-9.5852	-4.85932
CADM3	CADM4	BVEC	LEC	0.058	FALSE	FALSE	1	-4.09227	-4.12442
CD44	SPP1	LEC	BVEC	0.027	TRUE	FALSE	1	-4.4179	-7.26878
PTGER4	SPP1	LEC	BVEC	0.012	TRUE	FALSE	1	-5.84847	-7.26878
TGFBR3	TGFB1	LEC	BVEC	0.212	TRUE	FALSE	1	-1.79624	-2.87772
TGFBR3	INHA	LEC	BVEC	0.151	TRUE	FALSE	1	-1.79624	-6.13038
TGFBR3	TGFB3	LEC	BVEC	0.147	TRUE	FALSE	1	-1.79624	-7.23254
L1CAM	L1CAM	BVEC	LEC	0.005	FALSE	FALSE	1	-9.1557	-6.87717
HLA-C	FAM3C	BVEC	LEC	0.124	TRUE	FALSE	1	-2.54313	-3.69877
LAMP1	FAM3C	BVEC	LEC	0.063	TRUE	FALSE	1	-4.35817	-3.69877
CXADR	FAM3C	BVEC	LEC	0.07	TRUE	FALSE	1	-3.98536	-3.69877
PGRMC2	CCL4L2	BVEC	LEC	0.176	TRUE	FALSE	1	-1.99566	-3.29712
CD74	COPA	BVEC	LEC	0.976	TRUE	FALSE	1	0.925596	-4.2188
CD44	HBEGF	BVEC	LEC	0.142	TRUE	FALSE	1	-5.70927	-1.91357
CD74	APP	BVEC	LEC	1.407	FALSE	FALSE	0	0.925596	-0.129468
TNFRSF6B	FASLG	BVEC	LEC	0.052	TRUE	FALSE	1	-3.4516	-6.32538
NGFR	NTF3	BVEC	LEC	0.002	TRUE	FALSE	1	-8.73528	-8.60858
ADORA2A	NAMPT	BVEC	LEC	0.3	TRUE	FALSE	1	-3.77442	-0.921345
NRP2	VEGFA	BVEC	LEC	0.469	TRUE	FALSE	1	-4.10824	-0.182946
VSIR	CCL4L2	LEC	BVEC	0.077	TRUE	FALSE	1	-3.98033	-3.47401
VSIR	TNF	LEC	BVEC	0.034	TRUE	FALSE	1	-3.98033	-7.65866
IGF2R	IGF2	LEC	BVEC	0.077	TRUE	FALSE	1	-3.85192	-3.57016
NTRK2	NTF3	LEC	BVEC	0.009	TRUE	FALSE	1	-6.14807	-8.19916
CLEC2D	FAM3C	LEC	BVEC	0.058	TRUE	FALSE	1	-5.51581	-3.40854
FLT4	TNF	LEC	BVEC	0.131	TRUE	FALSE	1	-1.95644	-7.65866
ICOS	TNF	LEC	BVEC	0.012	TRUE	FALSE	1	-5.73055	-7.65866
RIPK1	TNF	LEC	BVEC	0.195	TRUE	FALSE	1	-1.37927	-7.65866
RIPK1	TNFSF10	LEC	BVEC	0.563	TRUE	FALSE	0	-1.37927	-0.429259
DPP4	CXCL12	BVEC	LEC	0.02	TRUE	FALSE	1	-8.65902	-4.7342
ACKR3	CXCL12	BVEC	LEC	0.092	TRUE	FALSE	1	-2.77326	-4.7342
NOTCH2	JAG2	BVEC	LEC	0.038	FALSE	FALSE	1	-7.778	-3.7835
NOTCH3	JAG2	BVEC	LEC	0.039	FALSE	FALSE	1	-7.73652	-3.7835
CD46	JAG1	BVEC	LEC	0.337	FALSE	FALSE	0	-1.62217	-1.51629
ACKR4	CCL5	LEC	BVEC	0.21	TRUE	FALSE	1	-1.98421	-2.58683
CXCR3	CXCL12	LEC	BVEC	0.162	TRUE	FALSE	1	-10.3099	-1.62417
LRP1	MDK	LEC	BVEC	0.053	TRUE	FALSE	1	-4.68756	-3.88095
SIRPA	CD47	BVEC	LEC	0.157	FALSE	FALSE	1	-4.80538	-1.84662
SORL1	MDK	LEC	BVEC	0.036	TRUE	FALSE	1	-7.68973	-3.88095
PDGFRA	PDGFA	LEC	BVEC	0.013	TRUE	FALSE	1	-6.83573	-5.90736
MDK	PTPRZ1	BVEC	LEC	0	TRUE	FALSE	1	-3.88095	-13.2877
PTN	PTPRZ1	BVEC	LEC	0	TRUE	FALSE	1	-4.5102	-13.2877
EPHA4	EFNA2	LEC	BVEC	0.072	FALSE	FALSE	1	-5.5877	-3.02237
EPHA4	EFNA1	LEC	BVEC	0.423	TRUE	FALSE	1	-5.5877	-0.275373
EFNB2	EPHA4	BVEC	LEC	0.145	FALSE	FALSE	1	-1.89533	-5.5877
FZD4	WNT2B	LEC	BVEC	0.098	TRUE	FALSE	1	-2.38621	-7.47682
NOTCH2	DLL1	LEC	BVEC	0.108	FALSE	FALSE	1	-7.64254	-2.23854
NOTCH2	JAG1	LEC	BVEC	0.219	FALSE	FALSE	1	-7.64254	-1.20691
NOTCH3	DLL1	LEC	BVEC	0.106	FALSE	FALSE	1	-10.4481	-2.23854
NOTCH3	JAG1	LEC	BVEC	0.217	FALSE	FALSE	1	-10.4481	-1.20691
PLXNB2	PTN	BVEC	LEC	0.991	TRUE	FALSE	0	-1.71727	0.746494
KDR	VEGFA	LEC	BVEC	0.684	TRUE	FALSE	0	-1.21208	-0.0930826
EPHA2	EFNA2	LEC	BVEC	0.285	FALSE	FALSE	1	-1.16076	-3.02237
EPHA2	EFNA1	LEC	BVEC	0.637	TRUE	FALSE	0	-1.16076	-0.275373
PODXL	SELL	BVEC	LEC	0.121	FALSE	FALSE	1	-2.07516	-7.88689
CXCR4	CXCL12	LEC	BVEC	0.225	TRUE	FALSE	1	-2.9885	-1.62417
NCR3	BAG6	BVEC	LEC	0.16	FALSE	FALSE	1	-5.36051	-1.75598
TEK	ANGPT2	LEC	BVEC	0.141	TRUE	FALSE	1	-2.18384	-3.98734
EPHA4	EFNB1	BVEC	LEC	0.119	FALSE	FALSE	1	-2.09788	-7.84892
NGFR	NGF	LEC	BVEC	0	TRUE	FALSE	1	-13.2877	-5.56643
SIRPA	CSF1	LEC	BVEC	0.129	TRUE	FALSE	1	-3.08292	-2.82769
TNFSF14	TNFRSF6B	BVEC	LEC	0.011	TRUE	FALSE	1	-9.15622	-5.56953
CSF1R	CSF1	BVEC	LEC	0.037	TRUE	FALSE	1	-10.6858	-3.76497
CD55	ADGRE5	BVEC	LEC	0.171	TRUE	FALSE	1	-2.44061	-2.66319
ALOX5	ALOX5AP	BVEC	LEC	0	FALSE	FALSE	1	-13.2877	-13.2877
SELL	CD34	BVEC	LEC	0.036	FALSE	FALSE	1	-7.61729	-3.88467
SELP	CD34	BVEC	LEC	0.193	FALSE	FALSE	1	-1.65426	-3.88467
SELPLG	SELL	LEC	BVEC	0.007	FALSE	FALSE	1	-6.88224	-7.61729
SELPLG	SELP	LEC	BVEC	0.163	FALSE	FALSE	1	-6.88224	-1.65426
PDGFRA	PDGFC	BVEC	LEC	0.068	TRUE	FALSE	1	-7.43957	-2.93203
FLT4	PDGFC	BVEC	LEC	0.072	TRUE	FALSE	1	-6.27208	-2.93203
TEK	ANGPT4	BVEC	LEC	0.206	TRUE	FALSE	1	-1.29084	-8.03546
COL1A1	a1b1 complex	BVEC	LEC	0.178	TRUE	TRUE	1	-3.10789	0
COL3A1	a1b1 complex	BVEC	LEC	0.156	TRUE	TRUE	1	-3.76348	0
COL4A1	a1b1 complex	BVEC	LEC	0.497	TRUE	TRUE	0	-0.405793	0
COL5A2	a1b1 complex	BVEC	LEC	0.164	TRUE	TRUE	1	-3.49351	0
COL1A2	a1b1 complex	BVEC	LEC	0.179	TRUE	TRUE	1	-3.06359	0
COL4A2	a1b1 complex	BVEC	LEC	0.316	TRUE	TRUE	0	-1.3461	0
COL6A1	a1b1 complex	BVEC	LEC	0.134	TRUE	TRUE	1	-5.08125	0
COL6A2	a1b1 complex	BVEC	LEC	0.125	TRUE	TRUE	1	-6.51446	0
COL5A1	a1b1 complex	BVEC	LEC	0.155	TRUE	TRUE	1	-3.81361	0
COL5A3	a1b1 complex	BVEC	LEC	0.139	TRUE	TRUE	1	-4.67924	0
COL8A1	a1b1 complex	BVEC	LEC	0.136	TRUE	TRUE	1	-4.95439	0
COL4A5	a1b1 complex	BVEC	LEC	0.125	TRUE	TRUE	1	-6.58153	0
COL15A1	a1b1 complex	BVEC	LEC	0.154	TRUE	TRUE	1	-3.85376	0
COL18A1	a1b1 complex	BVEC	LEC	0.22	TRUE	TRUE	1	-2.31974	0
COL4A4	a1b1 complex	BVEC	LEC	0.155	TRUE	TRUE	1	-3.80809	0
COL4A3	a1b1 complex	BVEC	LEC	0.128	TRUE	TRUE	1	-5.89609	0
COL14A1	a1b1 complex	BVEC	LEC	0.249	TRUE	TRUE	1	-1.94947	0
COL16A1	a1b1 complex	BVEC	LEC	0.129	TRUE	TRUE	1	-5.66769	0
COL4A6	a1b1 complex	BVEC	LEC	0.123	TRUE	TRUE	1	-7.29889	0
COL24A1	a1b1 complex	BVEC	LEC	0.128	TRUE	TRUE	1	-5.84441	0
COL21A1	a1b1 complex	BVEC	LEC	0.124	TRUE	TRUE	1	-6.74028	0
COL12A1	a1b1 complex	BVEC	LEC	0.177	TRUE	TRUE	1	-3.11485	0
COL1A1	a2b1 complex	BVEC	LEC	0.1	TRUE	TRUE	1	-3.10789	0
COL3A1	a2b1 complex	BVEC	LEC	0.079	TRUE	TRUE	1	-3.76348	0
COL4A1	a2b1 complex	BVEC	LEC	0.419	TRUE	TRUE	1	-0.405793	0
FN1	a2b1 complex	BVEC	LEC	0.439	TRUE	TRUE	1	-0.334809	0
COL5A2	a2b1 complex	BVEC	LEC	0.086	TRUE	TRUE	1	-3.49351	0
COL1A2	a2b1 complex	BVEC	LEC	0.102	TRUE	TRUE	1	-3.06359	0
COL4A2	a2b1 complex	BVEC	LEC	0.239	TRUE	TRUE	1	-1.3461	0
COL6A1	a2b1 complex	BVEC	LEC	0.057	TRUE	TRUE	1	-5.08125	0
COL6A2	a2b1 complex	BVEC	LEC	0.048	TRUE	TRUE	1	-6.51446	0
COL5A1	a2b1 complex	BVEC	LEC	0.078	TRUE	TRUE	1	-3.81361	0
COL5A3	a2b1 complex	BVEC	LEC	0.062	TRUE	TRUE	1	-4.67924	0
COL8A1	a2b1 complex	BVEC	LEC	0.058	TRUE	TRUE	1	-4.95439	0
COL4A5	a2b1 complex	BVEC	LEC	0.047	TRUE	TRUE	1	-6.58153	0
COL15A1	a2b1 complex	BVEC	LEC	0.077	TRUE	TRUE	1	-3.85376	0
COL18A1	a2b1 complex	BVEC	LEC	0.142	TRUE	TRUE	1	-2.31974	0
COL4A4	a2b1 complex	BVEC	LEC	0.078	TRUE	TRUE	1	-3.80809	0
COL4A3	a2b1 complex	BVEC	LEC	0.05	TRUE	TRUE	1	-5.89609	0
COL14A1	a2b1 complex	BVEC	LEC	0.172	TRUE	TRUE	1	-1.94947	0
COL16A1	a2b1 complex	BVEC	LEC	0.052	TRUE	TRUE	1	-5.66769	0
COL4A6	a2b1 complex	BVEC	LEC	0.045	TRUE	TRUE	1	-7.29889	0
COL24A1	a2b1 complex	BVEC	LEC	0.051	TRUE	TRUE	1	-5.84441	0
COL21A1	a2b1 complex	BVEC	LEC	0.047	TRUE	TRUE	1	-6.74028	0
COL12A1	a2b1 complex	BVEC	LEC	0.1	TRUE	TRUE	1	-3.11485	0
LAMC1	a2b1 complex	BVEC	LEC	0.143	TRUE	TRUE	1	-2.30626	0
FN1	a4b1 complex	BVEC	LEC	0.406	TRUE	TRUE	1	-0.334809	0
SPP1	a4b1 complex	BVEC	LEC	0.013	TRUE	TRUE	1	-7.26878	0
TNC	a4b1 complex	BVEC	LEC	0.011	TRUE	TRUE	1	-8.13244	0
VCAM1	a4b1 complex	BVEC	LEC	0.116	FALSE	TRUE	1	-2.2352	0
JAM2	a4b1 complex	BVEC	LEC	0.17	FALSE	TRUE	1	-1.64156	0
FN1	a4b7 complex	BVEC	LEC	0.401	TRUE	TRUE	1	-0.334809	0
VCAM1	a4b7 complex	BVEC	LEC	0.111	FALSE	TRUE	1	-2.2352	0
FN1	a5b1 complex	BVEC	LEC	0.614	TRUE	TRUE	0	-0.334809	0
CD40LG	a5b1 complex	BVEC	LEC	0.218	TRUE	TRUE	1	-8.84489	0
L1CAM	a5b1 complex	BVEC	LEC	0.218	FALSE	TRUE	1	-9.1557	0
FBN1	a5b1 complex	BVEC	LEC	0.418	TRUE	TRUE	0	-1.31951	0
FN1	aVb1 complex	BVEC	LEC	0.442	TRUE	TRUE	1	-0.334809	0
FN1	aVb5 complex	BVEC	LEC	0.407	TRUE	TRUE	1	-0.334809	0
LAMC1	a6b1 complex	BVEC	LEC	0.322	TRUE	TRUE	0	-2.30626	0
SPP1	a9b1 complex	BVEC	LEC	0.235	TRUE	TRUE	1	-7.26878	0
TNC	a9b1 complex	BVEC	LEC	0.234	TRUE	TRUE	1	-8.13244	0
VCAM1	a9b1 complex	BVEC	LEC	0.338	FALSE	TRUE	0	-2.2352	0
BMPR1B_BMPR2	BMP6	BVEC	LEC	0.126	TRUE	FALSE	1	-4.64334	-2.03385
BMR1B_AVR2B	BMP6	BVEC	LEC	0.126	TRUE	FALSE	1	0	-2.03385
BMPR1B_BMPR2	BMP4	BVEC	LEC	0.285	TRUE	FALSE	1	-4.64334	-0.82701
BMR1B_AVR2B	BMP4	BVEC	LEC	0.285	TRUE	FALSE	1	0	-0.82701
TGFbeta receptor1	TGFB1	LEC	BVEC	0.102	TRUE	FALSE	1	0	-2.87772
TGFbeta receptor1	TGFB3	LEC	BVEC	0.037	TRUE	FALSE	1	0	-7.23254
IGF1	a6b4 complex	BVEC	LEC	0.094	TRUE	TRUE	1	-8.00246	0
CADM3	NECTIN3	BVEC	MACR	0.032	FALSE	FALSE	1	-4.09227	-7.67361
CADM1	NECTIN3	BVEC	MACR	0.065	FALSE	FALSE	1	-2.99896	-7.67361
NECTIN2	NECTIN3	BVEC	MACR	0.299	FALSE	FALSE	1	-0.750842	-7.67361
CADM3	CADM1	BVEC	MACR	0.096	FALSE	FALSE	1	-4.09227	-2.91474
CADM1	CADM1	BVEC	MACR	0.129	FALSE	FALSE	1	-2.99896	-2.91474
CRTAM	CADM1	BVEC	MACR	0.067	FALSE	FALSE	1	-9.5852	-2.91474
CADM3	CADM4	BVEC	MACR	0.049	FALSE	FALSE	1	-4.09227	-4.62633
CD44	SPP1	MACR	BVEC	0.44	TRUE	FALSE	1	-0.194501	-7.26878
PTGER4	SPP1	MACR	BVEC	0.178	TRUE	FALSE	1	-1.51794	-7.26878
TGFBR3	TGFB1	MACR	BVEC	0.09	TRUE	FALSE	1	-4.49604	-2.87772
TGFBR3	INHA	MACR	BVEC	0.029	TRUE	FALSE	1	-4.49604	-6.13038
TGFBR3	TGFB3	MACR	BVEC	0.025	TRUE	FALSE	1	-4.49604	-7.23254
L1CAM	L1CAM	BVEC	MACR	0.005	FALSE	FALSE	1	-9.1557	-7.0419
HLA-C	FAM3C	BVEC	MACR	0.118	TRUE	FALSE	1	-2.54313	-3.95055
LAMP1	FAM3C	BVEC	MACR	0.057	TRUE	FALSE	1	-4.35817	-3.95055
CXADR	FAM3C	BVEC	MACR	0.064	TRUE	FALSE	1	-3.98536	-3.95055
PGRMC2	CCL4L2	BVEC	MACR	0.516	TRUE	FALSE	0	-1.99566	-0.357545
CD74	COPA	BVEC	MACR	0.971	TRUE	FALSE	1	0.925596	-4.58249
CD44	HBEGF	BVEC	MACR	0.148	TRUE	FALSE	1	-5.70927	-1.85249
CD74	APP	BVEC	MACR	1.062	FALSE	FALSE	0	0.925596	-2.14765
TNFRSF6B	FASLG	BVEC	MACR	0.049	TRUE	FALSE	1	-3.4516	-7.03029
NGFR	NTF3	BVEC	MACR	0	TRUE	FALSE	1	-8.73528	-13.2877
ADORA2A	NAMPT	BVEC	MACR	0.29	TRUE	FALSE	1	-3.77442	-0.977842
NRP2	VEGFA	BVEC	MACR	0.508	TRUE	FALSE	1	-4.10824	-0.0620798
VSIR	CCL4L2	MACR	BVEC	0.194	TRUE	FALSE	1	-1.74298	-3.47401
VSIR	TNF	MACR	BVEC	0.152	TRUE	FALSE	1	-1.74298	-7.65866
IGF2R	IGF2	MACR	BVEC	0.081	TRUE	FALSE	1	-3.66896	-3.57016
NTRK2	NTF3	MACR	BVEC	0.008	TRUE	FALSE	1	-6.22163	-8.19916
CLEC2D	FAM3C	MACR	BVEC	0.067	TRUE	FALSE	1	-4.67286	-3.40854
FLT4	TNF	MACR	BVEC	0.007	TRUE	FALSE	1	-6.73383	-7.65866
ICOS	TNF	MACR	BVEC	0.023	TRUE	FALSE	1	-4.58431	-7.65866
RIPK1	TNF	MACR	BVEC	0.362	TRUE	FALSE	1	-0.474518	-7.65866
RIPK1	TNFSF10	MACR	BVEC	0.731	TRUE	FALSE	0	-0.474518	-0.429259
DPP4	CXCL12	BVEC	MACR	0.024	TRUE	FALSE	1	-8.65902	-4.47679
ACKR3	CXCL12	BVEC	MACR	0.095	TRUE	FALSE	1	-2.77326	-4.47679
NOTCH2	JAG2	BVEC	MACR	0.004	FALSE	FALSE	1	-7.778	-7.83242
NOTCH3	JAG2	BVEC	MACR	0.004	FALSE	FALSE	1	-7.73652	-7.83242
CD46	JAG1	BVEC	MACR	0.27	FALSE	FALSE	0.03	-1.62217	-2.21872
ACKR4	CCL5	MACR	BVEC	0.086	TRUE	FALSE	1	-7.56739	-2.58683
CXCR3	CXCL12	MACR	BVEC	0.168	TRUE	FALSE	1	-6.36105	-1.62417
LRP1	MDK	MACR	BVEC	0.248	TRUE	FALSE	1	-1.22353	-3.88095
SIRPA	CD47	BVEC	MACR	0.152	FALSE	FALSE	1	-4.80538	-1.89219
SORL1	MDK	MACR	BVEC	0.107	TRUE	FALSE	1	-2.76758	-3.88095
PDGFRA	PDGFA	MACR	BVEC	0.018	TRUE	FALSE	1	-5.6464	-5.90736
MDK	PTPRZ1	BVEC	MACR	0	TRUE	FALSE	1	-3.88095	-13.2877
PTN	PTPRZ1	BVEC	MACR	0	TRUE	FALSE	1	-4.5102	-13.2877
EPHA4	EFNA2	MACR	BVEC	0	FALSE	FALSE	1	-13.2877	-3.02237
EPHA4	EFNA1	MACR	BVEC	0	TRUE	FALSE	1	-13.2877	-0.275373
EFNB2	EPHA4	BVEC	MACR	0	FALSE	FALSE	1	-1.89533	-13.2877
FZD4	WNT2B	MACR	BVEC	0.038	TRUE	FALSE	1	-3.82581	-7.47682
NOTCH2	DLL1	MACR	BVEC	0.161	FALSE	FALSE	1	-3.1878	-2.23854
NOTCH2	JAG1	MACR	BVEC	0.271	FALSE	FALSE	1	-3.1878	-1.20691
NOTCH3	DLL1	MACR	BVEC	0	FALSE	FALSE	1	-13.2877	-2.23854
NOTCH3	JAG1	MACR	BVEC	0	FALSE	FALSE	1	-13.2877	-1.20691
PLXNB2	PTN	BVEC	MACR	0.177	TRUE	FALSE	1	-1.71727	-4.29678
KDR	VEGFA	MACR	BVEC	0.48	TRUE	FALSE	1	-5.49002	-0.0930826
EPHA2	EFNA2	MACR	BVEC	0.158	FALSE	FALSE	1	-2.37295	-3.02237
EPHA2	EFNA1	MACR	BVEC	0.51	TRUE	FALSE	0	-2.37295	-0.275373
PODXL	SELL	BVEC	MACR	0.268	FALSE	FALSE	0	-2.07516	-1.74086
CXCR4	CXCL12	MACR	BVEC	0.619	TRUE	FALSE	0	-0.128854	-1.62417
NCR3	BAG6	BVEC	MACR	0.184	FALSE	FALSE	1	-5.36051	-1.53994
TEK	ANGPT2	MACR	BVEC	0.035	TRUE	FALSE	1	-7.07121	-3.98734
EPHA4	EFNB1	BVEC	MACR	0.137	FALSE	FALSE	1	-2.09788	-4.59447
NGFR	NGF	MACR	BVEC	0.014	TRUE	FALSE	1	-7.03029	-5.56643
SIRPA	CSF1	MACR	BVEC	0.265	TRUE	FALSE	1	-1.36085	-2.82769
TNFSF14	TNFRSF6B	BVEC	MACR	0.01	TRUE	FALSE	1	-9.15622	-5.80182
CSF1R	CSF1	BVEC	MACR	0.102	TRUE	FALSE	1	-10.6858	-2.29925
CD55	ADGRE5	BVEC	MACR	0.489	TRUE	FALSE	0	-2.44061	-0.334004
ALOX5	ALOX5AP	BVEC	MACR	0	FALSE	FALSE	1	-13.2877	-1.58884
SELL	CD34	BVEC	MACR	0	FALSE	FALSE	1	-7.61729	-13.2877
SELP	CD34	BVEC	MACR	0	FALSE	FALSE	1	-1.65426	-13.2877
SELPLG	SELL	MACR	BVEC	0.176	FALSE	FALSE	1	-1.5263	-7.61729
SELPLG	SELP	MACR	BVEC	0.332	FALSE	FALSE	0	-1.5263	-1.65426
PDGFRA	PDGFC	BVEC	MACR	0.005	TRUE	FALSE	1	-7.43957	-7.63805
FLT4	PDGFC	BVEC	MACR	0.009	TRUE	FALSE	1	-6.27208	-7.63805
TEK	ANGPT4	BVEC	MACR	0.211	TRUE	FALSE	1	-1.29084	-6.15522
COL1A1	a1b1 complex	BVEC	MACR	0.072	TRUE	TRUE	1	-3.10789	0
COL3A1	a1b1 complex	BVEC	MACR	0.051	TRUE	TRUE	1	-3.76348	0
COL4A1	a1b1 complex	BVEC	MACR	0.391	TRUE	TRUE	1	-0.405793	0
COL5A2	a1b1 complex	BVEC	MACR	0.058	TRUE	TRUE	1	-3.49351	0
COL1A2	a1b1 complex	BVEC	MACR	0.074	TRUE	TRUE	1	-3.06359	0
COL4A2	a1b1 complex	BVEC	MACR	0.211	TRUE	TRUE	1	-1.3461	0
COL6A1	a1b1 complex	BVEC	MACR	0.029	TRUE	TRUE	1	-5.08125	0
COL6A2	a1b1 complex	BVEC	MACR	0.02	TRUE	TRUE	1	-6.51446	0
COL5A1	a1b1 complex	BVEC	MACR	0.05	TRUE	TRUE	1	-3.81361	0
COL5A3	a1b1 complex	BVEC	MACR	0.034	TRUE	TRUE	1	-4.67924	0
COL8A1	a1b1 complex	BVEC	MACR	0.03	TRUE	TRUE	1	-4.95439	0
COL4A5	a1b1 complex	BVEC	MACR	0.019	TRUE	TRUE	1	-6.58153	0
COL15A1	a1b1 complex	BVEC	MACR	0.049	TRUE	TRUE	1	-3.85376	0
COL18A1	a1b1 complex	BVEC	MACR	0.114	TRUE	TRUE	1	-2.31974	0
COL4A4	a1b1 complex	BVEC	MACR	0.05	TRUE	TRUE	1	-3.80809	0
COL4A3	a1b1 complex	BVEC	MACR	0.022	TRUE	TRUE	1	-5.89609	0
COL14A1	a1b1 complex	BVEC	MACR	0.144	TRUE	TRUE	1	-1.94947	0
COL16A1	a1b1 complex	BVEC	MACR	0.024	TRUE	TRUE	1	-5.66769	0
COL4A6	a1b1 complex	BVEC	MACR	0.017	TRUE	TRUE	1	-7.29889	0
COL24A1	a1b1 complex	BVEC	MACR	0.023	TRUE	TRUE	1	-5.84441	0
COL21A1	a1b1 complex	BVEC	MACR	0.019	TRUE	TRUE	1	-6.74028	0
COL12A1	a1b1 complex	BVEC	MACR	0.072	TRUE	TRUE	1	-3.11485	0
COL1A1	a2b1 complex	BVEC	MACR	0.063	TRUE	TRUE	1	-3.10789	0
COL3A1	a2b1 complex	BVEC	MACR	0.042	TRUE	TRUE	1	-3.76348	0
COL4A1	a2b1 complex	BVEC	MACR	0.382	TRUE	TRUE	1	-0.405793	0
FN1	a2b1 complex	BVEC	MACR	0.401	TRUE	TRUE	1	-0.334809	0
COL5A2	a2b1 complex	BVEC	MACR	0.049	TRUE	TRUE	1	-3.49351	0
COL1A2	a2b1 complex	BVEC	MACR	0.064	TRUE	TRUE	1	-3.06359	0
COL4A2	a2b1 complex	BVEC	MACR	0.201	TRUE	TRUE	1	-1.3461	0
COL6A1	a2b1 complex	BVEC	MACR	0.019	TRUE	TRUE	1	-5.08125	0
COL6A2	a2b1 complex	BVEC	MACR	0.01	TRUE	TRUE	1	-6.51446	0
COL5A1	a2b1 complex	BVEC	MACR	0.04	TRUE	TRUE	1	-3.81361	0
COL5A3	a2b1 complex	BVEC	MACR	0.024	TRUE	TRUE	1	-4.67924	0
COL8A1	a2b1 complex	BVEC	MACR	0.021	TRUE	TRUE	1	-4.95439	0
COL4A5	a2b1 complex	BVEC	MACR	0.01	TRUE	TRUE	1	-6.58153	0
COL15A1	a2b1 complex	BVEC	MACR	0.039	TRUE	TRUE	1	-3.85376	0
COL18A1	a2b1 complex	BVEC	MACR	0.105	TRUE	TRUE	1	-2.31974	0
COL4A4	a2b1 complex	BVEC	MACR	0.04	TRUE	TRUE	1	-3.80809	0
COL4A3	a2b1 complex	BVEC	MACR	0.013	TRUE	TRUE	1	-5.89609	0
COL14A1	a2b1 complex	BVEC	MACR	0.134	TRUE	TRUE	1	-1.94947	0
COL16A1	a2b1 complex	BVEC	MACR	0.015	TRUE	TRUE	1	-5.66769	0
COL4A6	a2b1 complex	BVEC	MACR	0.008	TRUE	TRUE	1	-7.29889	0
COL24A1	a2b1 complex	BVEC	MACR	0.013	TRUE	TRUE	1	-5.84441	0
COL21A1	a2b1 complex	BVEC	MACR	0.009	TRUE	TRUE	1	-6.74028	0
COL12A1	a2b1 complex	BVEC	MACR	0.062	TRUE	TRUE	1	-3.11485	0
LAMC1	a2b1 complex	BVEC	MACR	0.106	TRUE	TRUE	1	-2.30626	0
FN1	a4b1 complex	BVEC	MACR	0.508	TRUE	TRUE	0	-0.334809	0
SPP1	a4b1 complex	BVEC	MACR	0.115	TRUE	TRUE	1	-7.26878	0
TNC	a4b1 complex	BVEC	MACR	0.113	TRUE	TRUE	1	-8.13244	0
VCAM1	a4b1 complex	BVEC	MACR	0.218	FALSE	TRUE	0	-2.2352	0
JAM2	a4b1 complex	BVEC	MACR	0.272	FALSE	TRUE	0	-1.64156	0
FN1	a4b7 complex	BVEC	MACR	0.508	TRUE	TRUE	0	-0.334809	0
VCAM1	a4b7 complex	BVEC	MACR	0.218	FALSE	TRUE	0	-2.2352	0
FN1	a5b1 complex	BVEC	MACR	0.542	TRUE	TRUE	0	-0.334809	0
CD40LG	a5b1 complex	BVEC	MACR	0.146	TRUE	TRUE	1	-8.84489	0
L1CAM	a5b1 complex	BVEC	MACR	0.146	FALSE	TRUE	1	-9.1557	0
FBN1	a5b1 complex	BVEC	MACR	0.346	TRUE	TRUE	0	-1.31951	0
FN1	aVb1 complex	BVEC	MACR	0.457	TRUE	TRUE	1	-0.334809	0
FN1	aVb5 complex	BVEC	MACR	0.479	TRUE	TRUE	0	-0.334809	0
LAMC1	a6b1 complex	BVEC	MACR	0.167	TRUE	TRUE	1	-2.30626	0
SPP1	a9b1 complex	BVEC	MACR	0.037	TRUE	TRUE	1	-7.26878	0
TNC	a9b1 complex	BVEC	MACR	0.036	TRUE	TRUE	1	-8.13244	0
VCAM1	a9b1 complex	BVEC	MACR	0.14	FALSE	TRUE	1	-2.2352	0
BMPR1B_BMPR2	BMP6	BVEC	MACR	0.007	TRUE	FALSE	1	-4.64334	-7.36832
BMR1B_AVR2B	BMP6	BVEC	MACR	0.007	TRUE	FALSE	1	0	-7.36832
BMPR1B_BMPR2	BMP4	BVEC	MACR	0.053	TRUE	FALSE	1	-4.64334	-3.33191
BMR1B_AVR2B	BMP4	BVEC	MACR	0.053	TRUE	FALSE	1	0	-3.33191
TGFbeta receptor1	TGFB1	MACR	BVEC	0.143	TRUE	FALSE	1	0	-2.87772
TGFbeta receptor1	TGFB3	MACR	BVEC	0.078	TRUE	FALSE	1	0	-7.23254
IGF1	a6b4 complex	BVEC	MACR	0.012	TRUE	TRUE	1	-8.00246	0
CADM3	NECTIN3	BVEC	NKC	0.044	FALSE	FALSE	1	-4.09227	-5.11449
CADM1	NECTIN3	BVEC	NKC	0.077	FALSE	FALSE	1	-2.99896	-5.11449
NECTIN2	NECTIN3	BVEC	NKC	0.311	FALSE	FALSE	1	-0.750842	-5.11449
CADM3	CADM1	BVEC	NKC	0.053	FALSE	FALSE	1	-4.09227	-4.38406
CADM1	CADM1	BVEC	NKC	0.086	FALSE	FALSE	1	-2.99896	-4.38406
CRTAM	CADM1	BVEC	NKC	0.024	FALSE	FALSE	1	-9.5852	-4.38406
CADM3	CADM4	BVEC	NKC	0.051	FALSE	FALSE	1	-4.09227	-4.5139
CD44	SPP1	NKC	BVEC	0.567	TRUE	FALSE	1	0.173121	-7.26878
PTGER4	SPP1	NKC	BVEC	0.128	TRUE	FALSE	1	-2.00659	-7.26878
TGFBR3	TGFB1	NKC	BVEC	0.096	TRUE	FALSE	1	-4.15755	-2.87772
TGFBR3	INHA	NKC	BVEC	0.035	TRUE	FALSE	1	-4.15755	-6.13038
TGFBR3	TGFB3	NKC	BVEC	0.031	TRUE	FALSE	1	-4.15755	-7.23254
L1CAM	L1CAM	BVEC	NKC	0.016	FALSE	FALSE	1	-9.1557	-5.00062
HLA-C	FAM3C	BVEC	NKC	0.124	TRUE	FALSE	1	-2.54313	-3.71441
LAMP1	FAM3C	BVEC	NKC	0.062	TRUE	FALSE	1	-4.35817	-3.71441
CXADR	FAM3C	BVEC	NKC	0.07	TRUE	FALSE	1	-3.98536	-3.71441
PGRMC2	CCL4L2	BVEC	NKC	0.724	TRUE	FALSE	0	-1.99566	0.260588
CD74	COPA	BVEC	NKC	0.987	TRUE	FALSE	1	0.925596	-3.74908
CD44	HBEGF	BVEC	NKC	0.027	TRUE	FALSE	1	-5.70927	-4.85578
CD74	APP	BVEC	NKC	0.982	FALSE	FALSE	1	0.925596	-3.93214
TNFRSF6B	FASLG	BVEC	NKC	0.237	TRUE	FALSE	1	-3.4516	-1.38668
NGFR	NTF3	BVEC	NKC	0.002	TRUE	FALSE	1	-8.73528	-9.98923
ADORA2A	NAMPT	BVEC	NKC	0.255	TRUE	FALSE	1	-3.77442	-1.19094
NRP2	VEGFA	BVEC	NKC	0.379	TRUE	FALSE	1	-4.10824	-0.512763
VSIR	CCL4L2	NKC	BVEC	0.076	TRUE	FALSE	1	-4.01398	-3.47401
VSIR	TNF	NKC	BVEC	0.033	TRUE	FALSE	1	-4.01398	-7.65866
IGF2R	IGF2	NKC	BVEC	0.099	TRUE	FALSE	1	-3.12772	-3.57016
NTRK2	NTF3	NKC	BVEC	0.009	TRUE	FALSE	1	-5.98929	-8.19916
CLEC2D	FAM3C	NKC	BVEC	0.066	TRUE	FALSE	1	-4.69943	-3.40854
FLT4	TNF	NKC	BVEC	0.005	TRUE	FALSE	1	-7.42767	-7.65866
ICOS	TNF	NKC	BVEC	0.211	TRUE	FALSE	1	-1.26052	-7.65866
RIPK1	TNF	NKC	BVEC	0.28	TRUE	FALSE	1	-0.850158	-7.65866
RIPK1	TNFSF10	NKC	BVEC	0.649	TRUE	FALSE	0	-0.850158	-0.429259
DPP4	CXCL12	BVEC	NKC	0.026	TRUE	FALSE	1	-8.65902	-4.32412
ACKR3	CXCL12	BVEC	NKC	0.098	TRUE	FALSE	1	-2.77326	-4.32412
NOTCH2	JAG2	BVEC	NKC	0.019	FALSE	FALSE	1	-7.778	-4.86862
NOTCH3	JAG2	BVEC	NKC	0.019	FALSE	FALSE	1	-7.73652	-4.86862
CD46	JAG1	BVEC	NKC	0.264	FALSE	FALSE	0	-1.62217	-2.30052
ACKR4	CCL5	NKC	BVEC	0.084	TRUE	FALSE	1	-9.99386	-2.58683
CXCR3	CXCL12	NKC	BVEC	0.188	TRUE	FALSE	1	-4.24424	-1.62417
LRP1	MDK	NKC	BVEC	0.057	TRUE	FALSE	1	-4.45477	-3.88095
SIRPA	CD47	BVEC	NKC	0.211	FALSE	FALSE	1	-4.80538	-1.36862
SORL1	MDK	NKC	BVEC	0.098	TRUE	FALSE	1	-2.96136	-3.88095
PDGFRA	PDGFA	NKC	BVEC	0.016	TRUE	FALSE	1	-6.05053	-5.90736
MDK	PTPRZ1	BVEC	NKC	0	TRUE	FALSE	1	-3.88095	-13.2877
PTN	PTPRZ1	BVEC	NKC	0	TRUE	FALSE	1	-4.5102	-13.2877
EPHA4	EFNA2	NKC	BVEC	0.065	FALSE	FALSE	1	-7.0829	-3.02237
EPHA4	EFNA1	NKC	BVEC	0.417	TRUE	FALSE	1	-7.0829	-0.275373
EFNB2	EPHA4	BVEC	NKC	0.138	FALSE	FALSE	1	-1.89533	-7.0829
FZD4	WNT2B	NKC	BVEC	0.013	TRUE	FALSE	1	-5.59096	-7.47682
NOTCH2	DLL1	NKC	BVEC	0.142	FALSE	FALSE	1	-3.79985	-2.23854
NOTCH2	JAG1	NKC	BVEC	0.252	FALSE	FALSE	1	-3.79985	-1.20691
NOTCH3	DLL1	NKC	BVEC	0.107	FALSE	FALSE	1	-8.74126	-2.23854
NOTCH3	JAG1	NKC	BVEC	0.218	FALSE	FALSE	1	-8.74126	-1.20691
PLXNB2	PTN	BVEC	NKC	0.188	TRUE	FALSE	1	-1.71727	-3.78727
KDR	VEGFA	NKC	BVEC	0.474	TRUE	FALSE	1	-6.54832	-0.0930826
EPHA2	EFNA2	NKC	BVEC	0.081	FALSE	FALSE	1	-4.64708	-3.02237
EPHA2	EFNA1	NKC	BVEC	0.433	TRUE	FALSE	1	-4.64708	-0.275373
PODXL	SELL	BVEC	NKC	0.153	FALSE	FALSE	1	-2.07516	-3.85445
CXCR4	CXCL12	NKC	BVEC	0.887	TRUE	FALSE	0	0.536176	-1.62417
NCR3	BAG6	BVEC	NKC	0.155	FALSE	FALSE	1	-5.36051	-1.81164
TEK	ANGPT2	NKC	BVEC	0.037	TRUE	FALSE	1	-6.55165	-3.98734
EPHA4	EFNB1	BVEC	NKC	0.12	FALSE	FALSE	1	-2.09788	-7.13478
NGFR	NGF	NKC	BVEC	0.016	TRUE	FALSE	1	-6.5404	-5.56643
SIRPA	CSF1	NKC	BVEC	0.072	TRUE	FALSE	1	-8.45668	-2.82769
TNFSF14	TNFRSF6B	BVEC	NKC	0.022	TRUE	FALSE	1	-9.15622	-4.53799
CSF1R	CSF1	BVEC	NKC	0.049	TRUE	FALSE	1	-10.6858	-3.35214
CD55	ADGRE5	BVEC	NKC	0.626	TRUE	FALSE	0	-2.44061	0.0957314
ALOX5	ALOX5AP	BVEC	NKC	0	FALSE	FALSE	1	-13.2877	-6.8069
SELL	CD34	BVEC	NKC	0.006	FALSE	FALSE	1	-7.61729	-7.2928
SELP	CD34	BVEC	NKC	0.162	FALSE	FALSE	1	-1.65426	-7.2928
SELPLG	SELL	NKC	BVEC	0.123	FALSE	FALSE	1	-2.04658	-7.61729
SELPLG	SELP	NKC	BVEC	0.28	FALSE	FALSE	0	-2.04658	-1.65426
PDGFRA	PDGFC	BVEC	NKC	0.008	TRUE	FALSE	1	-7.43957	-6.47235
FLT4	PDGFC	BVEC	NKC	0.012	TRUE	FALSE	1	-6.27208	-6.47235
TEK	ANGPT4	BVEC	NKC	0.208	TRUE	FALSE	1	-1.29084	-7.05762
COL1A1	a1b1 complex	BVEC	NKC	0.08	TRUE	TRUE	1	-3.10789	0
COL3A1	a1b1 complex	BVEC	NKC	0.059	TRUE	TRUE	1	-3.76348	0
COL4A1	a1b1 complex	BVEC	NKC	0.399	TRUE	TRUE	1	-0.405793	0
COL5A2	a1b1 complex	BVEC	NKC	0.066	TRUE	TRUE	1	-3.49351	0
COL1A2	a1b1 complex	BVEC	NKC	0.082	TRUE	TRUE	1	-3.06359	0
COL4A2	a1b1 complex	BVEC	NKC	0.218	TRUE	TRUE	1	-1.3461	0
COL6A1	a1b1 complex	BVEC	NKC	0.037	TRUE	TRUE	1	-5.08125	0
COL6A2	a1b1 complex	BVEC	NKC	0.027	TRUE	TRUE	1	-6.51446	0
COL5A1	a1b1 complex	BVEC	NKC	0.057	TRUE	TRUE	1	-3.81361	0
COL5A3	a1b1 complex	BVEC	NKC	0.041	TRUE	TRUE	1	-4.67924	0
COL8A1	a1b1 complex	BVEC	NKC	0.038	TRUE	TRUE	1	-4.95439	0
COL4A5	a1b1 complex	BVEC	NKC	0.027	TRUE	TRUE	1	-6.58153	0
COL15A1	a1b1 complex	BVEC	NKC	0.056	TRUE	TRUE	1	-3.85376	0
COL18A1	a1b1 complex	BVEC	NKC	0.122	TRUE	TRUE	1	-2.31974	0
COL4A4	a1b1 complex	BVEC	NKC	0.057	TRUE	TRUE	1	-3.80809	0
COL4A3	a1b1 complex	BVEC	NKC	0.03	TRUE	TRUE	1	-5.89609	0
COL14A1	a1b1 complex	BVEC	NKC	0.151	TRUE	TRUE	1	-1.94947	0
COL16A1	a1b1 complex	BVEC	NKC	0.032	TRUE	TRUE	1	-5.66769	0
COL4A6	a1b1 complex	BVEC	NKC	0.025	TRUE	TRUE	1	-7.29889	0
COL24A1	a1b1 complex	BVEC	NKC	0.03	TRUE	TRUE	1	-5.84441	0
COL21A1	a1b1 complex	BVEC	NKC	0.026	TRUE	TRUE	1	-6.74028	0
COL12A1	a1b1 complex	BVEC	NKC	0.08	TRUE	TRUE	1	-3.11485	0
COL1A1	a2b1 complex	BVEC	NKC	0.064	TRUE	TRUE	1	-3.10789	0
COL3A1	a2b1 complex	BVEC	NKC	0.043	TRUE	TRUE	1	-3.76348	0
COL4A1	a2b1 complex	BVEC	NKC	0.383	TRUE	TRUE	1	-0.405793	0
FN1	a2b1 complex	BVEC	NKC	0.402	TRUE	TRUE	1	-0.334809	0
COL5A2	a2b1 complex	BVEC	NKC	0.05	TRUE	TRUE	1	-3.49351	0
COL1A2	a2b1 complex	BVEC	NKC	0.066	TRUE	TRUE	1	-3.06359	0
COL4A2	a2b1 complex	BVEC	NKC	0.203	TRUE	TRUE	1	-1.3461	0
COL6A1	a2b1 complex	BVEC	NKC	0.021	TRUE	TRUE	1	-5.08125	0
COL6A2	a2b1 complex	BVEC	NKC	0.011	TRUE	TRUE	1	-6.51446	0
COL5A1	a2b1 complex	BVEC	NKC	0.042	TRUE	TRUE	1	-3.81361	0
COL5A3	a2b1 complex	BVEC	NKC	0.026	TRUE	TRUE	1	-4.67924	0
COL8A1	a2b1 complex	BVEC	NKC	0.022	TRUE	TRUE	1	-4.95439	0
COL4A5	a2b1 complex	BVEC	NKC	0.011	TRUE	TRUE	1	-6.58153	0
COL15A1	a2b1 complex	BVEC	NKC	0.041	TRUE	TRUE	1	-3.85376	0
COL18A1	a2b1 complex	BVEC	NKC	0.106	TRUE	TRUE	1	-2.31974	0
COL4A4	a2b1 complex	BVEC	NKC	0.042	TRUE	TRUE	1	-3.80809	0
COL4A3	a2b1 complex	BVEC	NKC	0.014	TRUE	TRUE	1	-5.89609	0
COL14A1	a2b1 complex	BVEC	NKC	0.135	TRUE	TRUE	1	-1.94947	0
COL16A1	a2b1 complex	BVEC	NKC	0.016	TRUE	TRUE	1	-5.66769	0
COL4A6	a2b1 complex	BVEC	NKC	0.009	TRUE	TRUE	1	-7.29889	0
COL24A1	a2b1 complex	BVEC	NKC	0.015	TRUE	TRUE	1	-5.84441	0
COL21A1	a2b1 complex	BVEC	NKC	0.011	TRUE	TRUE	1	-6.74028	0
COL12A1	a2b1 complex	BVEC	NKC	0.064	TRUE	TRUE	1	-3.11485	0
LAMC1	a2b1 complex	BVEC	NKC	0.107	TRUE	TRUE	1	-2.30626	0
FN1	a4b1 complex	BVEC	NKC	0.58	TRUE	TRUE	0	-0.334809	0
SPP1	a4b1 complex	BVEC	NKC	0.187	TRUE	TRUE	1	-7.26878	0
TNC	a4b1 complex	BVEC	NKC	0.186	TRUE	TRUE	1	-8.13244	0
VCAM1	a4b1 complex	BVEC	NKC	0.29	FALSE	TRUE	0	-2.2352	0
JAM2	a4b1 complex	BVEC	NKC	0.344	FALSE	TRUE	0	-1.64156	0
FN1	a4b7 complex	BVEC	NKC	0.525	TRUE	TRUE	0	-0.334809	0
VCAM1	a4b7 complex	BVEC	NKC	0.234	FALSE	TRUE	0	-2.2352	0
FN1	a5b1 complex	BVEC	NKC	0.443	TRUE	TRUE	1	-0.334809	0
CD40LG	a5b1 complex	BVEC	NKC	0.047	TRUE	TRUE	1	-8.84489	0
L1CAM	a5b1 complex	BVEC	NKC	0.047	FALSE	TRUE	1	-9.1557	0
FBN1	a5b1 complex	BVEC	NKC	0.247	TRUE	TRUE	1	-1.31951	0
FN1	aVb1 complex	BVEC	NKC	0.427	TRUE	TRUE	1	-0.334809	0
FN1	aVb5 complex	BVEC	NKC	0.411	TRUE	TRUE	1	-0.334809	0
LAMC1	a6b1 complex	BVEC	NKC	0.152	TRUE	TRUE	1	-2.30626	0
SPP1	a9b1 complex	BVEC	NKC	0.011	TRUE	TRUE	1	-7.26878	0
TNC	a9b1 complex	BVEC	NKC	0.009	TRUE	TRUE	1	-8.13244	0
VCAM1	a9b1 complex	BVEC	NKC	0.114	FALSE	TRUE	1	-2.2352	0
BMPR1B_BMPR2	BMP6	BVEC	NKC	0.009	TRUE	FALSE	1	-4.64334	-6.63699
BMR1B_AVR2B	BMP6	BVEC	NKC	0.009	TRUE	FALSE	1	0	-6.63699
BMPR1B_BMPR2	BMP4	BVEC	NKC	0.027	TRUE	FALSE	1	-4.64334	-4.43509
BMR1B_AVR2B	BMP4	BVEC	NKC	0.027	TRUE	FALSE	1	0	-4.43509
TGFbeta receptor1	TGFB1	NKC	BVEC	0.117	TRUE	FALSE	1	0	-2.87772
TGFbeta receptor1	TGFB3	NKC	BVEC	0.052	TRUE	FALSE	1	0	-7.23254
IGF1	a6b4 complex	BVEC	NKC	0.003	TRUE	TRUE	1	-8.00246	0
CADM3	NECTIN3	BVEC	PC	0.137	FALSE	FALSE	1	-4.09227	-2.2096
CADM1	NECTIN3	BVEC	PC	0.171	FALSE	FALSE	1	-2.99896	-2.2096
NECTIN2	NECTIN3	BVEC	PC	0.405	FALSE	FALSE	0	-0.750842	-2.2096
CADM3	CADM1	BVEC	PC	0.101	FALSE	FALSE	1	-4.09227	-2.79061
CADM1	CADM1	BVEC	PC	0.135	FALSE	FALSE	1	-2.99896	-2.79061
CRTAM	CADM1	BVEC	PC	0.073	FALSE	FALSE	1	-9.5852	-2.79061
CADM3	CADM4	BVEC	PC	0.038	FALSE	FALSE	1	-4.09227	-5.85789
CD44	SPP1	PC	BVEC	0.075	TRUE	FALSE	1	-2.80031	-7.26878
PTGER4	SPP1	PC	BVEC	0.011	TRUE	FALSE	1	-6.01677	-7.26878
TGFBR3	TGFB1	PC	BVEC	0.167	TRUE	FALSE	1	-2.33332	-2.87772
TGFBR3	INHA	PC	BVEC	0.106	TRUE	FALSE	1	-2.33332	-6.13038
TGFBR3	TGFB3	PC	BVEC	0.102	TRUE	FALSE	1	-2.33332	-7.23254
L1CAM	L1CAM	BVEC	PC	0.004	FALSE	FALSE	1	-9.1557	-7.4553
HLA-C	FAM3C	BVEC	PC	0.156	TRUE	FALSE	0.84	-2.54313	-2.83108
LAMP1	FAM3C	BVEC	PC	0.095	TRUE	FALSE	1	-4.35817	-2.83108
CXADR	FAM3C	BVEC	PC	0.102	TRUE	FALSE	1	-3.98536	-2.83108
PGRMC2	CCL4L2	BVEC	PC	0.19	TRUE	FALSE	1	-1.99566	-2.9437
CD74	COPA	BVEC	PC	1.001	TRUE	FALSE	1	0.925596	-3.29613
CD44	HBEGF	BVEC	PC	0.24	TRUE	FALSE	1	-5.70927	-1.11747
CD74	APP	BVEC	PC	1.178	FALSE	FALSE	0	0.925596	-1.12974
TNFRSF6B	FASLG	BVEC	PC	0.051	TRUE	FALSE	1	-3.4516	-6.53172
NGFR	NTF3	BVEC	PC	0.004	TRUE	FALSE	1	-8.73528	-7.62384
ADORA2A	NAMPT	BVEC	PC	0.472	TRUE	FALSE	1	-3.77442	-0.199909
NRP2	VEGFA	BVEC	PC	0.741	TRUE	FALSE	1	-4.10824	0.509161
VSIR	CCL4L2	PC	BVEC	0.055	TRUE	FALSE	1	-5.62023	-3.47401
VSIR	TNF	PC	BVEC	0.013	TRUE	FALSE	1	-5.62023	-7.65866
IGF2R	IGF2	PC	BVEC	0.163	TRUE	FALSE	1	-2.04267	-3.57016
NTRK2	NTF3	PC	BVEC	0.036	TRUE	FALSE	1	-3.86478	-8.19916
CLEC2D	FAM3C	PC	BVEC	0.094	TRUE	FALSE	1	-3.40989	-3.40854
FLT4	TNF	PC	BVEC	0.022	TRUE	FALSE	1	-4.67977	-7.65866
ICOS	TNF	PC	BVEC	0.007	TRUE	FALSE	1	-6.71684	-7.65866
RIPK1	TNF	PC	BVEC	0.213	TRUE	FALSE	1	-1.24767	-7.65866
RIPK1	TNFSF10	PC	BVEC	0.582	TRUE	FALSE	0	-1.24767	-0.429259
DPP4	CXCL12	BVEC	PC	0.062	TRUE	FALSE	1	-8.65902	-3.04867
ACKR3	CXCL12	BVEC	PC	0.133	TRUE	FALSE	1	-2.77326	-3.04867
NOTCH2	JAG2	BVEC	PC	0.039	FALSE	FALSE	1	-7.778	-3.74784
NOTCH3	JAG2	BVEC	PC	0.039	FALSE	FALSE	1	-7.73652	-3.74784
CD46	JAG1	BVEC	PC	0.317	FALSE	FALSE	0	-1.62217	-1.69662
ACKR4	CCL5	PC	BVEC	0.093	TRUE	FALSE	1	-5.65637	-2.58683
CXCR3	CXCL12	PC	BVEC	0.164	TRUE	FALSE	1	-8.34552	-1.62417
LRP1	MDK	PC	BVEC	0.23	TRUE	FALSE	1	-1.34645	-3.88095
SIRPA	CD47	BVEC	PC	0.106	FALSE	FALSE	1	-4.80538	-2.49866
SORL1	MDK	PC	BVEC	0.038	TRUE	FALSE	1	-6.95924	-3.88095
PDGFRA	PDGFA	PC	BVEC	0.1	TRUE	FALSE	1	-2.45039	-5.90736
MDK	PTPRZ1	BVEC	PC	0	TRUE	FALSE	1	-3.88095	-13.2877
PTN	PTPRZ1	BVEC	PC	0	TRUE	FALSE	1	-4.5102	-13.2877
EPHA4	EFNA2	PC	BVEC	0.099	FALSE	FALSE	1	-3.72403	-3.02237
EPHA4	EFNA1	PC	BVEC	0.451	TRUE	FALSE	1	-3.72403	-0.275373
EFNB2	EPHA4	BVEC	PC	0.172	FALSE	FALSE	1	-1.89533	-3.72403
FZD4	WNT2B	PC	BVEC	0.099	TRUE	FALSE	1	-2.3829	-7.47682
NOTCH2	DLL1	PC	BVEC	0.151	FALSE	FALSE	1	-3.48086	-2.23854
NOTCH2	JAG1	PC	BVEC	0.261	FALSE	FALSE	1	-3.48086	-1.20691
NOTCH3	DLL1	PC	BVEC	0.116	FALSE	FALSE	1	-5.58214	-2.23854
NOTCH3	JAG1	PC	BVEC	0.227	FALSE	FALSE	1	-5.58214	-1.20691
PLXNB2	PTN	BVEC	PC	0.615	TRUE	FALSE	0	-1.71727	-0.111152
KDR	VEGFA	PC	BVEC	0.585	TRUE	FALSE	0.41	-2.10193	-0.0930826
EPHA2	EFNA2	PC	BVEC	0.271	FALSE	FALSE	1	-1.25166	-3.02237
EPHA2	EFNA1	PC	BVEC	0.623	TRUE	FALSE	0	-1.25166	-0.275373
PODXL	SELL	BVEC	PC	0	FALSE	FALSE	1	-2.07516	-13.2877
CXCR4	CXCL12	PC	BVEC	0.534	TRUE	FALSE	0.03	-0.427729	-1.62417
NCR3	BAG6	BVEC	PC	0.189	FALSE	FALSE	1	-5.36051	-1.49646
TEK	ANGPT2	PC	BVEC	0.08	TRUE	FALSE	1	-3.35507	-3.98734
EPHA4	EFNB1	BVEC	PC	0.15	FALSE	FALSE	1	-2.09788	-3.92624
NGFR	NGF	PC	BVEC	0.017	TRUE	FALSE	1	-6.2084	-5.56643
SIRPA	CSF1	PC	BVEC	0.101	TRUE	FALSE	1	-4.01123	-2.82769
TNFSF14	TNFRSF6B	BVEC	PC	0.05	TRUE	FALSE	1	-9.15622	-3.34347
CSF1R	CSF1	BVEC	PC	0.107	TRUE	FALSE	1	-10.6858	-2.22246
CD55	ADGRE5	BVEC	PC	0.152	TRUE	FALSE	1	-2.44061	-3.0518
ALOX5	ALOX5AP	BVEC	PC	0	FALSE	FALSE	1	-13.2877	-7.74918
SELL	CD34	BVEC	PC	0.047	FALSE	FALSE	1	-7.61729	-3.48686
SELP	CD34	BVEC	PC	0.203	FALSE	FALSE	1	-1.65426	-3.48686
SELPLG	SELL	PC	BVEC	0.007	FALSE	FALSE	1	-6.89611	-7.61729
SELPLG	SELP	PC	BVEC	0.163	FALSE	FALSE	1	-6.89611	-1.65426
PDGFRA	PDGFC	BVEC	PC	0.061	TRUE	FALSE	1	-7.43957	-3.09741
FLT4	PDGFC	BVEC	PC	0.065	TRUE	FALSE	1	-6.27208	-3.09741
TEK	ANGPT4	BVEC	PC	0.221	TRUE	FALSE	1	-1.29084	-4.91454
COL1A1	a1b1 complex	BVEC	PC	0.123	TRUE	TRUE	1	-3.10789	0
COL3A1	a1b1 complex	BVEC	PC	0.102	TRUE	TRUE	1	-3.76348	0
COL4A1	a1b1 complex	BVEC	PC	0.442	TRUE	TRUE	1	-0.405793	0
COL5A2	a1b1 complex	BVEC	PC	0.109	TRUE	TRUE	1	-3.49351	0
COL1A2	a1b1 complex	BVEC	PC	0.125	TRUE	TRUE	1	-3.06359	0
COL4A2	a1b1 complex	BVEC	PC	0.262	TRUE	TRUE	1	-1.3461	0
COL6A1	a1b1 complex	BVEC	PC	0.08	TRUE	TRUE	1	-5.08125	0
COL6A2	a1b1 complex	BVEC	PC	0.071	TRUE	TRUE	1	-6.51446	0
COL5A1	a1b1 complex	BVEC	PC	0.101	TRUE	TRUE	1	-3.81361	0
COL5A3	a1b1 complex	BVEC	PC	0.085	TRUE	TRUE	1	-4.67924	0
COL8A1	a1b1 complex	BVEC	PC	0.081	TRUE	TRUE	1	-4.95439	0
COL4A5	a1b1 complex	BVEC	PC	0.07	TRUE	TRUE	1	-6.58153	0
COL15A1	a1b1 complex	BVEC	PC	0.1	TRUE	TRUE	1	-3.85376	0
COL18A1	a1b1 complex	BVEC	PC	0.165	TRUE	TRUE	1	-2.31974	0
COL4A4	a1b1 complex	BVEC	PC	0.101	TRUE	TRUE	1	-3.80809	0
COL4A3	a1b1 complex	BVEC	PC	0.073	TRUE	TRUE	1	-5.89609	0
COL14A1	a1b1 complex	BVEC	PC	0.195	TRUE	TRUE	1	-1.94947	0
COL16A1	a1b1 complex	BVEC	PC	0.075	TRUE	TRUE	1	-5.66769	0
COL4A6	a1b1 complex	BVEC	PC	0.068	TRUE	TRUE	1	-7.29889	0
COL24A1	a1b1 complex	BVEC	PC	0.074	TRUE	TRUE	1	-5.84441	0
COL21A1	a1b1 complex	BVEC	PC	0.07	TRUE	TRUE	1	-6.74028	0
COL12A1	a1b1 complex	BVEC	PC	0.123	TRUE	TRUE	1	-3.11485	0
COL1A1	a2b1 complex	BVEC	PC	0.1	TRUE	TRUE	1	-3.10789	0
COL3A1	a2b1 complex	BVEC	PC	0.079	TRUE	TRUE	1	-3.76348	0
COL4A1	a2b1 complex	BVEC	PC	0.419	TRUE	TRUE	1	-0.405793	0
FN1	a2b1 complex	BVEC	PC	0.438	TRUE	TRUE	1	-0.334809	0
COL5A2	a2b1 complex	BVEC	PC	0.086	TRUE	TRUE	1	-3.49351	0
COL1A2	a2b1 complex	BVEC	PC	0.102	TRUE	TRUE	1	-3.06359	0
COL4A2	a2b1 complex	BVEC	PC	0.239	TRUE	TRUE	1	-1.3461	0
COL6A1	a2b1 complex	BVEC	PC	0.057	TRUE	TRUE	1	-5.08125	0
COL6A2	a2b1 complex	BVEC	PC	0.047	TRUE	TRUE	1	-6.51446	0
COL5A1	a2b1 complex	BVEC	PC	0.078	TRUE	TRUE	1	-3.81361	0
COL5A3	a2b1 complex	BVEC	PC	0.062	TRUE	TRUE	1	-4.67924	0
COL8A1	a2b1 complex	BVEC	PC	0.058	TRUE	TRUE	1	-4.95439	0
COL4A5	a2b1 complex	BVEC	PC	0.047	TRUE	TRUE	1	-6.58153	0
COL15A1	a2b1 complex	BVEC	PC	0.077	TRUE	TRUE	1	-3.85376	0
COL18A1	a2b1 complex	BVEC	PC	0.142	TRUE	TRUE	1	-2.31974	0
COL4A4	a2b1 complex	BVEC	PC	0.078	TRUE	TRUE	1	-3.80809	0
COL4A3	a2b1 complex	BVEC	PC	0.05	TRUE	TRUE	1	-5.89609	0
COL14A1	a2b1 complex	BVEC	PC	0.171	TRUE	TRUE	1	-1.94947	0
COL16A1	a2b1 complex	BVEC	PC	0.052	TRUE	TRUE	1	-5.66769	0
COL4A6	a2b1 complex	BVEC	PC	0.045	TRUE	TRUE	1	-7.29889	0
COL24A1	a2b1 complex	BVEC	PC	0.051	TRUE	TRUE	1	-5.84441	0
COL21A1	a2b1 complex	BVEC	PC	0.047	TRUE	TRUE	1	-6.74028	0
COL12A1	a2b1 complex	BVEC	PC	0.1	TRUE	TRUE	1	-3.11485	0
LAMC1	a2b1 complex	BVEC	PC	0.143	TRUE	TRUE	1	-2.30626	0
FN1	a4b1 complex	BVEC	PC	0.465	TRUE	TRUE	0	-0.334809	0
SPP1	a4b1 complex	BVEC	PC	0.072	TRUE	TRUE	1	-7.26878	0
TNC	a4b1 complex	BVEC	PC	0.071	TRUE	TRUE	1	-8.13244	0
VCAM1	a4b1 complex	BVEC	PC	0.175	FALSE	TRUE	0	-2.2352	0
JAM2	a4b1 complex	BVEC	PC	0.229	FALSE	TRUE	0	-1.64156	0
FN1	a4b7 complex	BVEC	PC	0.399	TRUE	TRUE	1	-0.334809	0
VCAM1	a4b7 complex	BVEC	PC	0.109	FALSE	TRUE	1	-2.2352	0
FN1	a5b1 complex	BVEC	PC	0.572	TRUE	TRUE	0	-0.334809	0
CD40LG	a5b1 complex	BVEC	PC	0.177	TRUE	TRUE	1	-8.84489	0
L1CAM	a5b1 complex	BVEC	PC	0.177	FALSE	TRUE	1	-9.1557	0
FBN1	a5b1 complex	BVEC	PC	0.376	TRUE	TRUE	0	-1.31951	0
FN1	aVb1 complex	BVEC	PC	0.498	TRUE	TRUE	0	-0.334809	0
FN1	aVb5 complex	BVEC	PC	0.438	TRUE	TRUE	1	-0.334809	0
LAMC1	a6b1 complex	BVEC	PC	0.181	TRUE	TRUE	0.23	-2.30626	0
SPP1	a9b1 complex	BVEC	PC	0.106	TRUE	TRUE	1	-7.26878	0
TNC	a9b1 complex	BVEC	PC	0.104	TRUE	TRUE	1	-8.13244	0
VCAM1	a9b1 complex	BVEC	PC	0.209	FALSE	TRUE	0	-2.2352	0
BMPR1B_BMPR2	BMP6	BVEC	PC	0.043	TRUE	FALSE	1	-4.64334	-3.67648
BMR1B_AVR2B	BMP6	BVEC	PC	0.043	TRUE	FALSE	1	0	-3.67648
BMPR1B_BMPR2	BMP4	BVEC	PC	0.172	TRUE	FALSE	1	-4.64334	-1.56855
BMR1B_AVR2B	BMP4	BVEC	PC	0.172	TRUE	FALSE	1	0	-1.56855
TGFbeta receptor1	TGFB1	PC	BVEC	0.158	TRUE	FALSE	1	0	-2.87772
TGFbeta receptor1	TGFB3	PC	BVEC	0.093	TRUE	FALSE	1	0	-7.23254
IGF1	a6b4 complex	BVEC	PC	0.017	TRUE	TRUE	1	-8.00246	0
CADM3	NECTIN3	BVEC	PNKC	0.039	FALSE	FALSE	1	-4.09227	-5.64538
CADM1	NECTIN3	BVEC	PNKC	0.072	FALSE	FALSE	1	-2.99896	-5.64538
NECTIN2	NECTIN3	BVEC	PNKC	0.307	FALSE	FALSE	1	-0.750842	-5.64538
CADM3	CADM1	BVEC	PNKC	0.062	FALSE	FALSE	1	-4.09227	-3.93596
CADM1	CADM1	BVEC	PNKC	0.095	FALSE	FALSE	1	-2.99896	-3.93596
CRTAM	CADM1	BVEC	PNKC	0.033	FALSE	FALSE	1	-9.5852	-3.93596
CADM3	CADM4	BVEC	PNKC	0.04	FALSE	FALSE	1	-4.09227	-5.57863
CD44	SPP1	PNKC	BVEC	0.679	TRUE	FALSE	1	0.435608	-7.26878
PTGER4	SPP1	PNKC	BVEC	0.152	TRUE	FALSE	1	-1.7512	-7.26878
TGFBR3	TGFB1	PNKC	BVEC	0.112	TRUE	FALSE	1	-3.51954	-2.87772
TGFBR3	INHA	PNKC	BVEC	0.051	TRUE	FALSE	1	-3.51954	-6.13038
TGFBR3	TGFB3	PNKC	BVEC	0.047	TRUE	FALSE	1	-3.51954	-7.23254
L1CAM	L1CAM	BVEC	PNKC	0	FALSE	FALSE	1	-9.1557	-13.2877
HLA-C	FAM3C	BVEC	PNKC	0.108	TRUE	FALSE	1	-2.54313	-4.51663
LAMP1	FAM3C	BVEC	PNKC	0.046	TRUE	FALSE	1	-4.35817	-4.51663
CXADR	FAM3C	BVEC	PNKC	0.053	TRUE	FALSE	1	-3.98536	-4.51663
PGRMC2	CCL4L2	BVEC	PNKC	0.801	TRUE	FALSE	0	-1.99566	0.434319
CD74	COPA	BVEC	PNKC	1.018	TRUE	FALSE	0	0.925596	-2.87565
CD44	HBEGF	BVEC	PNKC	0.02	TRUE	FALSE	1	-5.70927	-5.62157
CD74	APP	BVEC	PNKC	0.999	FALSE	FALSE	1	0.925596	-3.33266
TNFRSF6B	FASLG	BVEC	PNKC	0.301	TRUE	FALSE	1	-3.4516	-0.971805
NGFR	NTF3	BVEC	PNKC	0	TRUE	FALSE	1	-8.73528	-13.2877
ADORA2A	NAMPT	BVEC	PNKC	0.3	TRUE	FALSE	1	-3.77442	-0.924471
NRP2	VEGFA	BVEC	PNKC	0.545	TRUE	FALSE	1	-4.10824	0.0470419
VSIR	CCL4L2	PNKC	BVEC	0.15	TRUE	FALSE	1	-2.25494	-3.47401
VSIR	TNF	PNKC	BVEC	0.107	TRUE	FALSE	1	-2.25494	-7.65866
IGF2R	IGF2	PNKC	BVEC	0.115	TRUE	FALSE	1	-2.77805	-3.57016
NTRK2	NTF3	PNKC	BVEC	0	TRUE	FALSE	1	-13.2877	-8.19916
CLEC2D	FAM3C	PNKC	BVEC	0.08	TRUE	FALSE	1	-3.93975	-3.40854
FLT4	TNF	PNKC	BVEC	0	TRUE	FALSE	1	-13.2877	-7.65866
ICOS	TNF	PNKC	BVEC	0.404	TRUE	FALSE	1	-0.315127	-7.65866
RIPK1	TNF	PNKC	BVEC	0.444	TRUE	FALSE	1	-0.180189	-7.65866
RIPK1	TNFSF10	PNKC	BVEC	0.813	TRUE	FALSE	0	-0.180189	-0.429259
DPP4	CXCL12	BVEC	PNKC	0.015	TRUE	FALSE	1	-8.65902	-5.17402
ACKR3	CXCL12	BVEC	PNKC	0.087	TRUE	FALSE	1	-2.77326	-5.17402
NOTCH2	JAG2	BVEC	PNKC	0.012	FALSE	FALSE	1	-7.778	-5.70695
NOTCH3	JAG2	BVEC	PNKC	0.012	FALSE	FALSE	1	-7.73652	-5.70695
CD46	JAG1	BVEC	PNKC	0.2	FALSE	FALSE	1	-1.62217	-3.71247
ACKR4	CCL5	PNKC	BVEC	0	TRUE	FALSE	1	-13.2877	-2.58683
CXCR3	CXCL12	PNKC	BVEC	0.246	TRUE	FALSE	0	-2.57109	-1.62417
LRP1	MDK	PNKC	BVEC	0.039	TRUE	FALSE	1	-6.65136	-3.88095
SIRPA	CD47	BVEC	PNKC	0.254	FALSE	FALSE	1	-4.80538	-1.08041
SORL1	MDK	PNKC	BVEC	0.132	TRUE	FALSE	1	-2.35334	-3.88095
PDGFRA	PDGFA	PNKC	BVEC	0	TRUE	FALSE	1	-13.2877	-5.90736
MDK	PTPRZ1	BVEC	PNKC	0	TRUE	FALSE	1	-3.88095	-13.2877
PTN	PTPRZ1	BVEC	PNKC	0	TRUE	FALSE	1	-4.5102	-13.2877
EPHA4	EFNA2	PNKC	BVEC	0	FALSE	FALSE	1	-13.2877	-3.02237
EPHA4	EFNA1	PNKC	BVEC	0	TRUE	FALSE	1	-13.2877	-0.275373
EFNB2	EPHA4	BVEC	PNKC	0	FALSE	FALSE	1	-1.89533	-13.2877
FZD4	WNT2B	PNKC	BVEC	0.007	TRUE	FALSE	1	-6.75023	-7.47682
NOTCH2	DLL1	PNKC	BVEC	0.133	FALSE	FALSE	1	-4.22225	-2.23854
NOTCH2	JAG1	PNKC	BVEC	0.243	FALSE	FALSE	1	-4.22225	-1.20691
NOTCH3	DLL1	PNKC	BVEC	0	FALSE	FALSE	1	-13.2877	-2.23854
NOTCH3	JAG1	PNKC	BVEC	0	FALSE	FALSE	1	-13.2877	-1.20691
PLXNB2	PTN	BVEC	PNKC	0.178	TRUE	FALSE	1	-1.71727	-4.27511
KDR	VEGFA	PNKC	BVEC	0.482	TRUE	FALSE	1	-5.18557	-0.0930826
EPHA2	EFNA2	PNKC	BVEC	0	FALSE	FALSE	1	-13.2877	-3.02237
EPHA2	EFNA1	PNKC	BVEC	0	TRUE	FALSE	1	-13.2877	-0.275373
PODXL	SELL	BVEC	PNKC	0.142	FALSE	FALSE	1	-2.07516	-4.38579
CXCR4	CXCL12	PNKC	BVEC	1.056	TRUE	FALSE	0	0.838818	-1.62417
NCR3	BAG6	BVEC	PNKC	0.241	FALSE	FALSE	1	-5.36051	-1.12928
TEK	ANGPT2	PNKC	BVEC	0.036	TRUE	FALSE	1	-6.75023	-3.98734
EPHA4	EFNB1	BVEC	PNKC	0.133	FALSE	FALSE	1	-2.09788	-4.91057
NGFR	NGF	PNKC	BVEC	0	TRUE	FALSE	1	-13.2877	-5.56643
SIRPA	CSF1	PNKC	BVEC	0	TRUE	FALSE	1	-13.2877	-2.82769
TNFSF14	TNFRSF6B	BVEC	PNKC	0.023	TRUE	FALSE	1	-9.15622	-4.48617
CSF1R	CSF1	BVEC	PNKC	0.098	TRUE	FALSE	1	-10.6858	-2.35052
CD55	ADGRE5	BVEC	PNKC	0.613	TRUE	FALSE	0	-2.44061	0.0597621
ALOX5	ALOX5AP	BVEC	PNKC	0	FALSE	FALSE	1	-13.2877	-4.14941
SELL	CD34	BVEC	PNKC	0.012	FALSE	FALSE	1	-7.61729	-5.66142
SELP	CD34	BVEC	PNKC	0.169	FALSE	FALSE	1	-1.65426	-5.66142
SELPLG	SELL	PNKC	BVEC	0.146	FALSE	FALSE	1	-1.80063	-7.61729
SELPLG	SELP	PNKC	BVEC	0.302	FALSE	FALSE	0	-1.80063	-1.65426
PDGFRA	PDGFC	BVEC	PNKC	0	TRUE	FALSE	1	-7.43957	-13.2877
FLT4	PDGFC	BVEC	PNKC	0	TRUE	FALSE	1	-6.27208	-13.2877
TEK	ANGPT4	BVEC	PNKC	0	TRUE	FALSE	1	-1.29084	-13.2877
COL1A1	a1b1 complex	BVEC	PNKC	0.113	TRUE	TRUE	1	-3.10789	0
COL3A1	a1b1 complex	BVEC	PNKC	0.091	TRUE	TRUE	1	-3.76348	0
COL4A1	a1b1 complex	BVEC	PNKC	0.432	TRUE	TRUE	1	-0.405793	0
COL5A2	a1b1 complex	BVEC	PNKC	0.099	TRUE	TRUE	1	-3.49351	0
COL1A2	a1b1 complex	BVEC	PNKC	0.114	TRUE	TRUE	1	-3.06359	0
COL4A2	a1b1 complex	BVEC	PNKC	0.251	TRUE	TRUE	1	-1.3461	0
COL6A1	a1b1 complex	BVEC	PNKC	0.069	TRUE	TRUE	1	-5.08125	0
COL6A2	a1b1 complex	BVEC	PNKC	0.06	TRUE	TRUE	1	-6.51446	0
COL5A1	a1b1 complex	BVEC	PNKC	0.09	TRUE	TRUE	1	-3.81361	0
COL5A3	a1b1 complex	BVEC	PNKC	0.074	TRUE	TRUE	1	-4.67924	0
COL8A1	a1b1 complex	BVEC	PNKC	0.071	TRUE	TRUE	1	-4.95439	0
COL4A5	a1b1 complex	BVEC	PNKC	0.06	TRUE	TRUE	1	-6.58153	0
COL15A1	a1b1 complex	BVEC	PNKC	0.089	TRUE	TRUE	1	-3.85376	0
COL18A1	a1b1 complex	BVEC	PNKC	0.155	TRUE	TRUE	1	-2.31974	0
COL4A4	a1b1 complex	BVEC	PNKC	0.09	TRUE	TRUE	1	-3.80809	0
COL4A3	a1b1 complex	BVEC	PNKC	0.063	TRUE	TRUE	1	-5.89609	0
COL14A1	a1b1 complex	BVEC	PNKC	0.184	TRUE	TRUE	1	-1.94947	0
COL16A1	a1b1 complex	BVEC	PNKC	0.064	TRUE	TRUE	1	-5.66769	0
COL4A6	a1b1 complex	BVEC	PNKC	0.058	TRUE	TRUE	1	-7.29889	0
COL24A1	a1b1 complex	BVEC	PNKC	0.063	TRUE	TRUE	1	-5.84441	0
COL21A1	a1b1 complex	BVEC	PNKC	0.059	TRUE	TRUE	1	-6.74028	0
COL12A1	a1b1 complex	BVEC	PNKC	0.112	TRUE	TRUE	1	-3.11485	0
COL1A1	a2b1 complex	BVEC	PNKC	0	TRUE	TRUE	1	-3.10789	0
COL3A1	a2b1 complex	BVEC	PNKC	0	TRUE	TRUE	1	-3.76348	0
COL4A1	a2b1 complex	BVEC	PNKC	0	TRUE	TRUE	1	-0.405793	0
FN1	a2b1 complex	BVEC	PNKC	0	TRUE	TRUE	1	-0.334809	0
COL5A2	a2b1 complex	BVEC	PNKC	0	TRUE	TRUE	1	-3.49351	0
COL1A2	a2b1 complex	BVEC	PNKC	0	TRUE	TRUE	1	-3.06359	0
COL4A2	a2b1 complex	BVEC	PNKC	0	TRUE	TRUE	1	-1.3461	0
COL6A1	a2b1 complex	BVEC	PNKC	0	TRUE	TRUE	1	-5.08125	0
COL6A2	a2b1 complex	BVEC	PNKC	0	TRUE	TRUE	1	-6.51446	0
COL5A1	a2b1 complex	BVEC	PNKC	0	TRUE	TRUE	1	-3.81361	0
COL5A3	a2b1 complex	BVEC	PNKC	0	TRUE	TRUE	1	-4.67924	0
COL8A1	a2b1 complex	BVEC	PNKC	0	TRUE	TRUE	1	-4.95439	0
COL4A5	a2b1 complex	BVEC	PNKC	0	TRUE	TRUE	1	-6.58153	0
COL15A1	a2b1 complex	BVEC	PNKC	0	TRUE	TRUE	1	-3.85376	0
COL18A1	a2b1 complex	BVEC	PNKC	0	TRUE	TRUE	1	-2.31974	0
COL4A4	a2b1 complex	BVEC	PNKC	0	TRUE	TRUE	1	-3.80809	0
COL4A3	a2b1 complex	BVEC	PNKC	0	TRUE	TRUE	1	-5.89609	0
COL14A1	a2b1 complex	BVEC	PNKC	0	TRUE	TRUE	1	-1.94947	0
COL16A1	a2b1 complex	BVEC	PNKC	0	TRUE	TRUE	1	-5.66769	0
COL4A6	a2b1 complex	BVEC	PNKC	0	TRUE	TRUE	1	-7.29889	0
COL24A1	a2b1 complex	BVEC	PNKC	0	TRUE	TRUE	1	-5.84441	0
COL21A1	a2b1 complex	BVEC	PNKC	0	TRUE	TRUE	1	-6.74028	0
COL12A1	a2b1 complex	BVEC	PNKC	0	TRUE	TRUE	1	-3.11485	0
LAMC1	a2b1 complex	BVEC	PNKC	0	TRUE	TRUE	1	-2.30626	0
FN1	a4b1 complex	BVEC	PNKC	0.709	TRUE	TRUE	0	-0.334809	0
SPP1	a4b1 complex	BVEC	PNKC	0.315	TRUE	TRUE	1	-7.26878	0
TNC	a4b1 complex	BVEC	PNKC	0.314	TRUE	TRUE	1	-8.13244	0
VCAM1	a4b1 complex	BVEC	PNKC	0.418	FALSE	TRUE	0	-2.2352	0
JAM2	a4b1 complex	BVEC	PNKC	0.472	FALSE	TRUE	0	-1.64156	0
FN1	a4b7 complex	BVEC	PNKC	0.703	TRUE	TRUE	0	-0.334809	0
VCAM1	a4b7 complex	BVEC	PNKC	0.412	FALSE	TRUE	0	-2.2352	0
FN1	a5b1 complex	BVEC	PNKC	0.46	TRUE	TRUE	0	-0.334809	0
CD40LG	a5b1 complex	BVEC	PNKC	0.065	TRUE	TRUE	1	-8.84489	0
L1CAM	a5b1 complex	BVEC	PNKC	0.065	FALSE	TRUE	1	-9.1557	0
FBN1	a5b1 complex	BVEC	PNKC	0.264	TRUE	TRUE	0.01	-1.31951	0
FN1	aVb1 complex	BVEC	PNKC	0.413	TRUE	TRUE	1	-0.334809	0
FN1	aVb5 complex	BVEC	PNKC	0.449	TRUE	TRUE	1	-0.334809	0
LAMC1	a6b1 complex	BVEC	PNKC	0.161	TRUE	TRUE	1	-2.30626	0
SPP1	a9b1 complex	BVEC	PNKC	0.012	TRUE	TRUE	1	-7.26878	0
TNC	a9b1 complex	BVEC	PNKC	0.011	TRUE	TRUE	1	-8.13244	0
VCAM1	a9b1 complex	BVEC	PNKC	0.115	FALSE	TRUE	1	-2.2352	0
BMPR1B_BMPR2	BMP6	BVEC	PNKC	0	TRUE	FALSE	1	-4.64334	-13.2877
BMR1B_AVR2B	BMP6	BVEC	PNKC	0	TRUE	FALSE	1	0	-13.2877
BMPR1B_BMPR2	BMP4	BVEC	PNKC	0.039	TRUE	FALSE	1	-4.64334	-3.80951
BMR1B_AVR2B	BMP4	BVEC	PNKC	0.039	TRUE	FALSE	1	0	-3.80951
TGFbeta receptor1	TGFB1	PNKC	BVEC	0.134	TRUE	FALSE	1	0	-2.87772
TGFbeta receptor1	TGFB3	PNKC	BVEC	0.07	TRUE	FALSE	1	0	-7.23254
IGF1	a6b4 complex	BVEC	PNKC	0	TRUE	TRUE	1	-8.00246	0
CADM3	NECTIN3	BVEC	SMC	0.123	FALSE	FALSE	1	-4.09227	-2.4117
CADM1	NECTIN3	BVEC	SMC	0.156	FALSE	FALSE	1	-2.99896	-2.4117
NECTIN2	NECTIN3	BVEC	SMC	0.391	FALSE	FALSE	0	-0.750842	-2.4117
CADM3	CADM1	BVEC	SMC	0.043	FALSE	FALSE	1	-4.09227	-5.17985
CADM1	CADM1	BVEC	SMC	0.076	FALSE	FALSE	1	-2.99896	-5.17985
CRTAM	CADM1	BVEC	SMC	0.014	FALSE	FALSE	1	-9.5852	-5.17985
CADM3	CADM4	BVEC	SMC	0.042	FALSE	FALSE	1	-4.09227	-5.33776
CD44	SPP1	SMC	BVEC	0.102	TRUE	FALSE	1	-2.33585	-7.26878
PTGER4	SPP1	SMC	BVEC	0.006	TRUE	FALSE	1	-7.66719	-7.26878
TGFBR3	TGFB1	SMC	BVEC	0.157	TRUE	FALSE	1	-2.48569	-2.87772
TGFBR3	INHA	SMC	BVEC	0.096	TRUE	FALSE	1	-2.48569	-6.13038
TGFBR3	TGFB3	SMC	BVEC	0.092	TRUE	FALSE	1	-2.48569	-7.23254
L1CAM	L1CAM	BVEC	SMC	0	FALSE	FALSE	1	-9.1557	-13.2877
HLA-C	FAM3C	BVEC	SMC	0.143	TRUE	FALSE	1	-2.54313	-3.11512
LAMP1	FAM3C	BVEC	SMC	0.082	TRUE	FALSE	1	-4.35817	-3.11512
CXADR	FAM3C	BVEC	SMC	0.089	TRUE	FALSE	1	-3.98536	-3.11512
PGRMC2	CCL4L2	BVEC	SMC	0.176	TRUE	FALSE	1	-1.99566	-3.29217
CD74	COPA	BVEC	SMC	0.975	TRUE	FALSE	1	0.925596	-4.27569
CD44	HBEGF	BVEC	SMC	0.11	TRUE	FALSE	1	-5.70927	-2.30842
CD74	APP	BVEC	SMC	1.278	FALSE	FALSE	0	0.925596	-0.606673
TNFRSF6B	FASLG	BVEC	SMC	0	TRUE	FALSE	1	-3.4516	-13.2877
NGFR	NTF3	BVEC	SMC	0.187	TRUE	FALSE	1	-8.73528	-1.43065
ADORA2A	NAMPT	BVEC	SMC	0.319	TRUE	FALSE	1	-3.77442	-0.825237
NRP2	VEGFA	BVEC	SMC	0.593	TRUE	FALSE	1	-4.10824	0.173957
VSIR	CCL4L2	SMC	BVEC	0.061	TRUE	FALSE	1	-4.96574	-3.47401
VSIR	TNF	SMC	BVEC	0.018	TRUE	FALSE	1	-4.96574	-7.65866
IGF2R	IGF2	SMC	BVEC	0.219	TRUE	FALSE	1	-1.49874	-3.57016
NTRK2	NTF3	SMC	BVEC	0.118	TRUE	FALSE	1	-2.09668	-8.19916
CLEC2D	FAM3C	SMC	BVEC	0.071	TRUE	FALSE	1	-4.36672	-3.40854
FLT4	TNF	SMC	BVEC	0	TRUE	FALSE	1	-13.2877	-7.65866
ICOS	TNF	SMC	BVEC	0.006	TRUE	FALSE	1	-7.08252	-7.65866
RIPK1	TNF	SMC	BVEC	0.159	TRUE	FALSE	1	-1.67905	-7.65866
RIPK1	TNFSF10	SMC	BVEC	0.527	TRUE	FALSE	0	-1.67905	-0.429259
DPP4	CXCL12	BVEC	SMC	0.259	TRUE	FALSE	1	-8.65902	-0.955803
ACKR3	CXCL12	BVEC	SMC	0.331	TRUE	FALSE	1	-2.77326	-0.955803
NOTCH2	JAG2	BVEC	SMC	0.01	FALSE	FALSE	1	-7.778	-6.0432
NOTCH3	JAG2	BVEC	SMC	0.01	FALSE	FALSE	1	-7.73652	-6.0432
CD46	JAG1	BVEC	SMC	0.612	FALSE	FALSE	0	-1.62217	-0.154003
ACKR4	CCL5	SMC	BVEC	0	TRUE	FALSE	1	-13.2877	-2.58683
CXCR3	CXCL12	SMC	BVEC	0	TRUE	FALSE	1	-13.2877	-1.62417
LRP1	MDK	SMC	BVEC	0.342	TRUE	FALSE	1	-0.696832	-3.88095
SIRPA	CD47	BVEC	SMC	0.058	FALSE	FALSE	1	-4.80538	-3.64883
SORL1	MDK	SMC	BVEC	0.057	TRUE	FALSE	1	-4.416	-3.88095
PDGFRA	PDGFA	SMC	BVEC	0.023	TRUE	FALSE	1	-5.03337	-5.90736
MDK	PTPRZ1	BVEC	SMC	0	TRUE	FALSE	1	-3.88095	-13.2877
PTN	PTPRZ1	BVEC	SMC	0	TRUE	FALSE	1	-4.5102	-13.2877
EPHA4	EFNA2	SMC	BVEC	0.08	FALSE	FALSE	1	-4.74385	-3.02237
EPHA4	EFNA1	SMC	BVEC	0.432	TRUE	FALSE	1	-4.74385	-0.275373
EFNB2	EPHA4	BVEC	SMC	0.153	FALSE	FALSE	1	-1.89533	-4.74385
FZD4	WNT2B	SMC	BVEC	0.099	TRUE	FALSE	1	-2.37113	-7.47682
NOTCH2	DLL1	SMC	BVEC	0.19	FALSE	FALSE	0	-2.57623	-2.23854
NOTCH2	JAG1	SMC	BVEC	0.3	FALSE	FALSE	0	-2.57623	-1.20691
NOTCH3	DLL1	SMC	BVEC	0.22	FALSE	FALSE	0	-2.12488	-2.23854
NOTCH3	JAG1	SMC	BVEC	0.331	FALSE	FALSE	0	-2.12488	-1.20691
PLXNB2	PTN	BVEC	SMC	0.465	TRUE	FALSE	0	-1.71727	-0.673849
KDR	VEGFA	SMC	BVEC	0.475	TRUE	FALSE	1	-6.24526	-0.0930826
EPHA2	EFNA2	SMC	BVEC	0.223	FALSE	FALSE	1	-1.62999	-3.02237
EPHA2	EFNA1	SMC	BVEC	0.575	TRUE	FALSE	0	-1.62999	-0.275373
PODXL	SELL	BVEC	SMC	0	FALSE	FALSE	1	-2.07516	-13.2877
CXCR4	CXCL12	SMC	BVEC	0.353	TRUE	FALSE	1	-1.38998	-1.62417
NCR3	BAG6	BVEC	SMC	0.108	FALSE	FALSE	1	-5.36051	-2.38921
TEK	ANGPT2	SMC	BVEC	0.038	TRUE	FALSE	1	-6.16996	-3.98734
EPHA4	EFNB1	BVEC	SMC	0.138	FALSE	FALSE	1	-2.09788	-4.56667
NGFR	NGF	SMC	BVEC	0.019	TRUE	FALSE	1	-5.91634	-5.56643
SIRPA	CSF1	SMC	BVEC	0.072	TRUE	FALSE	1	-7.86395	-2.82769
TNFSF14	TNFRSF6B	BVEC	SMC	0.008	TRUE	FALSE	1	-9.15622	-6.12267
CSF1R	CSF1	BVEC	SMC	0.091	TRUE	FALSE	1	-10.6858	-2.46121
CD55	ADGRE5	BVEC	SMC	0.19	TRUE	FALSE	0.99	-2.44061	-2.34496
ALOX5	ALOX5AP	BVEC	SMC	0	FALSE	FALSE	1	-13.2877	-8.28053
SELL	CD34	BVEC	SMC	0.013	FALSE	FALSE	1	-7.61729	-5.63182
SELP	CD34	BVEC	SMC	0.169	FALSE	FALSE	1	-1.65426	-5.63182
SELPLG	SELL	SMC	BVEC	0.003	FALSE	FALSE	1	-9.36928	-7.61729
SELPLG	SELP	SMC	BVEC	0.16	FALSE	FALSE	1	-9.36928	-1.65426
PDGFRA	PDGFC	BVEC	SMC	0.045	TRUE	FALSE	1	-7.43957	-3.58213
FLT4	PDGFC	BVEC	SMC	0.048	TRUE	FALSE	1	-6.27208	-3.58213
TEK	ANGPT4	BVEC	SMC	0.226	TRUE	FALSE	1	-1.29084	-4.51254
COL1A1	a1b1 complex	BVEC	SMC	0.53	TRUE	TRUE	1	-3.10789	0
COL3A1	a1b1 complex	BVEC	SMC	0.509	TRUE	TRUE	1	-3.76348	0
COL4A1	a1b1 complex	BVEC	SMC	0.849	TRUE	TRUE	0	-0.405793	0
COL5A2	a1b1 complex	BVEC	SMC	0.516	TRUE	TRUE	1	-3.49351	0
COL1A2	a1b1 complex	BVEC	SMC	0.532	TRUE	TRUE	1	-3.06359	0
COL4A2	a1b1 complex	BVEC	SMC	0.669	TRUE	TRUE	0	-1.3461	0
COL6A1	a1b1 complex	BVEC	SMC	0.487	TRUE	TRUE	1	-5.08125	0
COL6A2	a1b1 complex	BVEC	SMC	0.477	TRUE	TRUE	1	-6.51446	0
COL5A1	a1b1 complex	BVEC	SMC	0.508	TRUE	TRUE	1	-3.81361	0
COL5A3	a1b1 complex	BVEC	SMC	0.491	TRUE	TRUE	1	-4.67924	0
COL8A1	a1b1 complex	BVEC	SMC	0.488	TRUE	TRUE	1	-4.95439	0
COL4A5	a1b1 complex	BVEC	SMC	0.477	TRUE	TRUE	1	-6.58153	0
COL15A1	a1b1 complex	BVEC	SMC	0.507	TRUE	TRUE	1	-3.85376	0
COL18A1	a1b1 complex	BVEC	SMC	0.572	TRUE	TRUE	0	-2.31974	0
COL4A4	a1b1 complex	BVEC	SMC	0.508	TRUE	TRUE	1	-3.80809	0
COL4A3	a1b1 complex	BVEC	SMC	0.48	TRUE	TRUE	1	-5.89609	0
COL14A1	a1b1 complex	BVEC	SMC	0.601	TRUE	TRUE	0	-1.94947	0
COL16A1	a1b1 complex	BVEC	SMC	0.482	TRUE	TRUE	1	-5.66769	0
COL4A6	a1b1 complex	BVEC	SMC	0.475	TRUE	TRUE	1	-7.29889	0
COL24A1	a1b1 complex	BVEC	SMC	0.481	TRUE	TRUE	1	-5.84441	0
COL21A1	a1b1 complex	BVEC	SMC	0.477	TRUE	TRUE	1	-6.74028	0
COL12A1	a1b1 complex	BVEC	SMC	0.53	TRUE	TRUE	1	-3.11485	0
COL1A1	a2b1 complex	BVEC	SMC	0.076	TRUE	TRUE	1	-3.10789	0
COL3A1	a2b1 complex	BVEC	SMC	0.055	TRUE	TRUE	1	-3.76348	0
COL4A1	a2b1 complex	BVEC	SMC	0.395	TRUE	TRUE	1	-0.405793	0
FN1	a2b1 complex	BVEC	SMC	0.414	TRUE	TRUE	1	-0.334809	0
COL5A2	a2b1 complex	BVEC	SMC	0.062	TRUE	TRUE	1	-3.49351	0
COL1A2	a2b1 complex	BVEC	SMC	0.078	TRUE	TRUE	1	-3.06359	0
COL4A2	a2b1 complex	BVEC	SMC	0.214	TRUE	TRUE	1	-1.3461	0
COL6A1	a2b1 complex	BVEC	SMC	0.033	TRUE	TRUE	1	-5.08125	0
COL6A2	a2b1 complex	BVEC	SMC	0.023	TRUE	TRUE	1	-6.51446	0
COL5A1	a2b1 complex	BVEC	SMC	0.053	TRUE	TRUE	1	-3.81361	0
COL5A3	a2b1 complex	BVEC	SMC	0.037	TRUE	TRUE	1	-4.67924	0
COL8A1	a2b1 complex	BVEC	SMC	0.034	TRUE	TRUE	1	-4.95439	0
COL4A5	a2b1 complex	BVEC	SMC	0.023	TRUE	TRUE	1	-6.58153	0
COL15A1	a2b1 complex	BVEC	SMC	0.052	TRUE	TRUE	1	-3.85376	0
COL18A1	a2b1 complex	BVEC	SMC	0.118	TRUE	TRUE	1	-2.31974	0
COL4A4	a2b1 complex	BVEC	SMC	0.053	TRUE	TRUE	1	-3.80809	0
COL4A3	a2b1 complex	BVEC	SMC	0.026	TRUE	TRUE	1	-5.89609	0
COL14A1	a2b1 complex	BVEC	SMC	0.147	TRUE	TRUE	1	-1.94947	0
COL16A1	a2b1 complex	BVEC	SMC	0.028	TRUE	TRUE	1	-5.66769	0
COL4A6	a2b1 complex	BVEC	SMC	0.021	TRUE	TRUE	1	-7.29889	0
COL24A1	a2b1 complex	BVEC	SMC	0.026	TRUE	TRUE	1	-5.84441	0
COL21A1	a2b1 complex	BVEC	SMC	0.022	TRUE	TRUE	1	-6.74028	0
COL12A1	a2b1 complex	BVEC	SMC	0.075	TRUE	TRUE	1	-3.11485	0
LAMC1	a2b1 complex	BVEC	SMC	0.119	TRUE	TRUE	1	-2.30626	0
FN1	a4b1 complex	BVEC	SMC	0.496	TRUE	TRUE	0	-0.334809	0
SPP1	a4b1 complex	BVEC	SMC	0.103	TRUE	TRUE	1	-7.26878	0
TNC	a4b1 complex	BVEC	SMC	0.101	TRUE	TRUE	1	-8.13244	0
VCAM1	a4b1 complex	BVEC	SMC	0.206	FALSE	TRUE	0	-2.2352	0
JAM2	a4b1 complex	BVEC	SMC	0.26	FALSE	TRUE	0	-1.64156	0
FN1	a4b7 complex	BVEC	SMC	0.399	TRUE	TRUE	1	-0.334809	0
VCAM1	a4b7 complex	BVEC	SMC	0.109	FALSE	TRUE	1	-2.2352	0
FN1	a5b1 complex	BVEC	SMC	0.549	TRUE	TRUE	0	-0.334809	0
CD40LG	a5b1 complex	BVEC	SMC	0.154	TRUE	TRUE	1	-8.84489	0
L1CAM	a5b1 complex	BVEC	SMC	0.153	FALSE	TRUE	1	-9.1557	0
FBN1	a5b1 complex	BVEC	SMC	0.353	TRUE	TRUE	0	-1.31951	0
FN1	aVb1 complex	BVEC	SMC	0.496	TRUE	TRUE	0	-0.334809	0
FN1	aVb5 complex	BVEC	SMC	0.512	TRUE	TRUE	0	-0.334809	0
LAMC1	a6b1 complex	BVEC	SMC	0.121	TRUE	TRUE	1	-2.30626	0
SPP1	a9b1 complex	BVEC	SMC	0.053	TRUE	TRUE	1	-7.26878	0
TNC	a9b1 complex	BVEC	SMC	0.051	TRUE	TRUE	1	-8.13244	0
VCAM1	a9b1 complex	BVEC	SMC	0.156	FALSE	TRUE	1	-2.2352	0
BMPR1B_BMPR2	BMP6	BVEC	SMC	0.034	TRUE	FALSE	1	-4.64334	-4.02005
BMR1B_AVR2B	BMP6	BVEC	SMC	0.034	TRUE	FALSE	1	0	-4.02005
BMPR1B_BMPR2	BMP4	BVEC	SMC	0.158	TRUE	FALSE	1	-4.64334	-1.69978
BMR1B_AVR2B	BMP4	BVEC	SMC	0.158	TRUE	FALSE	1	0	-1.69978
TGFbeta receptor1	TGFB1	SMC	BVEC	0.124	TRUE	FALSE	1	0	-2.87772
TGFbeta receptor1	TGFB3	SMC	BVEC	0.059	TRUE	FALSE	1	0	-7.23254
IGF1	a6b4 complex	BVEC	SMC	0.003	TRUE	TRUE	1	-8.00246	0
CADM3	NECTIN3	BVEC	STRO1	0.097	FALSE	FALSE	1	-4.09227	-2.88414
CADM1	NECTIN3	BVEC	STRO1	0.13	FALSE	FALSE	1	-2.99896	-2.88414
NECTIN2	NECTIN3	BVEC	STRO1	0.365	FALSE	FALSE	1	-0.750842	-2.88414
CADM3	CADM1	BVEC	STRO1	0.06	FALSE	FALSE	1	-4.09227	-4.03599
CADM1	CADM1	BVEC	STRO1	0.093	FALSE	FALSE	1	-2.99896	-4.03599
CRTAM	CADM1	BVEC	STRO1	0.031	FALSE	FALSE	1	-9.5852	-4.03599
CADM3	CADM4	BVEC	STRO1	0.033	FALSE	FALSE	1	-4.09227	-6.92001
CD44	SPP1	STRO1	BVEC	0.018	TRUE	FALSE	1	-5.05593	-7.26878
PTGER4	SPP1	STRO1	BVEC	0.014	TRUE	FALSE	1	-5.51209	-7.26878
TGFBR3	TGFB1	STRO1	BVEC	0.195	TRUE	FALSE	1	-1.98	-2.87772
TGFBR3	INHA	STRO1	BVEC	0.134	TRUE	FALSE	1	-1.98	-6.13038
TGFBR3	TGFB3	STRO1	BVEC	0.13	TRUE	FALSE	1	-1.98	-7.23254
L1CAM	L1CAM	BVEC	STRO1	0	FALSE	FALSE	1	-9.1557	-13.2877
HLA-C	FAM3C	BVEC	STRO1	0.1	TRUE	FALSE	1	-2.54313	-5.1395
LAMP1	FAM3C	BVEC	STRO1	0.038	TRUE	FALSE	1	-4.35817	-5.1395
CXADR	FAM3C	BVEC	STRO1	0.046	TRUE	FALSE	1	-3.98536	-5.1395
PGRMC2	CCL4L2	BVEC	STRO1	0.17	TRUE	FALSE	1	-1.99566	-3.4983
CD74	COPA	BVEC	STRO1	0.97	TRUE	FALSE	1	0.925596	-4.63891
CD44	HBEGF	BVEC	STRO1	0.272	TRUE	FALSE	1	-5.70927	-0.931302
CD74	APP	BVEC	STRO1	1.011	FALSE	FALSE	1	0.925596	-3.02575
TNFRSF6B	FASLG	BVEC	STRO1	0.048	TRUE	FALSE	1	-3.4516	-7.56377
NGFR	NTF3	BVEC	STRO1	0.013	TRUE	FALSE	1	-8.73528	-5.37733
ADORA2A	NAMPT	BVEC	STRO1	0.401	TRUE	FALSE	1	-3.77442	-0.455151
NRP2	VEGFA	BVEC	STRO1	0.944	TRUE	FALSE	1	-4.10824	0.872096
VSIR	CCL4L2	STRO1	BVEC	0.055	TRUE	FALSE	1	-5.56476	-3.47401
VSIR	TNF	STRO1	BVEC	0.013	TRUE	FALSE	1	-5.56476	-7.65866
IGF2R	IGF2	STRO1	BVEC	0.074	TRUE	FALSE	1	-3.94842	-3.57016
NTRK2	NTF3	STRO1	BVEC	0.047	TRUE	FALSE	1	-3.45702	-8.19916
CLEC2D	FAM3C	STRO1	BVEC	0.073	TRUE	FALSE	1	-4.27198	-3.40854
FLT4	TNF	STRO1	BVEC	0.003	TRUE	FALSE	1	-9.09634	-7.65866
ICOS	TNF	STRO1	BVEC	0.005	TRUE	FALSE	1	-7.40052	-7.65866
RIPK1	TNF	STRO1	BVEC	0.17	TRUE	FALSE	1	-1.57476	-7.65866
RIPK1	TNFSF10	STRO1	BVEC	0.539	TRUE	FALSE	0	-1.57476	-0.429259
DPP4	CXCL12	BVEC	STRO1	0.167	TRUE	FALSE	1	-8.65902	-1.5952
ACKR3	CXCL12	BVEC	STRO1	0.239	TRUE	FALSE	1	-2.77326	-1.5952
NOTCH2	JAG2	BVEC	STRO1	0.005	FALSE	FALSE	1	-7.778	-7.41598
NOTCH3	JAG2	BVEC	STRO1	0.005	FALSE	FALSE	1	-7.73652	-7.41598
CD46	JAG1	BVEC	STRO1	0.25	FALSE	FALSE	1	-1.62217	-2.51287
ACKR4	CCL5	STRO1	BVEC	0.085	TRUE	FALSE	1	-7.79066	-2.58683
CXCR3	CXCL12	STRO1	BVEC	0.163	TRUE	FALSE	1	-9.75511	-1.62417
LRP1	MDK	STRO1	BVEC	0.254	TRUE	FALSE	1	-1.18263	-3.88095
SIRPA	CD47	BVEC	STRO1	0.035	FALSE	FALSE	1	-4.80538	-4.88098
SORL1	MDK	STRO1	BVEC	0.04	TRUE	FALSE	1	-6.35272	-3.88095
PDGFRA	PDGFA	STRO1	BVEC	0.063	TRUE	FALSE	1	-3.18394	-5.90736
MDK	PTPRZ1	BVEC	STRO1	0	TRUE	FALSE	1	-3.88095	-13.2877
PTN	PTPRZ1	BVEC	STRO1	0	TRUE	FALSE	1	-4.5102	-13.2877
EPHA4	EFNA2	STRO1	BVEC	0.069	FALSE	FALSE	1	-6.09146	-3.02237
EPHA4	EFNA1	STRO1	BVEC	0.42	TRUE	FALSE	1	-6.09146	-0.275373
EFNB2	EPHA4	BVEC	STRO1	0.142	FALSE	FALSE	1	-1.89533	-6.09146
FZD4	WNT2B	STRO1	BVEC	0.09	TRUE	FALSE	1	-2.51671	-7.47682
NOTCH2	DLL1	STRO1	BVEC	0.143	FALSE	FALSE	1	-3.74643	-2.23854
NOTCH2	JAG1	STRO1	BVEC	0.254	FALSE	FALSE	1	-3.74643	-1.20691
NOTCH3	DLL1	STRO1	BVEC	0.112	FALSE	FALSE	1	-6.3821	-2.23854
NOTCH3	JAG1	STRO1	BVEC	0.222	FALSE	FALSE	1	-6.3821	-1.20691
PLXNB2	PTN	BVEC	STRO1	0.309	TRUE	FALSE	1	-1.71727	-1.66649
KDR	VEGFA	STRO1	BVEC	0.475	TRUE	FALSE	1	-6.3526	-0.0930826
EPHA2	EFNA2	STRO1	BVEC	0.166	FALSE	FALSE	1	-2.26052	-3.02237
EPHA2	EFNA1	STRO1	BVEC	0.517	TRUE	FALSE	1	-2.26052	-0.275373
PODXL	SELL	BVEC	STRO1	0	FALSE	FALSE	1	-2.07516	-13.2877
CXCR4	CXCL12	STRO1	BVEC	0.305	TRUE	FALSE	1	-1.81064	-1.62417
NCR3	BAG6	BVEC	STRO1	0.07	FALSE	FALSE	1	-5.36051	-3.11353
TEK	ANGPT2	STRO1	BVEC	0.035	TRUE	FALSE	1	-6.97638	-3.98734
EPHA4	EFNB1	BVEC	STRO1	0.127	FALSE	FALSE	1	-2.09788	-5.57179
NGFR	NGF	STRO1	BVEC	0.013	TRUE	FALSE	1	-7.77218	-5.56643
SIRPA	CSF1	STRO1	BVEC	0.076	TRUE	FALSE	1	-6.40705	-2.82769
TNFSF14	TNFRSF6B	BVEC	STRO1	0.017	TRUE	FALSE	1	-9.15622	-4.93511
CSF1R	CSF1	BVEC	STRO1	0.078	TRUE	FALSE	1	-10.6858	-2.68489
CD55	ADGRE5	BVEC	STRO1	0.12	TRUE	FALSE	1	-2.44061	-4.15591
ALOX5	ALOX5AP	BVEC	STRO1	0	FALSE	FALSE	1	-13.2877	-8.5664
SELL	CD34	BVEC	STRO1	0.017	FALSE	FALSE	1	-7.61729	-5.0659
SELP	CD34	BVEC	STRO1	0.174	FALSE	FALSE	1	-1.65426	-5.0659
SELPLG	SELL	STRO1	BVEC	0.005	FALSE	FALSE	1	-7.63635	-7.61729
SELPLG	SELP	STRO1	BVEC	0.161	FALSE	FALSE	1	-7.63635	-1.65426
PDGFRA	PDGFC	BVEC	STRO1	0.022	TRUE	FALSE	1	-7.43957	-4.7044
FLT4	PDGFC	BVEC	STRO1	0.026	TRUE	FALSE	1	-6.27208	-4.7044
TEK	ANGPT4	BVEC	STRO1	0.231	TRUE	FALSE	1	-1.29084	-4.24311
COL1A1	a1b1 complex	BVEC	STRO1	0.089	TRUE	TRUE	1	-3.10789	0
COL3A1	a1b1 complex	BVEC	STRO1	0.068	TRUE	TRUE	1	-3.76348	0
COL4A1	a1b1 complex	BVEC	STRO1	0.409	TRUE	TRUE	1	-0.405793	0
COL5A2	a1b1 complex	BVEC	STRO1	0.076	TRUE	TRUE	1	-3.49351	0
COL1A2	a1b1 complex	BVEC	STRO1	0.091	TRUE	TRUE	1	-3.06359	0
COL4A2	a1b1 complex	BVEC	STRO1	0.228	TRUE	TRUE	1	-1.3461	0
COL6A1	a1b1 complex	BVEC	STRO1	0.046	TRUE	TRUE	1	-5.08125	0
COL6A2	a1b1 complex	BVEC	STRO1	0.037	TRUE	TRUE	1	-6.51446	0
COL5A1	a1b1 complex	BVEC	STRO1	0.067	TRUE	TRUE	1	-3.81361	0
COL5A3	a1b1 complex	BVEC	STRO1	0.051	TRUE	TRUE	1	-4.67924	0
COL8A1	a1b1 complex	BVEC	STRO1	0.047	TRUE	TRUE	1	-4.95439	0
COL4A5	a1b1 complex	BVEC	STRO1	0.037	TRUE	TRUE	1	-6.58153	0
COL15A1	a1b1 complex	BVEC	STRO1	0.066	TRUE	TRUE	1	-3.85376	0
COL18A1	a1b1 complex	BVEC	STRO1	0.131	TRUE	TRUE	1	-2.31974	0
COL4A4	a1b1 complex	BVEC	STRO1	0.067	TRUE	TRUE	1	-3.80809	0
COL4A3	a1b1 complex	BVEC	STRO1	0.04	TRUE	TRUE	1	-5.89609	0
COL14A1	a1b1 complex	BVEC	STRO1	0.161	TRUE	TRUE	1	-1.94947	0
COL16A1	a1b1 complex	BVEC	STRO1	0.041	TRUE	TRUE	1	-5.66769	0
COL4A6	a1b1 complex	BVEC	STRO1	0.034	TRUE	TRUE	1	-7.29889	0
COL24A1	a1b1 complex	BVEC	STRO1	0.04	TRUE	TRUE	1	-5.84441	0
COL21A1	a1b1 complex	BVEC	STRO1	0.036	TRUE	TRUE	1	-6.74028	0
COL12A1	a1b1 complex	BVEC	STRO1	0.089	TRUE	TRUE	1	-3.11485	0
COL1A1	a2b1 complex	BVEC	STRO1	0.064	TRUE	TRUE	1	-3.10789	0
COL3A1	a2b1 complex	BVEC	STRO1	0.043	TRUE	TRUE	1	-3.76348	0
COL4A1	a2b1 complex	BVEC	STRO1	0.384	TRUE	TRUE	1	-0.405793	0
FN1	a2b1 complex	BVEC	STRO1	0.403	TRUE	TRUE	1	-0.334809	0
COL5A2	a2b1 complex	BVEC	STRO1	0.051	TRUE	TRUE	1	-3.49351	0
COL1A2	a2b1 complex	BVEC	STRO1	0.066	TRUE	TRUE	1	-3.06359	0
COL4A2	a2b1 complex	BVEC	STRO1	0.203	TRUE	TRUE	1	-1.3461	0
COL6A1	a2b1 complex	BVEC	STRO1	0.021	TRUE	TRUE	1	-5.08125	0
COL6A2	a2b1 complex	BVEC	STRO1	0.012	TRUE	TRUE	1	-6.51446	0
COL5A1	a2b1 complex	BVEC	STRO1	0.042	TRUE	TRUE	1	-3.81361	0
COL5A3	a2b1 complex	BVEC	STRO1	0.026	TRUE	TRUE	1	-4.67924	0
COL8A1	a2b1 complex	BVEC	STRO1	0.022	TRUE	TRUE	1	-4.95439	0
COL4A5	a2b1 complex	BVEC	STRO1	0.012	TRUE	TRUE	1	-6.58153	0
COL15A1	a2b1 complex	BVEC	STRO1	0.041	TRUE	TRUE	1	-3.85376	0
COL18A1	a2b1 complex	BVEC	STRO1	0.106	TRUE	TRUE	1	-2.31974	0
COL4A4	a2b1 complex	BVEC	STRO1	0.042	TRUE	TRUE	1	-3.80809	0
COL4A3	a2b1 complex	BVEC	STRO1	0.015	TRUE	TRUE	1	-5.89609	0
COL14A1	a2b1 complex	BVEC	STRO1	0.136	TRUE	TRUE	1	-1.94947	0
COL16A1	a2b1 complex	BVEC	STRO1	0.016	TRUE	TRUE	1	-5.66769	0
COL4A6	a2b1 complex	BVEC	STRO1	0.01	TRUE	TRUE	1	-7.29889	0
COL24A1	a2b1 complex	BVEC	STRO1	0.015	TRUE	TRUE	1	-5.84441	0
COL21A1	a2b1 complex	BVEC	STRO1	0.011	TRUE	TRUE	1	-6.74028	0
COL12A1	a2b1 complex	BVEC	STRO1	0.064	TRUE	TRUE	1	-3.11485	0
LAMC1	a2b1 complex	BVEC	STRO1	0.107	TRUE	TRUE	1	-2.30626	0
FN1	a4b1 complex	BVEC	STRO1	0.401	TRUE	TRUE	1	-0.334809	0
SPP1	a4b1 complex	BVEC	STRO1	0.008	TRUE	TRUE	1	-7.26878	0
TNC	a4b1 complex	BVEC	STRO1	0.006	TRUE	TRUE	1	-8.13244	0
VCAM1	a4b1 complex	BVEC	STRO1	0.111	FALSE	TRUE	1	-2.2352	0
JAM2	a4b1 complex	BVEC	STRO1	0.165	FALSE	TRUE	1	-1.64156	0
FN1	a4b7 complex	BVEC	STRO1	0.399	TRUE	TRUE	1	-0.334809	0
VCAM1	a4b7 complex	BVEC	STRO1	0.109	FALSE	TRUE	1	-2.2352	0
FN1	a5b1 complex	BVEC	STRO1	0.432	TRUE	TRUE	1	-0.334809	0
CD40LG	a5b1 complex	BVEC	STRO1	0.037	TRUE	TRUE	1	-8.84489	0
L1CAM	a5b1 complex	BVEC	STRO1	0.037	FALSE	TRUE	1	-9.1557	0
FBN1	a5b1 complex	BVEC	STRO1	0.236	TRUE	TRUE	1	-1.31951	0
FN1	aVb1 complex	BVEC	STRO1	0.431	TRUE	TRUE	1	-0.334809	0
FN1	aVb5 complex	BVEC	STRO1	0.419	TRUE	TRUE	1	-0.334809	0
LAMC1	a6b1 complex	BVEC	STRO1	0.114	TRUE	TRUE	1	-2.30626	0
SPP1	a9b1 complex	BVEC	STRO1	0.051	TRUE	TRUE	1	-7.26878	0
TNC	a9b1 complex	BVEC	STRO1	0.049	TRUE	TRUE	1	-8.13244	0
VCAM1	a9b1 complex	BVEC	STRO1	0.154	FALSE	TRUE	1	-2.2352	0
BMPR1B_BMPR2	BMP6	BVEC	STRO1	0.028	TRUE	FALSE	1	-4.64334	-4.37786
BMR1B_AVR2B	BMP6	BVEC	STRO1	0.028	TRUE	FALSE	1	0	-4.37786
BMPR1B_BMPR2	BMP4	BVEC	STRO1	0.167	TRUE	FALSE	1	-4.64334	-1.61396
BMR1B_AVR2B	BMP4	BVEC	STRO1	0.167	TRUE	FALSE	1	0	-1.61396
TGFbeta receptor1	TGFB1	STRO1	BVEC	0.133	TRUE	FALSE	1	0	-2.87772
TGFbeta receptor1	TGFB3	STRO1	BVEC	0.068	TRUE	FALSE	1	0	-7.23254
IGF1	a6b4 complex	BVEC	STRO1	0.004	TRUE	TRUE	1	-8.00246	0
CADM3	NECTIN3	BVEC	STRO2	0.122	FALSE	FALSE	1	-4.09227	-2.42622
CADM1	NECTIN3	BVEC	STRO2	0.155	FALSE	FALSE	1	-2.99896	-2.42622
NECTIN2	NECTIN3	BVEC	STRO2	0.39	FALSE	FALSE	0	-0.750842	-2.42622
CADM3	CADM1	BVEC	STRO2	0.096	FALSE	FALSE	1	-4.09227	-2.89462
CADM1	CADM1	BVEC	STRO2	0.13	FALSE	FALSE	1	-2.99896	-2.89462
CRTAM	CADM1	BVEC	STRO2	0.068	FALSE	FALSE	1	-9.5852	-2.89462
CADM3	CADM4	BVEC	STRO2	0.038	FALSE	FALSE	1	-4.09227	-5.85743
CD44	SPP1	STRO2	BVEC	0.039	TRUE	FALSE	1	-3.79966	-7.26878
PTGER4	SPP1	STRO2	BVEC	0.012	TRUE	FALSE	1	-5.74708	-7.26878
TGFBR3	TGFB1	STRO2	BVEC	0.341	TRUE	FALSE	1	-0.870804	-2.87772
TGFBR3	INHA	STRO2	BVEC	0.28	TRUE	FALSE	1	-0.870804	-6.13038
TGFBR3	TGFB3	STRO2	BVEC	0.277	TRUE	FALSE	1	-0.870804	-7.23254
L1CAM	L1CAM	BVEC	STRO2	0.001	FALSE	FALSE	1	-9.1557	-9.50426
HLA-C	FAM3C	BVEC	STRO2	0.152	TRUE	FALSE	1	-2.54313	-2.91816
LAMP1	FAM3C	BVEC	STRO2	0.09	TRUE	FALSE	1	-4.35817	-2.91816
CXADR	FAM3C	BVEC	STRO2	0.098	TRUE	FALSE	1	-3.98536	-2.91816
PGRMC2	CCL4L2	BVEC	STRO2	0.165	TRUE	FALSE	1	-1.99566	-3.64454
CD74	COPA	BVEC	STRO2	0.992	TRUE	FALSE	1	0.925596	-3.55177
CD44	HBEGF	BVEC	STRO2	0.144	TRUE	FALSE	1	-5.70927	-1.89219
CD74	APP	BVEC	STRO2	1.174	FALSE	FALSE	0	0.925596	-1.15486
TNFRSF6B	FASLG	BVEC	STRO2	0.049	TRUE	FALSE	1	-3.4516	-7.24952
NGFR	NTF3	BVEC	STRO2	0.005	TRUE	FALSE	1	-8.73528	-7.05893
ADORA2A	NAMPT	BVEC	STRO2	0.333	TRUE	FALSE	1	-3.77442	-0.751852
NRP2	VEGFA	BVEC	STRO2	0.608	TRUE	FALSE	1	-4.10824	0.212599
VSIR	CCL4L2	STRO2	BVEC	0.068	TRUE	FALSE	1	-4.43702	-3.47401
VSIR	TNF	STRO2	BVEC	0.025	TRUE	FALSE	1	-4.43702	-7.65866
IGF2R	IGF2	STRO2	BVEC	0.144	TRUE	FALSE	1	-2.29572	-3.57016
NTRK2	NTF3	STRO2	BVEC	0.117	TRUE	FALSE	1	-2.11337	-8.19916
CLEC2D	FAM3C	STRO2	BVEC	0.086	TRUE	FALSE	1	-3.69514	-3.40854
FLT4	TNF	STRO2	BVEC	0.004	TRUE	FALSE	1	-7.96008	-7.65866
ICOS	TNF	STRO2	BVEC	0.004	TRUE	FALSE	1	-8.02241	-7.65866
RIPK1	TNF	STRO2	BVEC	0.167	TRUE	FALSE	1	-1.60471	-7.65866
RIPK1	TNFSF10	STRO2	BVEC	0.536	TRUE	FALSE	0	-1.60471	-0.429259
DPP4	CXCL12	BVEC	STRO2	0.326	TRUE	FALSE	1	-8.65902	-0.621821
ACKR3	CXCL12	BVEC	STRO2	0.398	TRUE	FALSE	1	-2.77326	-0.621821
NOTCH2	JAG2	BVEC	STRO2	0.007	FALSE	FALSE	1	-7.778	-6.62694
NOTCH3	JAG2	BVEC	STRO2	0.007	FALSE	FALSE	1	-7.73652	-6.62694
CD46	JAG1	BVEC	STRO2	0.238	FALSE	FALSE	0.03	-1.62217	-2.73103
ACKR4	CCL5	STRO2	BVEC	0.085	TRUE	FALSE	1	-8.17815	-2.58683
CXCR3	CXCL12	STRO2	BVEC	0.163	TRUE	FALSE	1	-9.36181	-1.62417
LRP1	MDK	STRO2	BVEC	0.425	TRUE	FALSE	1	-0.352551	-3.88095
SIRPA	CD47	BVEC	STRO2	0.073	FALSE	FALSE	1	-4.80538	-3.17306
SORL1	MDK	STRO2	BVEC	0.051	TRUE	FALSE	1	-4.88398	-3.88095
PDGFRA	PDGFA	STRO2	BVEC	0.147	TRUE	FALSE	1	-1.84825	-5.90736
MDK	PTPRZ1	BVEC	STRO2	0.034	TRUE	FALSE	1	-3.88095	-11.505
PTN	PTPRZ1	BVEC	STRO2	0.022	TRUE	FALSE	1	-4.5102	-11.505
EPHA4	EFNA2	STRO2	BVEC	0.067	FALSE	FALSE	1	-6.47992	-3.02237
EPHA4	EFNA1	STRO2	BVEC	0.419	TRUE	FALSE	1	-6.47992	-0.275373
EFNB2	EPHA4	BVEC	STRO2	0.14	FALSE	FALSE	1	-1.89533	-6.47992
FZD4	WNT2B	STRO2	BVEC	0.053	TRUE	FALSE	1	-3.3028	-7.47682
NOTCH2	DLL1	STRO2	BVEC	0.176	FALSE	FALSE	1	-2.84065	-2.23854
NOTCH2	JAG1	STRO2	BVEC	0.286	FALSE	FALSE	1	-2.84065	-1.20691
NOTCH3	DLL1	STRO2	BVEC	0.12	FALSE	FALSE	1	-5.16353	-2.23854
NOTCH3	JAG1	STRO2	BVEC	0.23	FALSE	FALSE	1	-5.16353	-1.20691
PLXNB2	PTN	BVEC	STRO2	0.619	TRUE	FALSE	0	-1.71727	-0.0982201
KDR	VEGFA	STRO2	BVEC	0.475	TRUE	FALSE	1	-6.33221	-0.0930826
EPHA2	EFNA2	STRO2	BVEC	0.143	FALSE	FALSE	1	-2.60779	-3.02237
EPHA2	EFNA1	STRO2	BVEC	0.495	TRUE	FALSE	0	-2.60779	-0.275373
PODXL	SELL	BVEC	STRO2	0.119	FALSE	FALSE	1	-2.07516	-10.8801
CXCR4	CXCL12	STRO2	BVEC	0.344	TRUE	FALSE	1	-1.45814	-1.62417
NCR3	BAG6	BVEC	STRO2	0.111	FALSE	FALSE	1	-5.36051	-2.33786
TEK	ANGPT2	STRO2	BVEC	0.038	TRUE	FALSE	1	-6.24676	-3.98734
EPHA4	EFNB1	BVEC	STRO2	0.134	FALSE	FALSE	1	-2.09788	-4.88815
NGFR	NGF	STRO2	BVEC	0.014	TRUE	FALSE	1	-7.26823	-5.56643
SIRPA	CSF1	STRO2	BVEC	0.085	TRUE	FALSE	1	-5.12492	-2.82769
TNFSF14	TNFRSF6B	BVEC	STRO2	0.035	TRUE	FALSE	1	-9.15622	-3.88722
CSF1R	CSF1	BVEC	STRO2	0.079	TRUE	FALSE	1	-10.6858	-2.66714
CD55	ADGRE5	BVEC	STRO2	0.149	TRUE	FALSE	1	-2.44061	-3.13359
ALOX5	ALOX5AP	BVEC	STRO2	0	FALSE	FALSE	1	-13.2877	-10.7299
SELL	CD34	BVEC	STRO2	0.028	FALSE	FALSE	1	-7.61729	-4.28075
SELP	CD34	BVEC	STRO2	0.184	FALSE	FALSE	1	-1.65426	-4.28075
SELPLG	SELL	STRO2	BVEC	0.006	FALSE	FALSE	1	-7.24961	-7.61729
SELPLG	SELP	STRO2	BVEC	0.162	FALSE	FALSE	1	-7.24961	-1.65426
PDGFRA	PDGFC	BVEC	STRO2	0.05	TRUE	FALSE	1	-7.43957	-3.41575
FLT4	PDGFC	BVEC	STRO2	0.053	TRUE	FALSE	1	-6.27208	-3.41575
TEK	ANGPT4	BVEC	STRO2	0.26	TRUE	FALSE	1	-1.29084	-3.16186
COL1A1	a1b1 complex	BVEC	STRO2	0.153	TRUE	TRUE	1	-3.10789	0
COL3A1	a1b1 complex	BVEC	STRO2	0.132	TRUE	TRUE	1	-3.76348	0
COL4A1	a1b1 complex	BVEC	STRO2	0.473	TRUE	TRUE	0	-0.405793	0
COL5A2	a1b1 complex	BVEC	STRO2	0.14	TRUE	TRUE	1	-3.49351	0
COL1A2	a1b1 complex	BVEC	STRO2	0.155	TRUE	TRUE	1	-3.06359	0
COL4A2	a1b1 complex	BVEC	STRO2	0.292	TRUE	TRUE	0	-1.3461	0
COL6A1	a1b1 complex	BVEC	STRO2	0.11	TRUE	TRUE	1	-5.08125	0
COL6A2	a1b1 complex	BVEC	STRO2	0.101	TRUE	TRUE	1	-6.51446	0
COL5A1	a1b1 complex	BVEC	STRO2	0.131	TRUE	TRUE	1	-3.81361	0
COL5A3	a1b1 complex	BVEC	STRO2	0.115	TRUE	TRUE	1	-4.67924	0
COL8A1	a1b1 complex	BVEC	STRO2	0.112	TRUE	TRUE	1	-4.95439	0
COL4A5	a1b1 complex	BVEC	STRO2	0.101	TRUE	TRUE	1	-6.58153	0
COL15A1	a1b1 complex	BVEC	STRO2	0.13	TRUE	TRUE	1	-3.85376	0
COL18A1	a1b1 complex	BVEC	STRO2	0.196	TRUE	TRUE	1	-2.31974	0
COL4A4	a1b1 complex	BVEC	STRO2	0.131	TRUE	TRUE	1	-3.80809	0
COL4A3	a1b1 complex	BVEC	STRO2	0.104	TRUE	TRUE	1	-5.89609	0
COL14A1	a1b1 complex	BVEC	STRO2	0.225	TRUE	TRUE	1	-1.94947	0
COL16A1	a1b1 complex	BVEC	STRO2	0.105	TRUE	TRUE	1	-5.66769	0
COL4A6	a1b1 complex	BVEC	STRO2	0.099	TRUE	TRUE	1	-7.29889	0
COL24A1	a1b1 complex	BVEC	STRO2	0.104	TRUE	TRUE	1	-5.84441	0
COL21A1	a1b1 complex	BVEC	STRO2	0.1	TRUE	TRUE	1	-6.74028	0
COL12A1	a1b1 complex	BVEC	STRO2	0.153	TRUE	TRUE	1	-3.11485	0
COL1A1	a2b1 complex	BVEC	STRO2	0.093	TRUE	TRUE	1	-3.10789	0
COL3A1	a2b1 complex	BVEC	STRO2	0.071	TRUE	TRUE	1	-3.76348	0
COL4A1	a2b1 complex	BVEC	STRO2	0.412	TRUE	TRUE	1	-0.405793	0
FN1	a2b1 complex	BVEC	STRO2	0.431	TRUE	TRUE	1	-0.334809	0
COL5A2	a2b1 complex	BVEC	STRO2	0.079	TRUE	TRUE	1	-3.49351	0
COL1A2	a2b1 complex	BVEC	STRO2	0.094	TRUE	TRUE	1	-3.06359	0
COL4A2	a2b1 complex	BVEC	STRO2	0.231	TRUE	TRUE	1	-1.3461	0
COL6A1	a2b1 complex	BVEC	STRO2	0.049	TRUE	TRUE	1	-5.08125	0
COL6A2	a2b1 complex	BVEC	STRO2	0.04	TRUE	TRUE	1	-6.51446	0
COL5A1	a2b1 complex	BVEC	STRO2	0.07	TRUE	TRUE	1	-3.81361	0
COL5A3	a2b1 complex	BVEC	STRO2	0.054	TRUE	TRUE	1	-4.67924	0
COL8A1	a2b1 complex	BVEC	STRO2	0.051	TRUE	TRUE	1	-4.95439	0
COL4A5	a2b1 complex	BVEC	STRO2	0.04	TRUE	TRUE	1	-6.58153	0
COL15A1	a2b1 complex	BVEC	STRO2	0.069	TRUE	TRUE	1	-3.85376	0
COL18A1	a2b1 complex	BVEC	STRO2	0.135	TRUE	TRUE	1	-2.31974	0
COL4A4	a2b1 complex	BVEC	STRO2	0.07	TRUE	TRUE	1	-3.80809	0
COL4A3	a2b1 complex	BVEC	STRO2	0.043	TRUE	TRUE	1	-5.89609	0
COL14A1	a2b1 complex	BVEC	STRO2	0.164	TRUE	TRUE	1	-1.94947	0
COL16A1	a2b1 complex	BVEC	STRO2	0.044	TRUE	TRUE	1	-5.66769	0
COL4A6	a2b1 complex	BVEC	STRO2	0.038	TRUE	TRUE	1	-7.29889	0
COL24A1	a2b1 complex	BVEC	STRO2	0.043	TRUE	TRUE	1	-5.84441	0
COL21A1	a2b1 complex	BVEC	STRO2	0.039	TRUE	TRUE	1	-6.74028	0
COL12A1	a2b1 complex	BVEC	STRO2	0.092	TRUE	TRUE	1	-3.11485	0
LAMC1	a2b1 complex	BVEC	STRO2	0.136	TRUE	TRUE	1	-2.30626	0
FN1	a4b1 complex	BVEC	STRO2	0.412	TRUE	TRUE	1	-0.334809	0
SPP1	a4b1 complex	BVEC	STRO2	0.018	TRUE	TRUE	1	-7.26878	0
TNC	a4b1 complex	BVEC	STRO2	0.017	TRUE	TRUE	1	-8.13244	0
VCAM1	a4b1 complex	BVEC	STRO2	0.121	FALSE	TRUE	1	-2.2352	0
JAM2	a4b1 complex	BVEC	STRO2	0.175	FALSE	TRUE	1	-1.64156	0
FN1	a4b7 complex	BVEC	STRO2	0.4	TRUE	TRUE	1	-0.334809	0
VCAM1	a4b7 complex	BVEC	STRO2	0.109	FALSE	TRUE	1	-2.2352	0
FN1	a5b1 complex	BVEC	STRO2	0.456	TRUE	TRUE	1	-0.334809	0
CD40LG	a5b1 complex	BVEC	STRO2	0.06	TRUE	TRUE	1	-8.84489	0
L1CAM	a5b1 complex	BVEC	STRO2	0.06	FALSE	TRUE	1	-9.1557	0
FBN1	a5b1 complex	BVEC	STRO2	0.259	TRUE	TRUE	1	-1.31951	0
FN1	aVb1 complex	BVEC	STRO2	0.497	TRUE	TRUE	0	-0.334809	0
FN1	aVb5 complex	BVEC	STRO2	0.476	TRUE	TRUE	0	-0.334809	0
LAMC1	a6b1 complex	BVEC	STRO2	0.123	TRUE	TRUE	1	-2.30626	0
SPP1	a9b1 complex	BVEC	STRO2	0.098	TRUE	TRUE	1	-7.26878	0
TNC	a9b1 complex	BVEC	STRO2	0.097	TRUE	TRUE	1	-8.13244	0
VCAM1	a9b1 complex	BVEC	STRO2	0.201	FALSE	TRUE	0	-2.2352	0
BMPR1B_BMPR2	BMP6	BVEC	STRO2	0.034	TRUE	FALSE	1	-4.64334	-4.01988
BMR1B_AVR2B	BMP6	BVEC	STRO2	0.034	TRUE	FALSE	1	0	-4.01988
BMPR1B_BMPR2	BMP4	BVEC	STRO2	0.14	TRUE	FALSE	1	-4.64334	-1.87883
BMR1B_AVR2B	BMP4	BVEC	STRO2	0.14	TRUE	FALSE	1	0	-1.87883
TGFbeta receptor1	TGFB1	STRO2	BVEC	0.138	TRUE	FALSE	1	0	-2.87772
TGFbeta receptor1	TGFB3	STRO2	BVEC	0.074	TRUE	FALSE	1	0	-7.23254
IGF1	a6b4 complex	BVEC	STRO2	0.004	TRUE	TRUE	1	-8.00246	0
CADM3	NECTIN3	BVEC	TC1	0.149	FALSE	FALSE	1	-4.09227	-2.06247
CADM1	NECTIN3	BVEC	TC1	0.182	FALSE	FALSE	1	-2.99896	-2.06247
NECTIN2	NECTIN3	BVEC	TC1	0.417	FALSE	FALSE	0	-0.750842	-2.06247
CADM3	CADM1	BVEC	TC1	0.168	FALSE	FALSE	1	-4.09227	-1.85409
CADM1	CADM1	BVEC	TC1	0.201	FALSE	FALSE	1	-2.99896	-1.85409
CRTAM	CADM1	BVEC	TC1	0.139	FALSE	FALSE	1	-9.5852	-1.85409
CADM3	CADM4	BVEC	TC1	0.062	FALSE	FALSE	1	-4.09227	-3.93663
CD44	SPP1	TC1	BVEC	0.05	TRUE	FALSE	1	-3.40033	-7.26878
PTGER4	SPP1	TC1	BVEC	0.025	TRUE	FALSE	1	-4.53676	-7.26878
TGFBR3	TGFB1	TC1	BVEC	0.299	TRUE	FALSE	1	-1.11476	-2.87772
TGFBR3	INHA	TC1	BVEC	0.238	TRUE	FALSE	1	-1.11476	-6.13038
TGFBR3	TGFB3	TC1	BVEC	0.234	TRUE	FALSE	1	-1.11476	-7.23254
L1CAM	L1CAM	BVEC	TC1	0.002	FALSE	FALSE	1	-9.1557	-8.46844
HLA-C	FAM3C	BVEC	TC1	0.148	TRUE	FALSE	0.96	-2.54313	-3.00881
LAMP1	FAM3C	BVEC	TC1	0.086	TRUE	FALSE	1	-4.35817	-3.00881
CXADR	FAM3C	BVEC	TC1	0.094	TRUE	FALSE	1	-3.98536	-3.00881
PGRMC2	CCL4L2	BVEC	TC1	0.189	TRUE	FALSE	1	-1.99566	-2.97481
CD74	COPA	BVEC	TC1	1.004	TRUE	FALSE	0	0.925596	-3.1942
CD44	HBEGF	BVEC	TC1	0.195	TRUE	FALSE	1	-5.70927	-1.42817
CD74	APP	BVEC	TC1	1.064	FALSE	FALSE	0	0.925596	-2.1314
TNFRSF6B	FASLG	BVEC	TC1	0.055	TRUE	FALSE	1	-3.4516	-5.76393
NGFR	NTF3	BVEC	TC1	0	TRUE	FALSE	1	-8.73528	-13.2877
ADORA2A	NAMPT	BVEC	TC1	0.538	TRUE	FALSE	1	-3.77442	0.00456276
NRP2	VEGFA	BVEC	TC1	0.984	TRUE	FALSE	1	-4.10824	0.933456
VSIR	CCL4L2	TC1	BVEC	0.069	TRUE	FALSE	1	-4.36223	-3.47401
VSIR	TNF	TC1	BVEC	0.027	TRUE	FALSE	1	-4.36223	-7.65866
IGF2R	IGF2	TC1	BVEC	0.11	TRUE	FALSE	1	-2.87463	-3.57016
NTRK2	NTF3	TC1	BVEC	0.031	TRUE	FALSE	1	-4.1065	-8.19916
CLEC2D	FAM3C	TC1	BVEC	0.118	TRUE	FALSE	1	-2.80892	-3.40854
FLT4	TNF	TC1	BVEC	0	TRUE	FALSE	1	-13.2877	-7.65866
ICOS	TNF	TC1	BVEC	0.009	TRUE	FALSE	1	-6.22872	-7.65866
RIPK1	TNF	TC1	BVEC	0.309	TRUE	FALSE	1	-0.705429	-7.65866
RIPK1	TNFSF10	TC1	BVEC	0.678	TRUE	FALSE	0	-0.705429	-0.429259
DPP4	CXCL12	BVEC	TC1	0.02	TRUE	FALSE	1	-8.65902	-4.70668
ACKR3	CXCL12	BVEC	TC1	0.092	TRUE	FALSE	1	-2.77326	-4.70668
NOTCH2	JAG2	BVEC	TC1	0.011	FALSE	FALSE	1	-7.778	-5.78331
NOTCH3	JAG2	BVEC	TC1	0.011	FALSE	FALSE	1	-7.73652	-5.78331
CD46	JAG1	BVEC	TC1	0.514	FALSE	FALSE	0	-1.62217	-0.507957
ACKR4	CCL5	TC1	BVEC	0	TRUE	FALSE	1	-13.2877	-2.58683
CXCR3	CXCL12	TC1	BVEC	0	TRUE	FALSE	1	-13.2877	-1.62417
LRP1	MDK	TC1	BVEC	0.273	TRUE	FALSE	1	-1.06258	-3.88095
SIRPA	CD47	BVEC	TC1	0.06	FALSE	FALSE	1	-4.80538	-3.55733
SORL1	MDK	TC1	BVEC	0.048	TRUE	FALSE	1	-5.18113	-3.88095
PDGFRA	PDGFA	TC1	BVEC	0.115	TRUE	FALSE	1	-2.23222	-5.90736
MDK	PTPRZ1	BVEC	TC1	0	TRUE	FALSE	1	-3.88095	-13.2877
PTN	PTPRZ1	BVEC	TC1	0	TRUE	FALSE	1	-4.5102	-13.2877
EPHA4	EFNA2	TC1	BVEC	0.075	FALSE	FALSE	1	-5.16602	-3.02237
EPHA4	EFNA1	TC1	BVEC	0.427	TRUE	FALSE	1	-5.16602	-0.275373
EFNB2	EPHA4	BVEC	TC1	0.148	FALSE	FALSE	1	-1.89533	-5.16602
FZD4	WNT2B	TC1	BVEC	0.045	TRUE	FALSE	1	-3.5803	-7.47682
NOTCH2	DLL1	TC1	BVEC	0.127	FALSE	FALSE	1	-4.5406	-2.23854
NOTCH2	JAG1	TC1	BVEC	0.238	FALSE	FALSE	1	-4.5406	-1.20691
NOTCH3	DLL1	TC1	BVEC	0.113	FALSE	FALSE	1	-6.095	-2.23854
NOTCH3	JAG1	TC1	BVEC	0.224	FALSE	FALSE	1	-6.095	-1.20691
PLXNB2	PTN	BVEC	TC1	0.383	TRUE	FALSE	0.44	-1.71727	-1.11151
KDR	VEGFA	TC1	BVEC	0.473	TRUE	FALSE	1	-6.99779	-0.0930826
EPHA2	EFNA2	TC1	BVEC	0.319	FALSE	FALSE	1	-0.95913	-3.02237
EPHA2	EFNA1	TC1	BVEC	0.67	TRUE	FALSE	0	-0.95913	-0.275373
PODXL	SELL	BVEC	TC1	0.122	FALSE	FALSE	1	-2.07516	-7.08171
CXCR4	CXCL12	TC1	BVEC	0.604	TRUE	FALSE	0	-0.178669	-1.62417
NCR3	BAG6	BVEC	TC1	0.217	FALSE	FALSE	1	-5.36051	-1.28636
TEK	ANGPT2	TC1	BVEC	0.036	TRUE	FALSE	1	-6.63828	-3.98734
EPHA4	EFNB1	BVEC	TC1	0.174	FALSE	FALSE	0	-2.09788	-3.12873
NGFR	NGF	TC1	BVEC	0.021	TRUE	FALSE	1	-5.53883	-5.56643
SIRPA	CSF1	TC1	BVEC	0.095	TRUE	FALSE	1	-4.3477	-2.82769
TNFSF14	TNFRSF6B	BVEC	TC1	0.034	TRUE	FALSE	1	-9.15622	-3.90799
CSF1R	CSF1	BVEC	TC1	0.212	TRUE	FALSE	1	-10.6858	-1.23613
CD55	ADGRE5	BVEC	TC1	0.164	TRUE	FALSE	1	-2.44061	-2.79025
ALOX5	ALOX5AP	BVEC	TC1	0	FALSE	FALSE	1	-13.2877	-13.2877
SELL	CD34	BVEC	TC1	0.011	FALSE	FALSE	1	-7.61729	-5.82969
SELP	CD34	BVEC	TC1	0.168	FALSE	FALSE	1	-1.65426	-5.82969
SELPLG	SELL	TC1	BVEC	0.005	FALSE	FALSE	1	-7.54246	-7.61729
SELPLG	SELP	TC1	BVEC	0.161	FALSE	FALSE	1	-7.54246	-1.65426
PDGFRA	PDGFC	BVEC	TC1	0.086	TRUE	FALSE	1	-7.43957	-2.57982
FLT4	PDGFC	BVEC	TC1	0.09	TRUE	FALSE	1	-6.27208	-2.57982
TEK	ANGPT4	BVEC	TC1	0.265	TRUE	FALSE	0	-1.29084	-3.03504
COL1A1	a1b1 complex	BVEC	TC1	0.079	TRUE	TRUE	1	-3.10789	0
COL3A1	a1b1 complex	BVEC	TC1	0.058	TRUE	TRUE	1	-3.76348	0
COL4A1	a1b1 complex	BVEC	TC1	0.399	TRUE	TRUE	1	-0.405793	0
COL5A2	a1b1 complex	BVEC	TC1	0.066	TRUE	TRUE	1	-3.49351	0
COL1A2	a1b1 complex	BVEC	TC1	0.081	TRUE	TRUE	1	-3.06359	0
COL4A2	a1b1 complex	BVEC	TC1	0.218	TRUE	TRUE	1	-1.3461	0
COL6A1	a1b1 complex	BVEC	TC1	0.036	TRUE	TRUE	1	-5.08125	0
COL6A2	a1b1 complex	BVEC	TC1	0.027	TRUE	TRUE	1	-6.51446	0
COL5A1	a1b1 complex	BVEC	TC1	0.057	TRUE	TRUE	1	-3.81361	0
COL5A3	a1b1 complex	BVEC	TC1	0.041	TRUE	TRUE	1	-4.67924	0
COL8A1	a1b1 complex	BVEC	TC1	0.037	TRUE	TRUE	1	-4.95439	0
COL4A5	a1b1 complex	BVEC	TC1	0.026	TRUE	TRUE	1	-6.58153	0
COL15A1	a1b1 complex	BVEC	TC1	0.056	TRUE	TRUE	1	-3.85376	0
COL18A1	a1b1 complex	BVEC	TC1	0.121	TRUE	TRUE	1	-2.31974	0
COL4A4	a1b1 complex	BVEC	TC1	0.057	TRUE	TRUE	1	-3.80809	0
COL4A3	a1b1 complex	BVEC	TC1	0.03	TRUE	TRUE	1	-5.89609	0
COL14A1	a1b1 complex	BVEC	TC1	0.151	TRUE	TRUE	1	-1.94947	0
COL16A1	a1b1 complex	BVEC	TC1	0.031	TRUE	TRUE	1	-5.66769	0
COL4A6	a1b1 complex	BVEC	TC1	0.024	TRUE	TRUE	1	-7.29889	0
COL24A1	a1b1 complex	BVEC	TC1	0.03	TRUE	TRUE	1	-5.84441	0
COL21A1	a1b1 complex	BVEC	TC1	0.026	TRUE	TRUE	1	-6.74028	0
COL12A1	a1b1 complex	BVEC	TC1	0.079	TRUE	TRUE	1	-3.11485	0
COL1A1	a2b1 complex	BVEC	TC1	0.087	TRUE	TRUE	1	-3.10789	0
COL3A1	a2b1 complex	BVEC	TC1	0.065	TRUE	TRUE	1	-3.76348	0
COL4A1	a2b1 complex	BVEC	TC1	0.406	TRUE	TRUE	1	-0.405793	0
FN1	a2b1 complex	BVEC	TC1	0.425	TRUE	TRUE	1	-0.334809	0
COL5A2	a2b1 complex	BVEC	TC1	0.073	TRUE	TRUE	1	-3.49351	0
COL1A2	a2b1 complex	BVEC	TC1	0.088	TRUE	TRUE	1	-3.06359	0
COL4A2	a2b1 complex	BVEC	TC1	0.225	TRUE	TRUE	1	-1.3461	0
COL6A1	a2b1 complex	BVEC	TC1	0.043	TRUE	TRUE	1	-5.08125	0
COL6A2	a2b1 complex	BVEC	TC1	0.034	TRUE	TRUE	1	-6.51446	0
COL5A1	a2b1 complex	BVEC	TC1	0.064	TRUE	TRUE	1	-3.81361	0
COL5A3	a2b1 complex	BVEC	TC1	0.048	TRUE	TRUE	1	-4.67924	0
COL8A1	a2b1 complex	BVEC	TC1	0.045	TRUE	TRUE	1	-4.95439	0
COL4A5	a2b1 complex	BVEC	TC1	0.034	TRUE	TRUE	1	-6.58153	0
COL15A1	a2b1 complex	BVEC	TC1	0.063	TRUE	TRUE	1	-3.85376	0
COL18A1	a2b1 complex	BVEC	TC1	0.129	TRUE	TRUE	1	-2.31974	0
COL4A4	a2b1 complex	BVEC	TC1	0.064	TRUE	TRUE	1	-3.80809	0
COL4A3	a2b1 complex	BVEC	TC1	0.037	TRUE	TRUE	1	-5.89609	0
COL14A1	a2b1 complex	BVEC	TC1	0.158	TRUE	TRUE	1	-1.94947	0
COL16A1	a2b1 complex	BVEC	TC1	0.038	TRUE	TRUE	1	-5.66769	0
COL4A6	a2b1 complex	BVEC	TC1	0.032	TRUE	TRUE	1	-7.29889	0
COL24A1	a2b1 complex	BVEC	TC1	0.037	TRUE	TRUE	1	-5.84441	0
COL21A1	a2b1 complex	BVEC	TC1	0.033	TRUE	TRUE	1	-6.74028	0
COL12A1	a2b1 complex	BVEC	TC1	0.086	TRUE	TRUE	1	-3.11485	0
LAMC1	a2b1 complex	BVEC	TC1	0.13	TRUE	TRUE	1	-2.30626	0
FN1	a4b1 complex	BVEC	TC1	0.589	TRUE	TRUE	0	-0.334809	0
SPP1	a4b1 complex	BVEC	TC1	0.196	TRUE	TRUE	1	-7.26878	0
TNC	a4b1 complex	BVEC	TC1	0.195	TRUE	TRUE	1	-8.13244	0
VCAM1	a4b1 complex	BVEC	TC1	0.299	FALSE	TRUE	0	-2.2352	0
JAM2	a4b1 complex	BVEC	TC1	0.353	FALSE	TRUE	0	-1.64156	0
FN1	a4b7 complex	BVEC	TC1	0.403	TRUE	TRUE	1	-0.334809	0
VCAM1	a4b7 complex	BVEC	TC1	0.113	FALSE	TRUE	1	-2.2352	0
FN1	a5b1 complex	BVEC	TC1	0.426	TRUE	TRUE	1	-0.334809	0
CD40LG	a5b1 complex	BVEC	TC1	0.03	TRUE	TRUE	1	-8.84489	0
L1CAM	a5b1 complex	BVEC	TC1	0.03	FALSE	TRUE	1	-9.1557	0
FBN1	a5b1 complex	BVEC	TC1	0.229	TRUE	TRUE	1	-1.31951	0
FN1	aVb1 complex	BVEC	TC1	0.561	TRUE	TRUE	0	-0.334809	0
FN1	aVb5 complex	BVEC	TC1	0.499	TRUE	TRUE	0	-0.334809	0
LAMC1	a6b1 complex	BVEC	TC1	0.116	TRUE	TRUE	1	-2.30626	0
SPP1	a9b1 complex	BVEC	TC1	0.065	TRUE	TRUE	1	-7.26878	0
TNC	a9b1 complex	BVEC	TC1	0.063	TRUE	TRUE	1	-8.13244	0
VCAM1	a9b1 complex	BVEC	TC1	0.168	FALSE	TRUE	0	-2.2352	0
BMPR1B_BMPR2	BMP6	BVEC	TC1	0.055	TRUE	FALSE	1	-4.64334	-3.26909
BMR1B_AVR2B	BMP6	BVEC	TC1	0.055	TRUE	FALSE	1	0	-3.26909
BMPR1B_BMPR2	BMP4	BVEC	TC1	0.148	TRUE	FALSE	1	-4.64334	-1.79532
BMR1B_AVR2B	BMP4	BVEC	TC1	0.148	TRUE	FALSE	1	0	-1.79532
TGFbeta receptor1	TGFB1	TC1	BVEC	0.193	TRUE	FALSE	1	0	-2.87772
TGFbeta receptor1	TGFB3	TC1	BVEC	0.129	TRUE	FALSE	1	0	-7.23254
IGF1	a6b4 complex	BVEC	TC1	0	TRUE	TRUE	1	-8.00246	0
CADM3	NECTIN3	BVEC	TC2	0.049	FALSE	FALSE	1	-4.09227	-4.64772
CADM1	NECTIN3	BVEC	TC2	0.082	FALSE	FALSE	1	-2.99896	-4.64772
NECTIN2	NECTIN3	BVEC	TC2	0.317	FALSE	FALSE	1	-0.750842	-4.64772
CADM3	CADM1	BVEC	TC2	0.038	FALSE	FALSE	1	-4.09227	-5.80273
CADM1	CADM1	BVEC	TC2	0.071	FALSE	FALSE	1	-2.99896	-5.80273
CRTAM	CADM1	BVEC	TC2	0.01	FALSE	FALSE	1	-9.5852	-5.80273
CADM3	CADM4	BVEC	TC2	0.044	FALSE	FALSE	1	-4.09227	-5.05971
CD44	SPP1	TC2	BVEC	0.013	TRUE	FALSE	1	-5.73627	-7.26878
PTGER4	SPP1	TC2	BVEC	0.007	TRUE	FALSE	1	-7.0175	-7.26878
TGFBR3	TGFB1	TC2	BVEC	0.151	TRUE	FALSE	1	-2.59209	-2.87772
TGFBR3	INHA	TC2	BVEC	0.09	TRUE	FALSE	1	-2.59209	-6.13038
TGFBR3	TGFB3	TC2	BVEC	0.086	TRUE	FALSE	1	-2.59209	-7.23254
L1CAM	L1CAM	BVEC	TC2	0	FALSE	FALSE	1	-9.1557	-13.2877
HLA-C	FAM3C	BVEC	TC2	0.123	TRUE	FALSE	1	-2.54313	-3.7419
LAMP1	FAM3C	BVEC	TC2	0.062	TRUE	FALSE	1	-4.35817	-3.7419
CXADR	FAM3C	BVEC	TC2	0.069	TRUE	FALSE	1	-3.98536	-3.7419
PGRMC2	CCL4L2	BVEC	TC2	0.163	TRUE	FALSE	1	-1.99566	-3.71375
CD74	COPA	BVEC	TC2	0.965	TRUE	FALSE	1	0.925596	-5.02259
CD44	HBEGF	BVEC	TC2	0.02	TRUE	FALSE	1	-5.70927	-5.53687
CD74	APP	BVEC	TC2	0.991	FALSE	FALSE	1	0.925596	-3.59145
TNFRSF6B	FASLG	BVEC	TC2	0.048	TRUE	FALSE	1	-3.4516	-7.43921
NGFR	NTF3	BVEC	TC2	0	TRUE	FALSE	1	-8.73528	-13.2877
ADORA2A	NAMPT	BVEC	TC2	0.124	TRUE	FALSE	1	-3.77442	-2.51853
NRP2	VEGFA	BVEC	TC2	0.153	TRUE	FALSE	1	-4.10824	-2.01233
VSIR	CCL4L2	TC2	BVEC	0.081	TRUE	FALSE	1	-3.78485	-3.47401
VSIR	TNF	TC2	BVEC	0.039	TRUE	FALSE	1	-3.78485	-7.65866
IGF2R	IGF2	TC2	BVEC	0.061	TRUE	FALSE	1	-4.68072	-3.57016
NTRK2	NTF3	TC2	BVEC	0.015	TRUE	FALSE	1	-5.19276	-8.19916
CLEC2D	FAM3C	TC2	BVEC	0.064	TRUE	FALSE	1	-4.87038	-3.40854
FLT4	TNF	TC2	BVEC	0.008	TRUE	FALSE	1	-6.57229	-7.65866
ICOS	TNF	TC2	BVEC	0.006	TRUE	FALSE	1	-7.30144	-7.65866
RIPK1	TNF	TC2	BVEC	0.033	TRUE	FALSE	1	-4.00771	-7.65866
RIPK1	TNFSF10	TC2	BVEC	0.402	TRUE	FALSE	1	-4.00771	-0.429259
DPP4	CXCL12	BVEC	TC2	0.069	TRUE	FALSE	1	-8.65902	-2.88731
ACKR3	CXCL12	BVEC	TC2	0.141	TRUE	FALSE	1	-2.77326	-2.88731
NOTCH2	JAG2	BVEC	TC2	0.007	FALSE	FALSE	1	-7.778	-6.57724
NOTCH3	JAG2	BVEC	TC2	0.007	FALSE	FALSE	1	-7.73652	-6.57724
CD46	JAG1	BVEC	TC2	0.184	FALSE	FALSE	1	-1.62217	-4.54761
ACKR4	CCL5	TC2	BVEC	0	TRUE	FALSE	1	-13.2877	-2.58683
CXCR3	CXCL12	TC2	BVEC	0	TRUE	FALSE	1	-13.2877	-1.62417
LRP1	MDK	TC2	BVEC	0.077	TRUE	FALSE	1	-3.51951	-3.88095
SIRPA	CD47	BVEC	TC2	0.05	FALSE	FALSE	1	-4.80538	-3.95282
SORL1	MDK	TC2	BVEC	0	TRUE	FALSE	1	-13.2877	-3.88095
PDGFRA	PDGFA	TC2	BVEC	0.03	TRUE	FALSE	1	-4.54139	-5.90736
MDK	PTPRZ1	BVEC	TC2	0	TRUE	FALSE	1	-3.88095	-13.2877
PTN	PTPRZ1	BVEC	TC2	0	TRUE	FALSE	1	-4.5102	-13.2877
EPHA4	EFNA2	TC2	BVEC	0	FALSE	FALSE	1	-13.2877	-3.02237
EPHA4	EFNA1	TC2	BVEC	0	TRUE	FALSE	1	-13.2877	-0.275373
EFNB2	EPHA4	BVEC	TC2	0	FALSE	FALSE	1	-1.89533	-13.2877
FZD4	WNT2B	TC2	BVEC	0.006	TRUE	FALSE	1	-7.22592	-7.47682
NOTCH2	DLL1	TC2	BVEC	0.112	FALSE	FALSE	1	-6.38403	-2.23854
NOTCH2	JAG1	TC2	BVEC	0.222	FALSE	FALSE	1	-6.38403	-1.20691
NOTCH3	DLL1	TC2	BVEC	0	FALSE	FALSE	1	-13.2877	-2.23854
NOTCH3	JAG1	TC2	BVEC	0	FALSE	FALSE	1	-13.2877	-1.20691
PLXNB2	PTN	BVEC	TC2	0.24	TRUE	FALSE	1	-1.71727	-2.51297
KDR	VEGFA	TC2	BVEC	0	TRUE	FALSE	1	-13.2877	-0.0930826
EPHA2	EFNA2	TC2	BVEC	0.076	FALSE	FALSE	1	-5.11784	-3.02237
EPHA2	EFNA1	TC2	BVEC	0.427	TRUE	FALSE	1	-5.11784	-0.275373
PODXL	SELL	BVEC	TC2	0	FALSE	FALSE	1	-2.07516	-13.2877
CXCR4	CXCL12	TC2	BVEC	0.258	TRUE	FALSE	1	-2.38463	-1.62417
NCR3	BAG6	BVEC	TC2	0.083	FALSE	FALSE	1	-5.36051	-2.81811
TEK	ANGPT2	TC2	BVEC	0	TRUE	FALSE	1	-13.2877	-3.98734
EPHA4	EFNB1	BVEC	TC2	0	FALSE	FALSE	1	-2.09788	-13.2877
NGFR	NGF	TC2	BVEC	0	TRUE	FALSE	1	-13.2877	-5.56643
SIRPA	CSF1	TC2	BVEC	0	TRUE	FALSE	1	-13.2877	-2.82769
TNFSF14	TNFRSF6B	BVEC	TC2	0.013	TRUE	FALSE	1	-9.15622	-5.35605
CSF1R	CSF1	BVEC	TC2	0.009	TRUE	FALSE	1	-10.6858	-5.9038
CD55	ADGRE5	BVEC	TC2	0.108	TRUE	FALSE	1	-2.44061	-4.95707
ALOX5	ALOX5AP	BVEC	TC2	0	FALSE	FALSE	1	-13.2877	-7.05926
SELL	CD34	BVEC	TC2	0.023	FALSE	FALSE	1	-7.61729	-4.61652
SELP	CD34	BVEC	TC2	0.179	FALSE	FALSE	1	-1.65426	-4.61652
SELPLG	SELL	TC2	BVEC	0	FALSE	FALSE	1	-13.2877	-7.61729
SELPLG	SELP	TC2	BVEC	0	FALSE	FALSE	1	-13.2877	-1.65426
PDGFRA	PDGFC	BVEC	TC2	0.014	TRUE	FALSE	1	-7.43957	-5.45016
FLT4	PDGFC	BVEC	TC2	0.018	TRUE	FALSE	1	-6.27208	-5.45016
TEK	ANGPT4	BVEC	TC2	0.254	TRUE	FALSE	1	-1.29084	-3.3406
COL1A1	a1b1 complex	BVEC	TC2	0.062	TRUE	TRUE	1	-3.10789	0
COL3A1	a1b1 complex	BVEC	TC2	0.041	TRUE	TRUE	1	-3.76348	0
COL4A1	a1b1 complex	BVEC	TC2	0.381	TRUE	TRUE	1	-0.405793	0
COL5A2	a1b1 complex	BVEC	TC2	0.048	TRUE	TRUE	1	-3.49351	0
COL1A2	a1b1 complex	BVEC	TC2	0.064	TRUE	TRUE	1	-3.06359	0
COL4A2	a1b1 complex	BVEC	TC2	0.201	TRUE	TRUE	1	-1.3461	0
COL6A1	a1b1 complex	BVEC	TC2	0.019	TRUE	TRUE	1	-5.08125	0
COL6A2	a1b1 complex	BVEC	TC2	0.009	TRUE	TRUE	1	-6.51446	0
COL5A1	a1b1 complex	BVEC	TC2	0.04	TRUE	TRUE	1	-3.81361	0
COL5A3	a1b1 complex	BVEC	TC2	0.023	TRUE	TRUE	1	-4.67924	0
COL8A1	a1b1 complex	BVEC	TC2	0.02	TRUE	TRUE	1	-4.95439	0
COL4A5	a1b1 complex	BVEC	TC2	0.009	TRUE	TRUE	1	-6.58153	0
COL15A1	a1b1 complex	BVEC	TC2	0.039	TRUE	TRUE	1	-3.85376	0
COL18A1	a1b1 complex	BVEC	TC2	0.104	TRUE	TRUE	1	-2.31974	0
COL4A4	a1b1 complex	BVEC	TC2	0.04	TRUE	TRUE	1	-3.80809	0
COL4A3	a1b1 complex	BVEC	TC2	0.012	TRUE	TRUE	1	-5.89609	0
COL14A1	a1b1 complex	BVEC	TC2	0.133	TRUE	TRUE	1	-1.94947	0
COL16A1	a1b1 complex	BVEC	TC2	0.014	TRUE	TRUE	1	-5.66769	0
COL4A6	a1b1 complex	BVEC	TC2	0.007	TRUE	TRUE	1	-7.29889	0
COL24A1	a1b1 complex	BVEC	TC2	0.013	TRUE	TRUE	1	-5.84441	0
COL21A1	a1b1 complex	BVEC	TC2	0.009	TRUE	TRUE	1	-6.74028	0
COL12A1	a1b1 complex	BVEC	TC2	0.062	TRUE	TRUE	1	-3.11485	0
COL1A1	a2b1 complex	BVEC	TC2	0.064	TRUE	TRUE	1	-3.10789	0
COL3A1	a2b1 complex	BVEC	TC2	0.043	TRUE	TRUE	1	-3.76348	0
COL4A1	a2b1 complex	BVEC	TC2	0.384	TRUE	TRUE	1	-0.405793	0
FN1	a2b1 complex	BVEC	TC2	0.403	TRUE	TRUE	1	-0.334809	0
COL5A2	a2b1 complex	BVEC	TC2	0.051	TRUE	TRUE	1	-3.49351	0
COL1A2	a2b1 complex	BVEC	TC2	0.066	TRUE	TRUE	1	-3.06359	0
COL4A2	a2b1 complex	BVEC	TC2	0.203	TRUE	TRUE	1	-1.3461	0
COL6A1	a2b1 complex	BVEC	TC2	0.021	TRUE	TRUE	1	-5.08125	0
COL6A2	a2b1 complex	BVEC	TC2	0.012	TRUE	TRUE	1	-6.51446	0
COL5A1	a2b1 complex	BVEC	TC2	0.042	TRUE	TRUE	1	-3.81361	0
COL5A3	a2b1 complex	BVEC	TC2	0.026	TRUE	TRUE	1	-4.67924	0
COL8A1	a2b1 complex	BVEC	TC2	0.022	TRUE	TRUE	1	-4.95439	0
COL4A5	a2b1 complex	BVEC	TC2	0.011	TRUE	TRUE	1	-6.58153	0
COL15A1	a2b1 complex	BVEC	TC2	0.041	TRUE	TRUE	1	-3.85376	0
COL18A1	a2b1 complex	BVEC	TC2	0.106	TRUE	TRUE	1	-2.31974	0
COL4A4	a2b1 complex	BVEC	TC2	0.042	TRUE	TRUE	1	-3.80809	0
COL4A3	a2b1 complex	BVEC	TC2	0.015	TRUE	TRUE	1	-5.89609	0
COL14A1	a2b1 complex	BVEC	TC2	0.136	TRUE	TRUE	1	-1.94947	0
COL16A1	a2b1 complex	BVEC	TC2	0.016	TRUE	TRUE	1	-5.66769	0
COL4A6	a2b1 complex	BVEC	TC2	0.009	TRUE	TRUE	1	-7.29889	0
COL24A1	a2b1 complex	BVEC	TC2	0.015	TRUE	TRUE	1	-5.84441	0
COL21A1	a2b1 complex	BVEC	TC2	0.011	TRUE	TRUE	1	-6.74028	0
COL12A1	a2b1 complex	BVEC	TC2	0.064	TRUE	TRUE	1	-3.11485	0
LAMC1	a2b1 complex	BVEC	TC2	0.107	TRUE	TRUE	1	-2.30626	0
FN1	a4b1 complex	BVEC	TC2	0.413	TRUE	TRUE	1	-0.334809	0
SPP1	a4b1 complex	BVEC	TC2	0.02	TRUE	TRUE	1	-7.26878	0
TNC	a4b1 complex	BVEC	TC2	0.018	TRUE	TRUE	1	-8.13244	0
VCAM1	a4b1 complex	BVEC	TC2	0.123	FALSE	TRUE	1	-2.2352	0
JAM2	a4b1 complex	BVEC	TC2	0.177	FALSE	TRUE	1	-1.64156	0
FN1	a4b7 complex	BVEC	TC2	0	TRUE	TRUE	1	-0.334809	0
VCAM1	a4b7 complex	BVEC	TC2	0	FALSE	TRUE	1	-2.2352	0
FN1	a5b1 complex	BVEC	TC2	0.403	TRUE	TRUE	1	-0.334809	0
CD40LG	a5b1 complex	BVEC	TC2	0.008	TRUE	TRUE	1	-8.84489	0
L1CAM	a5b1 complex	BVEC	TC2	0.007	FALSE	TRUE	1	-9.1557	0
FBN1	a5b1 complex	BVEC	TC2	0.207	TRUE	TRUE	1	-1.31951	0
FN1	aVb1 complex	BVEC	TC2	0.436	TRUE	TRUE	1	-0.334809	0
FN1	aVb5 complex	BVEC	TC2	0.541	TRUE	TRUE	0	-0.334809	0
LAMC1	a6b1 complex	BVEC	TC2	0.113	TRUE	TRUE	1	-2.30626	0
SPP1	a9b1 complex	BVEC	TC2	0.009	TRUE	TRUE	1	-7.26878	0
TNC	a9b1 complex	BVEC	TC2	0.007	TRUE	TRUE	1	-8.13244	0
VCAM1	a9b1 complex	BVEC	TC2	0.112	FALSE	TRUE	1	-2.2352	0
BMPR1B_BMPR2	BMP6	BVEC	TC2	0.04	TRUE	FALSE	1	-4.64334	-3.76333
BMR1B_AVR2B	BMP6	BVEC	TC2	0.04	TRUE	FALSE	1	0	-3.76333
BMPR1B_BMPR2	BMP4	BVEC	TC2	0.036	TRUE	FALSE	1	-4.64334	-3.94442
BMR1B_AVR2B	BMP4	BVEC	TC2	0.036	TRUE	FALSE	1	0	-3.94442
TGFbeta receptor1	TGFB1	TC2	BVEC	0.09	TRUE	FALSE	1	0	-2.87772
TGFbeta receptor1	TGFB3	TC2	BVEC	0.025	TRUE	FALSE	1	0	-7.23254
IGF1	a6b4 complex	BVEC	TC2	0	TRUE	TRUE	1	-8.00246	0
CADM3	NECTIN3	BVEC	UNKN1	0.046	FALSE	FALSE	1	-4.09227	-4.88371
CADM1	NECTIN3	BVEC	UNKN1	0.079	FALSE	FALSE	1	-2.99896	-4.88371
NECTIN2	NECTIN3	BVEC	UNKN1	0.314	FALSE	FALSE	1	-0.750842	-4.88371
CADM3	CADM1	BVEC	UNKN1	0.039	FALSE	FALSE	1	-4.09227	-5.74876
CADM1	CADM1	BVEC	UNKN1	0.072	FALSE	FALSE	1	-2.99896	-5.74876
CRTAM	CADM1	BVEC	UNKN1	0.01	FALSE	FALSE	1	-9.5852	-5.74876
CADM3	CADM4	BVEC	UNKN1	0.035	FALSE	FALSE	1	-4.09227	-6.47974
CD44	SPP1	UNKN1	BVEC	0.086	TRUE	FALSE	1	-2.59055	-7.26878
PTGER4	SPP1	UNKN1	BVEC	0.262	TRUE	FALSE	1	-0.94964	-7.26878
TGFBR3	TGFB1	UNKN1	BVEC	0.074	TRUE	FALSE	1	-6.27848	-2.87772
TGFBR3	INHA	UNKN1	BVEC	0.013	TRUE	FALSE	1	-6.27848	-6.13038
TGFBR3	TGFB3	UNKN1	BVEC	0.01	TRUE	FALSE	1	-6.27848	-7.23254
L1CAM	L1CAM	BVEC	UNKN1	0.013	FALSE	FALSE	1	-9.1557	-5.3439
HLA-C	FAM3C	BVEC	UNKN1	0	TRUE	FALSE	1	-2.54313	-13.2877
LAMP1	FAM3C	BVEC	UNKN1	0	TRUE	FALSE	1	-4.35817	-13.2877
CXADR	FAM3C	BVEC	UNKN1	0	TRUE	FALSE	1	-3.98536	-13.2877
PGRMC2	CCL4L2	BVEC	UNKN1	0.404	TRUE	FALSE	0.06	-1.99566	-0.842149
CD74	COPA	BVEC	UNKN1	0.963	TRUE	FALSE	1	0.925596	-5.27102
CD44	HBEGF	BVEC	UNKN1	0.033	TRUE	FALSE	1	-5.70927	-4.42713
CD74	APP	BVEC	UNKN1	0.978	FALSE	FALSE	1	0.925596	-4.15319
TNFRSF6B	FASLG	BVEC	UNKN1	0.157	TRUE	FALSE	1	-3.4516	-2.16456
NGFR	NTF3	BVEC	UNKN1	0	TRUE	FALSE	1	-8.73528	-13.2877
ADORA2A	NAMPT	BVEC	UNKN1	0.086	TRUE	FALSE	1	-3.77442	-3.32409
NRP2	VEGFA	BVEC	UNKN1	0.594	TRUE	FALSE	1	-4.10824	0.176748
VSIR	CCL4L2	UNKN1	BVEC	0.091	TRUE	FALSE	1	-3.43725	-3.47401
VSIR	TNF	UNKN1	BVEC	0.049	TRUE	FALSE	1	-3.43725	-7.65866
IGF2R	IGF2	UNKN1	BVEC	0.106	TRUE	FALSE	1	-2.95732	-3.57016
NTRK2	NTF3	UNKN1	BVEC	0.009	TRUE	FALSE	1	-6.06518	-8.19916
CLEC2D	FAM3C	UNKN1	BVEC	0.054	TRUE	FALSE	1	-6.06307	-3.40854
FLT4	TNF	UNKN1	BVEC	0	TRUE	FALSE	1	-13.2877	-7.65866
ICOS	TNF	UNKN1	BVEC	0.027	TRUE	FALSE	1	-4.36318	-7.65866
RIPK1	TNF	UNKN1	BVEC	0.116	TRUE	FALSE	1	-2.13839	-7.65866
RIPK1	TNFSF10	UNKN1	BVEC	0.485	TRUE	FALSE	1	-2.13839	-0.429259
DPP4	CXCL12	BVEC	UNKN1	0.023	TRUE	FALSE	1	-8.65902	-4.50453
ACKR3	CXCL12	BVEC	UNKN1	0.095	TRUE	FALSE	1	-2.77326	-4.50453
NOTCH2	JAG2	BVEC	UNKN1	0.026	FALSE	FALSE	1	-7.778	-4.36982
NOTCH3	JAG2	BVEC	UNKN1	0.026	FALSE	FALSE	1	-7.73652	-4.36982
CD46	JAG1	BVEC	UNKN1	0.183	FALSE	FALSE	1	-1.62217	-4.62133
ACKR4	CCL5	UNKN1	BVEC	0	TRUE	FALSE	1	-13.2877	-2.58683
CXCR3	CXCL12	UNKN1	BVEC	0	TRUE	FALSE	1	-13.2877	-1.62417
LRP1	MDK	UNKN1	BVEC	0.081	TRUE	FALSE	1	-3.40283	-3.88095
SIRPA	CD47	BVEC	UNKN1	0.029	FALSE	FALSE	1	-4.80538	-5.51681
SORL1	MDK	UNKN1	BVEC	0.105	TRUE	FALSE	1	-2.80339	-3.88095
PDGFRA	PDGFA	UNKN1	BVEC	0.013	TRUE	FALSE	1	-6.78127	-5.90736
MDK	PTPRZ1	BVEC	UNKN1	0	TRUE	FALSE	1	-3.88095	-13.2877
PTN	PTPRZ1	BVEC	UNKN1	0	TRUE	FALSE	1	-4.5102	-13.2877
EPHA4	EFNA2	UNKN1	BVEC	0	FALSE	FALSE	1	-13.2877	-3.02237
EPHA4	EFNA1	UNKN1	BVEC	0	TRUE	FALSE	1	-13.2877	-0.275373
EFNB2	EPHA4	BVEC	UNKN1	0	FALSE	FALSE	1	-1.89533	-13.2877
FZD4	WNT2B	UNKN1	BVEC	0.041	TRUE	FALSE	1	-3.70439	-7.47682
NOTCH2	DLL1	UNKN1	BVEC	0.17	FALSE	FALSE	1	-2.95377	-2.23854
NOTCH2	JAG1	UNKN1	BVEC	0.281	FALSE	FALSE	1	-2.95377	-1.20691
NOTCH3	DLL1	UNKN1	BVEC	0	FALSE	FALSE	1	-13.2877	-2.23854
NOTCH3	JAG1	UNKN1	BVEC	0	FALSE	FALSE	1	-13.2877	-1.20691
PLXNB2	PTN	BVEC	UNKN1	0.167	TRUE	FALSE	1	-1.71727	-5.01975
KDR	VEGFA	UNKN1	BVEC	0.501	TRUE	FALSE	1	-3.93884	-0.0930826
EPHA2	EFNA2	UNKN1	BVEC	0.078	FALSE	FALSE	1	-4.93047	-3.02237
EPHA2	EFNA1	UNKN1	BVEC	0.429	TRUE	FALSE	1	-4.93047	-0.275373
PODXL	SELL	BVEC	UNKN1	0	FALSE	FALSE	1	-2.07516	-13.2877
CXCR4	CXCL12	UNKN1	BVEC	0.326	TRUE	FALSE	1	-1.60647	-1.62417
NCR3	BAG6	BVEC	UNKN1	0.06	FALSE	FALSE	1	-5.36051	-3.38753
TEK	ANGPT2	UNKN1	BVEC	0.04	TRUE	FALSE	1	-5.94098	-3.98734
EPHA4	EFNB1	BVEC	UNKN1	0.131	FALSE	FALSE	1	-2.09788	-5.13298
NGFR	NGF	UNKN1	BVEC	0	TRUE	FALSE	1	-13.2877	-5.56643
SIRPA	CSF1	UNKN1	BVEC	0.097	TRUE	FALSE	1	-4.23552	-2.82769
TNFSF14	TNFRSF6B	BVEC	UNKN1	0.02	TRUE	FALSE	1	-9.15622	-4.73039
CSF1R	CSF1	BVEC	UNKN1	0.036	TRUE	FALSE	1	-10.6858	-3.78767
CD55	ADGRE5	BVEC	UNKN1	0.277	TRUE	FALSE	0.17	-2.44061	-1.43296
ALOX5	ALOX5AP	BVEC	UNKN1	0	FALSE	FALSE	1	-13.2877	-13.2877
SELL	CD34	BVEC	UNKN1	0	FALSE	FALSE	1	-7.61729	-13.2877
SELP	CD34	BVEC	UNKN1	0	FALSE	FALSE	1	-1.65426	-13.2877
SELPLG	SELL	UNKN1	BVEC	0.03	FALSE	FALSE	1	-4.17331	-7.61729
SELPLG	SELP	UNKN1	BVEC	0.186	FALSE	FALSE	1	-4.17331	-1.65426
PDGFRA	PDGFC	BVEC	UNKN1	0	TRUE	FALSE	1	-7.43957	-13.2877
FLT4	PDGFC	BVEC	UNKN1	0	TRUE	FALSE	1	-6.27208	-13.2877
TEK	ANGPT4	BVEC	UNKN1	0	TRUE	FALSE	1	-1.29084	-13.2877
COL1A1	a1b1 complex	BVEC	UNKN1	0.081	TRUE	TRUE	1	-3.10789	0
COL3A1	a1b1 complex	BVEC	UNKN1	0.06	TRUE	TRUE	1	-3.76348	0
COL4A1	a1b1 complex	BVEC	UNKN1	0.4	TRUE	TRUE	1	-0.405793	0
COL5A2	a1b1 complex	BVEC	UNKN1	0.067	TRUE	TRUE	1	-3.49351	0
COL1A2	a1b1 complex	BVEC	UNKN1	0.083	TRUE	TRUE	1	-3.06359	0
COL4A2	a1b1 complex	BVEC	UNKN1	0.22	TRUE	TRUE	1	-1.3461	0
COL6A1	a1b1 complex	BVEC	UNKN1	0.038	TRUE	TRUE	1	-5.08125	0
COL6A2	a1b1 complex	BVEC	UNKN1	0.029	TRUE	TRUE	1	-6.51446	0
COL5A1	a1b1 complex	BVEC	UNKN1	0.059	TRUE	TRUE	1	-3.81361	0
COL5A3	a1b1 complex	BVEC	UNKN1	0.043	TRUE	TRUE	1	-4.67924	0
COL8A1	a1b1 complex	BVEC	UNKN1	0.039	TRUE	TRUE	1	-4.95439	0
COL4A5	a1b1 complex	BVEC	UNKN1	0.028	TRUE	TRUE	1	-6.58153	0
COL15A1	a1b1 complex	BVEC	UNKN1	0.058	TRUE	TRUE	1	-3.85376	0
COL18A1	a1b1 complex	BVEC	UNKN1	0.123	TRUE	TRUE	1	-2.31974	0
COL4A4	a1b1 complex	BVEC	UNKN1	0.059	TRUE	TRUE	1	-3.80809	0
COL4A3	a1b1 complex	BVEC	UNKN1	0.031	TRUE	TRUE	1	-5.89609	0
COL14A1	a1b1 complex	BVEC	UNKN1	0.153	TRUE	TRUE	1	-1.94947	0
COL16A1	a1b1 complex	BVEC	UNKN1	0.033	TRUE	TRUE	1	-5.66769	0
COL4A6	a1b1 complex	BVEC	UNKN1	0.026	TRUE	TRUE	1	-7.29889	0
COL24A1	a1b1 complex	BVEC	UNKN1	0.032	TRUE	TRUE	1	-5.84441	0
COL21A1	a1b1 complex	BVEC	UNKN1	0.028	TRUE	TRUE	1	-6.74028	0
COL12A1	a1b1 complex	BVEC	UNKN1	0.081	TRUE	TRUE	1	-3.11485	0
COL1A1	a2b1 complex	BVEC	UNKN1	0	TRUE	TRUE	1	-3.10789	0
COL3A1	a2b1 complex	BVEC	UNKN1	0	TRUE	TRUE	1	-3.76348	0
[truncated: 30,852 more rows]
