# Supplementary material for: Dynamic changes in cellular atlases and communication patterns within yak ovaries across diverse reproductive states unveiled by single-cell analysis
Source: Front Cell Dev Biol. 2024 Aug 29;12:1444706. doi: 10.3389/fcell.2024.1444706 (PMC11390571; doi:10.3389/fcell.2024.1444706)
Supplement: Supplementary file 11 [file Table4.XLSX]

## Sheet: Supplementary_Data_3_DEGs_of_ea
Supplementary Data 3: Differentially expressed genes of each cell type within yak ovaries
	p_val	avg_log2FC	pct.1	pct.2	p_val_adj	cluster	gene
IER5L	0	1.957	0.906	0.705	0	STRO1	IER5L
ID2	0	1.90792	0.979	0.898	0	STRO1	ID2
MAFB	0	1.84313	0.879	0.71	0	STRO1	MAFB
ID1	0	1.81395	0.956	0.834	0	STRO1	ID1
GADD45A	0	1.70996	0.933	0.819	0	STRO1	GADD45A
CDKN1A	0	1.70774	0.877	0.78	0	STRO1	CDKN1A
ENSBGRG00000001269	0	1.68598	0.979	0.894	0	STRO1	ENSBGRG00000001269
GEM	0	1.67906	0.831	0.719	0	STRO1	GEM
RRAD	0	1.60871	0.691	0.535	0	STRO1	RRAD
IER3	0	1.58072	0.914	0.794	0	STRO1	IER3
ENSBGRG00000002625	0	1.56561	0.82	0.745	0	STRO1	ENSBGRG00000002625
ENSBGRG00000013916	0	1.5212	0.777	0.706	0	STRO1	ENSBGRG00000013916
ADAMTS1	0	1.43901	0.933	0.796	0	STRO1	ADAMTS1
KLF4	0	1.43078	0.916	0.786	0	STRO1	KLF4
RGS2	0	1.4262	0.824	0.66	0	STRO1	RGS2
HMOX1	0	1.36599	0.834	0.727	0	STRO1	HMOX1
ZNF503	0	1.33497	0.82	0.627	0	STRO1	ZNF503
BAX	0	1.26486	0.971	0.919	0	STRO1	BAX
IRF1	0	1.25401	0.852	0.789	0	STRO1	IRF1
TENT5A	0	1.245	0.765	0.691	0	STRO1	TENT5A
ENSBGRG00000002496	0	1.20004	0.938	0.922	0	STRO1	ENSBGRG00000002496
PPM1N	0	1.13857	0.771	0.726	0	STRO1	PPM1N
RASL11B	0	1.11835	0.779	0.628	0	STRO1	RASL11B
SERPINE1	0	1.11518	0.797	0.71	0	STRO1	SERPINE1
UBB	0	1.11492	0.995	0.978	0	STRO1	UBB
ENSBGRG00000001318	0	1.11461	0.934	0.885	0	STRO1	ENSBGRG00000001318
ENSBGRG00000025523	0	1.10773	0.804	0.702	0	STRO1	ENSBGRG00000025523
ENSBGRG00000013929	0	1.07674	0.748	0.66	0	STRO1	ENSBGRG00000013929
ENSBGRG00000019521	0	1.06121	0.921	0.807	0	STRO1	ENSBGRG00000019521
ENSBGRG00000012018	0	1.03154	0.971	0.916	0	STRO1	ENSBGRG00000012018
ENSBGRG00000000944	0	1.02474	0.901	0.768	0	STRO1	ENSBGRG00000000944
MYC	0	1.02114	0.706	0.562	0	STRO1	MYC
ENSBGRG00000024659	0	1.02036	0.766	0.603	0	STRO1	ENSBGRG00000024659
DDIT3	0	0.996597	0.786	0.728	0	STRO1	DDIT3
ENSBGRG00000007156	0	0.974773	0.923	0.874	0	STRO1	ENSBGRG00000007156
ENSBGRG00000015204	0	0.939799	0.717	0.644	0	STRO1	ENSBGRG00000015204
KPNA2	0	0.911449	0.799	0.669	0	STRO1	KPNA2
CFAP20	0	0.906689	0.774	0.666	0	STRO1	CFAP20
GTF2F1	0	0.900593	0.818	0.649	0	STRO1	GTF2F1
LAG 3	0	0.890942	0.724	0.665	0	STRO1	LAG 3
ENSBGRG00000005629	0	0.878378	0.959	0.937	0	STRO1	ENSBGRG00000005629
COL12A1	0	0.794839	0.804	0.664	0	STRO1	COL12A1
PCNA	0	0.764631	0.792	0.704	0	STRO1	PCNA
HBEGF	0	0.670909	0.723	0.643	0	STRO1	HBEGF
ADM	0	0.6336	0.684	0.572	0	STRO1	ADM
ENSBGRG00000018216	0	0.61065	0.766	0.682	0	STRO1	ENSBGRG00000018216
TWIST1	0	0.59857	0.709	0.517	0	STRO1	TWIST1
ENSBGRG00000006820	0	0.593809	0.74	0.57	0	STRO1	ENSBGRG00000006820
SHISA2	0	0.53988	0.71	0.575	0	STRO1	SHISA2
INSIG1	0	0.515407	0.735	0.584	0	STRO1	INSIG1
ARG2	0	0.444084	0.757	0.662	0	STRO1	ARG2
CDO1	0	0.435405	0.723	0.594	0	STRO1	CDO1
HMGCS1	0	0.375299	0.765	0.671	0	STRO1	HMGCS1
GFPT2	0	0.365534	0.718	0.661	0	STRO1	GFPT2
FOXJ1	0	0.345109	0.71	0.655	0	STRO1	FOXJ1
NNAT	0	0.309601	0.681	0.539	0	STRO1	NNAT
RRM2	0	0.287107	0.741	0.722	0	STRO1	RRM2
ENSBGRG00000018228	0	0.257149	0.68	0.633	0	STRO1	ENSBGRG00000018228
ENSBGRG00000012356	1.58461e-304	0.426708	0.703	0.637	3.16923e-301	STRO1	ENSBGRG00000012356
ENSBGRG00000012338	3.52197e-298	0.502345	0.589	0.459	7.04394e-295	STRO1	ENSBGRG00000012338
ENSBGRG00000023549	4.38224e-298	1.03607	0.713	0.619	8.76448e-295	STRO1	ENSBGRG00000023549
CCN1	1.49509e-287	0.9294	0.793	0.659	2.99017e-284	STRO1	CCN1
ADAMTS4	2.64967e-278	0.984152	0.714	0.605	5.29934e-275	STRO1	ADAMTS4
ENSBGRG00000017349	1.24684e-269	0.60161	0.955	0.874	2.49368e-266	STRO1	ENSBGRG00000017349
CCNL1	2.97645e-265	0.64917	0.888	0.831	5.9529e-262	STRO1	CCNL1
RGS4	1.12989e-260	1.6848	0.612	0.542	2.25979e-257	STRO1	RGS4
RASL11A	6.01584e-255	1.24738	0.673	0.621	1.20317e-251	STRO1	RASL11A
ENSBGRG00000024890	6.74317e-249	0.330288	0.597	0.475	1.34863e-245	STRO1	ENSBGRG00000024890
F3	1.09696e-243	0.851229	0.679	0.642	2.19392e-240	STRO1	F3
RND3	2.78611e-243	1.10049	0.712	0.64	5.57221e-240	STRO1	RND3
SGK1	2.51733e-240	0.280311	0.801	0.718	5.03466e-237	STRO1	SGK1
SNAPC2	8.59005e-238	0.613045	0.736	0.683	1.71801e-234	STRO1	SNAPC2
ASF1B	1.32432e-227	0.299139	0.714	0.662	2.64864e-224	STRO1	ASF1B
PTGS2	2.83196e-227	0.657092	0.66	0.64	5.66391e-224	STRO1	PTGS2
CD68	1.10938e-222	0.723555	0.644	0.599	2.21876e-219	STRO1	CD68
UMPS	2.72872e-222	0.975535	0.718	0.617	5.45744e-219	STRO1	UMPS
UCHL1	9.67604e-221	0.378774	0.666	0.553	1.93521e-217	STRO1	UCHL1
ENSBGRG00000005548	5.78892e-219	0.3858	0.747	0.613	1.15778e-215	STRO1	ENSBGRG00000005548
ENSBGRG00000018306	9.90776e-203	0.299865	0.712	0.718	1.98155e-199	STRO1	ENSBGRG00000018306
H1-1	8.6444e-198	0.270721	0.625	0.544	1.72888e-194	STRO1	H1-1
SDC4	1.51097e-195	0.696628	0.648	0.637	3.02194e-192	STRO1	SDC4
CCN2	2.95368e-192	0.890463	0.794	0.717	5.90736e-189	STRO1	CCN2
SQLE	4.66977e-178	0.536055	0.74	0.694	9.33953e-175	STRO1	SQLE
FGF18	6.04251e-172	0.810638	0.677	0.648	1.2085e-168	STRO1	FGF18
ENSBGRG00000001429	5.48465e-171	0.492408	0.76	0.7	1.09693e-167	STRO1	ENSBGRG00000001429
SAT1	5.56986e-171	0.774597	0.912	0.889	1.11397e-167	STRO1	SAT1
PCDH9	3.4032e-168	0.646065	0.624	0.59	6.80639e-165	STRO1	PCDH9
PCDH8	4.73687e-166	0.742593	0.606	0.576	9.47374e-163	STRO1	PCDH8
ENSBGRG00000021280	3.11294e-165	0.403227	0.772	0.716	6.22587e-162	STRO1	ENSBGRG00000021280
ENSBGRG00000014632	9.05072e-159	0.628983	0.655	0.632	1.81014e-155	STRO1	ENSBGRG00000014632
TFPI2	4.70101e-154	1.36261	0.769	0.665	9.40202e-151	STRO1	TFPI2
ARL4A	2.16314e-152	0.602805	0.883	0.853	4.32627e-149	STRO1	ARL4A
RNF19B	1.2289e-148	0.670434	0.814	0.777	2.45781e-145	STRO1	RNF19B
ENSBGRG00000010481	2.93005e-146	0.707	0.643	0.588	5.8601e-143	STRO1	ENSBGRG00000010481
U12.2	1.95017e-144	0.265767	0.677	0.621	3.90035e-141	STRO1	U12.2
H2BC18	3.22137e-139	0.385062	0.755	0.735	6.44273e-136	STRO1	H2BC18
ENSBGRG00000002717	6.91302e-139	0.2807	0.653	0.549	1.3826e-135	STRO1	ENSBGRG00000002717
KLF2	7.28645e-138	0.609503	0.855	0.796	1.45729e-134	STRO1	KLF2
DYRK3	2.52705e-137	0.73377	0.585	0.504	5.05409e-134	STRO1	DYRK3
NOVA1	9.40736e-136	1.13634	0.586	0.543	1.88147e-132	STRO1	NOVA1
THBS2	1.04447e-135	0.285952	0.692	0.612	2.08895e-132	STRO1	THBS2
H6PD	3.96075e-134	0.76347	0.646	0.599	7.9215e-131	STRO1	H6PD
ENSBGRG00000025024	4.09963e-134	0.550637	0.609	0.553	8.19926e-131	STRO1	ENSBGRG00000025024
HES1	3.99378e-132	0.319597	0.71	0.692	7.98756e-129	STRO1	HES1
ENSBGRG00000026221	2.12937e-131	0.453734	0.615	0.619	4.25873e-128	STRO1	ENSBGRG00000026221
ENSBGRG00000008398	4.15241e-130	0.542887	0.898	0.851	8.30483e-127	STRO1	ENSBGRG00000008398
IDI1	3.46082e-129	0.250442	0.699	0.644	6.92163e-126	STRO1	IDI1
ENSBGRG00000009376	5.8483e-124	0.445012	0.68	0.596	1.16966e-120	STRO1	ENSBGRG00000009376
TIMP2	3.77674e-122	0.59987	0.795	0.717	7.55349e-119	STRO1	TIMP2
CRYAB	1.43743e-116	1.37423	0.572	0.497	2.87486e-113	STRO1	CRYAB
ENSBGRG00000019141	2.4905e-115	0.606591	0.634	0.642	4.98099e-112	STRO1	ENSBGRG00000019141
KBTBD7	5.46091e-112	0.430198	0.635	0.609	1.09218e-108	STRO1	KBTBD7
PRKCG	1.6395e-100	0.353735	0.565	0.519	3.279e-97	STRO1	PRKCG
CDCA7L	1.29488e-98	0.311837	0.537	0.469	2.58976e-95	STRO1	CDCA7L
ENSBGRG00000011907	6.79269e-98	0.502351	0.838	0.802	1.35854e-94	STRO1	ENSBGRG00000011907
NES	5.73106e-97	0.577231	0.695	0.653	1.14621e-93	STRO1	NES
TBX3	6.06992e-96	0.841353	0.659	0.623	1.21398e-92	STRO1	TBX3
ENSBGRG00000003979	4.53325e-94	0.443527	0.778	0.728	9.06649e-91	STRO1	ENSBGRG00000003979
ZFAND5	2.33332e-93	0.552963	0.824	0.795	4.66664e-90	STRO1	ZFAND5
LDLR	4.10419e-93	0.387434	0.599	0.543	8.20839e-90	STRO1	LDLR
RND1	5.33683e-93	0.60637	0.743	0.733	1.06737e-89	STRO1	RND1
ZNF131	1.7681e-90	0.634319	0.784	0.757	3.5362e-87	STRO1	ZNF131
ENSBGRG00000024619	1.03879e-89	0.329145	0.712	0.64	2.07757e-86	STRO1	ENSBGRG00000024619
CALR	2.13339e-88	0.562239	0.88	0.837	4.26677e-85	STRO1	CALR
DUSP1	3.06317e-86	0.272329	0.83	0.799	6.12633e-83	STRO1	DUSP1
IGFBP6	3.81021e-82	0.322905	0.742	0.666	7.62042e-79	STRO1	IGFBP6
ENSBGRG00000023339	7.97612e-82	0.711403	0.777	0.757	1.59522e-78	STRO1	ENSBGRG00000023339
ENSBGRG00000020706	2.18948e-74	0.693892	0.736	0.764	4.37897e-71	STRO1	ENSBGRG00000020706
BMP4	6.99287e-72	0.255428	0.648	0.604	1.39857e-68	STRO1	BMP4
RASSF8	7.6565e-72	0.49354	0.675	0.638	1.5313e-68	STRO1	RASSF8
FAM71A	4.17565e-70	0.838586	0.555	0.515	8.3513e-67	STRO1	FAM71A
EZH2	5.3987e-70	0.365169	0.757	0.731	1.07974e-66	STRO1	EZH2
CRISPLD2	1.75646e-64	0.474756	0.513	0.454	3.51291e-61	STRO1	CRISPLD2
MMP23B	2.07698e-62	0.35214	0.667	0.709	4.15396e-59	STRO1	MMP23B
MYOCD	2.34149e-62	0.296822	0.34	0.456	4.68298e-59	STRO1	MYOCD
LMNA	3.85458e-62	0.470044	0.81	0.797	7.70916e-59	STRO1	LMNA
ENSBGRG00000020234	3.77541e-61	0.391504	0.709	0.682	7.55082e-58	STRO1	ENSBGRG00000020234
ENSBGRG00000024822	1.08577e-58	0.337917	0.517	0.458	2.17155e-55	STRO1	ENSBGRG00000024822
SLC1A5	3.24912e-58	0.321488	0.674	0.647	6.49823e-55	STRO1	SLC1A5
UNC13C	6.54149e-57	0.360042	0.597	0.631	1.3083e-53	STRO1	UNC13C
MFAP2	1.27886e-54	0.27031	0.559	0.547	2.55773e-51	STRO1	MFAP2
OSR2	2.00117e-50	1.31301	0.53	0.523	4.00235e-47	STRO1	OSR2
ARID5B	3.30846e-49	0.825866	0.686	0.672	6.61692e-46	STRO1	ARID5B
PCDH18	1.32014e-44	0.293164	0.508	0.436	2.64028e-41	STRO1	PCDH18
LUZP1	1.08742e-43	0.503253	0.685	0.657	2.17484e-40	STRO1	LUZP1
ENSBGRG00000002894	2.26108e-43	0.378967	0.871	0.864	4.52216e-40	STRO1	ENSBGRG00000002894
ENSBGRG00000013005	1.63631e-42	0.252312	0.602	0.554	3.27261e-39	STRO1	ENSBGRG00000013005
DSTN	1.47574e-31	0.548662	0.706	0.706	2.95148e-28	STRO1	DSTN
SMARCA1	9.59505e-31	0.460986	0.59	0.563	1.91901e-27	STRO1	SMARCA1
MAP1A	1.91544e-30	0.798939	0.524	0.498	3.83088e-27	STRO1	MAP1A
BAG3	8.97702e-30	0.308712	0.628	0.601	1.7954e-26	STRO1	BAG3
LMCD1	2.27519e-29	0.612947	0.687	0.701	4.55038e-26	STRO1	LMCD1
NDRG1	2.40284e-28	0.388171	0.644	0.636	4.80568e-25	STRO1	NDRG1
ENSBGRG00000006134	2.38412e-26	0.363899	0.474	0.45	4.76824e-23	STRO1	ENSBGRG00000006134
LTBP4	3.22153e-21	0.469986	0.628	0.672	6.44305e-18	STRO1	LTBP4
SGMS2	5.55544e-20	0.284898	0.521	0.509	1.11109e-16	STRO1	SGMS2
ENSBGRG00000011254	1.15419e-19	0.802029	0.649	0.68	2.30838e-16	STRO1	ENSBGRG00000011254
BAIAP2	6.13321e-19	0.430004	0.625	0.639	1.22664e-15	STRO1	BAIAP2
ENSBGRG00000014930	5.17e-15	0.832333	0.555	0.587	1.034e-11	STRO1	ENSBGRG00000014930
GADD45G	1.83803e-14	0.280668	0.56	0.607	3.67607e-11	STRO1	GADD45G
PRDM1	2.37907e-14	0.333402	0.505	0.498	4.75813e-11	STRO1	PRDM1
NGF	1.35173e-13	0.496863	0.529	0.585	2.70346e-10	STRO1	NGF
H2AC20	2.31036e-13	0.269426	0.703	0.691	4.62073e-10	STRO1	H2AC20
COL16A1	9.65012e-13	0.26483	0.478	0.57	1.93002e-09	STRO1	COL16A1
MAFF	1.49685e-12	0.709731	0.586	0.626	2.99369e-09	STRO1	MAFF
ENSBGRG00000002172	1.58933e-12	0.270052	0.312	0.343	3.17866e-09	STRO1	ENSBGRG00000002172
NPY	3.66744e-11	0.402233	0.502	0.523	7.33488e-08	STRO1	NPY
GMNN	3.28061e-10	0.261799	0.615	0.62	6.56123e-07	STRO1	GMNN
CSRNP1	6.23702e-09	0.393209	0.596	0.624	1.2474e-05	STRO1	CSRNP1
VIPR2	2.75442e-08	0.336182	0.477	0.563	5.50884e-05	STRO1	VIPR2
FOXP2	4.70867e-08	0.307345	0.484	0.522	9.41735e-05	STRO1	FOXP2
UAP1	4.72693e-07	0.381447	0.637	0.677	0.000945386	STRO1	UAP1
JMJD1C	1.70182e-06	0.330555	0.726	0.772	0.00340363	STRO1	JMJD1C
PIM3	5.39265e-06	0.356217	0.714	0.731	0.0107853	STRO1	PIM3
SOX9	0.000263866	0.553204	0.478	0.515	0.527732	STRO1	SOX9
ICAM5	0.000459603	0.563108	0.47	0.513	0.919206	STRO1	ICAM5
ENSBGRG00000020251	0.000716003	0.775092	0.485	0.514	1	STRO1	ENSBGRG00000020251
NMB	0.00135718	0.266644	0.417	0.427	1	STRO1	NMB
PDGFRB	0.00496573	0.322621	0.473	0.557	1	STRO1	PDGFRB
USPL1	0.00779635	0.407484	0.558	0.608	1	STRO1	USPL1
ENSBGRG00000021114	0.0093184	0.310526	0.509	0.582	1	STRO1	ENSBGRG00000021114
DCN	0	2.39912	0.889	0.677	0	STRO2	DCN
ENSBGRG00000011592	0	2.19993	0.7	0.619	0	STRO2	ENSBGRG00000011592
COL1A2	0	2.18071	0.819	0.51	0	STRO2	COL1A2
APOD	0	2.15531	0.738	0.59	0	STRO2	APOD
MGP	0	2.01074	0.933	0.722	0	STRO2	MGP
ENSBGRG000000055481	0	2.00572	0.846	0.549	0	STRO2	ENSBGRG00000005548
COL3A1	0	1.99681	0.784	0.524	0	STRO2	COL3A1
FBLN1	0	1.95818	0.765	0.592	0	STRO2	FBLN1
LUM	0	1.9116	0.802	0.527	0	STRO2	LUM
COL12A11	0	1.78393	0.866	0.611	0	STRO2	COL12A1
GSN	0	1.78009	0.862	0.648	0	STRO2	GSN
OGN	0	1.73904	0.71	0.488	0	STRO2	OGN
IGFBP61	0	1.67404	0.871	0.605	0	STRO2	IGFBP6
LAMA1	0	1.6344	0.831	0.563	0	STRO2	LAMA1
ENSBGRG00000017959	0	1.61833	0.897	0.659	0	STRO2	ENSBGRG00000017959
MYLK	0	1.55218	0.747	0.548	0	STRO2	MYLK
ENSBGRG00000002317	0	1.53175	0.706	0.525	0	STRO2	ENSBGRG00000002317
COL5A1	0	1.41406	0.713	0.524	0	STRO2	COL5A1
ENSBGRG00000005040	0	1.36629	0.83	0.558	0	STRO2	ENSBGRG00000005040
SPON1	0	1.36077	0.638	0.443	0	STRO2	SPON1
UNC13C1	0	1.35388	0.682	0.611	0	STRO2	UNC13C
COL14A1	0	1.34166	0.801	0.619	0	STRO2	COL14A1
SERPINE2	0	1.32456	0.774	0.51	0	STRO2	SERPINE2
LTBP41	0	1.31081	0.74	0.645	0	STRO2	LTBP4
LAMA2	0	1.3074	0.701	0.479	0	STRO2	LAMA2
IGFBP5	0	1.29082	0.703	0.556	0	STRO2	IGFBP5
LAMB1	0	1.25873	0.706	0.573	0	STRO2	LAMB1
SERPING1	0	1.2575	0.729	0.513	0	STRO2	SERPING1
ENSBGRG000000104811	0	1.23771	0.674	0.565	0	STRO2	ENSBGRG00000010481
MYH11	0	1.23709	0.735	0.607	0	STRO2	MYH11
COL6A1	0	1.22981	0.671	0.565	0	STRO2	COL6A1
PDE5A	0	1.20765	0.932	0.797	0	STRO2	PDE5A
APOE	0	1.17675	0.743	0.529	0	STRO2	APOE
PTN	0	1.16662	0.787	0.565	0	STRO2	PTN
ENSBGRG000000039791	0	1.16268	0.884	0.68	0	STRO2	ENSBGRG00000003979
MXRA8	0	1.16098	0.642	0.456	0	STRO2	MXRA8
ENSBGRG000000191411	0	1.15021	0.709	0.618	0	STRO2	ENSBGRG00000019141
MMP23B1	0	1.14064	0.779	0.68	0	STRO2	MMP23B
SPARC	0	1.13375	0.833	0.583	0	STRO2	SPARC
SMOC2	0	1.10853	0.685	0.565	0	STRO2	SMOC2
SPARCL1	0	1.10359	0.88	0.609	0	STRO2	SPARCL1
ENSBGRG00000004004	0	1.09253	0.867	0.672	0	STRO2	ENSBGRG00000004004
MFAP21	0	1.08895	0.579	0.537	0	STRO2	MFAP2
TAGLN	0	1.06496	0.769	0.661	0	STRO2	TAGLN
COL5A2	0	1.06155	0.656	0.56	0	STRO2	COL5A2
VIPR21	0	1.05894	0.627	0.532	0	STRO2	VIPR2
TPM2	0	1.05343	0.705	0.508	0	STRO2	TPM2
ENSBGRG00000014430	0	1.05028	0.774	0.546	0	STRO2	ENSBGRG00000014430
WFDC1	0	1.02677	0.77	0.598	0	STRO2	WFDC1
NID1	0	0.988432	0.63	0.568	0	STRO2	NID1
ARHGAP28	0	0.968086	0.643	0.551	0	STRO2	ARHGAP28
LAMC3	0	0.942446	0.643	0.513	0	STRO2	LAMC3
COL16A11	0	0.937474	0.646	0.534	0	STRO2	COL16A1
ACTA2	0	0.931818	0.659	0.566	0	STRO2	ACTA2
ENSBGRG00000008738	0	0.917869	0.692	0.676	0	STRO2	ENSBGRG00000008738
ENSBGRG00000017439	0	0.914733	0.645	0.544	0	STRO2	ENSBGRG00000017439
TIMP1	0	0.911099	0.899	0.71	0	STRO2	TIMP1
COLEC12	0	0.910109	0.718	0.542	0	STRO2	COLEC12
SYNPO2	0	0.908068	0.619	0.523	0	STRO2	SYNPO2
FAM114A1	0	0.896892	0.701	0.55	0	STRO2	FAM114A1
PMP22	0	0.896869	0.724	0.561	0	STRO2	PMP22
A2M	0	0.888215	0.588	0.452	0	STRO2	A2M
ENSBGRG00000009445	0	0.86232	0.893	0.837	0	STRO2	ENSBGRG00000009445
LRRC17	0	0.838333	0.541	0.39	0	STRO2	LRRC17
COL4A4	0	0.830465	0.672	0.541	0	STRO2	COL4A4
MFAP4	0	0.786707	0.594	0.464	0	STRO2	MFAP4
CPXM1	0	0.784288	0.555	0.415	0	STRO2	CPXM1
CXCL10	0	0.764932	0.763	0.617	0	STRO2	CXCL10
ENSBGRG00000013560	0	0.764106	0.924	0.792	0	STRO2	ENSBGRG00000013560
ENSBGRG00000000404	0	0.753812	0.825	0.632	0	STRO2	ENSBGRG00000000404
CST3	0	0.742347	0.876	0.823	0	STRO2	CST3
COLEC11	0	0.738986	0.977	0.948	0	STRO2	COLEC11
TENT5A1	0	0.719903	0.793	0.665	0	STRO2	TENT5A
ENSBGRG00000003803	0	0.719885	0.974	0.935	0	STRO2	ENSBGRG00000003803
RBP4	0	0.718369	0.734	0.56	0	STRO2	RBP4
CXCL12	0	0.710423	0.648	0.555	0	STRO2	CXCL12
THBS21	0	0.709758	0.742	0.577	0	STRO2	THBS2
COL6A2	0	0.70753	0.662	0.597	0	STRO2	COL6A2
GEM1	0	0.703606	0.819	0.698	0	STRO2	GEM
ASPN	0	0.699249	0.59	0.47	0	STRO2	ASPN
B3GALT4	0	0.697849	0.98	0.949	0	STRO2	B3GALT4
ENSBGRG00000008041	0	0.696184	0.77	0.58	0	STRO2	ENSBGRG00000008041
SDC2	0	0.678617	0.785	0.634	0	STRO2	SDC2
PLTP	0	0.671146	0.567	0.448	0	STRO2	PLTP
LTBP1	0	0.670093	0.68	0.541	0	STRO2	LTBP1
NMNAT3	0	0.64711	0.692	0.602	0	STRO2	NMNAT3
ENSBGRG000000027171	0	0.628862	0.672	0.519	0	STRO2	ENSBGRG00000002717
LGALS1	0	0.625775	0.794	0.723	0	STRO2	LGALS1
PRKAR2B	0	0.622974	0.718	0.631	0	STRO2	PRKAR2B
ENSBGRG000000130051	0	0.622083	0.693	0.512	0	STRO2	ENSBGRG00000013005
TMEM47	0	0.616372	0.71	0.519	0	STRO2	TMEM47
ENSBGRG00000000914	0	0.603248	0.953	0.913	0	STRO2	ENSBGRG00000000914
ENSBGRG000000139161	0	0.593756	0.783	0.688	0	STRO2	ENSBGRG00000013916
COL15A1	0	0.589239	0.706	0.513	0	STRO2	COL15A1
PDGFRB1	0	0.585175	0.602	0.533	0	STRO2	PDGFRB
LMOD1	0	0.578224	0.588	0.455	0	STRO2	LMOD1
EPHX1	0	0.574415	0.602	0.452	0	STRO2	EPHX1
ENSBGRG00000020770	0	0.56971	0.927	0.807	0	STRO2	ENSBGRG00000020770
LMCD11	0	0.565548	0.802	0.665	0	STRO2	LMCD1
LMLN	0	0.563537	0.962	0.946	0	STRO2	LMLN
UCHL11	0	0.561943	0.647	0.534	0	STRO2	UCHL1
PRDX4	0	0.545067	0.742	0.619	0	STRO2	PRDX4
TIMP21	0	0.544946	0.83	0.687	0	STRO2	TIMP2
SMARCA11	0	0.537991	0.732	0.509	0	STRO2	SMARCA1
PI15	0	0.535363	0.548	0.409	0	STRO2	PI15
NR1H4	0	0.533903	0.642	0.446	0	STRO2	NR1H4
NPY1	0	0.533382	0.611	0.491	0	STRO2	NPY
ENSBGRG00000022490	0	0.532634	0.972	0.955	0	STRO2	ENSBGRG00000022490
ENSBGRG00000018549	0	0.525848	0.718	0.527	0	STRO2	ENSBGRG00000018549
MYOC	0	0.52494	0.734	0.637	0	STRO2	MYOC
COCH	0	0.511386	0.604	0.485	0	STRO2	COCH
ENSBGRG00000002626	0	0.507356	0.874	0.77	0	STRO2	ENSBGRG00000002626
COL4A3	0	0.49818	0.729	0.511	0	STRO2	COL4A3
ENSBGRG00000014578	0	0.490658	0.875	0.697	0	STRO2	ENSBGRG00000014578
ENSBGRG00000011752	0	0.483926	0.615	0.491	0	STRO2	ENSBGRG00000011752
ENSBGRG00000009189	0	0.480921	0.966	0.928	0	STRO2	ENSBGRG00000009189
GSTM3	0	0.469935	0.61	0.523	0	STRO2	GSTM3
ENSBGRG00000017422	0	0.462554	0.98	0.97	0	STRO2	ENSBGRG00000017422
ENSBGRG00000015856	0	0.453899	0.958	0.922	0	STRO2	ENSBGRG00000015856
H6PD1	0	0.45246	0.67	0.58	0	STRO2	H6PD
ENSBGRG00000003482	0	0.448491	0.716	0.599	0	STRO2	ENSBGRG00000003482
CDO11	0	0.447121	0.62	0.599	0	STRO2	CDO1
LSAMP	0	0.445294	0.767	0.661	0	STRO2	LSAMP
ENSBGRG00000002552	0	0.434907	0.986	0.963	0	STRO2	ENSBGRG00000002552
GAS1	0	0.431357	0.636	0.476	0	STRO2	GAS1
PLEKHH2	0	0.428873	0.7	0.504	0	STRO2	PLEKHH2
NCAM1	0	0.427311	0.703	0.582	0	STRO2	NCAM1
ENSBGRG000000139291	0	0.426405	0.704	0.655	0	STRO2	ENSBGRG00000013929
DES	0	0.423752	0.569	0.433	0	STRO2	DES
ENSBGRG00000021330	0	0.420328	0.816	0.713	0	STRO2	ENSBGRG00000021330
ENSBGRG00000017887	0	0.408913	0.687	0.594	0	STRO2	ENSBGRG00000017887
COL4A1	0	0.405946	0.863	0.687	0	STRO2	COL4A1
GRB14	0	0.405251	0.647	0.37	0	STRO2	GRB14
SYNM	0	0.399111	0.67	0.545	0	STRO2	SYNM
C7	0	0.394133	0.75	0.423	0	STRO2	C7
ELOA	0	0.380144	0.986	0.958	0	STRO2	ELOA
TFPI21	0	0.36586	0.817	0.625	0	STRO2	TFPI2
HMOX11	0	0.360232	0.84	0.7	0	STRO2	HMOX1
NES1	0	0.343046	0.784	0.613	0	STRO2	NES
ENSBGRG00000002272	0	0.33639	0.943	0.852	0	STRO2	ENSBGRG00000002272
PTGES	0	0.332905	0.608	0.328	0	STRO2	PTGES
CAPRIN2	0	0.332665	0.615	0.491	0	STRO2	CAPRIN2
RGS41	0	0.330026	0.6	0.53	0	STRO2	RGS4
ENSBGRG00000020660	0	0.305848	0.699	0.519	0	STRO2	ENSBGRG00000020660
ENSBGRG00000010844	0	0.302416	0.594	0.453	0	STRO2	ENSBGRG00000010844
GRIA4	0	0.295912	0.596	0.39	0	STRO2	GRIA4
CCN11	0	0.295111	0.799	0.626	0	STRO2	CCN1
RRAD1	0	0.294304	0.638	0.518	0	STRO2	RRAD
PPIB	0	0.285237	0.911	0.843	0	STRO2	PPIB
ENPP1	0	0.284278	0.665	0.474	0	STRO2	ENPP1
IQCA1	0	0.279406	0.569	0.503	0	STRO2	IQCA1
ENSBGRG00000026065	0	0.278243	0.686	0.578	0	STRO2	ENSBGRG00000026065
ANO4	0	0.276167	0.273	0.308	0	STRO2	ANO4
SHISA21	0	0.269537	0.696	0.549	0	STRO2	SHISA2
TLCD4	0	0.263161	0.636	0.455	0	STRO2	TLCD4
ITIH5	0	0.261495	0.619	0.476	0	STRO2	ITIH5
ENSBGRG00000012496	0	0.251555	0.629	0.492	0	STRO2	ENSBGRG00000012496
ACTG2	7.48504e-282	1.03018	0.603	0.548	1.49701e-278	STRO2	ACTG2
RABAC1	1.13266e-280	0.333768	0.72	0.633	2.26531e-277	STRO2	RABAC1
NEXN	6.78669e-274	0.516181	0.601	0.54	1.35734e-270	STRO2	NEXN
PCDH7	5.54557e-271	0.812967	0.544	0.462	1.10911e-267	STRO2	PCDH7
ENSBGRG00000008193	3.59727e-269	0.5342	0.584	0.464	7.19454e-266	STRO2	ENSBGRG00000008193
MYOCD1	6.06228e-262	0.382503	0.363	0.474	1.21246e-258	STRO2	MYOCD
ENSBGRG00000004306	4.52339e-255	0.338997	0.627	0.522	9.04679e-252	STRO2	ENSBGRG00000004306
SMTN	2.12873e-238	0.301457	0.589	0.476	4.25746e-235	STRO2	SMTN
FHL2	1.50247e-236	0.908193	0.573	0.521	3.00494e-233	STRO2	FHL2
CPE	2.84208e-236	0.839489	0.554	0.5	5.68415e-233	STRO2	CPE
F31	1.7083e-230	0.571581	0.659	0.641	3.41659e-227	STRO2	F3
MACROH2A2	4.49125e-230	0.551337	0.559	0.49	8.9825e-227	STRO2	MACROH2A2
SCUBE2	5.65157e-229	0.287539	0.321	0.35	1.13031e-225	STRO2	SCUBE2
DAB2	9.35992e-221	0.27831	0.722	0.675	1.87198e-217	STRO2	DAB2
FILIP1L	1.08416e-220	0.366728	0.68	0.61	2.16832e-217	STRO2	FILIP1L
ENSBGRG00000025207	6.75076e-218	0.363129	0.545	0.44	1.35015e-214	STRO2	ENSBGRG00000025207
CBLN2	4.87724e-217	0.293355	0.357	0.409	9.75447e-214	STRO2	CBLN2
SFRP2	5.37618e-211	0.343753	0.545	0.446	1.07524e-207	STRO2	SFRP2
ENSBGRG00000007612	4.64105e-206	0.259712	0.514	0.446	9.2821e-203	STRO2	ENSBGRG00000007612
MATN2	9.896e-205	0.555405	0.601	0.564	1.9792e-201	STRO2	MATN2
TENM2	4.3879e-195	0.303532	0.339	0.342	8.7758e-192	STRO2	TENM2
ENSBGRG00000021172	1.92134e-187	0.251235	0.969	0.952	3.84269e-184	STRO2	ENSBGRG00000021172
ENSBGRG00000014228	3.62377e-182	0.608785	0.601	0.58	7.24755e-179	STRO2	ENSBGRG00000014228
NOVA11	1.33327e-176	0.942796	0.564	0.54	2.66654e-173	STRO2	NOVA1
KDELR3	1.89532e-175	0.324675	0.575	0.511	3.79065e-172	STRO2	KDELR3
PRELP	8.19322e-175	0.54042	0.55	0.499	1.63864e-171	STRO2	PRELP
MAP1A1	5.85025e-170	0.487444	0.567	0.478	1.17005e-166	STRO2	MAP1A
WNK3	3.20336e-169	0.292994	0.494	0.329	6.40673e-166	STRO2	WNK3
MNS1	9.94942e-167	0.568745	0.568	0.554	1.98988e-163	STRO2	MNS1
ENSBGRG00000008080	2.82267e-166	0.341159	0.356	0.447	5.64534e-163	STRO2	ENSBGRG00000008080
DSTN1	4.26207e-162	0.281934	0.745	0.693	8.52415e-159	STRO2	DSTN
CLEC11A	2.16509e-160	0.313498	0.551	0.517	4.33017e-157	STRO2	CLEC11A
OSR21	9.69694e-159	0.464816	0.579	0.505	1.93939e-155	STRO2	OSR2
IGSF10	1.72994e-158	0.34555	0.472	0.217	3.45989e-155	STRO2	IGSF10
RND31	2.26125e-157	0.376093	0.679	0.635	4.52249e-154	STRO2	RND3
FHL1	6.55549e-154	0.569965	0.522	0.453	1.3111e-150	STRO2	FHL1
FN1	1.02945e-149	0.327341	0.631	0.563	2.0589e-146	STRO2	FN1
ECM2	1.88488e-139	0.725117	0.539	0.471	3.76976e-136	STRO2	ECM2
TTC27	7.15156e-135	0.306893	0.386	0.465	1.43031e-131	STRO2	TTC27
LOX	5.59161e-130	0.522546	0.518	0.489	1.11832e-126	STRO2	LOX
ENSBGRG000000211141	2.22866e-127	0.575285	0.585	0.573	4.45733e-124	STRO2	ENSBGRG00000021114
LHX9	1.44438e-122	0.378444	0.501	0.417	2.88876e-119	STRO2	LHX9
CTSB	9.4056e-120	0.480871	0.561	0.506	1.88112e-116	STRO2	CTSB
PCDH91	2.23156e-118	0.397779	0.596	0.591	4.46312e-115	STRO2	PCDH9
CIB2	2.64575e-117	0.304411	0.525	0.479	5.2915e-114	STRO2	CIB2
SELENBP1	9.2884e-115	0.35868	0.536	0.503	1.85768e-111	STRO2	SELENBP1
FNDC1	1.65841e-99	0.2894	0.323	0.258	3.31682e-96	STRO2	FNDC1
AEBP1	2.09764e-98	0.507027	0.596	0.571	4.19528e-95	STRO2	AEBP1
PCOLCE	8.72803e-96	0.688906	0.508	0.478	1.74561e-92	STRO2	PCOLCE
ANK3	5.52607e-94	0.471953	0.357	0.343	1.10521e-90	STRO2	ANK3
FBN1	2.35925e-85	0.25794	0.563	0.484	4.71849e-82	STRO2	FBN1
SVEP1	4.88411e-80	0.624992	0.447	0.304	9.76822e-77	STRO2	SVEP1
CNN1	5.81154e-73	0.484214	0.507	0.447	1.16231e-69	STRO2	CNN1
ENSBGRG00000021276	1.64889e-72	0.991929	0.502	0.468	3.29778e-69	STRO2	ENSBGRG00000021276
SYT1	6.54612e-72	0.970405	0.486	0.434	1.30922e-68	STRO2	SYT1
ENSBGRG00000020276	1.61203e-71	0.801477	0.494	0.451	3.22405e-68	STRO2	ENSBGRG00000020276
SMOC1	1.22917e-68	0.367431	0.486	0.417	2.45835e-65	STRO2	SMOC1
COL24A1	9.28006e-66	0.381705	0.426	0.502	1.85601e-62	STRO2	COL24A1
ARHGAP20	1.34116e-65	0.400784	0.507	0.46	2.68233e-62	STRO2	ARHGAP20
RSPO3	7.32853e-65	0.373755	0.445	0.293	1.46571e-61	STRO2	RSPO3
ENSBGRG00000017480	8.20758e-64	0.422649	0.303	0.206	1.64152e-60	STRO2	ENSBGRG00000017480
AR	5.10868e-63	0.94575	0.488	0.426	1.02174e-59	STRO2	AR
PCDH181	5.09742e-61	0.339619	0.509	0.419	1.01948e-57	STRO2	PCDH18
IGFBP3	2.72716e-59	0.829955	0.542	0.529	5.45432e-56	STRO2	IGFBP3
PDGFRA	1.45556e-53	0.869125	0.478	0.386	2.91113e-50	STRO2	PDGFRA
EDNRA	2.82554e-51	0.295793	0.46	0.37	5.65108e-48	STRO2	EDNRA
ENSBGRG00000016429	2.73088e-50	0.300861	0.561	0.523	5.46177e-47	STRO2	ENSBGRG00000016429
CHODL	7.61569e-44	0.283562	0.514	0.547	1.52314e-40	STRO2	CHODL
PROS1	9.4659e-44	0.470234	0.448	0.347	1.89318e-40	STRO2	PROS1
ZNHIT6	9.08445e-38	0.419799	0.594	0.571	1.81689e-34	STRO2	ZNHIT6
ENSBGRG00000004276	4.29138e-37	0.436496	0.482	0.418	8.58276e-34	STRO2	ENSBGRG00000004276
FOXP21	4.93129e-33	0.610238	0.497	0.526	9.86258e-30	STRO2	FOXP2
FABP7	2.61432e-25	0.2998	0.467	0.403	5.22864e-22	STRO2	FABP7
CCDC80	3.24791e-17	0.405617	0.445	0.376	6.49583e-14	STRO2	CCDC80
NUPR1	1.75206e-13	0.362335	0.463	0.469	3.50411e-10	STRO2	NUPR1
ENSBGRG00000020308	5.87784e-13	0.896394	0.494	0.477	1.17557e-09	STRO2	ENSBGRG00000020308
CDCA7L1	5.91729e-13	0.751764	0.44	0.487	1.18346e-09	STRO2	CDCA7L
ARFGAP3	1.96765e-11	0.384621	0.542	0.549	3.93531e-08	STRO2	ARFGAP3
QRFPR	8.37326e-09	0.603069	0.409	0.376	1.67465e-05	STRO2	QRFPR
NMB1	2.34292e-08	0.371402	0.434	0.423	4.68584e-05	STRO2	NMB
GPC3	9.92914e-07	0.361856	0.481	0.475	0.00198583	STRO2	GPC3
RARRES1	1.09829e-05	0.52318	0.401	0.37	0.0219658	STRO2	RARRES1
ENSBGRG00000014043	0.00182065	0.363338	0.445	0.438	1	STRO2	ENSBGRG00000014043
LGMN	0.00365298	0.418413	0.447	0.453	1	STRO2	LGMN
SSC5D	0.00433849	0.354154	0.482	0.568	1	STRO2	SSC5D
ACTA21	0	2.60866	0.861	0.567	0	SMC	ACTA2
RGS5	0	2.53951	0.684	0.58	0	SMC	RGS5
SPARCL11	0	2.4298	0.898	0.659	0	SMC	SPARCL1
TAGLN1	0	2.37657	0.93	0.667	0	SMC	TAGLN
TPM21	0	2.34686	0.909	0.528	0	SMC	TPM2
PPP1R14A	0	2.26026	0.743	0.535	0	SMC	PPP1R14A
ADAMTS41	0	2.06693	0.855	0.593	0	SMC	ADAMTS4
MYH111	0	2.05395	0.841	0.622	0	SMC	MYH11
ISYNA1	0	1.92444	0.766	0.65	0	SMC	ISYNA1
CCN3	0	1.8306	0.774	0.588	0	SMC	CCN3
ENSBGRG000000040041	0	1.76839	0.9	0.706	0	SMC	ENSBGRG00000004004
MCAM	0	1.74949	0.723	0.46	0	SMC	MCAM
IGFBP7	0	1.73854	0.979	0.794	0	SMC	IGFBP7
TIMP11	0	1.71473	0.886	0.747	0	SMC	TIMP1
RCAN2	0	1.67465	0.636	0.388	0	SMC	RCAN2
MGP1	0	1.66119	0.945	0.761	0	SMC	MGP
GUCY1B1	0	1.65702	0.704	0.584	0	SMC	GUCY1B1
ENSBGRG000000004041	0	1.54921	0.843	0.667	0	SMC	ENSBGRG00000000404
SDC21	0	1.51991	0.896	0.653	0	SMC	SDC2
RRAD2	0	1.47372	0.712	0.534	0	SMC	RRAD
ACTG21	0	1.35806	0.865	0.536	0	SMC	ACTG2
FAT1	0	1.35373	0.656	0.488	0	SMC	FAT1
ENSBGRG00000016572	0	1.32823	0.739	0.559	0	SMC	ENSBGRG00000016572
FILIP1L1	0	1.31924	0.737	0.618	0	SMC	FILIP1L
ID4	0	1.31683	0.723	0.511	0	SMC	ID4
ENSBGRG00000012402	0	1.29873	0.802	0.575	0	SMC	ENSBGRG00000012402
COL4A2	0	1.29586	0.878	0.576	0	SMC	COL4A2
COL4A11	0	1.29156	0.916	0.716	0	SMC	COL4A1
ENSBGRG000000093761	0	1.25826	0.816	0.585	0	SMC	ENSBGRG00000009376
ECM21	0	1.22216	0.686	0.471	0	SMC	ECM2
GEM2	0	1.18098	0.859	0.717	0	SMC	GEM
WFDC11	0	1.14146	0.92	0.617	0	SMC	WFDC1
ENSBGRG000000039792	0	1.10667	0.935	0.714	0	SMC	ENSBGRG00000003979
NEXN1	0	1.08253	0.772	0.537	0	SMC	NEXN
DSTN2	0	1.06478	0.811	0.698	0	SMC	DSTN
RRAS	0	1.05131	0.771	0.54	0	SMC	RRAS
BZW2	0	0.996364	0.818	0.716	0	SMC	BZW2
CNN11	0	0.985675	0.702	0.442	0	SMC	CNN1
LGALS11	0	0.95088	0.864	0.73	0	SMC	LGALS1
LAMB11	0	0.913982	0.877	0.583	0	SMC	LAMB1
PDLIM1	0	0.882769	0.792	0.499	0	SMC	PDLIM1
ENSBGRG000000083981	0	0.817423	0.962	0.846	0	SMC	ENSBGRG00000008398
MYLK1	0	0.79872	0.813	0.58	0	SMC	MYLK
LAMC31	0	0.795946	0.692	0.533	0	SMC	LAMC3
ENSBGRG00000010169	0	0.78748	0.795	0.501	0	SMC	ENSBGRG00000010169
CRYAB1	0	0.739209	0.721	0.485	0	SMC	CRYAB
LAMA4	0	0.732995	0.7	0.487	0	SMC	LAMA4
SPARC1	0	0.729303	0.845	0.629	0	SMC	SPARC
COL14A11	0	0.722042	0.9	0.645	0	SMC	COL14A1
TGFB3	0	0.694071	0.828	0.535	0	SMC	TGFB3
SYNPO21	0	0.686758	0.806	0.525	0	SMC	SYNPO2
ENSBGRG000000139162	0	0.659661	0.843	0.701	0	SMC	ENSBGRG00000013916
ENSBGRG00000010385	0	0.641602	0.769	0.391	0	SMC	ENSBGRG00000010385
DKK2	0	0.61415	0.7	0.465	0	SMC	DKK2
KCNAB1	0	0.578413	0.691	0.432	0	SMC	KCNAB1
SMARCA12	0	0.566362	0.744	0.55	0	SMC	SMARCA1
PCDH182	0	0.545404	0.735	0.417	0	SMC	PCDH18
COL1A21	0	0.522809	0.871	0.564	0	SMC	COL1A2
ENSBGRG000000055482	0	0.512318	0.888	0.601	0	SMC	ENSBGRG00000005548
S100A4	0	0.501717	0.812	0.596	0	SMC	S100A4
COL8A1	0	0.497305	0.776	0.506	0	SMC	COL8A1
NDRG4	0	0.485284	0.734	0.497	0	SMC	NDRG4
INHBA	0	0.477434	0.766	0.425	0	SMC	INHBA
PTGR1	0	0.468023	0.756	0.523	0	SMC	PTGR1
CAVIN3	0	0.441805	0.786	0.534	0	SMC	CAVIN3
ENSBGRG000000206601	0	0.430404	0.761	0.548	0	SMC	ENSBGRG00000020660
TMEM471	0	0.409241	0.813	0.546	0	SMC	TMEM47
RBP41	0	0.404179	0.878	0.58	0	SMC	RBP4
ENSBGRG00000007555	0	0.402765	0.708	0.512	0	SMC	ENSBGRG00000007555
AEBP11	0	0.385284	0.806	0.558	0	SMC	AEBP1
ENSBGRG000000139292	0	0.38179	0.871	0.65	0	SMC	ENSBGRG00000013929
ENSBGRG000000144301	0	0.376044	0.906	0.578	0	SMC	ENSBGRG00000014430
ENSBGRG000000211142	0	0.375778	0.801	0.557	0	SMC	ENSBGRG00000021114
NR1H41	0	0.371896	0.817	0.468	0	SMC	NR1H4
COL6A11	0	0.370282	0.842	0.571	0	SMC	COL6A1
ENSBGRG000000027172	0	0.36193	0.798	0.537	0	SMC	ENSBGRG00000002717
UACA	0	0.346683	0.758	0.485	0	SMC	UACA
COL3A11	0	0.327845	0.834	0.569	0	SMC	COL3A1
ENSBGRG000000115921	0	0.30666	0.837	0.622	0	SMC	ENSBGRG00000011592
IGFBP51	0	0.293643	0.859	0.57	0	SMC	IGFBP5
SERPINE11	0	0.29209	0.88	0.703	0	SMC	SERPINE1
RXFP1	0	0.291525	0.283	0.324	0	SMC	RXFP1
GSN1	0	0.280009	0.918	0.684	0	SMC	GSN
ALDH3A1	0	0.276279	0.32	0.439	0	SMC	ALDH3A1
MEF2B	0	0.269957	0.635	0.417	0	SMC	MEF2B
CPE1	0	0.26124	0.752	0.494	0	SMC	CPE
CLEC11A1	0	0.258924	0.677	0.513	0	SMC	CLEC11A
TENT5A2	0	0.258838	0.874	0.682	0	SMC	TENT5A
COL15A11	0	0.252762	0.827	0.539	0	SMC	COL15A1
TNFRSF21	1.31708e-302	0.304928	0.354	0.53	2.63417e-299	SMC	TNFRSF21
ACAN	4.31519e-300	0.277425	0.62	0.379	8.63038e-297	SMC	ACAN
ENSBGRG000000235491	1.64706e-295	0.256928	0.813	0.61	3.29412e-292	SMC	ENSBGRG00000023549
COL5A11	3.2739e-290	0.570712	0.766	0.555	6.54781e-287	SMC	COL5A1
BGN	1.1681e-289	0.665264	0.651	0.523	2.3362e-286	SMC	BGN
ENSBGRG000000117521	3.45853e-276	0.623443	0.672	0.51	6.91706e-273	SMC	ENSBGRG00000011752
RASL11A1	3.76496e-268	1.50513	0.7	0.619	7.52993e-265	SMC	RASL11A
ENSBGRG00000003870	7.29333e-267	1.16786	0.686	0.508	1.45867e-263	SMC	ENSBGRG00000003870
LMNA1	3.77977e-263	0.61342	0.873	0.792	7.55955e-260	SMC	LMNA
ACE2	7.59715e-258	0.279518	0.578	0.22	1.51943e-254	SMC	ACE2
EBF1	7.14797e-256	1.4919	0.631	0.487	1.42959e-252	SMC	EBF1
EMP3	1.07011e-255	0.696219	0.769	0.674	2.14021e-252	SMC	EMP3
PXDC1	6.36484e-252	0.356822	0.671	0.52	1.27297e-248	SMC	PXDC1
ITGA1	2.43973e-250	1.29009	0.674	0.543	4.87946e-247	SMC	ITGA1
CCDC801	1.11222e-249	0.27605	0.618	0.375	2.22444e-246	SMC	CCDC80
APOE1	7.53788e-241	0.815429	0.756	0.568	1.50758e-237	SMC	APOE
IGFBP62	1.23832e-236	0.649037	0.794	0.662	2.47664e-233	SMC	IGFBP6
SLIT3	2.22324e-235	1.00657	0.603	0.405	4.44647e-232	SMC	SLIT3
MFAP41	6.63446e-234	0.549703	0.648	0.484	1.32689e-230	SMC	MFAP4
CCND1	8.08047e-227	0.320857	0.612	0.379	1.61609e-223	SMC	CCND1
NMNAT31	7.31939e-221	0.896705	0.748	0.614	1.46388e-217	SMC	NMNAT3
VIPR22	3.47101e-220	0.704196	0.677	0.546	6.94201e-217	SMC	VIPR2
AVPI1	5.47806e-219	0.293344	0.695	0.52	1.09561e-215	SMC	AVPI1
BTC	5.52832e-219	0.260792	0.58	0.31	1.10566e-215	SMC	BTC
NCALD	2.00567e-217	0.287516	0.358	0.498	4.01134e-214	SMC	NCALD
FN11	2.2142e-217	0.605642	0.769	0.564	4.4284e-214	SMC	FN1
KCNJ8	5.45101e-210	0.426976	0.361	0.433	1.0902e-206	SMC	KCNJ8
ENSBGRG00000007640	2.10914e-209	0.405286	0.771	0.714	4.21828e-206	SMC	ENSBGRG00000007640
RABAC11	4.85867e-207	0.533868	0.794	0.643	9.71734e-204	SMC	RABAC1
NET1	1.32033e-200	0.945255	0.674	0.548	2.64067e-197	SMC	NET1
PXDN	2.16352e-199	0.283575	0.69	0.496	4.32705e-196	SMC	PXDN
PLCL1	3.21743e-196	0.308917	0.346	0.438	6.43487e-193	SMC	PLCL1
HS3ST3A1	5.01082e-196	0.457788	0.342	0.388	1.00216e-192	SMC	HS3ST3A1
SYNM1	3.2793e-195	0.68271	0.692	0.567	6.55859e-192	SMC	SYNM
C1orf54	5.72614e-193	0.286194	0.638	0.477	1.14523e-189	SMC	C1orf54
MYOCD2	2.21728e-189	0.33613	0.587	0.434	4.43456e-186	SMC	MYOCD
CCDC173	3.47062e-188	0.263629	0.608	0.47	6.94124e-185	SMC	CCDC173
PMEPA1	9.53478e-188	0.901057	0.705	0.642	1.90696e-184	SMC	PMEPA1
ENSBGRG00000016220	8.79927e-186	1.6905	0.582	0.405	1.75985e-182	SMC	ENSBGRG00000016220
PDGFRB2	6.42739e-185	1.53078	0.622	0.545	1.28548e-181	SMC	PDGFRB
ASPN1	4.04042e-183	1.52313	0.617	0.491	8.08084e-180	SMC	ASPN
TMTC1	1.6075e-181	0.625503	0.404	0.576	3.21501e-178	SMC	TMTC1
IER5L1	8.55709e-178	0.385574	0.851	0.71	1.71142e-174	SMC	IER5L
TEX15	4.41821e-175	0.432843	0.567	0.309	8.83643e-172	SMC	TEX15
REXO2	2.04725e-171	0.288917	0.804	0.68	4.0945e-168	SMC	REXO2
ADAM12	3.01234e-171	0.324517	0.591	0.348	6.02469e-168	SMC	ADAM12
C1QTNF5	2.46867e-170	0.437434	0.649	0.53	4.93735e-167	SMC	C1QTNF5
ENSBGRG000000246191	2.55569e-170	0.693601	0.75	0.637	5.11138e-167	SMC	ENSBGRG00000024619
CTNNA3	4.15923e-170	0.367669	0.59	0.452	8.31845e-167	SMC	CTNNA3
EMX2	3.89164e-162	0.344725	0.305	0.259	7.78328e-159	SMC	EMX2
TBX31	7.03923e-161	0.678086	0.732	0.617	1.40785e-157	SMC	TBX3
ENSBGRG000000080411	8.37201e-151	0.818683	0.691	0.622	1.6744e-147	SMC	ENSBGRG00000008041
MAP2	4.1977e-145	0.632541	0.357	0.37	8.3954e-142	SMC	MAP2
ENSBGRG00000011191	1.16494e-143	1.39634	0.596	0.509	2.32987e-140	SMC	ENSBGRG00000011191
ITGA4	1.66146e-143	0.251694	0.632	0.519	3.32292e-140	SMC	ITGA4
ENSBGRG00000022156	4.55388e-143	0.310223	0.73	0.582	9.10776e-140	SMC	ENSBGRG00000022156
ENSBGRG00000001226	6.76731e-142	0.328443	0.684	0.532	1.35346e-138	SMC	ENSBGRG00000001226
JAG1	5.82111e-141	1.15812	0.657	0.602	1.16422e-137	SMC	JAG1
LMOD11	1.44273e-138	1.01534	0.606	0.478	2.88546e-135	SMC	LMOD1
RERGL	6.58472e-136	0.44942	0.55	0.275	1.31694e-132	SMC	RERGL
CSDC2	7.17721e-128	0.729608	0.372	0.405	1.43544e-124	SMC	CSDC2
MAFF1	7.61886e-128	0.682303	0.718	0.614	1.52377e-124	SMC	MAFF
LUZP11	4.38153e-125	0.273248	0.795	0.647	8.76305e-122	SMC	LUZP1
ENSBGRG000000026251	3.82086e-124	0.386445	0.792	0.747	7.64171e-121	SMC	ENSBGRG00000002625
GALR1	1.11289e-123	0.420487	0.361	0.374	2.22578e-120	SMC	GALR1
PARM1	8.46111e-123	1.15421	0.598	0.571	1.69222e-119	SMC	PARM1
CRISPLD21	9.97612e-123	0.812966	0.582	0.448	1.99522e-119	SMC	CRISPLD2
OGN1	5.38881e-122	0.646298	0.659	0.534	1.07776e-118	SMC	OGN
SERPING11	3.6092e-118	0.625897	0.679	0.558	7.21841e-115	SMC	SERPING1
FAM162B	2.32602e-116	0.768407	0.34	0.217	4.65205e-113	SMC	FAM162B
WNT6	7.51785e-116	0.568103	0.563	0.415	1.50357e-112	SMC	WNT6
SMTN1	8.30854e-115	1.30468	0.603	0.497	1.66171e-111	SMC	SMTN
ENSBGRG000000178871	6.01455e-112	1.11918	0.65	0.615	1.20291e-108	SMC	ENSBGRG00000017887
SGMS21	2.47044e-111	0.61989	0.404	0.519	4.94089e-108	SMC	SGMS2
TMEM165	1.07867e-110	0.569168	0.726	0.656	2.15733e-107	SMC	TMEM165
GPBAR1	6.32887e-108	0.607079	0.556	0.369	1.26577e-104	SMC	GPBAR1
TIMP3	6.33015e-108	0.524466	0.685	0.586	1.26603e-104	SMC	TIMP3
FILIP1	2.38149e-103	0.610277	0.614	0.455	4.76298e-100	SMC	FILIP1
CSRNP11	7.16013e-101	0.449459	0.725	0.613	1.43203e-97	SMC	CSRNP1
PMP221	3.4998e-98	0.753249	0.647	0.599	6.99961e-95	SMC	PMP22
ENSBGRG000000213301	4.60829e-91	0.401646	0.815	0.733	9.21658e-88	SMC	ENSBGRG00000021330
ENSBGRG000000094451	3.39087e-89	0.278075	0.942	0.844	6.78173e-86	SMC	ENSBGRG00000009445
DEPP1	7.2819e-89	0.357586	0.412	0.504	1.45638e-85	SMC	DEPP1
ARF4	7.72815e-88	0.478188	0.761	0.688	1.54563e-84	SMC	ARF4
ENSBGRG00000016228	1.96279e-84	0.947766	0.555	0.442	3.92558e-81	SMC	ENSBGRG00000016228
ARID5B1	3.09249e-82	0.611203	0.721	0.669	6.18497e-79	SMC	ARID5B
DES1	3.43396e-82	1.28984	0.572	0.459	6.86791e-79	SMC	DES
ENSBGRG00000022635	3.10919e-71	0.265282	0.646	0.546	6.21838e-68	SMC	ENSBGRG00000022635
ENSBGRG000000042761	6.29876e-71	0.251013	0.572	0.423	1.25975e-67	SMC	ENSBGRG00000004276
FRMD3	5.9887e-64	0.488079	0.416	0.419	1.19774e-60	SMC	FRMD3
FGL2	1.06653e-61	0.626143	0.554	0.458	2.13306e-58	SMC	FGL2
ENSBGRG00000012336	5.88083e-60	0.333769	0.481	0.62	1.17617e-56	SMC	ENSBGRG00000012336
PRRX1	2.22572e-59	0.457629	0.548	0.433	4.45145e-56	SMC	PRRX1
SORBS2	4.22562e-58	0.661088	0.564	0.493	8.45123e-55	SMC	SORBS2
ENSBGRG00000026583	1.973e-56	0.760719	0.729	0.679	3.94601e-53	SMC	ENSBGRG00000026583
PGM5	3.91973e-56	0.801664	0.43	0.518	7.83947e-53	SMC	PGM5
MYC1	2.3897e-55	0.739799	0.635	0.569	4.77939e-52	SMC	MYC
TRPC6	1.17996e-52	1.00247	0.397	0.327	2.35992e-49	SMC	TRPC6
SDC41	2.3291e-52	0.945846	0.592	0.641	4.6582e-49	SMC	SDC4
REM1	8.54707e-51	1.03309	0.547	0.461	1.70941e-47	SMC	REM1
COL4A6	1.03177e-49	0.437964	0.515	0.352	2.06354e-46	SMC	COL4A6
NIBAN1	8.89124e-47	0.258028	0.586	0.456	1.77825e-43	SMC	NIBAN1
ABCC9	1.87371e-46	0.444802	0.587	0.574	3.74742e-43	SMC	ABCC9
C71	5.70208e-45	0.51759	0.594	0.498	1.14042e-41	SMC	C7
RYR2	7.24468e-43	1.17194	0.53	0.38	1.44894e-39	SMC	RYR2
PLCE1	1.71682e-41	0.864616	0.425	0.459	3.43363e-38	SMC	PLCE1
CRIM1	8.21759e-41	0.611332	0.641	0.6	1.64352e-37	SMC	CRIM1
NTF3	1.50211e-40	1.22121	0.521	0.392	3.00423e-37	SMC	NTF3
IRF9	1.63469e-39	0.264813	0.455	0.522	3.26938e-36	SMC	IRF9
CKB	1.65083e-35	0.729702	0.576	0.5	3.30167e-32	SMC	CKB
AKAP12	3.83903e-34	0.343566	0.619	0.62	7.67805e-31	SMC	AKAP12
GJA4	1.46283e-32	0.797759	0.543	0.482	2.92566e-29	SMC	GJA4
ENSBGRG00000011374	5.18796e-31	0.523883	0.582	0.541	1.03759e-27	SMC	ENSBGRG00000011374
TCAP	8.94486e-29	0.75001	0.493	0.396	1.78897e-25	SMC	TCAP
KCNK5	2.43436e-28	0.968493	0.519	0.473	4.86872e-25	SMC	KCNK5
OSR22	6.69305e-27	0.631004	0.577	0.519	1.33861e-23	SMC	OSR2
CCL19	4.53148e-26	0.619588	0.408	0.3	9.06295e-23	SMC	CCL19
ENSBGRG000000248901	1.51495e-25	0.259614	0.567	0.478	3.02991e-22	SMC	ENSBGRG00000024890
DYRK31	8.52231e-24	0.70514	0.558	0.507	1.70446e-20	SMC	DYRK3
IFI6	9.07619e-24	0.427547	0.539	0.457	1.81524e-20	SMC	IFI6
HIGD1B	6.38926e-23	1.37512	0.494	0.318	1.27785e-19	SMC	HIGD1B
ENSBGRG000000021721	8.23444e-20	0.982769	0.403	0.335	1.64689e-16	SMC	ENSBGRG00000002172
ENSBGRG000000202511	1.81251e-19	1.77485	0.552	0.508	3.62503e-16	SMC	ENSBGRG00000020251
CIB21	2.68162e-19	0.750131	0.535	0.487	5.36324e-16	SMC	CIB2
TMTC2	1.48924e-18	0.375615	0.474	0.503	2.97849e-15	SMC	TMTC2
CTSC	6.50775e-18	0.512757	0.602	0.599	1.30155e-14	SMC	CTSC
PLOD2	6.90753e-18	0.360396	0.511	0.44	1.38151e-14	SMC	PLOD2
COL5A3	8.83217e-18	0.257967	0.619	0.569	1.76643e-14	SMC	COL5A3
COBLL1	2.15143e-16	0.46279	0.453	0.484	4.30286e-13	SMC	COBLL1
NR4A3	7.25847e-15	0.401156	0.546	0.624	1.45169e-11	SMC	NR4A3
ENSBGRG00000003642	3.54705e-14	0.307881	0.553	0.624	7.09409e-11	SMC	ENSBGRG00000003642
SLC25A4	9.40545e-14	0.40902	0.533	0.463	1.88109e-10	SMC	SLC25A4
ENSBGRG000000061341	2.27801e-13	0.82131	0.447	0.453	4.55602e-10	SMC	ENSBGRG00000006134
HES11	4.24462e-13	0.306873	0.674	0.695	8.48925e-10	SMC	HES1
TFPI22	7.66297e-13	0.348941	0.735	0.668	1.53259e-09	SMC	TFPI2
UMPS1	2.37702e-12	0.521284	0.615	0.626	4.75404e-09	SMC	UMPS
NGF1	1.83728e-09	1.04895	0.53	0.585	3.67456e-06	SMC	NGF
ENSBGRG000000248221	1.43541e-08	0.582925	0.452	0.464	2.87082e-05	SMC	ENSBGRG00000024822
POSTN	1.5334e-08	0.90356	0.427	0.315	3.06681e-05	SMC	POSTN
FHL21	4.69378e-08	0.569397	0.548	0.533	9.38755e-05	SMC	FHL2
H6PD2	6.70878e-08	0.419622	0.606	0.602	0.000134176	SMC	H6PD
ENSBGRG00000020704	6.91838e-08	0.630021	0.525	0.497	0.000138368	SMC	ENSBGRG00000020704
FHL11	1.99296e-07	0.784875	0.47	0.47	0.000398591	SMC	FHL1
EDNRA1	6.01616e-07	0.6387	0.482	0.385	0.00120323	SMC	EDNRA
ENSBGRG000000149301	1.37799e-06	0.39767	0.602	0.583	0.00275598	SMC	ENSBGRG00000014930
ENSBGRG00000005394	4.30391e-06	0.568256	0.57	0.586	0.00860783	SMC	ENSBGRG00000005394
MMP19	6.31571e-06	0.276053	0.457	0.396	0.0126314	SMC	MMP19
RGS42	2.10811e-05	0.607311	0.55	0.548	0.0421623	SMC	RGS4
UAP11	2.70924e-05	0.553606	0.604	0.68	0.0541848	SMC	UAP1
ACTA1	6.32912e-05	0.25849	0.51	0.433	0.126582	SMC	ACTA1
A2M1	0.00271571	0.855343	0.481	0.486	1	SMC	A2M
CCL5	0	4.60683	0.816	0.732	0	NKC	CCL5
RGS1	0	4.18936	0.902	0.706	0	NKC	RGS1
ENSBGRG00000004722	0	4.01292	0.693	0.678	0	NKC	ENSBGRG00000004722
ENSBGRG00000010946	0	3.61213	0.689	0.7	0	NKC	ENSBGRG00000010946
ENSBGRG00000005455	0	3.56005	0.799	0.781	0	NKC	ENSBGRG00000005455
ENSBGRG00000007369	0	3.54188	0.808	0.743	0	NKC	ENSBGRG00000007369
ENSBGRG00000007375	0	3.30537	0.894	0.747	0	NKC	ENSBGRG00000007375
RUNX3	0	3.28531	0.872	0.741	0	NKC	RUNX3
LAPTM5	0	3.1368	0.902	0.77	0	NKC	LAPTM5
LCP1	0	3.13436	0.872	0.7	0	NKC	LCP1
STK17A	0	3.04322	0.934	0.635	0	NKC	STK17A
PTPRC	0	3.00761	0.859	0.702	0	NKC	PTPRC
NKG7	0	2.9105	0.755	0.683	0	NKC	NKG7
IL7R	0	2.90051	0.776	0.727	0	NKC	IL7R
TESC	0	2.61651	0.868	0.672	0	NKC	TESC
ENSBGRG00000008096	0	2.609	0.761	0.657	0	NKC	ENSBGRG00000008096
CORO1A	0	2.60003	0.795	0.7	0	NKC	CORO1A
FYB1	0	2.53133	0.791	0.635	0	NKC	FYB1
CXCR4	0	2.51278	0.778	0.725	0	NKC	CXCR4
S100A10	0	2.48665	0.93	0.743	0	NKC	S100A10
ENSBGRG00000021957	0	2.47913	0.819	0.592	0	NKC	ENSBGRG00000021957
SRGN	0	2.46076	0.845	0.514	0	NKC	SRGN
ENSBGRG000000076401	0	2.43775	0.875	0.684	0	NKC	ENSBGRG00000007640
STK17B	0	2.42285	0.792	0.619	0	NKC	STK17B
ENSBGRG00000002922	0	2.39618	0.766	0.728	0	NKC	ENSBGRG00000002922
CD44	0	2.31388	0.793	0.649	0	NKC	CD44
ARAP2	0	2.28522	0.824	0.599	0	NKC	ARAP2
CD3D	0	2.28004	0.785	0.723	0	NKC	CD3D
CST7	0	2.25905	0.755	0.663	0	NKC	CST7
ARHGDIB	0	2.24808	0.723	0.568	0	NKC	ARHGDIB
AEN	0	2.2393	0.824	0.694	0	NKC	AEN
ENSBGRG00000018664	0	2.22321	0.731	0.75	0	NKC	ENSBGRG00000018664
EZR	0	2.18139	0.973	0.86	0	NKC	EZR
CD48	0	2.16066	0.739	0.668	0	NKC	CD48
ENSBGRG00000021968	0	2.13241	0.875	0.748	0	NKC	ENSBGRG00000021968
LTB	0	2.12463	0.584	0.647	0	NKC	LTB
H2AZ2	0	2.10748	0.928	0.808	0	NKC	H2AZ2
ENSBGRG00000004074	0	2.09903	0.592	0.6	0	NKC	ENSBGRG00000004074
NCR3	0	2.07977	0.784	0.642	0	NKC	NCR3
NR4A2	0	2.05649	0.701	0.682	0	NKC	NR4A2
S100A41	0	2.04717	0.783	0.575	0	NKC	S100A4
ENSBGRG00000007281	0	2.02631	0.722	0.658	0	NKC	ENSBGRG00000007281
ENSBGRG00000014009	0	2.00014	0.637	0.655	0	NKC	ENSBGRG00000014009
WAS	0	1.99047	0.701	0.708	0	NKC	WAS
ENSBGRG00000024149	0	1.97531	0.732	0.582	0	NKC	ENSBGRG00000024149
NUCB2	0	1.92125	0.788	0.638	0	NKC	NUCB2
ENSBGRG00000018454	0	1.89604	0.685	0.668	0	NKC	ENSBGRG00000018454
ENSBGRG00000020643	0	1.89512	0.654	0.6	0	NKC	ENSBGRG00000020643
HCST	0	1.88177	0.67	0.691	0	NKC	HCST
ENSBGRG00000018510	0	1.80575	0.638	0.626	0	NKC	ENSBGRG00000018510
ENSBGRG00000024123	0	1.80414	0.62	0.685	0	NKC	ENSBGRG00000024123
PFN1	0	1.78818	0.875	0.736	0	NKC	PFN1
PSMB8	0	1.7852	0.789	0.599	0	NKC	PSMB8
GPR183	0	1.74338	0.691	0.684	0	NKC	GPR183
JPT1	0	1.71339	0.871	0.715	0	NKC	JPT1
ENSBGRG00000026076	0	1.69002	0.709	0.645	0	NKC	ENSBGRG00000026076
ITGB2	0	1.65889	0.593	0.559	0	NKC	ITGB2
CD96	0	1.65714	0.659	0.721	0	NKC	CD96
GMFG	0	1.65389	0.643	0.659	0	NKC	GMFG
CYTIP	0	1.63836	0.726	0.682	0	NKC	CYTIP
ENSBGRG00000004851	0	1.61682	0.69	0.705	0	NKC	ENSBGRG00000004851
CD69	0	1.56008	0.525	0.44	0	NKC	CD69
SQSTM1	0	1.54996	0.921	0.8	0	NKC	SQSTM1
SAMHD1	0	1.51024	0.736	0.599	0	NKC	SAMHD1
GIMAP1	0	1.50644	0.547	0.602	0	NKC	GIMAP1
GIMAP8	0	1.50586	0.663	0.537	0	NKC	GIMAP8
ITGAL	0	1.49971	0.696	0.599	0	NKC	ITGAL
FAM162A	0	1.4844	0.655	0.458	0	NKC	FAM162A
CXCR6	0	1.47224	0.719	0.615	0	NKC	CXCR6
TAGAP	0	1.44887	0.632	0.654	0	NKC	TAGAP
ENSBGRG00000009649	0	1.44118	0.784	0.623	0	NKC	ENSBGRG00000009649
CD53	0	1.43825	0.663	0.708	0	NKC	CD53
ENSBGRG00000015599	0	1.4261	0.618	0.607	0	NKC	ENSBGRG00000015599
ENO1	0	1.41251	0.82	0.724	0	NKC	ENO1
IQGAP2	0	1.38982	0.743	0.604	0	NKC	IQGAP2
IGHM	0	1.3706	0.736	0.733	0	NKC	IGHM
KLF6	0	1.36505	0.864	0.715	0	NKC	KLF6
CRELD2	0	1.3609	0.786	0.615	0	NKC	CRELD2
IL2RB	0	1.34715	0.634	0.52	0	NKC	IL2RB
SAMSN1	0	1.34518	0.616	0.549	0	NKC	SAMSN1
PTPRE	0	1.33541	0.73	0.661	0	NKC	PTPRE
ENSBGRG00000019588	0	1.32372	0.699	0.614	0	NKC	ENSBGRG00000019588
EVI2B	0	1.32233	0.661	0.655	0	NKC	EVI2B
EMP31	0	1.32133	0.781	0.659	0	NKC	EMP3
ICOS	0	1.29705	0.722	0.7	0	NKC	ICOS
ENSBGRG00000001042	0	1.29458	0.906	0.813	0	NKC	ENSBGRG00000001042
PMEPA11	0	1.28367	0.818	0.61	0	NKC	PMEPA1
CD84	0	1.28315	0.469	0.393	0	NKC	CD84
TNFAIP3	0	1.27188	0.675	0.548	0	NKC	TNFAIP3
PDE3B	0	1.2643	0.595	0.531	0	NKC	PDE3B
ENSBGRG00000018419	0	1.25874	0.579	0.542	0	NKC	ENSBGRG00000018419
FASLG	0	1.25391	0.663	0.659	0	NKC	FASLG
ENSBGRG00000011058	0	1.22392	0.744	0.677	0	NKC	ENSBGRG00000011058
ENSBGRG00000009350	0	1.22135	0.591	0.66	0	NKC	ENSBGRG00000009350
SAMD9	0	1.21833	0.595	0.507	0	NKC	SAMD9
ENSBGRG00000004829	0	1.21714	0.73	0.61	0	NKC	ENSBGRG00000004829
ENSBGRG00000020563	0	1.19338	0.595	0.624	0	NKC	ENSBGRG00000020563
TIPARP	0	1.16131	0.859	0.711	0	NKC	TIPARP
IFNG	0	1.13872	0.509	0.465	0	NKC	IFNG
KLRK1	0	1.1335	0.564	0.611	0	NKC	KLRK1
BAZ1A	0	1.128	0.813	0.705	0	NKC	BAZ1A
ENSBGRG00000021991	0	1.12488	0.679	0.596	0	NKC	ENSBGRG00000021991
ENSBGRG00000009680	0	1.12323	0.975	0.911	0	NKC	ENSBGRG00000009680
GPX1	0	1.11322	0.861	0.759	0	NKC	GPX1
SNX8	0	1.10971	0.744	0.678	0	NKC	SNX8
ENSBGRG00000012118	0	1.10106	0.636	0.469	0	NKC	ENSBGRG00000012118
ENSBGRG000000211721	0	1.09616	0.979	0.951	0	NKC	ENSBGRG00000021172
ITGA41	0	1.07365	0.589	0.515	0	NKC	ITGA4
ENSBGRG000000123361	0	1.05396	0.699	0.589	0	NKC	ENSBGRG00000012336
METRNL	0	0.998159	0.714	0.645	0	NKC	METRNL
LFNG	0	0.972849	0.721	0.685	0	NKC	LFNG
CRTAM	0	0.951225	0.604	0.586	0	NKC	CRTAM
ENSBGRG00000023074	0	0.949891	0.972	0.92	0	NKC	ENSBGRG00000023074
LY6E	0	0.943636	0.594	0.524	0	NKC	LY6E
ENSBGRG000000022721	0	0.939834	0.929	0.863	0	NKC	ENSBGRG00000002272
GPR171	0	0.929479	0.553	0.457	0	NKC	GPR171
ENSBGRG00000014370	0	0.927563	0.732	0.674	0	NKC	ENSBGRG00000014370
ST8SIA4	0	0.917733	0.582	0.514	0	NKC	ST8SIA4
CALR1	0	0.909068	0.908	0.825	0	NKC	CALR
ENSBGRG00000006053	0	0.908999	0.44	0.294	0	NKC	ENSBGRG00000006053
ANXA2	0	0.908871	0.879	0.735	0	NKC	ANXA2
NFKB1	0	0.882389	0.743	0.571	0	NKC	NFKB1
PDE4B	0	0.870549	0.702	0.556	0	NKC	PDE4B
REL	0	0.858092	0.644	0.521	0	NKC	REL
ENSBGRG000000091891	0	0.856795	0.975	0.929	0	NKC	ENSBGRG00000009189
ENSBGRG00000002914	0	0.854603	0.596	0.577	0	NKC	ENSBGRG00000002914
TAP1	0	0.827269	0.651	0.537	0	NKC	TAP1
ENSBGRG00000016711	0	0.810895	0.617	0.519	0	NKC	ENSBGRG00000016711
ELOA1	0	0.810633	0.983	0.961	0	NKC	ELOA
CD247	0	0.809108	0.62	0.504	0	NKC	CD247
RGCC	0	0.802963	0.574	0.556	0	NKC	RGCC
IFIH1	0	0.797908	0.735	0.637	0	NKC	IFIH1
BICDL1	0	0.795977	0.572	0.5	0	NKC	BICDL1
SLAMF7	0	0.761349	0.628	0.66	0	NKC	SLAMF7
ENSBGRG00000016675	0	0.720941	0.626	0.554	0	NKC	ENSBGRG00000016675
NME2	0	0.718126	0.78	0.696	0	NKC	NME2
GPR18	0	0.71284	0.482	0.294	0	NKC	GPR18
LMLN1	0	0.689553	0.982	0.943	0	NKC	LMLN
TRAF3IP3	0	0.68495	0.488	0.443	0	NKC	TRAF3IP3
PPIB1	0	0.679692	0.926	0.846	0	NKC	PPIB
TGIF1	0	0.677913	0.734	0.534	0	NKC	TGIF1
ENSBGRG000000158561	0	0.652412	0.971	0.922	0	NKC	ENSBGRG00000015856
ATP5MC3	0	0.629226	0.794	0.742	0	NKC	ATP5MC3
HMGB2	0	0.608525	0.765	0.719	0	NKC	HMGB2
ENSBGRG000000224901	0	0.607257	0.982	0.954	0	NKC	ENSBGRG00000022490
ENSBGRG000000053941	0	0.605455	0.686	0.562	0	NKC	ENSBGRG00000005394
SMC4	0	0.601348	0.695	0.632	0	NKC	SMC4
EPSTI1	0	0.594407	0.553	0.531	0	NKC	EPSTI1
ARHGAP30	0	0.583959	0.635	0.611	0	NKC	ARHGAP30
LPAR6	0	0.575797	0.599	0.514	0	NKC	LPAR6
NR4A31	0	0.568929	0.643	0.613	0	NKC	NR4A3
ENSBGRG000000025521	0	0.56635	0.984	0.965	0	NKC	ENSBGRG00000002552
CD40LG	0	0.56493	0.64	0.571	0	NKC	CD40LG
THEMIS	0	0.544526	0.521	0.498	0	NKC	THEMIS
ENSBGRG000000026261	0	0.544392	0.888	0.776	0	NKC	ENSBGRG00000002626
ENSBGRG00000012266	0	0.527054	0.524	0.499	0	NKC	ENSBGRG00000012266
PLEK	0	0.526651	0.612	0.595	0	NKC	PLEK
TNFSF10	0	0.517706	0.69	0.524	0	NKC	TNFSF10
DPP4	0	0.503218	0.595	0.576	0	NKC	DPP4
SEC14L1	0	0.49078	0.694	0.556	0	NKC	SEC14L1
ENSBGRG000000135601	0	0.485215	0.897	0.81	0	NKC	ENSBGRG00000013560
BANK1	0	0.482278	0.526	0.472	0	NKC	BANK1
CD28	0	0.471993	0.632	0.527	0	NKC	CD28
TNFRSF9	0	0.466612	0.588	0.514	0	NKC	TNFRSF9
NIBAN11	0	0.453728	0.594	0.438	0	NKC	NIBAN1
FOXO1	0	0.441202	0.672	0.543	0	NKC	FOXO1
ENSBGRG00000007791	0	0.428647	0.406	0.195	0	NKC	ENSBGRG00000007791
STX11	0	0.427468	0.547	0.471	0	NKC	STX11
ENSBGRG00000018232	0	0.421717	0.489	0.349	0	NKC	ENSBGRG00000018232
SLA	0	0.415008	0.64	0.605	0	NKC	SLA
PARP14	0	0.397968	0.56	0.501	0	NKC	PARP14
ENSBGRG00000019069	0	0.383331	0.573	0.436	0	NKC	ENSBGRG00000019069
SLC6A6	0	0.378352	0.584	0.499	0	NKC	SLC6A6
ENSBGRG000000009141	0	0.366366	0.957	0.915	0	NKC	ENSBGRG00000000914
ENSBGRG000000174221	0	0.355742	0.984	0.97	0	NKC	ENSBGRG00000017422
TNFRSF211	0	0.349392	0.607	0.496	0	NKC	TNFRSF21
DUSP2	0	0.340066	0.587	0.645	0	NKC	DUSP2
BIRC3	0	0.300647	0.575	0.418	0	NKC	BIRC3
ENSBGRG00000021352	0	0.284893	0.622	0.66	0	NKC	ENSBGRG00000021352
RASGEF1A	0	0.276416	0.626	0.501	0	NKC	RASGEF1A
CTSC1	0	0.274023	0.673	0.583	0	NKC	CTSC
TXNRD1	0	0.257269	0.598	0.567	0	NKC	TXNRD1
BHLHE40	0	0.255462	0.672	0.557	0	NKC	BHLHE40
WARS1	2.7837e-305	0.351033	0.559	0.549	5.5674e-302	NKC	WARS1
SLC1A51	4.10113e-296	0.683635	0.653	0.649	8.20226e-293	NKC	SLC1A5
ENSBGRG00000023243	1.93118e-294	0.315372	0.496	0.45	3.86236e-291	NKC	ENSBGRG00000023243
ENSBGRG00000007497	1.70591e-293	1.27084	0.528	0.574	3.41181e-290	NKC	ENSBGRG00000007497
CSRNP12	3.48424e-287	0.655937	0.69	0.606	6.96848e-284	NKC	CSRNP1
TNF	3.55891e-280	0.656594	0.547	0.625	7.11783e-277	NKC	TNF
PRR5	5.04339e-272	0.613838	0.617	0.627	1.00868e-268	NKC	PRR5
GZMM	6.45186e-272	0.805	0.546	0.634	1.29037e-268	NKC	GZMM
ENSBGRG000000028941	1.08742e-248	0.959759	0.876	0.863	2.17484e-245	NKC	ENSBGRG00000002894
IFI44L	2.10557e-244	0.403537	0.465	0.4	4.21113e-241	NKC	IFI44L
TXK	1.9949e-240	0.471403	0.461	0.413	3.98981e-237	NKC	TXK
CYBA	3.51139e-239	0.714742	0.558	0.554	7.02278e-236	NKC	CYBA
TOR3A	4.63534e-236	0.352928	0.527	0.508	9.27068e-233	NKC	TOR3A
ENSBGRG000000056291	8.31777e-235	0.272146	0.956	0.935	1.66355e-231	NKC	ENSBGRG00000005629
REEP5	3.97345e-229	0.486893	0.589	0.585	7.94689e-226	NKC	REEP5
ISG15	1.27764e-227	0.474885	0.64	0.583	2.55529e-224	NKC	ISG15
ENSBGRG00000021362	2.14477e-222	0.255302	0.473	0.453	4.28954e-219	NKC	ENSBGRG00000021362
JMJD1C1	5.89126e-220	0.37056	0.862	0.748	1.17825e-216	NKC	JMJD1C
AKIRIN2	5.74788e-217	0.453687	0.652	0.62	1.14958e-213	NKC	AKIRIN2
ENSBGRG00000020984	6.38185e-210	0.482594	0.49	0.506	1.27637e-206	NKC	ENSBGRG00000020984
NXT1	1.48361e-202	0.365307	0.577	0.545	2.96722e-199	NKC	NXT1
ENSBGRG00000023401	5.98659e-197	0.83288	0.533	0.657	1.19732e-193	NKC	ENSBGRG00000023401
H1-2	2.63215e-192	0.438765	0.646	0.663	5.2643e-189	NKC	H1-2
SH2D1A	4.98795e-184	0.426343	0.495	0.512	9.97591e-181	NKC	SH2D1A
PLAC8	5.02506e-181	0.789047	0.594	0.635	1.00501e-177	NKC	PLAC8
ENSBGRG000000207701	5.04084e-181	0.307229	0.853	0.834	1.00817e-177	NKC	ENSBGRG00000020770
CYP51A1	7.18972e-177	0.731433	0.679	0.721	1.43794e-173	NKC	CYP51A1
ENSBGRG00000019867	5.02331e-175	0.636545	0.505	0.5	1.00466e-171	NKC	ENSBGRG00000019867
MANF	8.3189e-175	0.367867	0.722	0.699	1.66378e-171	NKC	MANF
PAF1	1.25082e-174	0.324039	0.666	0.614	2.50163e-171	NKC	PAF1
EOMES	2.49639e-169	0.554383	0.499	0.51	4.99278e-166	NKC	EOMES
ADAP1	3.77932e-168	0.260116	0.476	0.49	7.55865e-165	NKC	ADAP1
ENSBGRG00000020923	6.65839e-168	0.913717	0.483	0.501	1.33168e-164	NKC	ENSBGRG00000020923
P2RY10	2.39305e-165	0.531301	0.514	0.598	4.7861e-162	NKC	P2RY10
H-FABP	4.57761e-163	0.670585	0.477	0.474	9.15521e-160	NKC	H-FABP
MYO1G	2.87667e-157	0.574851	0.505	0.584	5.75333e-154	NKC	MYO1G
H1-4	3.84678e-156	0.327754	0.69	0.723	7.69356e-153	NKC	H1-4
PARVG	4.45157e-150	0.596028	0.529	0.659	8.90314e-147	NKC	PARVG
NFKBID	1.28628e-149	0.523383	0.538	0.536	2.57256e-146	NKC	NFKBID
RUNX2	4.31824e-149	0.469811	0.475	0.479	8.63648e-146	NKC	RUNX2
ENSBGRG00000021258	2.52626e-145	0.40004	0.375	0.209	5.05252e-142	NKC	ENSBGRG00000021258
CLNK	1.84048e-137	0.50708	0.486	0.533	3.68096e-134	NKC	CLNK
HMGCR	3.93575e-136	0.458902	0.642	0.654	7.8715e-133	NKC	HMGCR
PPIF	3.85432e-132	0.739062	0.581	0.664	7.70864e-129	NKC	PPIF
ENSBGRG000000233391	3.61098e-128	0.404382	0.778	0.754	7.22196e-125	NKC	ENSBGRG00000023339
EMB	9.97757e-124	0.62139	0.42	0.334	1.99551e-120	NKC	EMB
HORMAD1	3.05874e-121	0.263827	0.541	0.578	6.11749e-118	NKC	HORMAD1
TK1	5.26124e-121	0.259929	0.548	0.585	1.05225e-117	NKC	TK1
RAB11FIP1	6.76726e-105	0.442868	0.479	0.51	1.35345e-101	NKC	RAB11FIP1
ENSBGRG00000012245	1.8036e-104	0.27805	0.45	0.45	3.6072e-101	NKC	ENSBGRG00000012245
ENSBGRG00000001887	4.13187e-104	0.393862	0.545	0.565	8.26375e-101	NKC	ENSBGRG00000001887
SNX10	4.27399e-97	0.303046	0.462	0.526	8.54799e-94	NKC	SNX10
AQP3	8.17591e-97	0.268917	0.435	0.669	1.63518e-93	NKC	AQP3
TRDC	5.94723e-96	1.844	0.458	0.504	1.18945e-92	NKC	TRDC
HERC5	1.06172e-93	0.263559	0.504	0.539	2.12344e-90	NKC	HERC5
MATK	2.03314e-81	0.710502	0.386	0.315	4.06628e-78	NKC	MATK
ENSBGRG00000003376	2.55078e-77	0.273429	0.384	0.562	5.10157e-74	NKC	ENSBGRG00000003376
CTLA4	4.38056e-77	0.254739	0.255	0.292	8.76112e-74	NKC	CTLA4
SDF2L1	2.54637e-72	0.554424	0.554	0.635	5.09273e-69	NKC	SDF2L1
CACYBP	2.56412e-62	0.554217	0.637	0.678	5.12824e-59	NKC	CACYBP
TNFSF14	8.58386e-62	0.721411	0.443	0.465	1.71677e-58	NKC	TNFSF14
ENSBGRG00000004815	3.02093e-57	0.542376	0.333	0.422	6.04185e-54	NKC	ENSBGRG00000004815
ENSBGRG00000021591	2.84117e-55	0.333756	0.436	0.45	5.68234e-52	NKC	ENSBGRG00000021591
IPCEF1	1.31987e-48	1.28958	0.362	0.483	2.63974e-45	NKC	IPCEF1
PLA2G7	2.28528e-48	0.315801	0.535	0.637	4.57056e-45	NKC	PLA2G7
GZMK	1.40352e-46	0.723489	0.458	0.538	2.80705e-43	NKC	GZMK
C9orf16	5.79472e-46	0.320025	0.48	0.525	1.15894e-42	NKC	C9orf16
CALM3	1.69718e-42	0.56999	0.571	0.622	3.39435e-39	NKC	CALM3
SC5D	2.45355e-42	0.483834	0.643	0.727	4.90709e-39	NKC	SC5D
SLAMF6	9.49301e-40	0.885207	0.368	0.492	1.8986e-36	NKC	SLAMF6
ENSBGRG00000006878	1.92479e-37	0.52562	0.606	0.661	3.84958e-34	NKC	ENSBGRG00000006878
ENSBGRG00000014108	1.03505e-35	0.566675	0.455	0.711	2.0701e-32	NKC	ENSBGRG00000014108
ZFAND2A	1.11439e-35	0.570336	0.428	0.475	2.22878e-32	NKC	ZFAND2A
H2AC201	1.51585e-34	0.356622	0.645	0.703	3.0317e-31	NKC	H2AC20
ENSBGRG00000021140	7.28537e-34	1.1698	0.432	0.49	1.45707e-30	NKC	ENSBGRG00000021140
NCALD1	1.57286e-31	0.37041	0.44	0.498	3.14571e-28	NKC	NCALD
GBP2	3.58494e-31	0.252997	0.465	0.498	7.16988e-28	NKC	GBP2
ZNF296	5.36771e-31	0.534835	0.48	0.589	1.07354e-27	NKC	ZNF296
ZFAND51	1.60742e-30	0.322517	0.783	0.801	3.21483e-27	NKC	ZFAND5
ENSBGRG00000020785	6.1336e-27	0.305992	0.323	0.236	1.22672e-23	NKC	ENSBGRG00000020785
PTPN6	4.98786e-21	0.346776	0.362	0.472	9.97572e-18	NKC	PTPN6
ENSBGRG00000018485	1.00846e-13	1.06213	0.445	0.556	2.01693e-10	NKC	ENSBGRG00000018485
LAT2	2.63148e-12	0.475988	0.366	0.44	5.26297e-09	NKC	LAT2
GPR174	4.07683e-10	0.482309	0.378	0.456	8.15366e-07	NKC	GPR174
ENSBGRG00000007724	1.66824e-07	1.22411	0.436	0.542	0.000333649	NKC	ENSBGRG00000007724
ENSBGRG00000021181	0.000157824	0.89531	0.466	0.619	0.315648	NKC	ENSBGRG00000021181
ENSBGRG00000017711	0.000288377	1.22879	0.42	0.523	0.576754	NKC	ENSBGRG00000017711
CCL21	0	4.7066	0.66	0.507	0	LEC	CCL21
MMRN1	0	4.27633	0.85	0.623	0	LEC	MMRN1
PKHD1L1	0	3.39049	0.889	0.616	0	LEC	PKHD1L1
AKAP121	0	3.06989	0.827	0.605	0	LEC	AKAP12
ENSBGRG00000006302	0	3.01985	0.812	0.609	0	LEC	ENSBGRG00000006302
GAS6	0	2.88024	0.858	0.565	0	LEC	GAS6
STAB1	0	2.76935	0.8	0.548	0	LEC	STAB1
RELN	0	2.60025	0.848	0.623	0	LEC	RELN
FABP5	0	2.42895	0.774	0.535	0	LEC	FABP5
PROX1	0	2.30962	0.807	0.538	0	LEC	PROX1
ENSBGRG00000025875	0	2.2784	0.92	0.628	0	LEC	ENSBGRG00000025875
CAVIN2	0	2.14802	0.742	0.588	0	LEC	CAVIN2
ADGRF5	0	2.08828	0.816	0.438	0	LEC	ADGRF5
PTN1	0	2.06916	0.851	0.604	0	LEC	PTN
GPM6A	0	2.06532	0.728	0.55	0	LEC	GPM6A
SPTBN1	0	2.05723	0.941	0.75	0	LEC	SPTBN1
PDE5A1	0	2.00265	0.939	0.823	0	LEC	PDE5A
PARD6G	0	1.94781	0.625	0.538	0	LEC	PARD6G
F8	0	1.94195	0.672	0.535	0	LEC	F8
PECAM1	0	1.88235	0.812	0.584	0	LEC	PECAM1
KANK3	0	1.81124	0.758	0.574	0	LEC	KANK3
ENSBGRG000000265831	0	1.77866	0.778	0.675	0	LEC	ENSBGRG00000026583
ENSBGRG00000005830	0	1.77786	0.781	0.489	0	LEC	ENSBGRG00000005830
ANGPT2	0	1.74103	0.758	0.512	0	LEC	ANGPT2
ENSBGRG00000025660	0	1.73871	0.862	0.585	0	LEC	ENSBGRG00000025660
TCN2	0	1.71163	0.741	0.512	0	LEC	TCN2
LAMA41	0	1.69235	0.775	0.483	0	LEC	LAMA4
SEMA3D	0	1.67962	0.709	0.596	0	LEC	SEMA3D
ENSBGRG00000006411	0	1.66893	0.772	0.606	0	LEC	ENSBGRG00000006411
LMO2	0	1.63341	0.789	0.603	0	LEC	LMO2
ABI3BP	0	1.58291	0.781	0.481	0	LEC	ABI3BP
ARL4A1	0	1.57126	0.957	0.848	0	LEC	ARL4A
ENSBGRG00000021746	0	1.50984	0.751	0.591	0	LEC	ENSBGRG00000021746
RAMP2	0	1.48235	0.823	0.656	0	LEC	RAMP2
CCL26	0	1.47493	0.682	0.603	0	LEC	CCL26
SBSPON	0	1.46925	0.789	0.657	0	LEC	SBSPON
NRP2	0	1.45933	0.768	0.518	0	LEC	NRP2
IGFBP4	0	1.44835	0.796	0.538	0	LEC	IGFBP4
S100A16	0	1.43906	0.811	0.63	0	LEC	S100A16
MDFIC	0	1.43793	0.784	0.615	0	LEC	MDFIC
CCK	0	1.37963	0.726	0.622	0	LEC	CCK
SCN3A	0	1.3294	0.714	0.509	0	LEC	SCN3A
KLHL4	0	1.30389	0.726	0.565	0	LEC	KLHL4
IGF1	0	1.28588	0.641	0.439	0	LEC	IGF1
FBLN2	0	1.27747	0.749	0.534	0	LEC	FBLN2
ENSBGRG00000003951	0	1.25569	0.677	0.431	0	LEC	ENSBGRG00000003951
ENSBGRG000000036421	0	1.24628	0.739	0.609	0	LEC	ENSBGRG00000003642
HOXA6	0	1.24324	0.586	0.371	0	LEC	HOXA6
PDLIM4	0	1.20794	0.739	0.481	0	LEC	PDLIM4
SGK11	0	1.19668	0.872	0.714	0	LEC	SGK1
RAB11FIP11	0	1.17505	0.607	0.497	0	LEC	RAB11FIP1
CTNNAL1	0	1.16011	0.786	0.617	0	LEC	CTNNAL1
DUSP11	0	1.15636	0.929	0.792	0	LEC	DUSP1
ENSBGRG000000112541	0	1.0762	0.835	0.666	0	LEC	ENSBGRG00000011254
ENSBGRG00000026016	0	1.07389	0.652	0.528	0	LEC	ENSBGRG00000026016
ROBO4	0	1.06176	0.729	0.435	0	LEC	ROBO4
ENSBGRG00000006647	0	1.02511	0.681	0.605	0	LEC	ENSBGRG00000006647
GJA1	0	1.01432	0.654	0.472	0	LEC	GJA1
FLT4	0	0.952683	0.696	0.595	0	LEC	FLT4
MYCT1	0	0.868444	0.675	0.431	0	LEC	MYCT1
SLCO2A1	0	0.842238	0.745	0.574	0	LEC	SLCO2A1
ACKR4	0	0.831968	0.736	0.572	0	LEC	ACKR4
PPM1N1	0	0.810585	0.82	0.723	0	LEC	PPM1N
COL5A31	0	0.805447	0.728	0.562	0	LEC	COL5A3
PDE2A	0	0.781717	0.757	0.518	0	LEC	PDE2A
PTX3	0	0.781202	0.648	0.523	0	LEC	PTX3
TNFAIP8L3	0	0.762745	0.717	0.525	0	LEC	TNFAIP8L3
PRICKLE1	0	0.760983	0.729	0.467	0	LEC	PRICKLE1
KLF21	0	0.751051	0.919	0.792	0	LEC	KLF2
GMFG1	0	0.7491	0.711	0.652	0	LEC	GMFG
Metazoa-SRP.15	0	0.720455	0.783	0.701	0	LEC	Metazoa-SRP.15
ENG	0	0.713717	0.81	0.537	0	LEC	ENG
TCF4	0	0.695012	0.721	0.523	0	LEC	TCF4
CALCRL	0	0.694068	0.675	0.485	0	LEC	CALCRL
RASIP1	0	0.68221	0.681	0.497	0	LEC	RASIP1
PARM11	0	0.662858	0.708	0.563	0	LEC	PARM1
PROCR	0	0.641267	0.569	0.379	0	LEC	PROCR
ENPP3	0	0.62749	0.711	0.602	0	LEC	ENPP3
CDH5	0	0.627434	0.756	0.518	0	LEC	CDH5
DSP	0	0.623227	0.696	0.553	0	LEC	DSP
OSR1	0	0.618984	0.639	0.381	0	LEC	OSR1
Metazoa-SRP.14	0	0.589677	0.757	0.649	0	LEC	Metazoa-SRP.14
PLPP1	0	0.584593	0.694	0.586	0	LEC	PLPP1
ADRB2	0	0.576878	0.661	0.467	0	LEC	ADRB2
HTR4	0	0.570104	0.562	0.384	0	LEC	HTR4
NEO1	0	0.564262	0.712	0.454	0	LEC	NEO1
S100A2	0	0.548922	0.624	0.459	0	LEC	S100A2
ELN	0	0.532923	0.727	0.667	0	LEC	ELN
ENSBGRG000000203081	0	0.531251	0.756	0.461	0	LEC	ENSBGRG00000020308
SCG3	0	0.51024	0.536	0.232	0	LEC	SCG3
SLC40A1	0	0.498449	0.648	0.466	0	LEC	SLC40A1
FRMD31	0	0.497771	0.639	0.402	0	LEC	FRMD3
ARHGAP18	0	0.494387	0.66	0.549	0	LEC	ARHGAP18
ENSBGRG00000016265	0	0.460915	0.71	0.591	0	LEC	ENSBGRG00000016265
GRN	0	0.413508	0.661	0.455	0	LEC	GRN
ENSBGRG00000003855	0	0.412626	0.726	0.567	0	LEC	ENSBGRG00000003855
ENSBGRG00000011157	0	0.409652	0.658	0.425	0	LEC	ENSBGRG00000011157
PRUNE2	0	0.400877	0.674	0.588	0	LEC	PRUNE2
ENSBGRG00000001749	0	0.370654	0.564	0.286	0	LEC	ENSBGRG00000001749
CD40	0	0.347787	0.622	0.385	0	LEC	CD40
ENSBGRG00000000805	0	0.335186	0.718	0.604	0	LEC	ENSBGRG00000000805
HORMAD11	0	0.307892	0.721	0.56	0	LEC	HORMAD1
HOXD10	0	0.290855	0.584	0.368	0	LEC	HOXD10
LTC4S	0	0.2856	0.653	0.499	0	LEC	LTC4S
BMP6	6.16835e-307	0.509188	0.615	0.475	1.23367e-303	LEC	BMP6
ENSBGRG00000018505	1.46421e-303	1.58902	0.684	0.611	2.92842e-300	LEC	ENSBGRG00000018505
GPX3	2.24453e-301	0.992668	0.553	0.385	4.48906e-298	LEC	GPX3
LRIF1	8.77091e-299	0.622464	0.696	0.581	1.75418e-295	LEC	LRIF1
TMTC11	2.56864e-287	0.516077	0.677	0.554	5.13727e-284	LEC	TMTC1
ITGA6	6.54107e-285	0.524724	0.701	0.633	1.30821e-281	LEC	ITGA6
GJA41	4.42934e-283	1.58983	0.606	0.478	8.85868e-280	LEC	GJA4
ENSBGRG000000048291	2.20341e-280	0.522382	0.689	0.628	4.40683e-277	LEC	ENSBGRG00000004829
EFNA1	3.90768e-280	0.835698	0.658	0.52	7.81535e-277	LEC	EFNA1
XDH	4.38083e-278	1.05775	0.683	0.565	8.76166e-275	LEC	XDH
BAIAP21	2.17557e-277	1.01162	0.729	0.632	4.35114e-274	LEC	BAIAP2
APP	5.42629e-267	1.00274	0.725	0.617	1.08526e-263	LEC	APP
FRMD4B	2.7121e-258	0.928958	0.603	0.478	5.42421e-255	LEC	FRMD4B
KDR	4.18644e-253	0.596822	0.606	0.431	8.37288e-250	LEC	KDR
ENSBGRG00000019854	3.93353e-249	0.638808	0.689	0.588	7.86705e-246	LEC	ENSBGRG00000019854
LDLR1	5.54021e-248	0.566773	0.653	0.54	1.10804e-244	LEC	LDLR
SYNE2	5.74713e-247	0.846587	0.801	0.671	1.14943e-243	LEC	SYNE2
EMCN	4.80772e-243	0.668278	0.647	0.519	9.61544e-240	LEC	EMCN
RASSF9	1.17969e-240	1.2097	0.626	0.56	2.35938e-237	LEC	RASSF9
EDNRB	2.96195e-239	0.298179	0.567	0.473	5.92389e-236	LEC	EDNRB
ADAMTS5	2.49734e-233	1.00475	0.575	0.445	4.99468e-230	LEC	ADAMTS5
ENSBGRG00000011974	1.15082e-226	0.453709	0.594	0.494	2.30165e-223	LEC	ENSBGRG00000011974
WARS11	1.054e-224	0.261481	0.627	0.545	2.108e-221	LEC	WARS1
LTBP42	1.36419e-218	0.639625	0.744	0.663	2.72837e-215	LEC	LTBP4
ADM1	3.79516e-213	0.640984	0.672	0.575	7.59031e-210	LEC	ADM
TMEM61	2.54039e-209	0.420805	0.585	0.525	5.08078e-206	LEC	TMEM61
ECE1	5.96041e-209	0.968106	0.67	0.579	1.19208e-205	LEC	ECE1
FBLN7	4.89194e-207	0.594593	0.507	0.318	9.78387e-204	LEC	FBLN7
IFNGR1	7.2957e-207	0.514807	0.639	0.511	1.45914e-203	LEC	IFNGR1
ERG	1.10545e-205	0.662627	0.574	0.467	2.2109e-202	LEC	ERG
DAB21	2.37402e-198	0.681787	0.729	0.683	4.74804e-195	LEC	DAB2
TNFSF101	6.3022e-198	0.377723	0.657	0.546	1.26044e-194	LEC	TNFSF10
PLAC81	2.16236e-193	0.33404	0.697	0.622	4.32472e-190	LEC	PLAC8
ITGA5	1.77715e-190	0.581552	0.641	0.564	3.5543e-187	LEC	ITGA5
CDH13	1.0673e-185	0.753454	0.532	0.395	2.13459e-182	LEC	CDH13
FILIP11	1.02266e-178	0.449563	0.588	0.459	2.04531e-175	LEC	FILIP1
TEK	7.18848e-176	0.386527	0.575	0.466	1.4377e-172	LEC	TEK
ADAMTS11	6.59648e-172	0.459026	0.901	0.8	1.3193e-168	LEC	ADAMTS1
ENSBGRG00000004453	1.89613e-170	0.629945	0.545	0.445	3.79227e-167	LEC	ENSBGRG00000004453
BMP41	5.62391e-168	0.820737	0.66	0.604	1.12478e-164	LEC	BMP4
PCDH17	2.50792e-160	0.409143	0.693	0.661	5.01584e-157	LEC	PCDH17
ENSBGRG000000207061	2.50116e-148	0.347954	0.815	0.757	5.00232e-145	LEC	ENSBGRG00000020706
ENSBGRG000000173491	1.19623e-142	0.507143	0.921	0.877	2.39246e-139	LEC	ENSBGRG00000017349
ENSBGRG00000002338	2.7609e-138	0.338623	0.664	0.623	5.52181e-135	LEC	ENSBGRG00000002338
PDLIM11	3.72887e-137	0.82596	0.599	0.516	7.45773e-134	LEC	PDLIM1
MRPL18	6.73351e-135	0.522334	0.732	0.617	1.3467e-131	LEC	MRPL18
ENSBGRG00000012704	1.35064e-128	0.769559	0.608	0.587	2.70128e-125	LEC	ENSBGRG00000012704
PDE4B1	6.14654e-123	0.536146	0.615	0.58	1.22931e-119	LEC	PDE4B
ID11	6.72156e-121	0.357315	0.909	0.839	1.34431e-117	LEC	ID1
RGL1	4.02718e-115	1.15737	0.522	0.428	8.05435e-112	LEC	RGL1
GDA	2.25908e-112	0.439811	0.531	0.459	4.51817e-109	LEC	GDA
DTX1	1.31862e-109	0.520706	0.468	0.342	2.63725e-106	LEC	DTX1
DDIT31	1.6569e-109	0.90397	0.819	0.726	3.3138e-106	LEC	DDIT3
IGFBP71	2.89843e-103	0.739237	0.908	0.801	5.79685e-100	LEC	IGFBP7
ENSBGRG000000164291	1.34007e-102	0.28729	0.636	0.525	2.68014e-99	LEC	ENSBGRG00000016429
UACA1	5.41545e-101	0.270802	0.587	0.5	1.08309e-97	LEC	UACA
TBC1D9	3.92627e-100	0.431045	0.61	0.551	7.85254e-97	LEC	TBC1D9
ID21	1.69673e-98	0.503681	0.951	0.901	3.39346e-95	LEC	ID2
ADAMTS12	2.54175e-97	0.473624	0.492	0.402	5.0835e-94	LEC	ADAMTS12
ENSBGRG00000005044	2.71408e-95	0.472631	0.562	0.528	5.42816e-92	LEC	ENSBGRG00000005044
HES12	4.92958e-90	0.89045	0.735	0.691	9.85916e-87	LEC	HES1
CCN21	2.21531e-86	0.388683	0.811	0.717	4.43062e-83	LEC	CCN2
UTRN	2.61223e-84	0.325044	0.771	0.719	5.22446e-81	LEC	UTRN
USPL11	4.08324e-82	0.336785	0.661	0.6	8.16648e-79	LEC	USPL1
ENSBGRG00000024588	5.00139e-81	0.264799	0.589	0.549	1.00028e-77	LEC	ENSBGRG00000024588
ENSBGRG00000003017	2.01312e-80	0.259662	0.547	0.516	4.02625e-77	LEC	ENSBGRG00000003017
S100A101	1.05624e-79	0.487841	0.78	0.777	2.11249e-76	LEC	S100A10
ENSBGRG000000191412	3.1321e-78	0.280612	0.649	0.64	6.26421e-75	LEC	ENSBGRG00000019141
KLF41	5.45988e-77	0.369948	0.825	0.794	1.09198e-73	LEC	KLF4
LTA4H	6.90837e-77	0.872822	0.558	0.557	1.38167e-73	LEC	LTA4H
TIMP4	5.27503e-76	0.309305	0.329	0.451	1.05501e-72	LEC	TIMP4
CACYBP1	9.79885e-73	0.27714	0.765	0.663	1.95977e-69	LEC	CACYBP
GNG11	2.54456e-70	0.594353	0.634	0.596	5.08911e-67	LEC	GNG11
TM4SF1	9.30413e-70	0.258351	0.661	0.622	1.86083e-66	LEC	TM4SF1
CAV1	1.95599e-66	0.650792	0.576	0.573	3.91197e-63	LEC	CAV1
CTSB1	9.92458e-65	0.364156	0.583	0.515	1.98492e-61	LEC	CTSB
ENSBGRG00000009484	2.97976e-64	0.257645	0.649	0.652	5.95952e-61	LEC	ENSBGRG00000009484
FILIP1L2	3.42227e-62	0.717229	0.629	0.628	6.84453e-59	LEC	FILIP1L
GPX11	6.16558e-53	0.509504	0.781	0.777	1.23312e-49	LEC	GPX1
KHK	9.26668e-52	0.346508	0.513	0.512	1.85334e-48	LEC	KHK
ANXA21	9.73292e-49	0.448557	0.773	0.76	1.94658e-45	LEC	ANXA2
NDRG11	2.33871e-47	0.470374	0.645	0.636	4.67742e-44	LEC	NDRG1
TIMP22	8.56053e-47	0.442529	0.739	0.722	1.71211e-43	LEC	TIMP2
TIMP31	7.45684e-46	0.353278	0.624	0.591	1.49137e-42	LEC	TIMP3
MAFF2	3.55637e-42	0.333242	0.667	0.619	7.11275e-39	LEC	MAFF
ZNF1311	1.80228e-41	0.27113	0.812	0.755	3.60455e-38	LEC	ZNF131
BTBD8	6.62804e-36	0.622456	0.48	0.481	1.32561e-32	LEC	BTBD8
CTTNBP2	3.17666e-35	0.285585	0.52	0.485	6.35331e-32	LEC	CTTNBP2
ENSBGRG00000021152	1.13017e-32	0.293675	0.478	0.468	2.26033e-29	LEC	ENSBGRG00000021152
CRIM11	1.54484e-32	0.463868	0.616	0.603	3.08968e-29	LEC	CRIM1
ENSBGRG000000185491	2.78479e-31	0.32055	0.641	0.57	5.56958e-28	LEC	ENSBGRG00000018549
HHEX	1.23093e-27	0.399708	0.56	0.576	2.46187e-24	LEC	HHEX
IER31	6.06135e-26	0.308171	0.841	0.801	1.21227e-22	LEC	IER3
TFPI	9.82953e-25	0.445511	0.476	0.471	1.96591e-21	LEC	TFPI
GJC2	1.58848e-22	0.655348	0.476	0.527	3.17696e-19	LEC	GJC2
CXCL6	2.75856e-22	0.27592	0.418	0.353	5.51711e-19	LEC	CXCL6
RGS21	3.02117e-19	0.539776	0.675	0.673	6.04235e-16	LEC	RGS2
ENSBGRG00000008594	1.04188e-16	0.640205	0.448	0.454	2.08376e-13	LEC	ENSBGRG00000008594
BMP2	1.34675e-15	0.422804	0.462	0.424	2.6935e-12	LEC	BMP2
CCDC802	1.98561e-12	0.399833	0.426	0.391	3.97123e-09	LEC	CCDC80
RCAN1	9.5809e-11	0.255921	0.517	0.55	1.91618e-07	LEC	RCAN1
TSPAN5	6.87517e-10	0.478446	0.558	0.61	1.37503e-06	LEC	TSPAN5
ENSBGRG000000149302	1.4586e-07	0.369961	0.56	0.587	0.00029172	LEC	ENSBGRG00000014930
ENSBGRG000000195211	2.7384e-07	0.303357	0.811	0.816	0.00054768	LEC	ENSBGRG00000019521
HPN	3.95746e-07	0.561584	0.449	0.457	0.000791492	LEC	HPN
SERPINE12	5.53242e-07	0.455089	0.693	0.719	0.00110648	LEC	SERPINE1
SLC41A1	7.94419e-05	0.260657	0.442	0.462	0.158884	LEC	SLC41A1
PXDC11	0.000128107	0.287866	0.489	0.535	0.256214	LEC	PXDC1
ADAMTS18	0.000219104	0.338167	0.513	0.589	0.438208	LEC	ADAMTS18
IGFBP52	0.00115436	0.406696	0.545	0.597	1	LEC	IGFBP5
SAT11	0.0097571	0.286807	0.852	0.894	1	LEC	SAT1
ENSBGRG00000004627	0	2.47286	0.71	0.378	0	BVEC	ENSBGRG00000004627
ENSBGRG00000001138	0	2.18581	0.78	0.638	0	BVEC	ENSBGRG00000001138
VWF	0	2.0896	0.594	0.394	0	BVEC	VWF
RAMP21	0	2.0385	0.832	0.62	0	BVEC	RAMP2
EMCN1	0	1.92189	0.768	0.459	0	BVEC	EMCN
CD74	0	1.86658	0.793	0.532	0	BVEC	CD74
ENSBGRG000000256601	0	1.81384	0.814	0.543	0	BVEC	ENSBGRG00000025660
PTPRB	0	1.78653	0.724	0.454	0	BVEC	PTPRB
ENSBGRG00000020609	0	1.74135	0.846	0.677	0	BVEC	ENSBGRG00000020609
ENSBGRG000000258751	0	1.70997	0.828	0.596	0	BVEC	ENSBGRG00000025875
ENSBGRG00000004901	0	1.69773	0.657	0.53	0	BVEC	ENSBGRG00000004901
ADGRL4	0	1.66706	0.569	0.414	0	BVEC	ADGRL4
KDR1	0	1.54804	0.661	0.38	0	BVEC	KDR
XDH1	0	1.5262	0.739	0.525	0	BVEC	XDH
ENSBGRG000000127041	0	1.50804	0.696	0.557	0	BVEC	ENSBGRG00000012704
ENSBGRG000000198541	0	1.50289	0.707	0.563	0	BVEC	ENSBGRG00000019854
TM4SF11	0	1.47159	0.73	0.594	0	BVEC	TM4SF1
NOSTRIN	0	1.44429	0.709	0.46	0	BVEC	NOSTRIN
PCDH171	0	1.43485	0.792	0.625	0	BVEC	PCDH17
EFNA11	0	1.42997	0.637	0.498	0	BVEC	EFNA1
JAG2	0	1.42551	0.583	0.384	0	BVEC	JAG2
SWAP70	0	1.40229	0.656	0.56	0	BVEC	SWAP70
NFKBIZ	0	1.39879	0.715	0.653	0	BVEC	NFKBIZ
UTRN1	0	1.39042	0.844	0.688	0	BVEC	UTRN
DUSP12	0	1.38185	0.91	0.77	0	BVEC	DUSP1
RND11	0	1.3762	0.822	0.709	0	BVEC	RND1
PECAM11	0	1.36494	0.701	0.571	0	BVEC	PECAM1
ENSBGRG00000019125	0	1.35881	0.781	0.607	0	BVEC	ENSBGRG00000019125
SELP	0	1.34958	0.695	0.505	0	BVEC	SELP
CALCRL1	0	1.34897	0.602	0.468	0	BVEC	CALCRL
ETS2	0	1.34853	0.728	0.628	0	BVEC	ETS2
CDH51	0	1.3092	0.677	0.494	0	BVEC	CDH5
MYCT11	0	1.22767	0.735	0.365	0	BVEC	MYCT1
SYNE21	0	1.20401	0.771	0.653	0	BVEC	SYNE2
HHEX1	0	1.1874	0.686	0.543	0	BVEC	HHEX
ITGA61	0	1.16684	0.701	0.62	0	BVEC	ITGA6
TNFSF102	0	1.15259	0.64	0.529	0	BVEC	TNFSF10
ADAMTS9	0	1.14195	0.615	0.446	0	BVEC	ADAMTS9
EDN1	0	1.1337	0.741	0.527	0	BVEC	EDN1
ENSBGRG00000024553	0	1.1329	0.614	0.471	0	BVEC	ENSBGRG00000024553
ENG1	0	1.11678	0.659	0.526	0	BVEC	ENG
HES13	0	1.11135	0.699	0.692	0	BVEC	HES1
PDE2A1	0	1.10977	0.611	0.512	0	BVEC	PDE2A
TEK1	0	1.09626	0.571	0.446	0	BVEC	TEK
NPDC1	0	1.09581	0.705	0.595	0	BVEC	NPDC1
ENSBGRG00000001455	0	1.0685	0.85	0.695	0	BVEC	ENSBGRG00000001455
TCN21	0	1.06303	0.66	0.489	0	BVEC	TCN2
ENSBGRG000000119071	0	1.05682	0.882	0.783	0	BVEC	ENSBGRG00000011907
LIMCH1	0	1.02657	0.699	0.541	0	BVEC	LIMCH1
HLA-DRA	0	1.00454	0.784	0.531	0	BVEC	HLA-DRA
FZD4	0	0.999146	0.614	0.387	0	BVEC	FZD4
RNF19B1	0	0.99377	0.852	0.759	0	BVEC	RNF19B
TIMP32	0	0.986853	0.723	0.556	0	BVEC	TIMP3
OAF	0	0.947639	0.591	0.457	0	BVEC	OAF
ENSBGRG00000025617	0	0.932593	0.625	0.503	0	BVEC	ENSBGRG00000025617
CCL14	0	0.926837	0.595	0.491	0	BVEC	CCL14
GNG111	0	0.919153	0.676	0.577	0	BVEC	GNG11
IRX3	0	0.915629	0.607	0.461	0	BVEC	IRX3
KANK31	0	0.911695	0.709	0.551	0	BVEC	KANK3
ATP1B1	0	0.90696	0.782	0.67	0	BVEC	ATP1B1
KLF42	0	0.892413	0.839	0.784	0	BVEC	KLF4
NDRG12	0	0.883582	0.718	0.614	0	BVEC	NDRG1
ENSBGRG00000022479	0	0.867368	0.676	0.559	0	BVEC	ENSBGRG00000022479
NXPE4	0	0.832621	0.646	0.436	0	BVEC	NXPE4
APOA1	0	0.824281	0.664	0.584	0	BVEC	APOA1
KLF22	0	0.802311	0.916	0.767	0	BVEC	KLF2
ENSBGRG00000014766	0	0.801849	0.808	0.76	0	BVEC	ENSBGRG00000014766
ENSBGRG000000173492	0	0.799469	0.944	0.862	0	BVEC	ENSBGRG00000017349
ADAMTS13	0	0.799256	0.87	0.788	0	BVEC	ADAMTS1
JAM2	0	0.786572	0.665	0.485	0	BVEC	JAM2
ENSBGRG000000050441	0	0.786395	0.711	0.479	0	BVEC	ENSBGRG00000005044
PLEKHO1	0	0.785707	0.674	0.574	0	BVEC	PLEKHO1
ENSBGRG000000094841	0	0.777317	0.802	0.608	0	BVEC	ENSBGRG00000009484
ADGRG6	0	0.751762	0.722	0.51	0	BVEC	ADGRG6
CAVIN21	0	0.738016	0.757	0.553	0	BVEC	CAVIN2
ARL4A2	0	0.712326	0.909	0.84	0	BVEC	ARL4A
ENSBGRG000000066471	0	0.704632	0.696	0.585	0	BVEC	ENSBGRG00000006647
ENSBGRG000000265832	0	0.702916	0.757	0.661	0	BVEC	ENSBGRG00000026583
LMO21	0	0.701369	0.716	0.587	0	BVEC	LMO2
VIM	0	0.699551	0.944	0.887	0	BVEC	VIM
ID12	0	0.694539	0.926	0.82	0	BVEC	ID1
SLC7A5	0	0.690452	0.739	0.614	0	BVEC	SLC7A5
ENSBGRG00000018697	0	0.685743	0.674	0.46	0	BVEC	ENSBGRG00000018697
SLCO2A11	0	0.684315	0.668	0.562	0	BVEC	SLCO2A1
SPTBN11	0	0.680546	0.817	0.747	0	BVEC	SPTBN1
GBP21	0	0.659834	0.658	0.443	0	BVEC	GBP2
NTS	0	0.624428	0.793	0.475	0	BVEC	NTS
ENSBGRG000000195212	0	0.617929	0.872	0.8	0	BVEC	ENSBGRG00000019521
IFIH11	0	0.612366	0.732	0.633	0	BVEC	IFIH1
LYPD1	0	0.595918	0.791	0.537	0	BVEC	LYPD1
KIT	0	0.592787	0.319	0.233	0	BVEC	KIT
ENSBGRG000000083982	0	0.57682	0.912	0.839	0	BVEC	ENSBGRG00000008398
CLDN5	0	0.561095	0.679	0.48	0	BVEC	CLDN5
EVA1C	0	0.554338	0.584	0.477	0	BVEC	EVA1C
HEY1	0	0.549336	0.651	0.537	0	BVEC	HEY1
FRMD4B1	0	0.548236	0.593	0.456	0	BVEC	FRMD4B
Metazoa-SRP.151	0	0.521225	0.844	0.666	0	BVEC	Metazoa-SRP.15
FMO1	0	0.519649	0.629	0.354	0	BVEC	FMO1
ENSBGRG000000202341	0	0.512447	0.813	0.647	0	BVEC	ENSBGRG00000020234
AFAP1L1	0	0.488864	0.675	0.446	0	BVEC	AFAP1L1
ENSBGRG00000019169	0	0.485645	0.666	0.508	0	BVEC	ENSBGRG00000019169
ENSBGRG00000020645	0	0.460261	0.716	0.714	0	BVEC	ENSBGRG00000020645
FBLN21	0	0.450443	0.67	0.513	0	BVEC	FBLN2
CTNNAL11	0	0.448904	0.724	0.601	0	BVEC	CTNNAL1
DNASE1L3	0	0.434399	0.645	0.385	0	BVEC	DNASE1L3
ENSBGRG00000019079	0	0.432969	0.626	0.454	0	BVEC	ENSBGRG00000019079
VEGFC	0	0.427119	0.529	0.247	0	BVEC	VEGFC
LFNG1	0	0.424832	0.744	0.677	0	BVEC	LFNG
MXI1	0	0.412955	0.663	0.507	0	BVEC	MXI1
ENSBGRG00000019265	0	0.412054	0.793	0.621	0	BVEC	ENSBGRG00000019265
ADAMTS51	0	0.405231	0.623	0.404	0	BVEC	ADAMTS5
ENSBGRG00000016363	0	0.376567	0.837	0.614	0	BVEC	ENSBGRG00000016363
ENSBGRG00000002150	0	0.366106	0.292	0.33	0	BVEC	ENSBGRG00000002150
IFIT1	0	0.358341	0.615	0.489	0	BVEC	IFIT1
GJA5	0	0.352097	0.62	0.406	0	BVEC	GJA5
CAPG	0	0.349077	0.703	0.508	0	BVEC	CAPG
ENSBGRG00000009360	0	0.340884	0.309	0.224	0	BVEC	ENSBGRG00000009360
ENSBGRG000000207062	0	0.333501	0.845	0.737	0	BVEC	ENSBGRG00000020706
FGL1	0	0.325171	0.846	0.416	0	BVEC	FGL1
THBD	0	0.29081	0.614	0.432	0	BVEC	THBD
CMYA5	0	0.277985	0.613	0.461	0	BVEC	CMYA5
UPP1	0	0.270347	0.65	0.47	0	BVEC	UPP1
ENSBGRG00000017097	0	0.258949	0.639	0.417	0	BVEC	ENSBGRG00000017097
FAM71A1	1.82822e-307	0.826106	0.616	0.49	3.65644e-304	BVEC	FAM71A
CCN22	3.45912e-301	0.769682	0.78	0.707	6.91825e-298	BVEC	CCN2
SGK12	5.19899e-296	0.826559	0.75	0.717	1.0398e-292	BVEC	SGK1
CAV11	6.01678e-291	0.764854	0.62	0.559	1.20336e-287	BVEC	CAV1
CRYBG1	2.36085e-288	0.585619	0.381	0.483	4.72171e-285	BVEC	CRYBG1
IRF11	8.01086e-282	0.483186	0.838	0.781	1.60217e-278	BVEC	IRF1
ENSBGRG00000023979	1.05002e-277	0.457208	0.705	0.605	2.10005e-274	BVEC	ENSBGRG00000023979
IRX5	2.28484e-272	0.492517	0.561	0.463	4.56967e-269	BVEC	IRX5
CRYBG3	1.89194e-258	1.34215	0.575	0.428	3.78388e-255	BVEC	CRYBG3
ENSBGRG000000026252	6.00754e-250	0.342455	0.818	0.731	1.20151e-246	BVEC	ENSBGRG00000002625
PRSS23	3.59125e-249	0.26089	0.61	0.515	7.18249e-246	BVEC	PRSS23
PLAC82	4.76307e-249	0.264783	0.735	0.596	9.52614e-246	BVEC	PLAC8
ECE11	1.17939e-243	0.824637	0.652	0.566	2.35877e-240	BVEC	ECE1
RASIP11	1.17162e-240	0.991188	0.573	0.491	2.34325e-237	BVEC	RASIP1
ENSBGRG000000145781	9.35129e-240	0.576078	0.79	0.728	1.87026e-236	BVEC	ENSBGRG00000014578
IER32	1.87377e-231	0.3955	0.87	0.784	3.74755e-228	BVEC	IER3
ENSBGRG00000011631	2.10312e-223	0.392033	0.524	0.341	4.20625e-220	BVEC	ENSBGRG00000011631
LPAR61	6.4094e-223	1.21533	0.585	0.513	1.28188e-219	BVEC	LPAR6
APP1	1.41743e-216	0.731927	0.692	0.605	2.83486e-213	BVEC	APP
ENSBGRG000000120181	5.43178e-208	0.461217	0.89	0.929	1.08636e-204	BVEC	ENSBGRG00000012018
HAPLN3	9.98887e-206	0.455248	0.54	0.388	1.99777e-202	BVEC	HAPLN3
FOXF1	9.44133e-202	0.676522	0.368	0.329	1.88827e-198	BVEC	FOXF1
ENSBGRG000000096491	4.87882e-198	0.38058	0.702	0.638	9.75764e-195	BVEC	ENSBGRG00000009649
ENSBGRG000000081931	1.98639e-196	0.469554	0.609	0.461	3.97279e-193	BVEC	ENSBGRG00000008193
EFNB2	8.8088e-192	0.668241	0.652	0.628	1.76176e-188	BVEC	EFNB2
GAS61	1.2479e-189	0.274555	0.642	0.569	2.49581e-186	BVEC	GAS6
MTUS1	2.40392e-187	0.700933	0.564	0.472	4.80785e-184	BVEC	MTUS1
DUSP6	7.47128e-185	0.737138	0.692	0.644	1.49426e-181	BVEC	DUSP6
LUZP12	2.3573e-181	0.809745	0.665	0.657	4.71461e-178	BVEC	LUZP1
MECOM	4.83724e-181	1.35955	0.548	0.487	9.67447e-178	BVEC	MECOM
S100A161	1.13739e-178	0.481131	0.69	0.629	2.27477e-175	BVEC	S100A16
ENSBGRG000000219911	2.12588e-178	0.281553	0.673	0.593	4.25177e-175	BVEC	ENSBGRG00000021991
ENSBGRG00000020988	1.68728e-177	0.348127	0.387	0.417	3.37456e-174	BVEC	ENSBGRG00000020988
CXCL121	9.91003e-169	0.596846	0.701	0.543	1.98201e-165	BVEC	CXCL12
ENSBGRG000000023381	1.43465e-163	0.683832	0.623	0.627	2.86929e-160	BVEC	ENSBGRG00000002338
MAFB1	1.28806e-161	0.395372	0.761	0.713	2.57611e-158	BVEC	MAFB
GADD45A1	4.02649e-161	0.256873	0.835	0.826	8.05297e-158	BVEC	GADD45A
SERPINA5	4.64606e-157	0.521824	0.518	0.388	9.29211e-154	BVEC	SERPINA5
USP53	1.24149e-146	0.735764	0.614	0.534	2.48298e-143	BVEC	USP53
TM4SF18	1.26538e-145	0.832077	0.524	0.392	2.53075e-142	BVEC	TM4SF18
ENSBGRG00000006327	4.92995e-145	0.474901	0.396	0.421	9.8599e-142	BVEC	ENSBGRG00000006327
SAT12	1.19168e-143	0.319639	0.886	0.893	2.38335e-140	BVEC	SAT1
ENSBGRG00000020373	5.84138e-141	0.502301	0.368	0.359	1.16828e-137	BVEC	ENSBGRG00000020373
ENSBGRG00000000652	4.98801e-140	0.57292	0.56	0.464	9.97603e-137	BVEC	ENSBGRG00000000652
ADGRF51	5.59358e-135	0.871949	0.551	0.439	1.11872e-131	BVEC	ADGRF5
ROBO41	1.4888e-134	1.28839	0.543	0.43	2.9776e-131	BVEC	ROBO4
CRIM12	5.08683e-134	0.849845	0.616	0.6	1.01737e-130	BVEC	CRIM1
EPHA4	1.00097e-131	0.703522	0.519	0.361	2.00195e-128	BVEC	EPHA4
TMTC21	3.25169e-130	0.589424	0.571	0.48	6.50338e-127	BVEC	TMTC2
ARHGAP181	1.14265e-125	0.417781	0.596	0.545	2.2853e-122	BVEC	ARHGAP18
MYO1E	2.39083e-124	0.519988	0.45	0.518	4.78166e-121	BVEC	MYO1E
ENSBGRG000000038701	1.71683e-123	0.269033	0.607	0.497	3.43365e-120	BVEC	ENSBGRG00000003870
CCNL11	3.07097e-123	0.408921	0.842	0.834	6.14195e-120	BVEC	CCNL1
FN12	1.22495e-119	0.585576	0.667	0.555	2.44989e-116	BVEC	FN1
FOXO11	1.43776e-116	0.525717	0.62	0.55	2.87553e-113	BVEC	FOXO1
TCF41	9.82028e-113	0.951698	0.574	0.526	1.96406e-109	BVEC	TCF4
BIRC31	1.30146e-108	0.322042	0.414	0.456	2.60291e-105	BVEC	BIRC3
EBF11	2.2481e-102	0.334737	0.439	0.515	4.49619e-99	BVEC	EBF1
BHLHE401	1.83576e-101	0.849576	0.588	0.575	3.67151e-98	BVEC	BHLHE40
ADAMTSL5	1.03294e-94	1.02019	0.392	0.354	2.06588e-91	BVEC	ADAMTSL5
DUSP5	1.32271e-94	0.575922	0.659	0.636	2.64541e-91	BVEC	DUSP5
ENSBGRG00000026666	1.67324e-94	1.01342	0.551	0.506	3.34648e-91	BVEC	ENSBGRG00000026666
ENSBGRG00000023055	2.20684e-88	0.281916	0.629	0.565	4.41368e-85	BVEC	ENSBGRG00000023055
CLEC1A	7.78681e-87	0.487319	0.394	0.338	1.55736e-83	BVEC	CLEC1A
ITGA2	5.50902e-84	0.408287	0.457	0.548	1.1018e-80	BVEC	ITGA2
BAG31	1.92456e-82	0.6395	0.624	0.597	3.84912e-79	BVEC	BAG3
GASK1B	5.23341e-80	0.493965	0.52	0.435	1.04668e-76	BVEC	GASK1B
FBN11	2.57391e-77	0.536331	0.577	0.483	5.14781e-74	BVEC	FBN1
CRISPLD1	1.95404e-74	0.344133	0.593	0.541	3.90808e-71	BVEC	CRISPLD1
VCAM1	4.06482e-73	0.843961	0.496	0.348	8.12964e-70	BVEC	VCAM1
CEMIP2	4.4598e-72	0.773267	0.604	0.59	8.9196e-69	BVEC	CEMIP2
HBEGF1	2.44878e-71	0.626357	0.67	0.643	4.89756e-68	BVEC	HBEGF
RASSF91	1.68204e-68	0.388994	0.595	0.556	3.36409e-65	BVEC	RASSF9
ANKRD28	3.94086e-68	0.326088	0.58	0.545	7.88171e-65	BVEC	ANKRD28
TFPI23	4.24608e-68	0.502082	0.663	0.676	8.49217e-65	BVEC	TFPI2
ENSBGRG000000119741	3.41189e-67	0.557362	0.539	0.49	6.82379e-64	BVEC	ENSBGRG00000011974
ABCG2	1.29374e-66	0.923889	0.51	0.436	2.58749e-63	BVEC	ABCG2
ATP8B1	2.73074e-66	0.411719	0.498	0.363	5.46149e-63	BVEC	ATP8B1
PALMD	9.0989e-64	0.89418	0.505	0.397	1.81978e-60	BVEC	PALMD
SEC14L11	2.15695e-54	0.468487	0.617	0.571	4.31391e-51	BVEC	SEC14L1
ENSBGRG000000021722	7.48627e-54	0.272409	0.368	0.333	1.49725e-50	BVEC	ENSBGRG00000002172
BMP42	3.17844e-53	0.347447	0.643	0.598	6.35688e-50	BVEC	BMP4
ENSBGRG000000246192	3.35276e-51	0.783778	0.634	0.65	6.70553e-48	BVEC	ENSBGRG00000024619
LMCD12	5.6011e-50	0.274971	0.684	0.704	1.12022e-46	BVEC	LMCD1
ENSBGRG000000044531	1.68991e-48	0.841431	0.509	0.435	3.37981e-45	BVEC	ENSBGRG00000004453
KITLG	1.84597e-48	0.640474	0.531	0.436	3.69194e-45	BVEC	KITLG
GJA42	1.03023e-47	0.36534	0.451	0.497	2.06046e-44	BVEC	GJA4
ADA	4.39483e-47	0.351421	0.482	0.575	8.78967e-44	BVEC	ADA
CCN12	1.18721e-46	0.436204	0.685	0.665	2.37441e-43	BVEC	CCN1
ENSBGRG000000085941	1.15525e-45	0.340922	0.44	0.457	2.3105e-42	BVEC	ENSBGRG00000008594
ENSBGRG000000190691	7.30436e-44	0.350724	0.527	0.441	1.46087e-40	BVEC	ENSBGRG00000019069
TBC1D91	9.88573e-44	0.688557	0.574	0.549	1.97715e-40	BVEC	TBC1D9
ENSBGRG00000025012	3.75256e-43	0.254328	0.584	0.528	7.50511e-40	BVEC	ENSBGRG00000025012
PLAT	3.30007e-41	0.761611	0.618	0.629	6.60014e-38	BVEC	PLAT
CAVIN31	4.48383e-40	0.452143	0.594	0.542	8.96767e-37	BVEC	CAVIN3
ENSBGRG000000245881	1.03955e-39	0.333764	0.57	0.547	2.0791e-36	BVEC	ENSBGRG00000024588
PARP141	7.05216e-38	0.377652	0.489	0.518	1.41043e-34	BVEC	PARP14
ITGA51	1.11927e-37	0.841248	0.559	0.572	2.23855e-34	BVEC	ITGA5
ZNF1312	1.29693e-34	0.399284	0.759	0.759	2.59386e-31	BVEC	ZNF131
CA4	4.35591e-34	1.77918	0.488	0.394	8.71183e-31	BVEC	CA4
ERG1	3.12814e-33	1.09458	0.507	0.464	6.25627e-30	BVEC	ERG
PDK4	3.04671e-31	0.720333	0.486	0.397	6.09341e-28	BVEC	PDK4
ENSBGRG00000008342	1.41005e-29	1.31217	0.795	0.66	2.82009e-26	BVEC	ENSBGRG00000008342
S100B	4.4075e-28	0.427293	0.567	0.603	8.815e-25	BVEC	S100B
MRTFB	6.35922e-27	0.988021	0.435	0.426	1.27184e-23	BVEC	MRTFB
CTTNBP21	1.56206e-26	0.73105	0.528	0.475	3.12411e-23	BVEC	CTTNBP2
TBX32	1.78784e-26	0.282393	0.642	0.622	3.57568e-23	BVEC	TBX3
IRF91	2.02105e-25	0.338126	0.557	0.505	4.04209e-22	BVEC	IRF9
SLC20A2	4.268e-24	0.456236	0.446	0.452	8.536e-21	BVEC	SLC20A2
ENSBGRG000000113741	4.86554e-24	0.265413	0.531	0.548	9.73108e-21	BVEC	ENSBGRG00000011374
MAFF3	7.63504e-24	0.32669	0.626	0.622	1.52701e-20	BVEC	MAFF
ENSBGRG000000166751	9.01191e-23	0.714491	0.567	0.567	1.80238e-19	BVEC	ENSBGRG00000016675
BCR	3.29946e-20	0.302231	0.447	0.413	6.59893e-17	BVEC	BCR
SCARB1	4.94452e-19	0.615511	0.469	0.501	9.88905e-16	BVEC	SCARB1
DEPP11	1.94906e-15	1.18267	0.509	0.493	3.89811e-12	BVEC	DEPP1
TAP11	4.90751e-15	0.40988	0.506	0.573	9.81502e-12	BVEC	TAP1
EPAS1	8.41493e-15	1.14008	0.499	0.502	1.68299e-11	BVEC	EPAS1
BAIAP22	8.12385e-13	0.317677	0.629	0.641	1.62477e-09	BVEC	BAIAP2
ENSBGRG000000030171	1.03949e-11	0.255916	0.542	0.512	2.07898e-08	BVEC	ENSBGRG00000003017
UACA2	9.34363e-11	0.967774	0.523	0.501	1.86873e-07	BVEC	UACA
BMP61	4.8699e-10	0.399723	0.482	0.485	9.73979e-07	BVEC	BMP6
ENSBGRG00000008797	2.09131e-09	0.472543	0.504	0.489	4.18263e-06	BVEC	ENSBGRG00000008797
ST8SIA41	2.83576e-08	0.281768	0.505	0.532	5.67152e-05	BVEC	ST8SIA4
HMCN1	4.38562e-08	0.883708	0.487	0.514	8.77124e-05	BVEC	HMCN1
C1QTNF51	4.92066e-08	0.320868	0.514	0.547	9.84132e-05	BVEC	C1QTNF5
ENSBGRG00000015689	4.69293e-07	0.339078	0.496	0.525	0.000938586	BVEC	ENSBGRG00000015689
ABCB4	8.31004e-07	0.697151	0.445	0.376	0.00166201	BVEC	ABCB4
ACKR1	9.48154e-07	0.679119	0.429	0.288	0.00189631	BVEC	ACKR1
TRPM6	2.09683e-06	0.466248	0.481	0.582	0.00419367	BVEC	TRPM6
PGM2	5.53922e-06	0.694613	0.467	0.474	0.0110784	BVEC	PGM2
CLEC14A	7.65351e-06	0.331722	0.437	0.271	0.015307	BVEC	CLEC14A
ENSBGRG000000202512	0.000131372	0.452369	0.528	0.506	0.262744	BVEC	ENSBGRG00000020251
IL1R1	0.000131827	0.44096	0.477	0.406	0.263653	BVEC	IL1R1
IFNGR11	0.000623762	0.682176	0.503	0.525	1	BVEC	IFNGR1
TPST2	0.00255721	0.81253	0.481	0.444	1	BVEC	TPST2
PAF11	0.00259567	0.305237	0.614	0.626	1	BVEC	PAF1
OAS1	0.00358147	0.341542	0.488	0.467	1	BVEC	OAS1
ENSBGRG00000020093	0	3.30607	0.933	0.596	0	TC1	ENSBGRG00000020093
CYP11A1	0	3.04716	0.946	0.568	0	TC1	CYP11A1
APOA11	0	3.03107	0.917	0.595	0	TC1	APOA1
CXCL14	0	2.96499	0.812	0.528	0	TC1	CXCL14
ENSBGRG000000124021	0	2.56969	0.923	0.586	0	TC1	ENSBGRG00000012402
TNNI1	0	2.53413	0.914	0.633	0	TC1	TNNI1
ENSBGRG000000226351	0	2.48912	0.872	0.548	0	TC1	ENSBGRG00000022635
COL4A12	0	2.32985	0.971	0.727	0	TC1	COL4A1
ENSBGRG00000026078	0	2.29615	0.848	0.567	0	TC1	ENSBGRG00000026078
GSTM31	0	2.08322	0.842	0.539	0	TC1	GSTM3
PRKAR2B1	0	2.04872	0.928	0.648	0	TC1	PRKAR2B
FDXR	0	1.94059	0.809	0.464	0	TC1	FDXR
ENSBGRG00000020937	0	1.85541	0.95	0.749	0	TC1	ENSBGRG00000020937
COL4A21	0	1.73876	0.872	0.594	0	TC1	COL4A2
DCTPP1	0	1.69963	0.814	0.471	0	TC1	DCTPP1
APOE2	0	1.649	0.941	0.576	0	TC1	APOE
CYB5R3	0	1.49829	0.857	0.543	0	TC1	CYB5R3
PRR51	0	1.49527	0.809	0.621	0	TC1	PRR5
ENSBGRG000000260651	0	1.41057	0.878	0.6	0	TC1	ENSBGRG00000026065
TFF2	0	1.38316	0.765	0.447	0	TC1	TFF2
S100A21	0	1.37358	0.764	0.464	0	TC1	S100A2
ENSBGRG000000050401	0	1.36506	0.913	0.621	0	TC1	ENSBGRG00000005040
TIMP23	0	1.36332	0.915	0.719	0	TC1	TIMP2
SC5D1	0	1.31088	0.923	0.707	0	TC1	SC5D
PSPH	0	1.2658	0.9	0.671	0	TC1	PSPH
PLIN2	0	1.21712	0.865	0.616	0	TC1	PLIN2
PDE5A2	0	1.19893	0.961	0.828	0	TC1	PDE5A
REXO21	0	1.03517	0.916	0.685	0	TC1	REXO2
F32	0	0.963261	0.834	0.641	0	TC1	F3
ENSBGRG000000018871	0	0.882326	0.87	0.555	0	TC1	ENSBGRG00000001887
ENSBGRG000000235492	0	0.780314	0.888	0.621	0	TC1	ENSBGRG00000023549
TCEA3	0	0.749069	0.764	0.421	0	TC1	TCEA3
SPC24	0	0.681308	0.847	0.657	0	TC1	SPC24
ZNF394	0	0.644759	0.855	0.586	0	TC1	ZNF394
AURKA	0	0.526889	0.825	0.618	0	TC1	AURKA
HMGCR1	1.06576e-304	1.09547	0.879	0.647	2.13152e-301	TC1	HMGCR
THBS22	1.44538e-302	0.943473	0.83	0.614	2.89076e-299	TC1	THBS2
BRIX1	2.57493e-296	1.1733	0.907	0.642	5.14987e-293	TC1	BRIX1
ENSBGRG000000087381	9.10436e-295	1.06105	0.847	0.677	1.82087e-291	TC1	ENSBGRG00000008738
TBX33	6.60812e-294	1.32128	0.894	0.621	1.32162e-290	TC1	TBX3
MANF1	3.23552e-291	1.73158	0.925	0.698	6.47104e-288	TC1	MANF
ARFGAP31	3.41716e-291	1.60475	0.783	0.542	6.83432e-288	TC1	ARFGAP3
COL4A41	4.52148e-290	1.53214	0.796	0.57	9.04295e-287	TC1	COL4A4
ENSBGRG000000012261	7.81835e-287	1.05012	0.837	0.538	1.56367e-283	TC1	ENSBGRG00000001226
ENSBGRG000000028942	9.40646e-280	0.905498	0.984	0.862	1.88129e-276	TC1	ENSBGRG00000002894
PRC1	4.90064e-275	0.251292	0.837	0.68	9.80127e-272	TC1	PRC1
TKT	1.86062e-272	1.37215	0.833	0.651	3.72123e-269	TC1	TKT
LGALS12	4.35587e-269	1.11397	0.933	0.737	8.71174e-266	TC1	LGALS1
ENSBGRG000000179591	4.04328e-267	0.920895	0.947	0.715	8.08655e-264	TC1	ENSBGRG00000017959
OSR23	7.76035e-267	1.34728	0.817	0.517	1.55207e-263	TC1	OSR2
ENSBGRG00000001885	3.43694e-266	0.420818	0.734	0.513	6.87388e-263	TC1	ENSBGRG00000001885
BZW21	9.65685e-264	0.97752	0.948	0.719	1.93137e-260	TC1	BZW2
LAMA11	2.85787e-261	1.0585	0.834	0.627	5.71573e-258	TC1	LAMA1
CTSL	6.73578e-260	0.340046	0.705	0.394	1.34716e-256	TC1	CTSL
PLIN5	1.76491e-254	0.566626	0.707	0.586	3.52982e-251	TC1	PLIN5
SCAP	2.66757e-253	1.44401	0.744	0.513	5.33515e-250	TC1	SCAP
RASSF81	2.82013e-251	0.803624	0.885	0.636	5.64027e-248	TC1	RASSF8
ENSBGRG00000001528	3.78901e-250	0.571292	0.755	0.468	7.57803e-247	TC1	ENSBGRG00000001528
RASL11B1	1.56401e-249	0.538772	0.858	0.636	3.12803e-246	TC1	RASL11B
UAP12	1.25926e-246	0.354706	0.87	0.67	2.51852e-243	TC1	UAP1
TBC1D92	1.7931e-243	0.461446	0.844	0.549	3.58619e-240	TC1	TBC1D9
RANBP3L	3.03682e-243	0.311152	0.62	0.207	6.07363e-240	TC1	RANBP3L
RND32	8.80294e-242	0.660676	0.911	0.641	1.76059e-238	TC1	RND3
FILIP1L3	1.22492e-240	1.0425	0.87	0.623	2.44983e-237	TC1	FILIP1L
ZNF711	2.2305e-235	0.586168	0.766	0.572	4.46099e-232	TC1	ZNF711
ASF1B1	2.31332e-235	0.463974	0.854	0.663	4.62665e-232	TC1	ASF1B
HERPUD1	1.96277e-233	0.825207	0.844	0.593	3.92555e-230	TC1	HERPUD1
PDIA4	1.84541e-232	1.23654	0.794	0.59	3.69082e-229	TC1	PDIA4
PPIB2	2.14607e-231	0.959658	0.974	0.858	4.29213e-228	TC1	PPIB
ALPL	1.14321e-224	0.707229	0.65	0.332	2.28641e-221	TC1	ALPL
ARG21	3.97924e-219	0.397429	0.859	0.666	7.95848e-216	TC1	ARG2
ENSBGRG00000012640	4.85411e-219	0.654328	0.708	0.63	9.70822e-216	TC1	ENSBGRG00000012640
INHA	6.0986e-216	1.31377	0.704	0.438	1.21972e-212	TC1	INHA
RRM21	2.92161e-214	0.266658	0.83	0.721	5.84321e-211	TC1	RRM2
ENSBGRG00000001773	2.70046e-212	1.08769	0.72	0.424	5.40093e-209	TC1	ENSBGRG00000001773
NET11	2.0146e-210	0.251125	0.827	0.553	4.0292e-207	TC1	NET1
ENSBGRG000000043061	3.14457e-209	1.05586	0.785	0.543	6.28915e-206	TC1	ENSBGRG00000004306
APOD1	4.23407e-205	0.84816	0.825	0.623	8.46814e-202	TC1	APOD
ENSBGRG000000230551	6.82e-205	0.380717	0.84	0.574	1.364e-201	TC1	ENSBGRG00000023055
NME21	4.00825e-203	0.657504	0.926	0.706	8.0165e-200	TC1	NME2
CFAP201	2.51217e-198	0.449404	0.877	0.671	5.02434e-195	TC1	CFAP20
ENSBGRG000000058301	2.46745e-193	1.20303	0.754	0.504	4.93489e-190	TC1	ENSBGRG00000005830
LRPAP1	1.21029e-191	1.24097	0.757	0.576	2.42057e-188	TC1	LRPAP1
COL4A31	1.61793e-180	0.985137	0.733	0.563	3.23586e-177	TC1	COL4A3
ENSBGRG000000211143	1.69399e-180	0.751933	0.779	0.572	3.38797e-177	TC1	ENSBGRG00000021114
H6PD3	9.68064e-180	0.656858	0.814	0.598	1.93613e-176	TC1	H6PD
ENSBGRG000000152041	4.39987e-176	0.591737	0.807	0.647	8.79974e-173	TC1	ENSBGRG00000015204
KLF5	2.69518e-175	0.449429	0.714	0.534	5.39037e-172	TC1	KLF5
SDE2	7.05441e-175	0.763727	0.854	0.606	1.41088e-171	TC1	SDE2
FGF2	1.33045e-172	0.263404	0.761	0.536	2.6609e-169	TC1	FGF2
ENSBGRG000000146321	1.25108e-170	0.449068	0.789	0.63	2.50217e-167	TC1	ENSBGRG00000014632
FREM1	6.54052e-170	0.881157	0.643	0.42	1.3081e-166	TC1	FREM1
BHLHE41	7.11917e-169	0.90939	0.668	0.462	1.42383e-165	TC1	BHLHE41
CALR2	3.22603e-167	0.86137	0.952	0.838	6.45206e-164	TC1	CALR
JPT11	1.22527e-166	0.61699	0.927	0.74	2.45054e-163	TC1	JPT1
B3GALT41	3.14999e-166	0.71912	0.997	0.956	6.29998e-163	TC1	B3GALT4
SCARB11	1.14699e-165	0.997817	0.704	0.49	2.29399e-162	TC1	SCARB1
ENSBGRG000000014291	5.54492e-163	0.707922	0.853	0.702	1.10898e-159	TC1	ENSBGRG00000001429
CKS2	4.36947e-160	0.520376	0.751	0.563	8.73895e-157	TC1	CKS2
USP531	2.57871e-151	0.799283	0.789	0.547	5.15743e-148	TC1	USP53
ENSBGRG000000139163	5.6144e-151	0.554989	0.851	0.709	1.12288e-147	TC1	ENSBGRG00000013916
HSD17B1	1.98447e-150	1.0468	0.63	0.373	3.96895e-147	TC1	HSD17B1
NDUFS4	5.52624e-150	0.663307	0.756	0.498	1.10525e-146	TC1	NDUFS4
AKIRIN21	1.00433e-147	0.307093	0.866	0.621	2.00866e-144	TC1	AKIRIN2
DAB22	3.19368e-147	0.847602	0.791	0.684	6.38736e-144	TC1	DAB2
ENSBGRG000000068781	2.20667e-146	0.433181	0.839	0.647	4.41335e-143	TC1	ENSBGRG00000006878
COLEC111	9.64544e-145	0.656222	0.995	0.954	1.92909e-141	TC1	COLEC11
TP53BP2	1.07427e-142	0.554367	0.724	0.545	2.14855e-139	TC1	TP53BP2
COL16A12	4.33828e-140	0.824179	0.728	0.559	8.67656e-137	TC1	COL16A1
SLC16A7	3.80974e-139	0.665715	0.623	0.422	7.61948e-136	TC1	SLC16A7
SMARCA13	1.47588e-138	0.531029	0.752	0.561	2.95176e-135	TC1	SMARCA1
PCNA1	2.54446e-138	0.338435	0.862	0.708	5.08892e-135	TC1	PCNA
DSTN3	8.21243e-137	0.376341	0.917	0.702	1.64249e-133	TC1	DSTN
PXDN1	1.38463e-135	1.15267	0.686	0.508	2.76925e-132	TC1	PXDN
PIM31	1.80126e-135	0.856345	0.886	0.727	3.60252e-132	TC1	PIM3
TMEM37	6.97827e-135	0.400415	0.69	0.498	1.39565e-131	TC1	TMEM37
FAM114A11	1.07498e-134	0.927692	0.734	0.585	2.14995e-131	TC1	FAM114A1
DDIT32	1.66353e-132	0.877746	0.943	0.728	3.32706e-129	TC1	DDIT3
TNNI3	6.4791e-131	0.851095	0.612	0.337	1.29582e-127	TC1	TNNI3
AVPI11	8.29596e-130	0.9125	0.698	0.53	1.65919e-126	TC1	AVPI1
NMNAT32	7.97007e-129	0.484816	0.844	0.62	1.59401e-125	TC1	NMNAT3
KRT18	8.02718e-128	0.732937	0.623	0.459	1.60544e-124	TC1	KRT18
ISYNA11	2.34675e-127	0.571658	0.783	0.656	4.6935e-124	TC1	ISYNA1
KPNA21	3.33035e-126	0.513492	0.824	0.677	6.66069e-123	TC1	KPNA2
ATP5MC31	1.41723e-124	0.576957	0.89	0.749	2.83446e-121	TC1	ATP5MC3
IGFBP41	1.06903e-123	0.770067	0.735	0.552	2.13807e-120	TC1	IGFBP4
ENSBGRG000000233392	2.04698e-123	0.962057	0.903	0.756	4.09395e-120	TC1	ENSBGRG00000023339
CDO12	2.41225e-120	0.479814	0.744	0.602	4.8245e-117	TC1	CDO1
LUZP13	3.50426e-119	0.537739	0.872	0.655	7.00851e-116	TC1	LUZP1
MRPS25	5.32939e-118	0.565538	0.718	0.542	1.06588e-114	TC1	MRPS25
ENSBGRG000000213302	2.22847e-117	0.410901	0.878	0.736	4.45693e-114	TC1	ENSBGRG00000021330
CYP51A11	2.65028e-117	1.0712	0.749	0.712	5.30056e-114	TC1	CYP51A1
ENSBGRG00000016185	2.06605e-114	0.803411	0.766	0.683	4.13211e-111	TC1	ENSBGRG00000016185
CD274	8.8014e-111	0.321547	0.66	0.565	1.76028e-107	TC1	CD274
FAM229B	1.20851e-110	0.323757	0.636	0.49	2.41702e-107	TC1	FAM229B
KCNH2	1.79675e-110	0.669043	0.59	0.335	3.59351e-107	TC1	KCNH2
ECE12	7.40603e-109	0.657156	0.743	0.582	1.48121e-105	TC1	ECE1
INSIG11	7.81952e-108	0.951142	0.718	0.593	1.5639e-104	TC1	INSIG1
SQLE1	4.20503e-106	0.846347	0.742	0.697	8.41005e-103	TC1	SQLE
ENSBGRG000000221561	2.75349e-105	0.698869	0.746	0.591	5.50699e-102	TC1	ENSBGRG00000022156
PRDX41	1.28487e-104	0.493772	0.792	0.647	2.56974e-101	TC1	PRDX4
ENSBGRG00000004473	1.80429e-102	0.940191	0.645	0.539	3.60857e-99	TC1	ENSBGRG00000004473
ENSBGRG000000207702	2.5646e-102	0.550289	0.947	0.835	5.1292e-99	TC1	ENSBGRG00000020770
ENSBGRG00000000492	3.83395e-101	0.285865	0.752	0.634	7.66791e-98	TC1	ENSBGRG00000000492
KDELR31	4.13598e-101	0.731574	0.661	0.524	8.27196e-98	TC1	KDELR3
STC1	2.53055e-99	1.41799	0.656	0.601	5.06111e-96	TC1	STC1
CACYBP2	2.73968e-99	0.695141	0.816	0.667	5.47936e-96	TC1	CACYBP
ENSBGRG000000230741	1.16345e-98	0.466183	0.996	0.928	2.3269e-95	TC1	ENSBGRG00000023074
ENSBGRG00000020776	4.02252e-98	0.835503	0.618	0.476	8.04504e-95	TC1	ENSBGRG00000020776
ENSBGRG00000023671	1.40428e-97	0.791787	0.663	0.558	2.80856e-94	TC1	ENSBGRG00000023671
PHGDH	2.27682e-97	0.797975	0.655	0.563	4.55365e-94	TC1	PHGDH
FDX1	4.16086e-97	1.09154	0.635	0.564	8.32172e-94	TC1	FDX1
IGFBP72	7.47292e-96	0.305096	0.952	0.806	1.49458e-92	TC1	IGFBP7
HMGCS11	3.70943e-93	0.542817	0.725	0.677	7.41886e-90	TC1	HMGCS1
ENSBGRG00000001703	2.7622e-92	0.344413	0.532	0.264	5.52439e-89	TC1	ENSBGRG00000001703
EZH21	1.06916e-89	0.253162	0.869	0.731	2.13832e-86	TC1	EZH2
ENSBGRG00000021603	1.86342e-89	0.412458	0.953	0.797	3.72683e-86	TC1	ENSBGRG00000021603
ENSBGRG00000023306	2.06448e-89	0.316045	0.574	0.441	4.12896e-86	TC1	ENSBGRG00000023306
CHGA	3.02069e-89	0.465644	0.554	0.289	6.04137e-86	TC1	CHGA
ENSBGRG000000139293	2.38371e-88	0.665845	0.732	0.666	4.76741e-85	TC1	ENSBGRG00000013929
ENSBGRG000000174222	3.18514e-88	0.47709	0.996	0.972	6.37028e-85	TC1	ENSBGRG00000017422
ENSBGRG00000025999	7.36959e-88	2.08186	0.594	0.495	1.47392e-84	TC1	ENSBGRG00000025999
ZFAND52	8.18447e-87	0.583225	0.952	0.794	1.63689e-83	TC1	ZFAND5
ENSBGRG000000038031	1.63797e-84	0.499219	0.997	0.944	3.27593e-81	TC1	ENSBGRG00000003803
ALAS1	1.46315e-82	0.64338	0.69	0.573	2.92631e-79	TC1	ALAS1
ENSBGRG000000149303	1.9853e-82	1.05274	0.674	0.583	3.97059e-79	TC1	ENSBGRG00000014930
ENSBGRG000000026262	1.61599e-79	0.37433	0.942	0.793	3.23198e-76	TC1	ENSBGRG00000002626
ENSBGRG00000000541	1.34518e-77	1.21574	0.59	0.405	2.69035e-74	TC1	ENSBGRG00000000541
ENSBGRG00000007226	1.37877e-76	0.42674	0.612	0.541	2.75754e-73	TC1	ENSBGRG00000007226
GADD45A2	4.22269e-76	0.363811	0.978	0.825	8.44539e-73	TC1	GADD45A
RALYL	9.52308e-76	0.852462	0.573	0.426	1.90462e-72	TC1	RALYL
CPZ	3.7118e-73	0.474247	0.562	0.418	7.4236e-70	TC1	CPZ
MMP23B2	1.16577e-71	0.517466	0.741	0.705	2.33154e-68	TC1	MMP23B
ENSBGRG000000147661	7.31599e-69	0.282008	0.908	0.768	1.4632e-65	TC1	ENSBGRG00000014766
TMEM1651	2.67012e-68	0.280643	0.8	0.659	5.34025e-65	TC1	TMEM165
GRB141	4.70928e-68	0.728155	0.605	0.437	9.41857e-65	TC1	GRB14
ENSBGRG00000022662	1.34665e-66	0.744146	0.6	0.505	2.6933e-63	TC1	ENSBGRG00000022662
COL21A1	7.3338e-65	0.901556	0.6	0.54	1.46676e-61	TC1	COL21A1
CRELD21	1.93763e-64	0.414666	0.729	0.645	3.87527e-61	TC1	CRELD2
BLVRA	7.25714e-62	0.68476	0.597	0.478	1.45143e-58	TC1	BLVRA
RIMKLA	1.63406e-61	0.51743	0.539	0.308	3.26811e-58	TC1	RIMKLA
RASL11A2	2.33787e-61	0.298854	0.718	0.623	4.67573e-58	TC1	RASL11A
ENSBGRG000000142281	1.568e-60	0.724205	0.651	0.584	3.13599e-57	TC1	ENSBGRG00000014228
JAG11	2.75678e-58	0.600764	0.678	0.605	5.51355e-55	TC1	JAG1
TLCD41	3.84244e-57	0.399613	0.615	0.499	7.68489e-54	TC1	TLCD4
ENSBGRG000000024961	1.5731e-54	0.354894	0.968	0.922	3.1462e-51	TC1	ENSBGRG00000002496
ENSBGRG00000008599	6.06684e-54	0.307214	0.713	0.567	1.21337e-50	TC1	ENSBGRG00000008599
CCNL12	9.96038e-54	0.412817	0.963	0.833	1.99208e-50	TC1	CCNL1
IDI11	2.47333e-53	0.74159	0.649	0.649	4.94665e-50	TC1	IDI1
TWISTNB	4.85995e-52	0.366584	0.709	0.607	9.71989e-49	TC1	TWISTNB
ENSBGRG000000093762	9.44128e-52	0.403917	0.692	0.601	1.88826e-48	TC1	ENSBGRG00000009376
MRPL181	9.50266e-52	0.404172	0.704	0.623	1.90053e-48	TC1	MRPL18
DKKL1	7.01083e-51	0.683443	0.584	0.506	1.40217e-47	TC1	DKKL1
ENSBGRG000000185492	7.82576e-51	0.386546	0.694	0.572	1.56515e-47	TC1	ENSBGRG00000018549
NRTN	7.95237e-48	0.298908	0.595	0.586	1.59047e-44	TC1	NRTN
LDLR2	4.29992e-46	1.03617	0.62	0.547	8.59984e-43	TC1	LDLR
ENSBGRG000000164292	7.212e-46	0.520592	0.633	0.531	1.4424e-42	TC1	ENSBGRG00000016429
ARHGAP22	3.53866e-44	0.277754	0.507	0.352	7.07732e-41	TC1	ARHGAP22
C9orf161	4.73517e-44	0.304856	0.602	0.516	9.47033e-41	TC1	C9orf16
ENSBGRG000000009142	6.15585e-43	0.374532	0.989	0.921	1.23117e-39	TC1	ENSBGRG00000000914
ENSBGRG000000091892	6.8122e-43	0.275948	0.991	0.936	1.36244e-39	TC1	ENSBGRG00000009189
ENSBGRG00000008360	2.88693e-42	0.54178	0.512	0.37	5.77386e-39	TC1	ENSBGRG00000008360
LMLN2	4.46917e-39	0.274729	0.992	0.949	8.93834e-36	TC1	LMLN
ITGA42	1.51578e-36	0.341113	0.59	0.527	3.03156e-33	TC1	ITGA4
HHIP	2.55398e-32	0.639866	0.547	0.495	5.10796e-29	TC1	HHIP
FOXO12	7.00574e-32	0.253195	0.666	0.564	1.40115e-28	TC1	FOXO1
ENSBGRG000000212801	7.25613e-32	0.413258	0.754	0.72	1.45123e-28	TC1	ENSBGRG00000021280
SMOC21	9.03996e-32	0.756608	0.604	0.595	1.80799e-28	TC1	SMOC2
CATHL6	2.04849e-31	0.332151	0.331	0.427	4.09698e-28	TC1	CATHL6
ENSBGRG00000011219	3.84108e-30	1.15871	0.511	0.39	7.68216e-27	TC1	ENSBGRG00000011219
ENSBGRG000000207041	3.54928e-29	0.563994	0.552	0.498	7.09856e-26	TC1	ENSBGRG00000020704
CEP55	3.59104e-29	0.299721	0.33	0.376	7.18209e-26	TC1	CEP55
ENSBGRG00000006024	1.92008e-27	0.337235	0.598	0.534	3.84015e-24	TC1	ENSBGRG00000006024
FDPS	2.55835e-26	0.603772	0.598	0.57	5.11669e-23	TC1	FDPS
SLC7A11	4.15051e-26	0.444609	0.499	0.391	8.30102e-23	TC1	SLC7A11
CENPF	4.51672e-26	0.338988	0.632	0.602	9.03344e-23	TC1	CENPF
FHL22	7.69433e-26	0.284294	0.602	0.533	1.53887e-22	TC1	FHL2
PYROXD2	8.44439e-26	0.769844	0.53	0.54	1.68888e-22	TC1	PYROXD2
CPXM11	1.13547e-25	0.590876	0.535	0.449	2.27093e-22	TC1	CPXM1
SCD5	7.72905e-25	0.829168	0.514	0.394	1.54581e-21	TC1	SCD5
MATN21	9.68963e-25	0.495479	0.585	0.573	1.93793e-21	TC1	MATN2
PTGES2	1.023e-24	0.310498	0.36	0.464	2.04601e-21	TC1	PTGES2
DPYSL3	1.59573e-24	0.592222	0.544	0.514	3.19145e-21	TC1	DPYSL3
ENSBGRG00000011174	5.40712e-24	0.5583	0.491	0.344	1.08142e-20	TC1	ENSBGRG00000011174
ENSBGRG00000000024	2.76601e-20	0.356171	0.333	0.329	5.53202e-17	TC1	ENSBGRG00000000024
TMEM176B	6.34462e-20	0.385851	0.515	0.431	1.26892e-16	TC1	TMEM176B
ARHGAP281	3.61663e-19	0.466721	0.595	0.574	7.23325e-16	TC1	ARHGAP28
ENSBGRG000000034821	1.45137e-16	0.295805	0.645	0.628	2.90274e-13	TC1	ENSBGRG00000003482
GAS11	2.33486e-15	0.363361	0.55	0.516	4.66972e-12	TC1	GAS1
SOAT1	3.89631e-14	0.450812	0.532	0.491	7.79262e-11	TC1	SOAT1
FAT11	6.19389e-14	0.4528	0.531	0.5	1.23878e-10	TC1	FAT1
ENSBGRG00000015519	1.51166e-13	0.277139	0.32	0.391	3.02332e-10	TC1	ENSBGRG00000015519
ENSBGRG000000212761	3.82535e-13	0.622948	0.515	0.476	7.65069e-10	TC1	ENSBGRG00000021276
TEX151	4.36509e-13	0.673905	0.358	0.329	8.73018e-10	TC1	TEX15
ADAMTS121	7.16102e-13	0.769757	0.484	0.407	1.4322e-09	TC1	ADAMTS12
ENSBGRG00000008565	3.74305e-12	0.679895	0.392	0.467	7.4861e-09	TC1	ENSBGRG00000008565
TRIB2	1.45759e-11	0.307721	0.398	0.498	2.91517e-08	TC1	TRIB2
PCDH81	2.67272e-11	0.256162	0.457	0.581	5.34543e-08	TC1	PCDH8
ENSBGRG00000021421	3.8979e-11	0.288681	0.307	0.243	7.7958e-08	TC1	ENSBGRG00000021421
GPC1	3.26771e-10	0.68729	0.498	0.448	6.53542e-07	TC1	GPC1
OXT	1.08096e-09	0.466042	0.57	0.692	2.16193e-06	TC1	OXT
MAL2	2.14468e-09	0.385321	0.436	0.279	4.28937e-06	TC1	MAL2
ENSBGRG00000006117	2.96858e-09	0.591135	0.375	0.38	5.93715e-06	TC1	ENSBGRG00000006117
MNS11	1.00054e-08	0.452041	0.536	0.558	2.00107e-05	TC1	MNS1
NFE2L3	1.21807e-08	0.605418	0.387	0.425	2.43613e-05	TC1	NFE2L3
ADAMTS17	1.46316e-08	0.732433	0.431	0.622	2.92632e-05	TC1	ADAMTS17
AKAP5	1.78215e-08	0.409254	0.459	0.404	3.56429e-05	TC1	AKAP5
ENSBGRG000000042762	5.23234e-08	0.317998	0.494	0.433	0.000104647	TC1	ENSBGRG00000004276
PLEKHH21	3.56001e-07	0.502123	0.532	0.554	0.000712002	TC1	PLEKHH2
ENSBGRG00000013235	5.302e-07	0.559438	0.396	0.177	0.0010604	TC1	ENSBGRG00000013235
STAR	7.72387e-07	0.76322	0.411	0.493	0.00154477	TC1	STAR
FST	4.09753e-06	0.681118	0.436	0.32	0.00819506	TC1	FST
MACROH2A21	0.000162062	0.358002	0.43	0.509	0.324125	TC1	MACROH2A2
ENSBGRG00000013387	0.000425497	0.478117	0.465	0.448	0.850995	TC1	ENSBGRG00000013387
CPE2	0.000506295	0.301386	0.426	0.516	1	TC1	CPE
EMID1	0.00173823	0.462684	0.411	0.428	1	TC1	EMID1
TMEM190	0.00403665	0.357078	0.454	0.54	1	TC1	TMEM190
INHBA1	0.00404667	0.268325	0.472	0.452	1	TC1	INHBA
CENPF1	0	3.9098	0.865	0.597	0	PC	CENPF
ENSBGRG00000011759	0	3.15545	0.845	0.598	0	PC	ENSBGRG00000011759
CKAP2	0	3.14734	0.882	0.607	0	PC	CKAP2
TOP2A	0	2.71494	0.758	0.568	0	PC	TOP2A
MIS18BP1	0	2.51206	0.804	0.575	0	PC	MIS18BP1
ENSBGRG000000161851	0	2.4076	0.925	0.68	0	PC	ENSBGRG00000016185
ENSBGRG00000012633	0	2.31094	0.769	0.616	0	PC	ENSBGRG00000012633
UBE2C	0	2.3085	0.762	0.543	0	PC	UBE2C
SPC241	0	2.26814	0.887	0.656	0	PC	SPC24
ENSBGRG000000004921	0	2.19187	0.854	0.632	0	PC	ENSBGRG00000000492
NCAPG	0	2.0275	0.754	0.482	0	PC	NCAPG
HMGB21	0	2.019	0.951	0.723	0	PC	HMGB2
TPX2	0	1.95813	0.769	0.503	0	PC	TPX2
PRC11	0	1.95168	0.81	0.68	0	PC	PRC1
ENSBGRG000000068782	0	1.92841	0.871	0.647	0	PC	ENSBGRG00000006878
SMC2	0	1.86684	0.828	0.638	0	PC	SMC2
ENSBGRG000000085991	0	1.60225	0.849	0.564	0	PC	ENSBGRG00000008599
CDCA8	0	0.80957	0.72	0.513	0	PC	CDCA8
DTYMK	1.26133e-295	1.04125	0.767	0.571	2.52266e-292	PC	DTYMK
ENSBGRG00000021751	9.54278e-294	1.217	0.893	0.693	1.90856e-290	PC	ENSBGRG00000021751
ENSBGRG00000018283	3.28401e-293	1.95706	0.802	0.668	6.56803e-290	PC	ENSBGRG00000018283
ENSBGRG00000025214	1.11135e-292	0.664169	0.712	0.496	2.22269e-289	PC	ENSBGRG00000025214
RRM22	6.85175e-269	1.4354	0.804	0.722	1.37035e-265	PC	RRM2
CDCA3	1.71839e-267	1.59983	0.718	0.526	3.43677e-264	PC	CDCA3
DLGAP5	4.37434e-262	1.50603	0.693	0.454	8.74868e-259	PC	DLGAP5
H2BC11	1.7571e-256	0.600763	0.633	0.318	3.5142e-253	PC	H2BC11
ATAD2	8.3555e-256	1.37253	0.765	0.537	1.6711e-252	PC	ATAD2
DCTPP11	2.62829e-252	0.813792	0.745	0.473	5.25658e-249	PC	DCTPP1
KIF11	7.39243e-252	1.38428	0.71	0.558	1.47849e-248	PC	KIF11
ENSBGRG00000015411	4.40947e-248	1.15911	0.694	0.462	8.81895e-245	PC	ENSBGRG00000015411
KIF4A	5.14263e-245	0.972391	0.666	0.408	1.02853e-241	PC	KIF4A
BIRC5	4.80825e-243	1.12065	0.698	0.537	9.61649e-240	PC	BIRC5
SMC41	1.95335e-241	1.68104	0.79	0.64	3.90669e-238	PC	SMC4
ATAD5	9.11768e-239	1.24547	0.715	0.516	1.82354e-235	PC	ATAD5
MCM3	1.04071e-223	0.906291	0.718	0.508	2.08141e-220	PC	MCM3
ENSBGRG00000018464	2.03173e-220	0.920066	0.752	0.621	4.06346e-217	PC	ENSBGRG00000018464
CENPE	2.47721e-217	2.06516	0.719	0.634	4.95442e-214	PC	CENPE
ENSBGRG00000016394	4.10509e-217	0.839352	0.704	0.526	8.21018e-214	PC	ENSBGRG00000016394
H2BC12	1.04819e-212	0.954245	0.769	0.635	2.09639e-209	PC	H2BC12
BRCA2	9.84325e-210	1.70699	0.737	0.533	1.96865e-206	PC	BRCA2
ENSBGRG00000015501	9.79498e-209	2.00045	0.698	0.542	1.959e-205	PC	ENSBGRG00000015501
ENSBGRG000000209371	1.2281e-202	1.04572	0.93	0.749	2.45621e-199	PC	ENSBGRG00000020937
ENSBGRG000000221562	6.5841e-199	0.730751	0.829	0.589	1.31682e-195	PC	ENSBGRG00000022156
ASF1B2	1.78734e-191	1.35804	0.781	0.664	3.57467e-188	PC	ASF1B
DIAPH3	5.61877e-190	1.35498	0.646	0.395	1.12375e-186	PC	DIAPH3
CKS21	2.22139e-184	1.11038	0.724	0.564	4.44278e-181	PC	CKS2
ENSBGRG000000246591	1.29687e-183	1.23056	0.8	0.613	2.59374e-180	PC	ENSBGRG00000024659
H2AC202	4.59581e-182	1.57486	0.81	0.69	9.19162e-179	PC	H2AC20
ENSBGRG000000080412	1.14349e-180	0.615411	0.847	0.624	2.28698e-177	PC	ENSBGRG00000008041
CLSPN	7.85497e-180	1.52302	0.692	0.545	1.57099e-176	PC	CLSPN
KIF23	2.92487e-178	1.81199	0.702	0.617	5.84974e-175	PC	KIF23
ENSBGRG000000012262	2.01588e-176	0.733193	0.778	0.54	4.03176e-173	PC	ENSBGRG00000001226
ESPL1	2.35121e-175	0.723543	0.648	0.484	4.70241e-172	PC	ESPL1
ENSBGRG000000123561	6.57296e-174	1.2624	0.744	0.64	1.31459e-170	PC	ENSBGRG00000012356
ENSBGRG00000017748	3.16357e-173	1.43603	0.699	0.595	6.32715e-170	PC	ENSBGRG00000017748
H1-11	6.61507e-172	1.54218	0.689	0.548	1.32301e-168	PC	H1-1
CDC20	2.85105e-164	1.76424	0.661	0.532	5.7021e-161	PC	CDC20
ENSBGRG00000023565	8.59816e-164	0.61628	0.587	0.325	1.71963e-160	PC	ENSBGRG00000023565
ENSBGRG00000010131	8.42329e-163	0.71702	0.625	0.459	1.68466e-159	PC	ENSBGRG00000010131
ENSBGRG00000018420	3.99879e-162	0.418082	0.671	0.59	7.99757e-159	PC	ENSBGRG00000018420
CCNA2	3.85634e-160	0.805369	0.655	0.53	7.71268e-157	PC	CCNA2
MCM5	5.27881e-159	0.995154	0.659	0.505	1.05576e-155	PC	MCM5
HMMR	1.19884e-158	0.996153	0.649	0.505	2.39769e-155	PC	HMMR
GMNN1	1.20277e-158	0.718156	0.789	0.616	2.40553e-155	PC	GMNN
ENSBGRG00000018400	1.52727e-158	1.52725	0.641	0.445	3.05453e-155	PC	ENSBGRG00000018400
ENSBGRG00000016458	6.79088e-156	1.12545	0.684	0.586	1.35818e-152	PC	ENSBGRG00000016458
PSPH1	4.17414e-152	0.59957	0.79	0.674	8.34828e-149	PC	PSPH
CALM31	1.01225e-151	0.994944	0.785	0.609	2.0245e-148	PC	CALM3
ENSBGRG00000018360	6.55383e-149	1.25828	0.695	0.655	1.31077e-145	PC	ENSBGRG00000018360
BUB1	1.79973e-148	1.30732	0.638	0.514	3.59947e-145	PC	BUB1
NUF2	2.89851e-148	1.01141	0.625	0.465	5.79702e-145	PC	NUF2
ANLN	1.59916e-147	1.25895	0.637	0.503	3.19832e-144	PC	ANLN
EZH22	2.46663e-147	1.25609	0.812	0.732	4.93326e-144	PC	EZH2
ENSBGRG000000183061	2.72692e-144	0.747326	0.761	0.716	5.45383e-141	PC	ENSBGRG00000018306
KIFC1	3.79191e-144	1.18674	0.64	0.521	7.58383e-141	PC	KIFC1
H2BC181	1.9923e-143	0.8529	0.816	0.735	3.9846e-140	PC	H2BC18
ENSBGRG000000185051	4.70072e-143	0.70698	0.788	0.613	9.40144e-140	PC	ENSBGRG00000018505
MYBL2	1.33823e-141	1.34034	0.644	0.478	2.67647e-138	PC	MYBL2
REXO22	3.45733e-139	0.473214	0.83	0.687	6.91466e-136	PC	REXO2
ENSBGRG00000024138	1.61274e-138	0.607271	0.652	0.502	3.22547e-135	PC	ENSBGRG00000024138
PFN11	2.80636e-137	0.481436	0.928	0.757	5.61272e-134	PC	PFN1
COL4A13	1.77113e-134	0.678144	0.886	0.729	3.54225e-131	PC	COL4A1
MRPS251	3.48979e-134	0.649618	0.728	0.542	6.97958e-131	PC	MRPS25
SHCBP1	2.66004e-129	0.431475	0.526	0.262	5.32009e-126	PC	SHCBP1
ENSBGRG00000017804	2.75657e-129	1.51196	0.643	0.524	5.51313e-126	PC	ENSBGRG00000017804
CCDC167	4.43251e-129	0.487749	0.657	0.487	8.86503e-126	PC	CCDC167
AURKA1	8.05363e-127	1.23726	0.674	0.622	1.61073e-123	PC	AURKA
MCM2	1.16777e-126	0.984129	0.639	0.503	2.33553e-123	PC	MCM2
ENSBGRG000000233393	5.68234e-126	0.881387	0.884	0.756	1.13647e-122	PC	ENSBGRG00000023339
UHRF1	9.18943e-126	1.28431	0.609	0.438	1.83789e-122	PC	UHRF1
ENSBGRG000000236711	8.45043e-124	1.33572	0.674	0.558	1.69009e-120	PC	ENSBGRG00000023671
CCND11	1.93764e-123	0.302528	0.559	0.394	3.87528e-120	PC	CCND1
ENSBGRG00000016549	4.98067e-123	1.16088	0.757	0.655	9.96133e-120	PC	ENSBGRG00000016549
ENSBGRG000000024962	8.85114e-122	0.602734	0.977	0.922	1.77023e-118	PC	ENSBGRG00000002496
SGO2	1.2417e-121	1.37943	0.634	0.46	2.4834e-118	PC	SGO2
H1-21	1.26048e-121	0.995236	0.763	0.658	2.52095e-118	PC	H1-2
DAB23	2.53201e-120	0.660315	0.809	0.684	5.06402e-117	PC	DAB2
H1-41	1.17769e-119	1.21537	0.772	0.716	2.35539e-116	PC	H1-4
JPT12	1.31989e-117	0.737555	0.857	0.741	2.63977e-114	PC	JPT1
ENSBGRG00000009460	5.3316e-117	0.96565	0.619	0.508	1.06632e-113	PC	ENSBGRG00000009460
MND1	7.80025e-117	0.698254	0.628	0.5	1.56005e-113	PC	MND1
NDC80	5.72247e-114	1.18416	0.628	0.548	1.14449e-110	PC	NDC80
FBXO5	1.02505e-111	1.44386	0.618	0.526	2.0501e-108	PC	FBXO5
SPDL1	2.20669e-108	0.807122	0.603	0.477	4.41339e-105	PC	SPDL1
ATP5MC32	3.00745e-108	0.627882	0.895	0.749	6.01491e-105	PC	ATP5MC3
NME22	3.70437e-105	0.590326	0.854	0.708	7.40874e-102	PC	NME2
ENSBGRG000000043062	4.51837e-105	0.626551	0.73	0.545	9.03675e-102	PC	ENSBGRG00000004306
PIMREG	2.52731e-104	1.18757	0.606	0.507	5.05461e-101	PC	PIMREG
KIF18B	3.27394e-103	0.624754	0.52	0.291	6.54789e-100	PC	KIF18B
TM4SF181	7.21418e-103	0.484447	0.59	0.419	1.44284e-99	PC	TM4SF18
PHGDH1	1.08096e-100	0.914106	0.657	0.563	2.16193e-97	PC	PHGDH
ENSBGRG000000179592	1.95033e-96	0.905177	0.864	0.716	3.90065e-93	PC	ENSBGRG00000017959
ENSBGRG00000014029	2.16126e-96	0.875727	0.566	0.398	4.32252e-93	PC	ENSBGRG00000014029
ENSBGRG00000001592	6.95378e-96	1.06165	0.573	0.432	1.39076e-92	PC	ENSBGRG00000001592
KNSTRN	1.09627e-93	1.0579	0.653	0.536	2.19254e-90	PC	KNSTRN
CDCA2	6.45076e-93	0.865786	0.603	0.525	1.29015e-89	PC	CDCA2
KIF14	8.85039e-93	0.711214	0.55	0.404	1.77008e-89	PC	KIF14
TK11	6.1117e-92	0.634374	0.657	0.577	1.22234e-88	PC	TK1
COL4A22	1.99604e-91	0.489938	0.761	0.596	3.99208e-88	PC	COL4A2
CEP551	1.75477e-90	0.739801	0.551	0.372	3.50954e-87	PC	CEP55
KIF15	4.0348e-90	1.13647	0.586	0.449	8.06959e-87	PC	KIF15
MNS12	2.40219e-88	0.274573	0.683	0.555	4.80438e-85	PC	MNS1
NES2	1.42692e-87	0.949073	0.749	0.655	2.85383e-84	PC	NES
CHEK1	2.47535e-86	0.727156	0.614	0.572	4.95071e-83	PC	CHEK1
KIF20A	4.02812e-85	0.721929	0.542	0.379	8.05625e-82	PC	KIF20A
NEK2	6.35032e-85	0.741183	0.612	0.571	1.27006e-81	PC	NEK2
NXT11	6.69345e-85	0.531061	0.695	0.548	1.33869e-81	PC	NXT1
KIF22	2.57807e-78	1.02139	0.583	0.489	5.15614e-75	PC	KIF22
CHAF1A	4.82918e-78	0.659772	0.583	0.499	9.65837e-75	PC	CHAF1A
ENSBGRG000000145782	7.09498e-76	0.465294	0.936	0.738	1.419e-72	PC	ENSBGRG00000014578
CENPJ	1.65231e-75	0.670859	0.591	0.502	3.30462e-72	PC	CENPJ
H-FABP1	2.90707e-75	0.269614	0.615	0.472	5.81414e-72	PC	H-FABP
POLQ	7.33713e-73	1.11445	0.573	0.485	1.46743e-69	PC	POLQ
RABAC12	1.04192e-71	0.294446	0.784	0.652	2.08383e-68	PC	RABAC1
ENSBGRG000000149304	1.45264e-71	0.629945	0.719	0.582	2.90527e-68	PC	ENSBGRG00000014930
ERCC6L	4.15422e-71	0.730547	0.585	0.534	8.30844e-68	PC	ERCC6L
ENSBGRG00000016209	2.3378e-70	0.687879	0.646	0.635	4.6756e-67	PC	ENSBGRG00000016209
SPARC2	3.49095e-70	0.378369	0.865	0.642	6.98191e-67	PC	SPARC
ENSBGRG00000010611	2.48311e-69	0.410719	0.575	0.465	4.96623e-66	PC	ENSBGRG00000010611
SYNE22	8.79583e-69	0.455667	0.823	0.677	1.75917e-65	PC	SYNE2
CDKN3	3.97728e-68	0.641514	0.569	0.476	7.95455e-65	PC	CDKN3
ENSBGRG000000028943	1.53428e-67	0.342388	0.942	0.863	3.06856e-64	PC	ENSBGRG00000002894
LUZP14	2.82378e-67	0.426344	0.8	0.656	5.64755e-64	PC	LUZP1
H2AC11	1.23337e-66	0.330405	0.552	0.47	2.46674e-63	PC	H2AC11
SEC11C	2.09896e-66	0.312611	0.684	0.586	4.19793e-63	PC	SEC11C
AURKB	2.61927e-66	0.946079	0.555	0.436	5.23855e-63	PC	AURKB
PLAT1	2.99953e-65	0.345893	0.755	0.624	5.99907e-62	PC	PLAT
CMYA51	3.67645e-65	0.250912	0.624	0.493	7.3529e-62	PC	CMYA5
PCNA2	1.15809e-64	0.665468	0.741	0.711	2.31619e-61	PC	PCNA
LUM1	1.32166e-64	0.26893	0.735	0.594	2.64331e-61	PC	LUM
ENSBGRG00000015917	4.23841e-64	1.02421	0.588	0.537	8.47683e-61	PC	ENSBGRG00000015917
MFSD2A	2.22648e-63	0.283001	0.579	0.456	4.45295e-60	PC	MFSD2A
MRPL182	2.62807e-63	0.587065	0.724	0.623	5.25614e-60	PC	MRPL18
CDC6	1.26407e-62	0.616892	0.592	0.548	2.52815e-59	PC	CDC6
ENSBGRG000000142282	1.53418e-61	0.340893	0.689	0.583	3.06836e-58	PC	ENSBGRG00000014228
COL5A21	1.36048e-60	0.259279	0.724	0.581	2.72096e-57	PC	COL5A2
ENSBGRG000000163631	9.07443e-60	0.386147	0.696	0.663	1.81489e-56	PC	ENSBGRG00000016363
NMNAT33	7.65918e-58	0.272794	0.787	0.622	1.53184e-54	PC	NMNAT3
ENSBGRG00000013914	2.42352e-57	0.899309	0.567	0.511	4.84705e-54	PC	ENSBGRG00000013914
LMNB1	5.83084e-56	0.856933	0.577	0.532	1.16617e-52	PC	LMNB1
KIF18A	5.98478e-56	0.755657	0.537	0.447	1.19696e-52	PC	KIF18A
ID13	1.33129e-55	0.303281	0.945	0.842	2.66258e-52	PC	ID1
CYP11A11	8.79871e-55	0.530058	0.656	0.574	1.75974e-51	PC	CYP11A1
ENSBGRG000000219912	9.27566e-55	0.291574	0.702	0.609	1.85513e-51	PC	ENSBGRG00000021991
TBX34	1.43419e-53	0.417228	0.737	0.624	2.86838e-50	PC	TBX3
ENSBGRG00000015388	1.70818e-53	0.453997	0.699	0.706	3.41636e-50	PC	ENSBGRG00000015388
KIF2C	2.87821e-53	0.490779	0.534	0.478	5.75641e-50	PC	KIF2C
RPA3	3.36533e-53	0.41711	0.582	0.51	6.73066e-50	PC	RPA3
COL15A12	2.11392e-52	0.436493	0.658	0.56	4.22785e-49	PC	COL15A1
ENSBGRG000000215911	8.86605e-52	0.47971	0.558	0.445	1.77321e-48	PC	ENSBGRG00000021591
ENSBGRG000000112542	3.59908e-51	0.447443	0.774	0.676	7.19816e-48	PC	ENSBGRG00000011254
CAVIN32	1.25826e-50	0.332269	0.65	0.552	2.51653e-47	PC	CAVIN3
ANXA22	4.49658e-50	0.364311	0.895	0.759	8.99317e-47	PC	ANXA2
NDUFS41	1.55517e-49	0.510643	0.64	0.5	3.11034e-46	PC	NDUFS4
CIT	2.22013e-49	0.904637	0.538	0.476	4.44025e-46	PC	CIT
KPNA22	8.61542e-47	0.519781	0.727	0.679	1.72308e-43	PC	KPNA2
ENSBGRG000000182161	5.71012e-46	0.251276	0.714	0.689	1.14202e-42	PC	ENSBGRG00000018216
CACYBP3	1.5123e-45	0.4018	0.749	0.669	3.0246e-42	PC	CACYBP
DEPDC1	2.25115e-45	0.881162	0.514	0.443	4.5023e-42	PC	DEPDC1
MACROH2A22	2.52766e-45	0.345448	0.575	0.506	5.05532e-42	PC	MACROH2A2
CCN13	3.55862e-45	0.394458	0.765	0.668	7.11725e-42	PC	CCN1
ENSBGRG000000207703	1.3951e-44	0.345307	0.917	0.836	2.7902e-41	PC	ENSBGRG00000020770
ENSBGRG00000016473	2.57872e-44	0.826653	0.524	0.467	5.15744e-41	PC	ENSBGRG00000016473
VIM1	3.14083e-44	0.318591	0.973	0.898	6.28167e-41	PC	VIM
LGALS13	6.0849e-42	0.971538	0.787	0.74	1.21698e-38	PC	LGALS1
ENSBGRG00000016104	1.29067e-41	0.675025	0.533	0.501	2.58134e-38	PC	ENSBGRG00000016104
ENSBGRG000000256602	1.44998e-41	0.448773	0.731	0.601	2.89996e-38	PC	ENSBGRG00000025660
CLEC11A2	5.78213e-39	0.261561	0.599	0.524	1.15643e-35	PC	CLEC11A
PPIB3	2.99425e-38	0.337349	0.95	0.858	5.9885e-35	PC	PPIB
CXCL9	1.24882e-37	0.374331	0.563	0.506	2.49765e-34	PC	CXCL9
ECT2	4.58432e-37	0.662816	0.524	0.466	9.16864e-34	PC	ECT2
COL16A13	5.35015e-37	0.426124	0.639	0.561	1.07003e-33	PC	COL16A1
KDR2	7.3206e-37	0.280423	0.552	0.441	1.46412e-33	PC	KDR
ENSBGRG000000050402	8.37895e-35	0.339971	0.73	0.625	1.67579e-31	PC	ENSBGRG00000005040
PRDX42	2.22992e-34	0.36505	0.709	0.649	4.45983e-31	PC	PRDX4
UPP11	3.68488e-34	0.281833	0.503	0.51	7.36976e-31	PC	UPP1
ENSBGRG000000015281	4.13459e-34	0.365815	0.551	0.473	8.26917e-31	PC	ENSBGRG00000001528
MELK	7.22695e-33	0.382879	0.427	0.257	1.44539e-29	PC	MELK
ENSBGRG000000174223	1.42691e-32	0.299566	0.995	0.972	2.85382e-29	PC	ENSBGRG00000017422
ENSBGRG000000211144	3.90537e-32	0.353838	0.64	0.575	7.81073e-29	PC	ENSBGRG00000021114
CENPN	3.96561e-32	0.578895	0.487	0.362	7.93122e-29	PC	CENPN
BRIX11	2.59778e-31	0.419362	0.702	0.646	5.19556e-28	PC	BRIX1
OXT1	7.8068e-31	0.343306	0.673	0.69	1.56136e-27	PC	OXT
B3GALT42	1.34335e-30	0.362034	0.977	0.957	2.6867e-27	PC	B3GALT4
COL4A42	1.4754e-30	0.430447	0.614	0.573	2.95079e-27	PC	COL4A4
BRCA1	5.84476e-30	1.09223	0.527	0.493	1.16895e-26	PC	BRCA1
ENSBGRG000000055483	1.54124e-29	0.580923	0.726	0.622	3.08248e-26	PC	ENSBGRG00000005548
CCL211	3.24031e-29	0.893937	0.36	0.521	6.48062e-26	PC	CCL21
ENSBGRG000000250121	2.14087e-28	0.33523	0.59	0.54	4.28175e-25	PC	ENSBGRG00000025012
ENSBGRG000000260652	7.37378e-28	0.356418	0.669	0.604	1.47476e-24	PC	ENSBGRG00000026065
TCF19	6.86294e-26	0.675	0.482	0.438	1.37259e-22	PC	TCF19
ECE13	7.67071e-26	0.35847	0.626	0.585	1.53414e-22	PC	ECE1
ENSBGRG000000195213	1.12702e-25	0.31161	0.908	0.814	2.25404e-22	PC	ENSBGRG00000019521
TKT1	7.28051e-25	0.270273	0.693	0.654	1.4561e-21	PC	TKT
TWISTNB1	2.2215e-24	0.303093	0.665	0.608	4.443e-21	PC	TWISTNB
UACA3	5.23291e-23	0.40418	0.572	0.505	1.04658e-19	PC	UACA
DNASE1L31	3.3581e-22	0.310885	0.495	0.443	6.7162e-19	PC	DNASE1L3
KRT181	1.78435e-21	0.256275	0.505	0.462	3.5687e-18	PC	KRT18
SMTN2	2.34129e-20	0.274331	0.566	0.504	4.68258e-17	PC	SMTN
COL12A12	4.3317e-20	0.27623	0.753	0.674	8.66341e-17	PC	COL12A1
SGO1	7.5531e-20	0.872731	0.503	0.5	1.51062e-16	PC	SGO1
CEP78	7.66239e-20	0.309314	0.519	0.5	1.53248e-16	PC	CEP78
PXDN2	1.69666e-19	0.312659	0.566	0.51	3.39331e-16	PC	PXDN
GPC31	2.07635e-19	0.330975	0.519	0.476	4.15271e-16	PC	GPC3
ENG2	2.20973e-19	0.402719	0.603	0.555	4.41947e-16	PC	ENG
SERPINE21	7.96176e-19	0.25229	0.646	0.575	1.59235e-15	PC	SERPINE2
CA41	1.47999e-18	0.901779	0.453	0.414	2.95998e-15	PC	CA4
NEIL3	2.69695e-18	0.543883	0.449	0.357	5.3939e-15	PC	NEIL3
DKKL11	3.51963e-17	0.444754	0.538	0.507	7.03927e-14	PC	DKKL1
CAPRIN21	1.10451e-16	0.383466	0.546	0.522	2.20901e-13	PC	CAPRIN2
PDIA41	1.1164e-16	0.552072	0.586	0.594	2.2328e-13	PC	PDIA4
CXCL101	1.97594e-16	0.286503	0.651	0.654	3.95188e-13	PC	CXCL10
ENSBGRG000000164293	2.45705e-16	0.371952	0.568	0.532	4.9141e-13	PC	ENSBGRG00000016429
TTK	3.07968e-16	0.924605	0.492	0.485	6.15936e-13	PC	TTK
FST1	3.2071e-16	0.422371	0.399	0.321	6.41421e-13	PC	FST
ENSBGRG00000022760	5.99049e-16	0.312238	0.481	0.425	1.1981e-12	PC	ENSBGRG00000022760
DUSP61	6.8704e-16	0.338721	0.685	0.654	1.37408e-12	PC	DUSP6
BLVRA1	5.22277e-15	0.338927	0.369	0.483	1.04455e-11	PC	BLVRA
ENSBGRG000000258752	1.10903e-12	0.309885	0.657	0.648	2.21806e-09	PC	ENSBGRG00000025875
TROAP	1.45984e-12	0.904754	0.455	0.372	2.91968e-09	PC	TROAP
MANF2	2.22462e-12	0.335935	0.724	0.703	4.44924e-09	PC	MANF
HSD17B11	6.42925e-12	0.370877	0.291	0.38	1.28585e-08	PC	HSD17B1
ENSBGRG00000026321	9.41934e-12	0.319161	0.511	0.6	1.88387e-08	PC	ENSBGRG00000026321
CDKN2C	2.74664e-11	0.572713	0.509	0.523	5.49328e-08	PC	CDKN2C
DPYSL31	2.50776e-10	0.27507	0.514	0.515	5.01553e-07	PC	DPYSL3
TNNI31	3.20622e-09	0.491178	0.401	0.342	6.41244e-06	PC	TNNI3
ENSBGRG00000024376	8.11136e-09	0.721593	0.464	0.454	1.62227e-05	PC	ENSBGRG00000024376
CXCL141	2.99193e-08	0.344158	0.523	0.534	5.98386e-05	PC	CXCL14
LDLR3	1.25863e-07	0.594598	0.529	0.548	0.000251726	PC	LDLR
HELLS	1.42817e-06	0.734481	0.527	0.61	0.00285634	PC	HELLS
ENSBGRG000000265833	4.91111e-06	0.256285	0.674	0.683	0.00982221	PC	ENSBGRG00000026583
ENSBGRG00000010269	1.22202e-05	0.250047	0.509	0.529	0.0244404	PC	ENSBGRG00000010269
WNK31	3.56522e-05	0.300024	0.332	0.372	0.0713045	PC	WNK3
H2BC15	5.71981e-05	0.270491	0.414	0.548	0.114396	PC	H2BC15
PRKAR2B2	0.000115759	0.254757	0.637	0.653	0.231518	PC	PRKAR2B
SQLE2	0.000195561	0.38729	0.596	0.7	0.391123	PC	SQLE
INHA1	0.000201113	0.307309	0.367	0.445	0.402227	PC	INHA
ENSBGRG000000027173	0.00027486	0.660071	0.531	0.558	0.549719	PC	ENSBGRG00000002717
ZGRF1	0.000412169	0.792265	0.475	0.502	0.824337	PC	ZGRF1
UCHL12	0.000699404	0.443393	0.55	0.563	1	PC	UCHL1
ENSBGRG000000200931	0.00126268	0.260266	0.564	0.604	1	PC	ENSBGRG00000020093
HHIP1	0.00147063	0.267695	0.463	0.497	1	PC	HHIP
ENSBGRG00000026512	0.00310411	0.304329	0.533	0.522	1	PC	ENSBGRG00000026512
INSIG12	0.00404582	0.392881	0.555	0.597	1	PC	INSIG1
ENSBGRG000000200932	0	4.18714	0.923	0.597	0	GC	ENSBGRG00000020093
INHA2	0	2.6797	0.824	0.436	0	GC	INHA
FST2	0	2.55923	0.817	0.313	0	GC	FST
ENSBGRG000000260781	0	2.34241	0.826	0.568	0	GC	ENSBGRG00000026078
SERPINE22	0	2.14851	0.873	0.571	0	GC	SERPINE2
ENSBGRG000000179593	0	1.92299	0.936	0.715	0	GC	ENSBGRG00000017959
DCTPP12	0	0.807322	0.887	0.47	0	GC	DCTPP1
CIT1	0	0.37427	0.804	0.471	0	GC	CIT
H1-12	0	0.311036	0.869	0.544	0	GC	H1-1
SLC9B2	0	0.310161	0.179	0.399	0	GC	SLC9B2
IGFBP2	0	0.300981	0.767	0.46	0	GC	IGFBP2
CHGA1	0	0.295378	0.736	0.286	0	GC	CHGA
IHH	5.185e-286	1.17989	0.7	0.177	1.037e-282	GC	IHH
TNNI32	1.55861e-271	2.70321	0.761	0.335	3.11721e-268	GC	TNNI3
AURKB1	2.54093e-268	0.310584	0.708	0.433	5.08186e-265	GC	AURKB
ENSBGRG000000018851	7.37311e-268	0.567447	0.773	0.512	1.47462e-264	GC	ENSBGRG00000001885
ENSBGRG000000004922	7.3567e-265	0.649414	0.92	0.63	1.47134e-261	GC	ENSBGRG00000000492
ENSBGRG000000207761	2.05747e-253	0.278213	0.806	0.472	4.11494e-250	GC	ENSBGRG00000020776
ENSBGRG000000014292	5.42961e-245	0.284663	0.982	0.7	1.08592e-241	GC	ENSBGRG00000001429
KCTD8	3.09499e-244	0.262841	0.192	0.395	6.18999e-241	GC	KCTD8
FAM229B1	9.91736e-227	0.589866	0.804	0.487	1.98347e-223	GC	FAM229B
COL4A32	1.71702e-225	0.4444	0.267	0.572	3.43405e-222	GC	COL4A3
TFF21	1.11521e-221	0.311527	0.664	0.449	2.23043e-218	GC	TFF2
DNAI2	1.97272e-217	0.282887	0.223	0.307	3.94545e-214	GC	DNAI2
GRB142	1.50162e-213	2.18401	0.758	0.434	3.00323e-210	GC	GRB14
ENSBGRG00000002528	8.69571e-206	0.664856	0.251	0.425	1.73914e-202	GC	ENSBGRG00000002528
BLVRA2	1.8909e-203	1.56025	0.752	0.475	3.78181e-200	GC	BLVRA
FAM43B	4.21237e-202	0.462247	0.253	0.188	8.42475e-199	GC	FAM43B
VILL	4.6903e-200	0.546705	0.259	0.454	9.38061e-197	GC	VILL
ENSBGRG000000027174	7.82811e-199	2.19677	0.775	0.553	1.56562e-195	GC	ENSBGRG00000002717
SCN9A	1.2337e-196	0.628365	0.255	0.415	2.4674e-193	GC	SCN9A
NFE2L31	2.39898e-194	0.386165	0.242	0.428	4.79797e-191	GC	NFE2L3
CITED1	3.20369e-192	0.34568	0.257	0.368	6.40738e-189	GC	CITED1
ACTA11	2.05636e-188	0.723413	0.674	0.435	4.11271e-185	GC	ACTA1
RIMS2	5.67344e-185	0.706766	0.243	0.323	1.13469e-181	GC	RIMS2
ENSBGRG000000230742	5.66777e-180	1.05301	0.995	0.928	1.13355e-176	GC	ENSBGRG00000023074
ZGRF11	2.95033e-176	0.357592	0.256	0.507	5.90065e-173	GC	ZGRF1
ENSBGRG000000076121	2.54274e-174	0.471369	0.655	0.46	5.08548e-171	GC	ENSBGRG00000007612
ENSBGRG000000038702	1.97248e-169	1.68273	0.751	0.517	3.94497e-166	GC	ENSBGRG00000003870
SOAT11	7.73796e-166	0.59738	0.287	0.496	1.54759e-162	GC	SOAT1
HSD17B12	2.45587e-162	2.84445	0.681	0.372	4.91174e-159	GC	HSD17B1
EN1	9.6619e-162	0.373345	0.255	0.238	1.93238e-158	GC	EN1
TSPAN51	4.39447e-161	0.311076	0.307	0.612	8.78895e-158	GC	TSPAN5
CENPE1	1.14468e-159	0.258608	0.34	0.642	2.28936e-156	GC	CENPE
ABCC8	3.12353e-157	0.304171	0.262	0.358	6.24706e-154	GC	ABCC8
CEP552	4.88831e-151	0.285675	0.255	0.378	9.77662e-148	GC	CEP55
WNT61	6.68468e-148	0.44983	0.675	0.422	1.33694e-144	GC	WNT6
STRA6	5.56177e-147	1.76932	0.697	0.388	1.11235e-143	GC	STRA6
GNB1L	5.68571e-147	0.297913	0.292	0.514	1.13714e-143	GC	GNB1L
ENSBGRG000000241381	2.1e-145	0.626674	0.71	0.501	4.20001e-142	GC	ENSBGRG00000024138
ENSBGRG000000174224	5.10124e-145	0.822073	0.992	0.972	1.02025e-141	GC	ENSBGRG00000017422
ENSBGRG000000207704	7.78966e-140	1.05977	0.907	0.836	1.55793e-136	GC	ENSBGRG00000020770
NMNAT34	1.10764e-136	1.52488	0.778	0.622	2.21528e-133	GC	NMNAT3
PTGES1	2.33902e-132	0.314395	0.307	0.4	4.67804e-129	GC	PTGES
ENSBGRG000000009143	1.6175e-129	0.837699	0.982	0.922	3.23499e-126	GC	ENSBGRG00000000914
NOS2	2.30182e-124	0.811875	0.311	0.382	4.60364e-121	GC	NOS2
MAP7D2	1.00001e-123	0.833471	0.308	0.236	2.00002e-120	GC	MAP7D2
HELLS1	1.13143e-120	0.299192	0.837	0.604	2.26285e-117	GC	HELLS
MND11	5.50524e-119	0.307578	0.732	0.498	1.10105e-115	GC	MND1
UCHL13	2.28926e-117	1.87302	0.697	0.56	4.57852e-114	GC	UCHL1
PCDH82	4.59527e-116	0.423152	0.359	0.583	9.19055e-113	GC	PCDH8
HAPLN31	2.94784e-113	0.256909	0.247	0.425	5.89569e-110	GC	HAPLN3
INHBA2	7.32869e-109	0.826514	0.328	0.454	1.46574e-105	GC	INHBA
ENSBGRG000000221563	1.36674e-108	0.888666	0.823	0.589	2.73348e-105	GC	ENSBGRG00000022156
DTYMK1	5.15935e-108	0.263797	0.362	0.579	1.03187e-104	GC	DTYMK
FAM181B	1.29968e-107	0.505988	0.286	0.376	2.59935e-104	GC	FAM181B
B3GALT43	4.35954e-106	0.671307	0.965	0.957	8.71907e-103	GC	B3GALT4
TP53BP21	1.74774e-105	0.298991	0.766	0.544	3.49548e-102	GC	TP53BP2
[truncated: 1,597 more rows]
