# Supplementary material for: Dynamic changes in cellular atlases and communication patterns within yak ovaries across diverse reproductive states unveiled by single-cell analysis
Source: Front Cell Dev Biol. 2024 Aug 29;12:1444706. doi: 10.3389/fcell.2024.1444706 (PMC11390571; doi:10.3389/fcell.2024.1444706)
Supplement: Supplementary file 12 [file Table1.XLSX]

## Sheet: Supplementary_Data_1_DEGs_of_ea
Supplementary Data 1: Differentially expressed genes of each cell cluster within yak ovaries
	p_val	avg_log2FC	pct.1	pct.2	p_val_adj	cluster	gene
IER5L	0	1.957	0.906	0.705	0	0	IER5L
ID2	0	1.90792	0.979	0.898	0	0	ID2
MAFB	0	1.84313	0.879	0.71	0	0	MAFB
ID1	0	1.81395	0.956	0.834	0	0	ID1
GADD45A	0	1.70996	0.933	0.819	0	0	GADD45A
CDKN1A	0	1.70774	0.877	0.78	0	0	CDKN1A
ENSBGRG00000001269	0	1.68598	0.979	0.894	0	0	ENSBGRG00000001269
GEM	0	1.67906	0.831	0.719	0	0	GEM
RRAD	0	1.60871	0.691	0.535	0	0	RRAD
IER3	0	1.58072	0.914	0.794	0	0	IER3
ENSBGRG00000002625	0	1.56561	0.82	0.745	0	0	ENSBGRG00000002625
ENSBGRG00000013916	0	1.5212	0.777	0.706	0	0	ENSBGRG00000013916
ADAMTS1	0	1.43901	0.933	0.796	0	0	ADAMTS1
KLF4	0	1.43078	0.916	0.786	0	0	KLF4
RGS2	0	1.4262	0.824	0.66	0	0	RGS2
HMOX1	0	1.36599	0.834	0.727	0	0	HMOX1
ZNF503	0	1.33497	0.82	0.627	0	0	ZNF503
BAX	0	1.26486	0.971	0.919	0	0	BAX
IRF1	0	1.25401	0.852	0.789	0	0	IRF1
TENT5A	0	1.245	0.765	0.691	0	0	TENT5A
ENSBGRG00000002496	0	1.20004	0.938	0.922	0	0	ENSBGRG00000002496
PPM1N	0	1.13857	0.771	0.726	0	0	PPM1N
RASL11B	0	1.11835	0.779	0.628	0	0	RASL11B
SERPINE1	0	1.11518	0.797	0.71	0	0	SERPINE1
UBB	0	1.11492	0.995	0.978	0	0	UBB
ENSBGRG00000001318	0	1.11461	0.934	0.885	0	0	ENSBGRG00000001318
ENSBGRG00000025523	0	1.10773	0.804	0.702	0	0	ENSBGRG00000025523
ENSBGRG00000013929	0	1.07674	0.748	0.66	0	0	ENSBGRG00000013929
ENSBGRG00000019521	0	1.06121	0.921	0.807	0	0	ENSBGRG00000019521
ENSBGRG00000012018	0	1.03154	0.971	0.916	0	0	ENSBGRG00000012018
ENSBGRG00000000944	0	1.02474	0.901	0.768	0	0	ENSBGRG00000000944
MYC	0	1.02114	0.706	0.562	0	0	MYC
ENSBGRG00000024659	0	1.02036	0.766	0.603	0	0	ENSBGRG00000024659
DDIT3	0	0.996597	0.786	0.728	0	0	DDIT3
ENSBGRG00000007156	0	0.974773	0.923	0.874	0	0	ENSBGRG00000007156
ENSBGRG00000015204	0	0.939799	0.717	0.644	0	0	ENSBGRG00000015204
KPNA2	0	0.911449	0.799	0.669	0	0	KPNA2
CFAP20	0	0.906689	0.774	0.666	0	0	CFAP20
GTF2F1	0	0.900593	0.818	0.649	0	0	GTF2F1
LAG 3	0	0.890942	0.724	0.665	0	0	LAG 3
ENSBGRG00000005629	0	0.878378	0.959	0.937	0	0	ENSBGRG00000005629
COL12A1	0	0.794839	0.804	0.664	0	0	COL12A1
PCNA	0	0.764631	0.792	0.704	0	0	PCNA
HBEGF	0	0.670909	0.723	0.643	0	0	HBEGF
ADM	0	0.6336	0.684	0.572	0	0	ADM
ENSBGRG00000018216	0	0.61065	0.766	0.682	0	0	ENSBGRG00000018216
TWIST1	0	0.59857	0.709	0.517	0	0	TWIST1
ENSBGRG00000006820	0	0.593809	0.74	0.57	0	0	ENSBGRG00000006820
SHISA2	0	0.53988	0.71	0.575	0	0	SHISA2
INSIG1	0	0.515407	0.735	0.584	0	0	INSIG1
ARG2	0	0.444084	0.757	0.662	0	0	ARG2
CDO1	0	0.435405	0.723	0.594	0	0	CDO1
HMGCS1	0	0.375299	0.765	0.671	0	0	HMGCS1
GFPT2	0	0.365534	0.718	0.661	0	0	GFPT2
FOXJ1	0	0.345109	0.71	0.655	0	0	FOXJ1
NNAT	0	0.309601	0.681	0.539	0	0	NNAT
RRM2	0	0.287107	0.741	0.722	0	0	RRM2
ENSBGRG00000018228	0	0.257149	0.68	0.633	0	0	ENSBGRG00000018228
ENSBGRG00000012356	1.58e-304	0.426708	0.703	0.637	3.17e-301	0	ENSBGRG00000012356
ENSBGRG00000012338	3.52e-298	0.502345	0.589	0.459	7.04e-295	0	ENSBGRG00000012338
ENSBGRG00000023549	4.38e-298	1.03607	0.713	0.619	8.76e-295	0	ENSBGRG00000023549
CCN1	1.5e-287	0.9294	0.793	0.659	2.99e-284	0	CCN1
ADAMTS4	2.65e-278	0.984152	0.714	0.605	5.3e-275	0	ADAMTS4
ENSBGRG00000017349	1.25e-269	0.60161	0.955	0.874	2.49e-266	0	ENSBGRG00000017349
CCNL1	2.98e-265	0.64917	0.888	0.831	5.95e-262	0	CCNL1
RGS4	1.13e-260	1.6848	0.612	0.542	2.26e-257	0	RGS4
RASL11A	6.02e-255	1.24738	0.673	0.621	1.2e-251	0	RASL11A
ENSBGRG00000024890	6.74e-249	0.330288	0.597	0.475	1.35e-245	0	ENSBGRG00000024890
F3	1.1e-243	0.851229	0.679	0.642	2.19e-240	0	F3
RND3	2.79e-243	1.10049	0.712	0.64	5.57e-240	0	RND3
SGK1	2.52e-240	0.280311	0.801	0.718	5.03e-237	0	SGK1
SNAPC2	8.59e-238	0.613045	0.736	0.683	1.72e-234	0	SNAPC2
ASF1B	1.32e-227	0.299139	0.714	0.662	2.65e-224	0	ASF1B
PTGS2	2.83e-227	0.657092	0.66	0.64	5.66e-224	0	PTGS2
CD68	1.11e-222	0.723555	0.644	0.599	2.22e-219	0	CD68
UMPS	2.73e-222	0.975535	0.718	0.617	5.46e-219	0	UMPS
UCHL1	9.68e-221	0.378774	0.666	0.553	1.94e-217	0	UCHL1
ENSBGRG00000005548	5.79e-219	0.3858	0.747	0.613	1.16e-215	0	ENSBGRG00000005548
ENSBGRG00000018306	9.91e-203	0.299865	0.712	0.718	1.98e-199	0	ENSBGRG00000018306
H1-1	8.64e-198	0.270721	0.625	0.544	1.73e-194	0	H1-1
SDC4	1.51e-195	0.696628	0.648	0.637	3.02e-192	0	SDC4
CCN2	2.95e-192	0.890463	0.794	0.717	5.91e-189	0	CCN2
SQLE	4.67e-178	0.536055	0.74	0.694	9.34e-175	0	SQLE
FGF18	6.04e-172	0.810638	0.677	0.648	1.21e-168	0	FGF18
ENSBGRG00000001429	5.48e-171	0.492408	0.76	0.7	1.1e-167	0	ENSBGRG00000001429
SAT1	5.57e-171	0.774597	0.912	0.889	1.11e-167	0	SAT1
PCDH9	3.4e-168	0.646065	0.624	0.59	6.81e-165	0	PCDH9
PCDH8	4.74e-166	0.742593	0.606	0.576	9.47e-163	0	PCDH8
ENSBGRG00000021280	3.11e-165	0.403227	0.772	0.716	6.23e-162	0	ENSBGRG00000021280
ENSBGRG00000014632	9.05e-159	0.628983	0.655	0.632	1.81e-155	0	ENSBGRG00000014632
TFPI2	4.7e-154	1.36261	0.769	0.665	9.4e-151	0	TFPI2
ARL4A	2.16e-152	0.602805	0.883	0.853	4.33e-149	0	ARL4A
RNF19B	1.23e-148	0.670434	0.814	0.777	2.46e-145	0	RNF19B
ENSBGRG00000010481	2.93e-146	0.707	0.643	0.588	5.86e-143	0	ENSBGRG00000010481
U12.2	1.95e-144	0.265767	0.677	0.621	3.9e-141	0	U12.2
H2BC18	3.22e-139	0.385062	0.755	0.735	6.44e-136	0	H2BC18
ENSBGRG00000002717	6.91e-139	0.2807	0.653	0.549	1.38e-135	0	ENSBGRG00000002717
KLF2	7.29e-138	0.609503	0.855	0.796	1.46e-134	0	KLF2
DYRK3	2.53e-137	0.73377	0.585	0.504	5.05e-134	0	DYRK3
NOVA1	9.41e-136	1.13634	0.586	0.543	1.88e-132	0	NOVA1
THBS2	1.04e-135	0.285952	0.692	0.612	2.09e-132	0	THBS2
H6PD	3.96e-134	0.76347	0.646	0.599	7.92e-131	0	H6PD
ENSBGRG00000025024	4.1e-134	0.550637	0.609	0.553	8.2e-131	0	ENSBGRG00000025024
HES1	3.99e-132	0.319597	0.71	0.692	7.99e-129	0	HES1
ENSBGRG00000026221	2.13e-131	0.453734	0.615	0.619	4.26e-128	0	ENSBGRG00000026221
ENSBGRG00000008398	4.15e-130	0.542887	0.898	0.851	8.3e-127	0	ENSBGRG00000008398
IDI1	3.46e-129	0.250442	0.699	0.644	6.92e-126	0	IDI1
ENSBGRG00000009376	5.85e-124	0.445012	0.68	0.596	1.17e-120	0	ENSBGRG00000009376
TIMP2	3.78e-122	0.59987	0.795	0.717	7.55e-119	0	TIMP2
CRYAB	1.44e-116	1.37423	0.572	0.497	2.87e-113	0	CRYAB
ENSBGRG00000019141	2.49e-115	0.606591	0.634	0.642	4.98e-112	0	ENSBGRG00000019141
KBTBD7	5.46e-112	0.430198	0.635	0.609	1.09e-108	0	KBTBD7
PRKCG	1.64e-100	0.353735	0.565	0.519	3.28e-97	0	PRKCG
CDCA7L	1.29e-98	0.311837	0.537	0.469	2.59e-95	0	CDCA7L
ENSBGRG00000011907	6.79e-98	0.502351	0.838	0.802	1.36e-94	0	ENSBGRG00000011907
NES	5.73e-97	0.577231	0.695	0.653	1.15e-93	0	NES
TBX3	6.07e-96	0.841353	0.659	0.623	1.21e-92	0	TBX3
ENSBGRG00000003979	4.53e-94	0.443527	0.778	0.728	9.07e-91	0	ENSBGRG00000003979
ZFAND5	2.33e-93	0.552963	0.824	0.795	4.67e-90	0	ZFAND5
LDLR	4.1e-93	0.387434	0.599	0.543	8.21e-90	0	LDLR
RND1	5.34e-93	0.60637	0.743	0.733	1.07e-89	0	RND1
ZNF131	1.77e-90	0.634319	0.784	0.757	3.54e-87	0	ZNF131
ENSBGRG00000024619	1.04e-89	0.329145	0.712	0.64	2.08e-86	0	ENSBGRG00000024619
CALR	2.13e-88	0.562239	0.88	0.837	4.27e-85	0	CALR
DUSP1	3.06e-86	0.272329	0.83	0.799	6.13e-83	0	DUSP1
IGFBP6	3.81e-82	0.322905	0.742	0.666	7.62e-79	0	IGFBP6
ENSBGRG00000023339	7.98e-82	0.711403	0.777	0.757	1.6e-78	0	ENSBGRG00000023339
ENSBGRG00000020706	2.19e-74	0.693892	0.736	0.764	4.38e-71	0	ENSBGRG00000020706
BMP4	6.99e-72	0.255428	0.648	0.604	1.4e-68	0	BMP4
RASSF8	7.66e-72	0.49354	0.675	0.638	1.53e-68	0	RASSF8
FAM71A	4.18e-70	0.838586	0.555	0.515	8.35e-67	0	FAM71A
EZH2	5.4e-70	0.365169	0.757	0.731	1.08e-66	0	EZH2
CRISPLD2	1.76e-64	0.474756	0.513	0.454	3.51e-61	0	CRISPLD2
MMP23B	2.08e-62	0.35214	0.667	0.709	4.15e-59	0	MMP23B
MYOCD	2.34e-62	0.296822	0.34	0.456	4.68e-59	0	MYOCD
LMNA	3.85e-62	0.470044	0.81	0.797	7.71e-59	0	LMNA
ENSBGRG00000020234	3.78e-61	0.391504	0.709	0.682	7.55e-58	0	ENSBGRG00000020234
ENSBGRG00000024822	1.09e-58	0.337917	0.517	0.458	2.17e-55	0	ENSBGRG00000024822
SLC1A5	3.25e-58	0.321488	0.674	0.647	6.5e-55	0	SLC1A5
UNC13C	6.54e-57	0.360042	0.597	0.631	1.31e-53	0	UNC13C
MFAP2	1.28e-54	0.27031	0.559	0.547	2.56e-51	0	MFAP2
OSR2	2e-50	1.31301	0.53	0.523	4e-47	0	OSR2
ARID5B	3.31e-49	0.825866	0.686	0.672	6.62e-46	0	ARID5B
PCDH18	1.32e-44	0.293164	0.508	0.436	2.64e-41	0	PCDH18
LUZP1	1.09e-43	0.503253	0.685	0.657	2.17e-40	0	LUZP1
ENSBGRG00000002894	2.26e-43	0.378967	0.871	0.864	4.52e-40	0	ENSBGRG00000002894
ENSBGRG00000013005	1.64e-42	0.252312	0.602	0.554	3.27e-39	0	ENSBGRG00000013005
DSTN	1.48e-31	0.548662	0.706	0.706	2.95e-28	0	DSTN
SMARCA1	9.6e-31	0.460986	0.59	0.563	1.92e-27	0	SMARCA1
MAP1A	1.92e-30	0.798939	0.524	0.498	3.83e-27	0	MAP1A
BAG3	8.98e-30	0.308712	0.628	0.601	1.8e-26	0	BAG3
LMCD1	2.28e-29	0.612947	0.687	0.701	4.55e-26	0	LMCD1
NDRG1	2.4e-28	0.388171	0.644	0.636	4.81e-25	0	NDRG1
ENSBGRG00000006134	2.38e-26	0.363899	0.474	0.45	4.77e-23	0	ENSBGRG00000006134
LTBP4	3.22e-21	0.469986	0.628	0.672	6.44e-18	0	LTBP4
SGMS2	5.56e-20	0.284898	0.521	0.509	1.11e-16	0	SGMS2
ENSBGRG00000011254	1.15e-19	0.802029	0.649	0.68	2.31e-16	0	ENSBGRG00000011254
BAIAP2	6.13e-19	0.430004	0.625	0.639	1.23e-15	0	BAIAP2
ENSBGRG00000014930	5.17e-15	0.832333	0.555	0.587	1.03e-11	0	ENSBGRG00000014930
GADD45G	1.84e-14	0.280668	0.56	0.607	3.68e-11	0	GADD45G
PRDM1	2.38e-14	0.333402	0.505	0.498	4.76e-11	0	PRDM1
NGF	1.35e-13	0.496863	0.529	0.585	2.7e-10	0	NGF
H2AC20	2.31e-13	0.269426	0.703	0.691	4.62e-10	0	H2AC20
COL16A1	9.65e-13	0.26483	0.478	0.57	1.93e-09	0	COL16A1
MAFF	1.5e-12	0.709731	0.586	0.626	2.99e-09	0	MAFF
ENSBGRG00000002172	1.59e-12	0.270052	0.312	0.343	3.18e-09	0	ENSBGRG00000002172
NPY	3.67e-11	0.402233	0.502	0.523	7.33e-08	0	NPY
GMNN	3.28e-10	0.261799	0.615	0.62	6.56e-07	0	GMNN
CSRNP1	6.24e-09	0.393209	0.596	0.624	1.25e-05	0	CSRNP1
VIPR2	2.75e-08	0.336182	0.477	0.563	5.51e-05	0	VIPR2
FOXP2	4.71e-08	0.307345	0.484	0.522	9.42e-05	0	FOXP2
UAP1	4.73e-07	0.381447	0.637	0.677	0.000945386	0	UAP1
JMJD1C	1.7e-06	0.330555	0.726	0.772	0.00340363	0	JMJD1C
PIM3	5.39e-06	0.356217	0.714	0.731	0.0107853	0	PIM3
SOX9	0.000263866	0.553204	0.478	0.515	0.527732	0	SOX9
ICAM5	0.000459603	0.563108	0.47	0.513	0.919206	0	ICAM5
ENSBGRG00000020251	0.000716003	0.775092	0.485	0.514	1	0	ENSBGRG00000020251
NMB	0.00135718	0.266644	0.417	0.427	1	0	NMB
PDGFRB	0.00496573	0.322621	0.473	0.557	1	0	PDGFRB
USPL1	0.00779634	0.407484	0.558	0.608	1	0	USPL1
ENSBGRG00000021114	0.0093184	0.310526	0.509	0.582	1	0	ENSBGRG00000021114
DCN	0	1.83393	0.928	0.714	0	1	DCN
IGFBP61	0	1.6417	0.917	0.651	0	1	IGFBP6
MGP	0	1.53699	0.952	0.76	0	1	MGP
FBLN1	0	1.36548	0.778	0.623	0	1	FBLN1
ENSBGRG00000009445	0	1.13984	0.946	0.843	0	1	ENSBGRG00000009445
APOD	0	1.07332	0.789	0.613	0	1	APOD
IER5L1	0	1.06657	0.939	0.703	0	1	IER5L
HMOX11	0	1.03455	0.909	0.72	0	1	HMOX1
TFPI21	0	1.01699	0.864	0.657	0	1	TFPI2
UCHL11	0	1.01548	0.768	0.545	0	1	UCHL1
ENSBGRG000000191411	0	1.00776	0.699	0.636	0	1	ENSBGRG00000019141
CST3	0	1.00419	0.942	0.827	0	1	CST3
GSN	0	0.993201	0.818	0.692	0	1	GSN
CDKN1A1	0	0.984905	0.913	0.777	0	1	CDKN1A
LMLN	0	0.971031	0.997	0.946	0	1	LMLN
ID21	0	0.947355	0.987	0.898	0	1	ID2
BAX1	0	0.939101	0.997	0.917	0	1	BAX
ENSBGRG00000003803	0	0.936172	0.996	0.941	0	1	ENSBGRG00000003803
GEM1	0	0.918847	0.88	0.715	0	1	GEM
ID11	0	0.898948	0.965	0.833	0	1	ID1
COLEC11	0	0.865621	0.999	0.952	0	1	COLEC11
PMP22	0	0.863292	0.704	0.594	0	1	PMP22
LMCD11	0	0.859733	0.834	0.688	0	1	LMCD1
ENSBGRG000000012691	0	0.85679	0.986	0.894	0	1	ENSBGRG00000001269
RRAD1	0	0.848902	0.77	0.529	0	1	RRAD
ENSBGRG00000013560	0	0.842123	0.967	0.813	0	1	ENSBGRG00000013560
ENSBGRG00000022490	0	0.831873	0.998	0.956	0	1	ENSBGRG00000022490
ENSBGRG00000009189	0	0.826311	0.994	0.933	0	1	ENSBGRG00000009189
WFDC1	0	0.823827	0.716	0.635	0	1	WFDC1
IGFBP5	0	0.822299	0.758	0.579	0	1	IGFBP5
ENSBGRG00000021172	0	0.806829	0.996	0.953	0	1	ENSBGRG00000021172
ENSBGRG000000246591	0	0.802928	0.813	0.6	0	1	ENSBGRG00000024659
B3GALT4	0	0.792493	0.999	0.953	0	1	B3GALT4
TIMP21	0	0.766944	0.855	0.712	0	1	TIMP2
GADD45A1	0	0.763945	0.972	0.816	0	1	GADD45A
ZNF5031	0	0.757769	0.833	0.626	0	1	ZNF503
FAM114A1	0	0.753866	0.726	0.576	0	1	FAM114A1
TAGLN	0	0.749153	0.856	0.673	0	1	TAGLN
RGS41	0	0.748787	0.733	0.532	0	1	RGS4
ENSBGRG00000002552	0	0.740194	0.998	0.966	0	1	ENSBGRG00000002552
ENSBGRG000000055481	0	0.739128	0.824	0.607	0	1	ENSBGRG00000005548
MAFB1	0	0.726738	0.872	0.711	0	1	MAFB
COL12A11	0	0.718761	0.888	0.657	0	1	COL12A1
ENSBGRG00000015856	0	0.715813	0.992	0.926	0	1	ENSBGRG00000015856
ENSBGRG000000130051	0	0.712239	0.723	0.544	0	1	ENSBGRG00000013005
ENSBGRG00000000914	0	0.708506	0.983	0.918	0	1	ENSBGRG00000000914
ENSBGRG00000017422	0	0.70638	0.999	0.97	0	1	ENSBGRG00000017422
ENSBGRG000000026251	0	0.700367	0.867	0.741	0	1	ENSBGRG00000002625
UBB1	0	0.685304	1	0.978	0	1	UBB
ENSBGRG000000083981	0	0.658345	0.984	0.844	0	1	ENSBGRG00000008398
IER31	0	0.649805	0.921	0.793	0	1	IER3
SERPINE2	0	0.649608	0.799	0.557	0	1	SERPINE2
LGALS1	0	0.63144	0.861	0.73	0	1	LGALS1
ENSBGRG000000056291	0	0.629215	0.992	0.934	0	1	ENSBGRG00000005629
ENSBGRG000000013181	0	0.626437	0.969	0.883	0	1	ENSBGRG00000001318
ENSBGRG000000139161	0	0.612456	0.784	0.705	0	1	ENSBGRG00000013916
KLF41	0	0.577662	0.952	0.783	0	1	KLF4
SERPING1	0	0.568545	0.734	0.554	0	1	SERPING1
ENSBGRG00000002272	0	0.550531	0.96	0.867	0	1	ENSBGRG00000002272
MYOC	0	0.542432	0.682	0.66	0	1	MYOC
ELOA	0	0.538056	0.997	0.962	0	1	ELOA
PTN	0	0.537665	0.742	0.611	0	1	PTN
RASL11B1	0	0.528106	0.793	0.628	0	1	RASL11B
RGS21	0	0.525998	0.858	0.657	0	1	RGS2
ENSBGRG00000002626	0	0.52538	0.916	0.786	0	1	ENSBGRG00000002626
CDO11	0	0.524539	0.816	0.586	0	1	CDO1
ENSBGRG00000020770	0	0.510588	0.932	0.829	0	1	ENSBGRG00000020770
PPM1N1	0	0.508082	0.814	0.723	0	1	PPM1N
ENSBGRG000000104811	0	0.502797	0.734	0.58	0	1	ENSBGRG00000010481
ENSBGRG00000023074	0	0.497389	0.988	0.924	0	1	ENSBGRG00000023074
RND31	0	0.463826	0.803	0.633	0	1	RND3
ENSBGRG000000071561	0	0.462094	0.971	0.87	0	1	ENSBGRG00000007156
ENSBGRG00000009680	0	0.446676	0.987	0.917	0	1	ENSBGRG00000009680
GTF2F11	0	0.446201	0.853	0.646	0	1	GTF2F1
ADAMTS11	0	0.445645	0.944	0.795	0	1	ADAMTS1
MAP1A1	0	0.430622	0.696	0.483	0	1	MAP1A
PCNA1	0	0.427857	0.832	0.701	0	1	PCNA
ENSBGRG000000120181	0	0.419785	0.99	0.914	0	1	ENSBGRG00000012018
MYC1	0	0.404278	0.788	0.555	0	1	MYC
PCDH81	0	0.400892	0.69	0.569	0	1	PCDH8
LAG 31	0	0.393019	0.819	0.657	0	1	LAG 3
UMPS1	0	0.373292	0.788	0.611	0	1	UMPS
ENSBGRG000000255231	0	0.36464	0.817	0.701	0	1	ENSBGRG00000025523
TWIST11	0	0.35671	0.679	0.52	0	1	TWIST1
SDC41	0	0.3517	0.702	0.632	0	1	SDC4
ENSBGRG000000039791	0	0.336793	0.866	0.72	0	1	ENSBGRG00000003979
ENSBGRG00000004004	0	0.332194	0.875	0.708	0	1	ENSBGRG00000004004
ENSBGRG00000017887	0	0.330669	0.709	0.61	0	1	ENSBGRG00000017887
NES1	0	0.326423	0.836	0.641	0	1	NES
CFAP201	0	0.319723	0.838	0.661	0	1	CFAP20
PTGES	0	0.319295	0.624	0.379	0	1	PTGES
LAMA1	0	0.318832	0.741	0.621	0	1	LAMA1
KPNA21	0	0.305186	0.85	0.665	0	1	KPNA2
ENSBGRG000000093761	0	0.260873	0.793	0.587	0	1	ENSBGRG00000009376
DYRK31	0	0.25549	0.696	0.495	0	1	DYRK3
TENT5A1	1.18e-306	0.575881	0.784	0.69	2.35e-303	1	TENT5A
ENSBGRG00000001455	4.06e-304	0.3701	0.919	0.713	8.12e-301	1	ENSBGRG00000001455
CXCL12	3.05e-294	0.7702	0.68	0.569	6.1e-291	1	CXCL12
SMOC2	5.94e-292	0.675071	0.682	0.588	1.19e-288	1	SMOC2
OGN	6.69e-291	0.49886	0.696	0.531	1.34e-287	1	OGN
ENSBGRG000000009441	1.07e-289	0.435747	0.93	0.766	2.14e-286	1	ENSBGRG00000000944
SDC2	1.05e-285	0.322897	0.75	0.665	2.1e-282	1	SDC2
COL1A2	8.23e-279	0.385689	0.735	0.575	1.65e-275	1	COL1A2
ACTA2	8e-266	0.477339	0.718	0.579	1.6e-262	1	ACTA2
TPM2	1.73e-265	0.269393	0.751	0.541	3.46e-262	1	TPM2
SNAPC21	3.9e-261	0.357533	0.761	0.681	7.81e-258	1	SNAPC2
APOE	5.1e-254	0.416897	0.743	0.569	1.02e-250	1	APOE
RASL11A1	1.99e-252	0.469404	0.721	0.617	3.99e-249	1	RASL11A
ENSBGRG00000026065	6.42e-251	0.398097	0.734	0.595	1.28e-247	1	ENSBGRG00000026065
SERPINE11	8.1e-243	0.5477	0.78	0.711	1.62e-239	1	SERPINE1
ARID5B1	1.05e-242	0.495005	0.808	0.662	2.09e-239	1	ARID5B
ENSBGRG00000014578	5.01e-242	0.315815	0.877	0.73	1e-238	1	ENSBGRG00000014578
LUM	5.74e-238	0.446584	0.696	0.588	1.15e-234	1	LUM
ARHGAP28	3.99e-232	0.324308	0.667	0.566	7.97e-229	1	ARHGAP28
ENSBGRG00000012496	1.88e-225	0.332714	0.607	0.52	3.76e-222	1	ENSBGRG00000012496
PTGS21	1.43e-223	0.331641	0.676	0.639	2.87e-220	1	PTGS2
PPIB	1.02e-218	0.313004	0.935	0.854	2.05e-215	1	PPIB
COL3A1	1.06e-218	0.334863	0.716	0.579	2.11e-215	1	COL3A1
ZNF1311	1.51e-212	0.260024	0.854	0.751	3.02e-209	1	ZNF131
ENSBGRG00000018549	7.27e-210	0.582843	0.69	0.565	1.45e-206	1	ENSBGRG00000018549
LTBP41	1.57e-202	0.773502	0.699	0.666	3.15e-199	1	LTBP4
ENSBGRG000000024961	9.96e-202	0.46299	0.977	0.919	1.99e-198	1	ENSBGRG00000002496
F31	2.54e-192	0.488373	0.676	0.642	5.09e-189	1	F3
MYLK	7.81e-192	0.552726	0.674	0.592	1.56e-188	1	MYLK
MXRA8	3.31e-175	0.879628	0.609	0.494	6.62e-172	1	MXRA8
ENSBGRG00000021330	2.04e-174	0.475745	0.773	0.736	4.09e-171	1	ENSBGRG00000021330
MFAP21	6.51e-171	1.02377	0.596	0.544	1.3e-167	1	MFAP2
MMP23B1	8.29e-168	0.672338	0.686	0.707	1.66e-164	1	MMP23B
NPDC1	3.21e-148	0.307339	0.707	0.612	6.41e-145	1	NPDC1
DDIT31	6.12e-148	0.297193	0.821	0.725	1.22e-144	1	DDIT3
NMNAT3	1.45e-146	0.424467	0.693	0.619	2.9e-143	1	NMNAT3
ENSBGRG00000008193	9.31e-143	0.468447	0.615	0.484	1.86e-139	1	ENSBGRG00000008193
ENSBGRG000000146321	6.52e-139	0.34368	0.678	0.63	1.3e-135	1	ENSBGRG00000014632
MNS1	3.41e-138	0.36182	0.611	0.553	6.83e-135	1	MNS1
SMOC1	1.09e-137	0.378291	0.545	0.425	2.18e-134	1	SMOC1
DSTN1	1.85e-133	0.445977	0.748	0.703	3.71e-130	1	DSTN
ENSBGRG00000002317	2.2e-131	0.764049	0.616	0.567	4.39e-128	1	ENSBGRG00000002317
TMEM47	2.46e-128	0.489141	0.649	0.56	4.91e-125	1	TMEM47
NOVA11	9.1e-119	0.679654	0.602	0.541	1.82e-115	1	NOVA1
NUPR1	1.94e-114	0.52626	0.543	0.461	3.87e-111	1	NUPR1
RBP4	3.85e-108	0.878697	0.618	0.603	7.7e-105	1	RBP4
RASSF81	1.03e-104	0.375914	0.689	0.637	2.05e-101	1	RASSF8
CRYAB1	4.21e-101	0.579958	0.598	0.495	8.41e-98	1	CRYAB
GAS1	2.03e-100	0.289798	0.582	0.511	4.06e-97	1	GAS1
ENSBGRG00000008080	7.9e-82	0.372667	0.337	0.431	1.58e-78	1	ENSBGRG00000008080
ENSBGRG00000003482	2.08e-81	0.493098	0.659	0.626	4.16e-78	1	ENSBGRG00000003482
H6PD1	2.02e-76	0.330041	0.633	0.6	4.04e-73	1	H6PD
ACTG2	1.17e-73	0.358725	0.605	0.558	2.34e-70	1	ACTG2
CLEC11A	3.8e-72	0.267939	0.567	0.522	7.61e-69	1	CLEC11A
EPHX1	8.03e-69	0.393768	0.551	0.484	1.61e-65	1	EPHX1
PLTP	2.5e-62	0.511656	0.532	0.473	5e-59	1	PLTP
SFRP1	1.25e-59	0.276829	0.381	0.492	2.51e-56	1	SFRP1
ENSBGRG000000211141	6.32e-58	0.269282	0.603	0.574	1.26e-54	1	ENSBGRG00000021114
SPON1	1.7e-57	0.306283	0.56	0.487	3.4e-54	1	SPON1
NPY1	3.45e-53	0.910316	0.525	0.521	6.9e-50	1	NPY
ENSBGRG00000011592	1.93e-52	0.730172	0.599	0.643	3.85e-49	1	ENSBGRG00000011592
ENSBGRG00000011752	8.05e-52	0.329306	0.558	0.519	1.61e-48	1	ENSBGRG00000011752
GSTM3	2.2e-49	0.49984	0.569	0.543	4.39e-46	1	GSTM3
MACROH2A2	3.46e-46	0.469065	0.542	0.504	6.92e-43	1	MACROH2A2
PRELP	2.49e-45	0.360058	0.549	0.509	4.99e-42	1	PRELP
ENSBGRG00000008599	3.64e-41	0.343429	0.603	0.567	7.29e-38	1	ENSBGRG00000008599
ENSBGRG00000010844	4.95e-40	0.3067	0.532	0.485	9.91e-37	1	ENSBGRG00000010844
ENSBGRG00000008041	6.36e-38	0.401125	0.631	0.628	1.27e-34	1	ENSBGRG00000008041
ENSBGRG00000004306	4.87e-36	0.312713	0.583	0.545	9.74e-33	1	ENSBGRG00000004306
COL6A1	9.84e-36	0.313093	0.594	0.592	1.97e-32	1	COL6A1
PCOLCE	2.38e-30	0.287167	0.514	0.483	4.77e-27	1	PCOLCE
ENSBGRG00000007612	3.6e-30	0.303304	0.408	0.468	7.21e-27	1	ENSBGRG00000007612
CIB2	8.13e-29	0.27459	0.515	0.489	1.63e-25	1	CIB2
SOX91	9.33e-29	0.409443	0.522	0.511	1.87e-25	1	SOX9
CPE	6.81e-27	0.333498	0.427	0.522	1.36e-23	1	CPE
CTSB	2.28e-26	0.36756	0.549	0.517	4.55e-23	1	CTSB
ENSBGRG00000020276	3.75e-26	0.562702	0.501	0.458	7.5e-23	1	ENSBGRG00000020276
ENSBGRG00000014228	1.81e-24	0.313497	0.584	0.585	3.61e-21	1	ENSBGRG00000014228
ENSBGRG00000021276	1.39e-23	0.469517	0.407	0.483	2.77e-20	1	ENSBGRG00000021276
SYT1	1.56e-23	0.617332	0.485	0.444	3.11e-20	1	SYT1
NGF1	2.7e-17	0.313275	0.542	0.584	5.4e-14	1	NGF
FOXP21	2.88e-16	0.496318	0.503	0.52	5.76e-13	1	FOXP2
AR	3.68e-15	0.3813	0.483	0.438	7.36e-12	1	AR
NMB1	8.74e-15	0.603175	0.384	0.429	1.75e-11	1	NMB
SELENBP1	3.12e-14	0.334709	0.516	0.511	6.23e-11	1	SELENBP1
OSR21	3.59e-10	0.605527	0.518	0.524	7.17e-07	1	OSR2
FHL2	2.09e-09	0.274489	0.526	0.535	4.18e-06	1	FHL2
ENSBGRG00000016572	1.04e-08	0.262621	0.482	0.58	2.08e-05	1	ENSBGRG00000016572
DCLK1	3.3e-06	0.286877	0.433	0.482	0.00660237	1	DCLK1
IGFBP3	1.19e-05	0.329675	0.529	0.533	0.0237814	1	IGFBP3
MFAP4	2.13e-05	0.518108	0.491	0.498	0.0425663	1	MFAP4
PRDX4	0.00166055	0.257373	0.603	0.654	1	1	PRDX4
CDCA7L1	0.00319817	0.342893	0.442	0.478	1	1	CDCA7L
NID1	0.00347252	0.272272	0.505	0.59	1	1	NID1
FABP7	0.00532364	0.469664	0.459	0.416	1	1	FABP7
ACTA21	0	2.60866	0.861	0.567	0	2	ACTA2
RGS5	0	2.53951	0.684	0.58	0	2	RGS5
SPARCL1	0	2.4298	0.898	0.659	0	2	SPARCL1
TAGLN1	0	2.37657	0.93	0.667	0	2	TAGLN
TPM21	0	2.34686	0.909	0.528	0	2	TPM2
PPP1R14A	0	2.26026	0.743	0.535	0	2	PPP1R14A
ADAMTS41	0	2.06693	0.855	0.593	0	2	ADAMTS4
MYH11	0	2.05395	0.841	0.622	0	2	MYH11
ISYNA1	0	1.92444	0.766	0.65	0	2	ISYNA1
CCN3	0	1.8306	0.774	0.588	0	2	CCN3
ENSBGRG000000040041	0	1.76839	0.9	0.706	0	2	ENSBGRG00000004004
MCAM	0	1.74949	0.723	0.46	0	2	MCAM
IGFBP7	0	1.73854	0.979	0.794	0	2	IGFBP7
TIMP1	0	1.71473	0.886	0.747	0	2	TIMP1
RCAN2	0	1.67465	0.636	0.388	0	2	RCAN2
MGP1	0	1.66119	0.945	0.761	0	2	MGP
GUCY1B1	0	1.65702	0.704	0.584	0	2	GUCY1B1
ENSBGRG00000000404	0	1.54921	0.843	0.667	0	2	ENSBGRG00000000404
SDC21	0	1.51991	0.896	0.653	0	2	SDC2
RRAD2	0	1.47372	0.712	0.534	0	2	RRAD
ACTG21	0	1.35806	0.865	0.536	0	2	ACTG2
FAT1	0	1.35373	0.656	0.488	0	2	FAT1
ENSBGRG000000165721	0	1.32823	0.739	0.559	0	2	ENSBGRG00000016572
FILIP1L	0	1.31924	0.737	0.618	0	2	FILIP1L
ID4	0	1.31683	0.723	0.511	0	2	ID4
ENSBGRG00000012402	0	1.29873	0.802	0.575	0	2	ENSBGRG00000012402
COL4A2	0	1.29586	0.878	0.576	0	2	COL4A2
COL4A1	0	1.29156	0.916	0.716	0	2	COL4A1
ENSBGRG000000093762	0	1.25826	0.816	0.585	0	2	ENSBGRG00000009376
ECM2	0	1.22216	0.686	0.471	0	2	ECM2
GEM2	0	1.18098	0.859	0.717	0	2	GEM
WFDC11	0	1.14146	0.92	0.617	0	2	WFDC1
ENSBGRG000000039792	0	1.10667	0.935	0.714	0	2	ENSBGRG00000003979
NEXN	0	1.08253	0.772	0.537	0	2	NEXN
DSTN2	0	1.06478	0.811	0.698	0	2	DSTN
RRAS	0	1.05131	0.771	0.54	0	2	RRAS
BZW2	0	0.996364	0.818	0.716	0	2	BZW2
CNN1	0	0.985675	0.702	0.442	0	2	CNN1
LGALS11	0	0.95088	0.864	0.73	0	2	LGALS1
LAMB1	0	0.913982	0.877	0.583	0	2	LAMB1
PDLIM1	0	0.882769	0.792	0.499	0	2	PDLIM1
ENSBGRG000000083982	0	0.817423	0.962	0.846	0	2	ENSBGRG00000008398
MYLK1	0	0.79872	0.813	0.58	0	2	MYLK
LAMC3	0	0.795946	0.692	0.533	0	2	LAMC3
ENSBGRG00000010169	0	0.78748	0.795	0.501	0	2	ENSBGRG00000010169
CRYAB2	0	0.739209	0.721	0.485	0	2	CRYAB
LAMA4	0	0.732995	0.7	0.487	0	2	LAMA4
SPARC	0	0.729303	0.845	0.629	0	2	SPARC
COL14A1	0	0.722042	0.9	0.645	0	2	COL14A1
TGFB3	0	0.694071	0.828	0.535	0	2	TGFB3
SYNPO2	0	0.686758	0.806	0.525	0	2	SYNPO2
ENSBGRG000000139162	0	0.659661	0.843	0.701	0	2	ENSBGRG00000013916
ENSBGRG00000010385	0	0.641602	0.769	0.391	0	2	ENSBGRG00000010385
DKK2	0	0.61415	0.7	0.465	0	2	DKK2
KCNAB1	0	0.578413	0.691	0.432	0	2	KCNAB1
SMARCA11	0	0.566362	0.744	0.55	0	2	SMARCA1
PCDH181	0	0.545404	0.735	0.417	0	2	PCDH18
COL1A21	0	0.522809	0.871	0.564	0	2	COL1A2
ENSBGRG000000055482	0	0.512318	0.888	0.601	0	2	ENSBGRG00000005548
S100A4	0	0.501717	0.812	0.596	0	2	S100A4
COL8A1	0	0.497305	0.776	0.506	0	2	COL8A1
NDRG4	0	0.485284	0.734	0.497	0	2	NDRG4
INHBA	0	0.477434	0.766	0.425	0	2	INHBA
PTGR1	0	0.468023	0.756	0.523	0	2	PTGR1
CAVIN3	0	0.441805	0.786	0.534	0	2	CAVIN3
ENSBGRG00000020660	0	0.430404	0.761	0.548	0	2	ENSBGRG00000020660
TMEM471	0	0.409241	0.813	0.546	0	2	TMEM47
RBP41	0	0.404179	0.878	0.58	0	2	RBP4
ENSBGRG00000007555	0	0.402765	0.708	0.512	0	2	ENSBGRG00000007555
AEBP1	0	0.385284	0.806	0.558	0	2	AEBP1
ENSBGRG000000139291	0	0.38179	0.871	0.65	0	2	ENSBGRG00000013929
ENSBGRG00000014430	0	0.376044	0.906	0.578	0	2	ENSBGRG00000014430
ENSBGRG000000211142	0	0.375778	0.801	0.557	0	2	ENSBGRG00000021114
NR1H4	0	0.371896	0.817	0.468	0	2	NR1H4
COL6A11	0	0.370282	0.842	0.571	0	2	COL6A1
ENSBGRG000000027171	0	0.36193	0.798	0.537	0	2	ENSBGRG00000002717
UACA	0	0.346683	0.758	0.485	0	2	UACA
COL3A11	0	0.327845	0.834	0.569	0	2	COL3A1
ENSBGRG000000115921	0	0.30666	0.837	0.622	0	2	ENSBGRG00000011592
IGFBP51	0	0.293643	0.859	0.57	0	2	IGFBP5
SERPINE12	0	0.29209	0.88	0.703	0	2	SERPINE1
RXFP1	0	0.291525	0.283	0.324	0	2	RXFP1
GSN1	0	0.280009	0.918	0.684	0	2	GSN
ALDH3A1	0	0.276279	0.32	0.439	0	2	ALDH3A1
MEF2B	0	0.269957	0.635	0.417	0	2	MEF2B
CPE1	0	0.26124	0.752	0.494	0	2	CPE
CLEC11A1	0	0.258924	0.677	0.513	0	2	CLEC11A
TENT5A2	0	0.258838	0.874	0.682	0	2	TENT5A
COL15A1	0	0.252762	0.827	0.539	0	2	COL15A1
TNFRSF21	1.32e-302	0.304928	0.354	0.53	2.63e-299	2	TNFRSF21
ACAN	4.32e-300	0.277425	0.62	0.379	8.63e-297	2	ACAN
ENSBGRG000000235491	1.65e-295	0.256928	0.813	0.61	3.29e-292	2	ENSBGRG00000023549
COL5A1	3.27e-290	0.570712	0.766	0.555	6.55e-287	2	COL5A1
BGN	1.17e-289	0.665264	0.651	0.523	2.34e-286	2	BGN
ENSBGRG000000117521	3.46e-276	0.623443	0.672	0.51	6.92e-273	2	ENSBGRG00000011752
RASL11A2	3.76e-268	1.50513	0.7	0.619	7.53e-265	2	RASL11A
ENSBGRG00000003870	7.29e-267	1.16786	0.686	0.508	1.46e-263	2	ENSBGRG00000003870
LMNA1	3.78e-263	0.61342	0.873	0.792	7.56e-260	2	LMNA
ACE2	7.6e-258	0.279518	0.578	0.22	1.52e-254	2	ACE2
EBF1	7.15e-256	1.4919	0.631	0.487	1.43e-252	2	EBF1
EMP3	1.07e-255	0.696219	0.769	0.674	2.14e-252	2	EMP3
PXDC1	6.36e-252	0.356822	0.671	0.52	1.27e-248	2	PXDC1
ITGA1	2.44e-250	1.29009	0.674	0.543	4.88e-247	2	ITGA1
CCDC80	1.11e-249	0.27605	0.618	0.375	2.22e-246	2	CCDC80
APOE1	7.54e-241	0.815429	0.756	0.568	1.51e-237	2	APOE
IGFBP62	1.24e-236	0.649037	0.794	0.662	2.48e-233	2	IGFBP6
SLIT3	2.22e-235	1.00657	0.603	0.405	4.45e-232	2	SLIT3
MFAP41	6.63e-234	0.549703	0.648	0.484	1.33e-230	2	MFAP4
CCND1	8.08e-227	0.320857	0.612	0.379	1.62e-223	2	CCND1
NMNAT31	7.32e-221	0.896705	0.748	0.614	1.46e-217	2	NMNAT3
VIPR21	3.47e-220	0.704196	0.677	0.546	6.94e-217	2	VIPR2
AVPI1	5.48e-219	0.293344	0.695	0.52	1.1e-215	2	AVPI1
BTC	5.53e-219	0.260792	0.58	0.31	1.11e-215	2	BTC
NCALD	2.01e-217	0.287516	0.358	0.498	4.01e-214	2	NCALD
FN1	2.21e-217	0.605642	0.769	0.564	4.43e-214	2	FN1
KCNJ8	5.45e-210	0.426976	0.361	0.433	1.09e-206	2	KCNJ8
ENSBGRG00000007640	2.11e-209	0.405286	0.771	0.714	4.22e-206	2	ENSBGRG00000007640
RABAC1	4.86e-207	0.533868	0.794	0.643	9.72e-204	2	RABAC1
NET1	1.32e-200	0.945255	0.674	0.548	2.64e-197	2	NET1
PXDN	2.16e-199	0.283575	0.69	0.496	4.33e-196	2	PXDN
PLCL1	3.22e-196	0.308917	0.346	0.438	6.43e-193	2	PLCL1
HS3ST3A1	5.01e-196	0.457788	0.342	0.388	1e-192	2	HS3ST3A1
SYNM	3.28e-195	0.68271	0.692	0.567	6.56e-192	2	SYNM
C1orf54	5.73e-193	0.286194	0.638	0.477	1.15e-189	2	C1orf54
MYOCD1	2.22e-189	0.33613	0.587	0.434	4.43e-186	2	MYOCD
CCDC173	3.47e-188	0.263629	0.608	0.47	6.94e-185	2	CCDC173
PMEPA1	9.53e-188	0.901057	0.705	0.642	1.91e-184	2	PMEPA1
ENSBGRG00000016220	8.8e-186	1.6905	0.582	0.405	1.76e-182	2	ENSBGRG00000016220
PDGFRB1	6.43e-185	1.53078	0.622	0.545	1.29e-181	2	PDGFRB
ASPN	4.04e-183	1.52313	0.617	0.491	8.08e-180	2	ASPN
TMTC1	1.61e-181	0.625503	0.404	0.576	3.22e-178	2	TMTC1
IER5L2	8.56e-178	0.385574	0.851	0.71	1.71e-174	2	IER5L
TEX15	4.42e-175	0.432843	0.567	0.309	8.84e-172	2	TEX15
REXO2	2.05e-171	0.288917	0.804	0.68	4.09e-168	2	REXO2
ADAM12	3.01e-171	0.324517	0.591	0.348	6.02e-168	2	ADAM12
C1QTNF5	2.47e-170	0.437434	0.649	0.53	4.94e-167	2	C1QTNF5
ENSBGRG000000246191	2.56e-170	0.693601	0.75	0.637	5.11e-167	2	ENSBGRG00000024619
CTNNA3	4.16e-170	0.367669	0.59	0.452	8.32e-167	2	CTNNA3
EMX2	3.89e-162	0.344725	0.305	0.259	7.78e-159	2	EMX2
TBX31	7.04e-161	0.678086	0.732	0.617	1.41e-157	2	TBX3
ENSBGRG000000080411	8.37e-151	0.818683	0.691	0.622	1.67e-147	2	ENSBGRG00000008041
MAP2	4.2e-145	0.632541	0.357	0.37	8.4e-142	2	MAP2
ENSBGRG00000011191	1.16e-143	1.39634	0.596	0.509	2.33e-140	2	ENSBGRG00000011191
ITGA4	1.66e-143	0.251694	0.632	0.519	3.32e-140	2	ITGA4
ENSBGRG00000022156	4.55e-143	0.310223	0.73	0.582	9.11e-140	2	ENSBGRG00000022156
ENSBGRG00000001226	6.77e-142	0.328443	0.684	0.532	1.35e-138	2	ENSBGRG00000001226
JAG1	5.82e-141	1.15812	0.657	0.602	1.16e-137	2	JAG1
LMOD1	1.44e-138	1.01534	0.606	0.478	2.89e-135	2	LMOD1
RERGL	6.58e-136	0.44942	0.55	0.275	1.32e-132	2	RERGL
CSDC2	7.18e-128	0.729608	0.372	0.405	1.44e-124	2	CSDC2
MAFF1	7.62e-128	0.682303	0.718	0.614	1.52e-124	2	MAFF
LUZP11	4.38e-125	0.273248	0.795	0.647	8.76e-122	2	LUZP1
ENSBGRG000000026252	3.82e-124	0.386445	0.792	0.747	7.64e-121	2	ENSBGRG00000002625
GALR1	1.11e-123	0.420487	0.361	0.374	2.23e-120	2	GALR1
PARM1	8.46e-123	1.15421	0.598	0.571	1.69e-119	2	PARM1
CRISPLD21	9.98e-123	0.812966	0.582	0.448	2e-119	2	CRISPLD2
OGN1	5.39e-122	0.646298	0.659	0.534	1.08e-118	2	OGN
SERPING11	3.61e-118	0.625897	0.679	0.558	7.22e-115	2	SERPING1
FAM162B	2.33e-116	0.768407	0.34	0.217	4.65e-113	2	FAM162B
WNT6	7.52e-116	0.568103	0.563	0.415	1.5e-112	2	WNT6
SMTN	8.31e-115	1.30468	0.603	0.497	1.66e-111	2	SMTN
ENSBGRG000000178871	6.01e-112	1.11918	0.65	0.615	1.2e-108	2	ENSBGRG00000017887
SGMS21	2.47e-111	0.61989	0.404	0.519	4.94e-108	2	SGMS2
TMEM165	1.08e-110	0.569168	0.726	0.656	2.16e-107	2	TMEM165
GPBAR1	6.33e-108	0.607079	0.556	0.369	1.27e-104	2	GPBAR1
TIMP3	6.33e-108	0.524466	0.685	0.586	1.27e-104	2	TIMP3
FILIP1	2.38e-103	0.610277	0.614	0.455	4.76e-100	2	FILIP1
CSRNP11	7.16e-101	0.449459	0.725	0.613	1.43e-97	2	CSRNP1
PMP221	3.5e-98	0.753249	0.647	0.599	7e-95	2	PMP22
ENSBGRG000000213301	4.61e-91	0.401646	0.815	0.733	9.22e-88	2	ENSBGRG00000021330
ENSBGRG000000094451	3.39e-89	0.278075	0.942	0.844	6.78e-86	2	ENSBGRG00000009445
DEPP1	7.28e-89	0.357586	0.412	0.504	1.46e-85	2	DEPP1
ARF4	7.73e-88	0.478188	0.761	0.688	1.55e-84	2	ARF4
ENSBGRG00000016228	1.96e-84	0.947766	0.555	0.442	3.93e-81	2	ENSBGRG00000016228
ARID5B2	3.09e-82	0.611203	0.721	0.669	6.18e-79	2	ARID5B
DES	3.43e-82	1.28984	0.572	0.459	6.87e-79	2	DES
ENSBGRG00000022635	3.11e-71	0.265282	0.646	0.546	6.22e-68	2	ENSBGRG00000022635
ENSBGRG00000004276	6.3e-71	0.251013	0.572	0.423	1.26e-67	2	ENSBGRG00000004276
FRMD3	5.99e-64	0.488079	0.416	0.419	1.2e-60	2	FRMD3
FGL2	1.07e-61	0.626143	0.554	0.458	2.13e-58	2	FGL2
ENSBGRG00000012336	5.88e-60	0.333769	0.481	0.62	1.18e-56	2	ENSBGRG00000012336
PRRX1	2.23e-59	0.457629	0.548	0.433	4.45e-56	2	PRRX1
SORBS2	4.23e-58	0.661088	0.564	0.493	8.45e-55	2	SORBS2
ENSBGRG00000026583	1.97e-56	0.760719	0.729	0.679	3.95e-53	2	ENSBGRG00000026583
PGM5	3.92e-56	0.801664	0.43	0.518	7.84e-53	2	PGM5
MYC2	2.39e-55	0.739799	0.635	0.569	4.78e-52	2	MYC
TRPC6	1.18e-52	1.00247	0.397	0.327	2.36e-49	2	TRPC6
SDC42	2.33e-52	0.945846	0.592	0.641	4.66e-49	2	SDC4
REM1	8.55e-51	1.03309	0.547	0.461	1.71e-47	2	REM1
COL4A6	1.03e-49	0.437964	0.515	0.352	2.06e-46	2	COL4A6
NIBAN1	8.89e-47	0.258028	0.586	0.456	1.78e-43	2	NIBAN1
ABCC9	1.87e-46	0.444802	0.587	0.574	3.75e-43	2	ABCC9
C7	5.7e-45	0.51759	0.594	0.498	1.14e-41	2	C7
RYR2	7.24e-43	1.17194	0.53	0.38	1.45e-39	2	RYR2
PLCE1	1.72e-41	0.864616	0.425	0.459	3.43e-38	2	PLCE1
CRIM1	8.22e-41	0.611332	0.641	0.6	1.64e-37	2	CRIM1
NTF3	1.5e-40	1.22121	0.521	0.392	3e-37	2	NTF3
IRF9	1.63e-39	0.264813	0.455	0.522	3.27e-36	2	IRF9
CKB	1.65e-35	0.729702	0.576	0.5	3.3e-32	2	CKB
AKAP12	3.84e-34	0.343566	0.619	0.62	7.68e-31	2	AKAP12
GJA4	1.46e-32	0.797759	0.543	0.482	2.93e-29	2	GJA4
ENSBGRG00000011374	5.19e-31	0.523883	0.582	0.541	1.04e-27	2	ENSBGRG00000011374
TCAP	8.94e-29	0.75001	0.493	0.396	1.79e-25	2	TCAP
KCNK5	2.43e-28	0.968493	0.519	0.473	4.87e-25	2	KCNK5
OSR22	6.69e-27	0.631004	0.577	0.519	1.34e-23	2	OSR2
CCL19	4.53e-26	0.619588	0.408	0.3	9.06e-23	2	CCL19
ENSBGRG000000248901	1.51e-25	0.259614	0.567	0.478	3.03e-22	2	ENSBGRG00000024890
DYRK32	8.52e-24	0.70514	0.558	0.507	1.7e-20	2	DYRK3
IFI6	9.08e-24	0.427547	0.539	0.457	1.82e-20	2	IFI6
HIGD1B	6.39e-23	1.37512	0.494	0.318	1.28e-19	2	HIGD1B
ENSBGRG000000021721	8.23e-20	0.982769	0.403	0.335	1.65e-16	2	ENSBGRG00000002172
ENSBGRG000000202511	1.81e-19	1.77485	0.552	0.508	3.63e-16	2	ENSBGRG00000020251
CIB21	2.68e-19	0.750131	0.535	0.487	5.36e-16	2	CIB2
TMTC2	1.49e-18	0.375615	0.474	0.503	2.98e-15	2	TMTC2
CTSC	6.51e-18	0.512757	0.602	0.599	1.3e-14	2	CTSC
PLOD2	6.91e-18	0.360396	0.511	0.44	1.38e-14	2	PLOD2
COL5A3	8.83e-18	0.257967	0.619	0.569	1.77e-14	2	COL5A3
COBLL1	2.15e-16	0.46279	0.453	0.484	4.3e-13	2	COBLL1
NR4A3	7.26e-15	0.401156	0.546	0.624	1.45e-11	2	NR4A3
ENSBGRG00000003642	3.55e-14	0.307881	0.553	0.624	7.09e-11	2	ENSBGRG00000003642
SLC25A4	9.41e-14	0.40902	0.533	0.463	1.88e-10	2	SLC25A4
ENSBGRG000000061341	2.28e-13	0.82131	0.447	0.453	4.56e-10	2	ENSBGRG00000006134
HES11	4.24e-13	0.306873	0.674	0.695	8.49e-10	2	HES1
TFPI22	7.66e-13	0.348941	0.735	0.668	1.53e-09	2	TFPI2
UMPS2	2.38e-12	0.521284	0.615	0.626	4.75e-09	2	UMPS
NGF2	1.84e-09	1.04895	0.53	0.585	3.67e-06	2	NGF
ENSBGRG000000248221	1.44e-08	0.582925	0.452	0.464	2.87e-05	2	ENSBGRG00000024822
POSTN	1.53e-08	0.90356	0.427	0.315	3.07e-05	2	POSTN
FHL21	4.69e-08	0.569397	0.548	0.533	9.39e-05	2	FHL2
H6PD2	6.71e-08	0.419622	0.606	0.602	0.000134176	2	H6PD
ENSBGRG00000020704	6.92e-08	0.630021	0.525	0.497	0.000138368	2	ENSBGRG00000020704
FHL1	1.99e-07	0.784875	0.47	0.47	0.000398591	2	FHL1
EDNRA	6.02e-07	0.6387	0.482	0.385	0.00120323	2	EDNRA
ENSBGRG000000149301	1.38e-06	0.39767	0.602	0.583	0.00275598	2	ENSBGRG00000014930
ENSBGRG00000005394	4.3e-06	0.568256	0.57	0.586	0.00860783	2	ENSBGRG00000005394
MMP19	6.32e-06	0.276053	0.457	0.396	0.0126314	2	MMP19
RGS42	2.11e-05	0.607311	0.55	0.548	0.0421623	2	RGS4
UAP11	2.71e-05	0.553606	0.604	0.68	0.0541848	2	UAP1
ACTA1	6.33e-05	0.25849	0.51	0.433	0.126582	2	ACTA1
A2M	0.00271571	0.855343	0.481	0.486	1	2	A2M
COL1A22	0	2.33654	0.911	0.562	0	3	COL1A2
MYH111	0	2.26159	0.85	0.622	0	3	MYH11
ENSBGRG000000055483	0	2.23363	0.919	0.6	0	3	ENSBGRG00000005548
COL3A12	0	2.12346	0.897	0.565	0	3	COL3A1
TPM22	0	2.09176	0.821	0.537	0	3	TPM2
MYLK2	0	2.0647	0.91	0.573	0	3	MYLK
PTN1	0	1.9571	0.912	0.598	0	3	PTN
TAGLN2	0	1.90986	0.927	0.669	0	3	TAGLN
UNC13C1	0	1.86965	0.813	0.614	0	3	UNC13C
ACTA22	0	1.85173	0.844	0.569	0	3	ACTA2
ACTG22	0	1.85162	0.742	0.548	0	3	ACTG2
SPARC1	0	1.82833	0.938	0.623	0	3	SPARC
FBLN11	0	1.79576	0.83	0.62	0	3	FBLN1
COL14A11	0	1.78874	0.898	0.646	0	3	COL14A1
OGN2	0	1.77258	0.753	0.527	0	3	OGN
DCN1	0	1.72628	0.882	0.719	0	3	DCN
LTBP42	0	1.7081	0.85	0.654	0	3	LTBP4
ENSBGRG000000039793	0	1.70455	0.94	0.715	0	3	ENSBGRG00000003979
GSN2	0	1.69445	0.911	0.685	0	3	GSN
LUM1	0	1.66561	0.868	0.575	0	3	LUM
COL12A12	0	1.58608	0.892	0.658	0	3	COL12A1
IGFBP52	0	1.58213	0.813	0.575	0	3	IGFBP5
SPON11	0	1.55856	0.726	0.474	0	3	SPON1
ENSBGRG00000020308	0	1.54412	0.668	0.467	0	3	ENSBGRG00000020308
WFDC12	0	1.49255	0.89	0.621	0	3	WFDC1
SERPING12	0	1.47922	0.811	0.548	0	3	SERPING1
ENSBGRG000000104812	0	1.47624	0.733	0.581	0	3	ENSBGRG00000010481
ENSBGRG000000040042	0	1.46584	0.943	0.703	0	3	ENSBGRG00000004004
SYNPO21	0	1.46325	0.754	0.53	0	3	SYNPO2
IGFBP63	0	1.42384	0.908	0.653	0	3	IGFBP6
COL6A12	0	1.39083	0.747	0.579	0	3	COL6A1
MGP2	0	1.37793	0.948	0.761	0	3	MGP
CPE2	0	1.3698	0.675	0.501	0	3	CPE
COL5A11	0	1.32338	0.773	0.556	0	3	COL5A1
SMOC21	0	1.32224	0.713	0.586	0	3	SMOC2
LAMA11	0	1.31844	0.887	0.61	0	3	LAMA1
MFAP42	0	1.31358	0.703	0.481	0	3	MFAP4
LTBP1	0	1.3095	0.838	0.555	0	3	LTBP1
PCDH7	0	1.28308	0.655	0.469	0	3	PCDH7
MFAP22	0	1.2737	0.674	0.538	0	3	MFAP2
ECM21	0	1.22827	0.692	0.471	0	3	ECM2
A2M1	0	1.1971	0.691	0.47	0	3	A2M
LMOD11	0	1.18505	0.686	0.473	0	3	LMOD1
ARHGAP281	0	1.17199	0.704	0.563	0	3	ARHGAP28
ENSBGRG000000202761	0	1.12961	0.639	0.447	0	3	ENSBGRG00000020276
FHL11	0	1.12569	0.664	0.455	0	3	FHL1
COL5A2	0	1.12144	0.729	0.572	0	3	COL5A2
ENSBGRG000000081931	0	1.11825	0.738	0.475	0	3	ENSBGRG00000008193
DES1	0	1.10083	0.681	0.45	0	3	DES
ENSBGRG00000017439	0	1.08704	0.723	0.558	0	3	ENSBGRG00000017439
MXRA81	0	1.05825	0.686	0.488	0	3	MXRA8
APOD1	0	1.05734	0.722	0.62	0	3	APOD
ENSBGRG000000023171	0	1.02179	0.781	0.554	0	3	ENSBGRG00000002317
NID11	0	1.006	0.687	0.575	0	3	NID1
EPHX11	0	0.955332	0.759	0.468	0	3	EPHX1
ENSBGRG000000144301	0	0.951329	0.858	0.583	0	3	ENSBGRG00000014430
LAMA2	0	0.928454	0.76	0.517	0	3	LAMA2
MMP23B2	0	0.926129	0.819	0.696	0	3	MMP23B
PRELP1	0	0.91746	0.721	0.495	0	3	PRELP
FAM114A11	0	0.894974	0.746	0.575	0	3	FAM114A1
COL6A2	0	0.893036	0.72	0.605	0	3	COL6A2
CST31	0	0.867597	0.912	0.83	0	3	CST3
TMEM472	0	0.862331	0.781	0.55	0	3	TMEM47
ENSBGRG000000178872	0	0.855434	0.795	0.603	0	3	ENSBGRG00000017887
PMP222	0	0.841631	0.814	0.585	0	3	PMP22
ASPN1	0	0.824924	0.677	0.486	0	3	ASPN
COL4A4	0	0.824637	0.75	0.56	0	3	COL4A4
SPARCL11	0	0.818962	0.91	0.659	0	3	SPARCL1
SYNM1	0	0.818513	0.786	0.559	0	3	SYNM
APOE2	0	0.777586	0.794	0.566	0	3	APOE
COCH	0	0.776571	0.706	0.499	0	3	COCH
SERPINE21	0	0.759934	0.782	0.56	0	3	SERPINE2
ENSBGRG000000004041	0	0.759668	0.921	0.661	0	3	ENSBGRG00000000404
ENSBGRG000000080412	0	0.723433	0.875	0.608	0	3	ENSBGRG00000008041
TIMP11	0	0.716021	0.946	0.743	0	3	TIMP1
PRKAR2B	0	0.715726	0.835	0.639	0	3	PRKAR2B
COLEC12	0	0.710819	0.701	0.577	0	3	COLEC12
ENSBGRG000000117522	0	0.697121	0.736	0.505	0	3	ENSBGRG00000011752
LAMC31	0	0.680474	0.699	0.533	0	3	LAMC3
CCN11	0	0.662893	0.899	0.651	0	3	CCN1
PLEKHH2	0	0.653095	0.818	0.532	0	3	PLEKHH2
ENSBGRG00000005040	0	0.652156	0.828	0.61	0	3	ENSBGRG00000005040
RBP42	0	0.645018	0.819	0.586	0	3	RBP4
COL4A11	0	0.642751	0.936	0.715	0	3	COL4A1
PDE5A	0	0.64258	0.961	0.82	0	3	PDE5A
ITGA11	0	0.615628	0.809	0.532	0	3	ITGA1
SFRP2	0	0.601086	0.658	0.456	0	3	SFRP2
ENSBGRG00000025207	0	0.587395	0.668	0.45	0	3	ENSBGRG00000025207
COL4A21	0	0.583051	0.916	0.574	0	3	COL4A2
GAS11	0	0.582358	0.676	0.504	0	3	GAS1
MYOC1	0	0.569525	0.792	0.651	0	3	MYOC
PRDX41	0	0.550022	0.826	0.636	0	3	PRDX4
GNG11	0	0.545908	0.821	0.581	0	3	GNG11
PTGES1	0	0.539562	0.781	0.368	0	3	PTGES
ENSBGRG000000260651	0	0.539206	0.783	0.591	0	3	ENSBGRG00000026065
FILIP11	0	0.526388	0.713	0.448	0	3	FILIP1
SMARCA12	0	0.515882	0.735	0.551	0	3	SMARCA1
ITIH5	0	0.49803	0.674	0.499	0	3	ITIH5
COL15A11	0	0.496681	0.804	0.542	0	3	COL15A1
ART3	0	0.491902	0.77	0.496	0	3	ART3
ENPP1	0	0.466199	0.765	0.503	0	3	ENPP1
NES2	0	0.460406	0.847	0.641	0	3	NES
GRIA4	0	0.454635	0.646	0.426	0	3	GRIA4
ADAMTS2	0	0.426382	0.677	0.55	0	3	ADAMTS2
COL4A3	0	0.412669	0.759	0.551	0	3	COL4A3
IGFBP71	0	0.404048	0.948	0.797	0	3	IGFBP7
RXFP11	0	0.403791	0.66	0.294	0	3	RXFP1
CKB1	0	0.402966	0.773	0.484	0	3	CKB
ENSBGRG000000108441	0	0.370535	0.678	0.473	0	3	ENSBGRG00000010844
TNC	0	0.361292	0.632	0.357	0	3	TNC
GRB14	0	0.352679	0.765	0.414	0	3	GRB14
LSAMP	0	0.3498	0.851	0.674	0	3	LSAMP
NCAM1	0	0.348653	0.706	0.605	0	3	NCAM1
ITGBL1	0	0.342554	0.742	0.373	0	3	ITGBL1
OMD	0	0.335031	0.719	0.548	0	3	OMD
ENSBGRG000000124961	0	0.319085	0.665	0.515	0	3	ENSBGRG00000012496
RRAS1	0	0.314407	0.761	0.542	0	3	RRAS
LY6E	0	0.291673	0.704	0.523	0	3	LY6E
LPL	0	0.279762	0.653	0.335	0	3	LPL
AOX1	0	0.279152	0.266	0.323	0	3	AOX1
NPY2	0	0.274044	0.658	0.51	0	3	NPY
LRRC2	0	0.253885	0.669	0.43	0	3	LRRC2
LAMB11	1.06e-300	0.943852	0.726	0.597	2.11e-297	3	LAMB1
COL16A11	1.07e-288	1.06476	0.682	0.553	2.14e-285	3	COL16A1
APP	3.28e-288	0.464595	0.785	0.612	6.55e-285	3	APP
SVEP1	1.16e-285	1.18679	0.598	0.319	2.32e-282	3	SVEP1
ENSBGRG00000017959	1.22e-278	0.451693	0.901	0.705	2.44e-275	3	ENSBGRG00000017959
ANO4	4.59e-275	0.437773	0.274	0.301	9.18e-272	3	ANO4
SLC30A3	1.42e-272	0.407149	0.625	0.469	2.84e-269	3	SLC30A3
CIB22	7.43e-272	0.360297	0.662	0.477	1.49e-268	3	CIB2
ENSBGRG000000191412	5.32e-266	1.02802	0.699	0.636	1.06e-262	3	ENSBGRG00000019141
LHX9	1.2e-265	0.651099	0.614	0.424	2.41e-262	3	LHX9
LRRC17	3.07e-251	0.738251	0.634	0.412	6.14e-248	3	LRRC17
SDC22	4.32e-250	0.370164	0.776	0.664	8.65e-247	3	SDC2
PRUNE2	3.52e-244	0.356231	0.691	0.586	7.03e-241	3	PRUNE2
ENSBGRG000000135601	2.54e-242	0.422769	0.935	0.817	5.08e-239	3	ENSBGRG00000013560
PLTP1	1.09e-234	0.962752	0.624	0.466	2.18e-231	3	PLTP
ENSBGRG000000185491	9.21e-226	0.310529	0.757	0.56	1.84e-222	3	ENSBGRG00000018549
UCHL12	3.92e-222	0.326496	0.706	0.551	7.83e-219	3	UCHL1
CXCL121	5.93e-209	0.705436	0.681	0.57	1.19e-205	3	CXCL12
ENSBGRG000000115922	7.09e-209	1.29739	0.679	0.636	1.42e-205	3	ENSBGRG00000011592
NMB2	1.73e-205	0.26622	0.323	0.434	3.46e-202	3	NMB
CCN31	1.11e-201	0.261009	0.71	0.594	2.22e-198	3	CCN3
STRA6	1.09e-197	0.374222	0.59	0.378	2.18e-194	3	STRA6
ENSBGRG00000017635	2.72e-191	0.54783	0.306	0.345	5.44e-188	3	ENSBGRG00000017635
NOVA12	3.16e-190	0.929207	0.652	0.538	6.33e-187	3	NOVA1
FILIP1L1	2.4e-189	0.554799	0.739	0.619	4.8e-186	3	FILIP1L
AEBP11	7.72e-189	0.943249	0.668	0.57	1.54e-185	3	AEBP1
B3GALT41	2.97e-180	0.374752	0.994	0.954	5.94e-177	3	B3GALT4
CYB5R3	1.28e-177	0.400098	0.714	0.536	2.57e-174	3	CYB5R3
MNS11	3.8e-176	0.678679	0.646	0.551	7.61e-173	3	MNS1
DPYSL3	6.08e-175	0.432132	0.634	0.505	1.22e-171	3	DPYSL3
CCDC801	1.59e-174	0.838833	0.582	0.378	3.18e-171	3	CCDC80
FN11	7.09e-173	0.750116	0.698	0.57	1.42e-169	3	FN1
PDGFRA	1.05e-172	1.22799	0.584	0.395	2.1e-169	3	PDGFRA
NEXN1	1.43e-171	0.879555	0.646	0.548	2.87e-168	3	NEXN
AR1	1.25e-164	1.04884	0.604	0.428	2.51e-161	3	AR
RABAC11	2.05e-161	0.310613	0.787	0.644	4.1e-158	3	RABAC1
NIBAN11	1.82e-160	0.653897	0.624	0.454	3.64e-157	3	NIBAN1
FNDC1	1.96e-153	0.61445	0.333	0.269	3.91e-150	3	FNDC1
ENSBGRG000000094452	6.4e-152	0.352829	0.931	0.845	1.28e-148	3	ENSBGRG00000009445
SLC16A7	8.47e-146	0.252039	0.584	0.413	1.69e-142	3	SLC16A7
ENSBGRG000000027172	1e-144	0.312563	0.697	0.546	2e-141	3	ENSBGRG00000002717
ENSBGRG000000145781	6.18e-143	0.288833	0.895	0.73	1.24e-139	3	ENSBGRG00000014578
CLEC11A2	1.21e-137	0.391702	0.625	0.518	2.41e-134	3	CLEC11A
MAP1A2	1.86e-137	0.700392	0.632	0.49	3.72e-134	3	MAP1A
CAPRIN2	5.5e-135	0.294232	0.64	0.513	1.1e-131	3	CAPRIN2
ENSBGRG000000207701	1.33e-134	0.333595	0.938	0.829	2.66e-131	3	ENSBGRG00000020770
PI15	2.02e-131	0.624395	0.582	0.433	4.05e-128	3	PI15
LMCD12	1.05e-130	0.408666	0.774	0.694	2.09e-127	3	LMCD1
CDCA7L2	1.81e-130	1.13437	0.587	0.466	3.61e-127	3	CDCA7L
RARRES1	8.46e-127	1.08137	0.547	0.364	1.69e-123	3	RARRES1
PCOLCE1	2.29e-126	1.0486	0.584	0.478	4.58e-123	3	PCOLCE
ENSBGRG000000026261	3.24e-125	0.287023	0.898	0.788	6.48e-122	3	ENSBGRG00000002626
COLEC111	1.22e-124	0.3014	0.992	0.952	2.43e-121	3	COLEC11
SFRP11	7.24e-118	0.296841	0.38	0.491	1.45e-114	3	SFRP1
FGL21	1.23e-117	0.459704	0.583	0.456	2.46e-114	3	FGL2
ENSBGRG000000212761	2.88e-110	1.19297	0.586	0.468	5.76e-107	3	ENSBGRG00000021276
IGFBP31	6.32e-107	1.3519	0.599	0.527	1.26e-103	3	IGFBP3
SMTN1	6.02e-101	0.580168	0.621	0.495	1.2e-97	3	SMTN
ENSBGRG000000038031	1.2e-98	0.297437	0.985	0.942	2.4e-95	3	ENSBGRG00000003803
VIPR22	6.06e-97	0.639753	0.619	0.551	1.21e-93	3	VIPR2
LGALS12	2.93e-91	0.382402	0.757	0.739	5.86e-88	3	LGALS1
MACROH2A21	7.63e-91	0.461123	0.609	0.499	1.53e-87	3	MACROH2A2
NMNAT32	2.51e-88	0.385715	0.71	0.618	5.03e-85	3	NMNAT3
TENM2	1e-85	0.459508	0.362	0.34	2e-82	3	TENM2
PCDH91	1.8e-85	0.448177	0.638	0.589	3.61e-82	3	PCDH9
SIL1	1.39e-80	0.290472	0.525	0.376	2.78e-77	3	SIL1
ENSBGRG00000006024	4.75e-80	0.302314	0.618	0.529	9.49e-77	3	ENSBGRG00000006024
SMOC11	9.48e-80	0.559721	0.551	0.425	1.9e-76	3	SMOC1
KDELR3	2.36e-78	0.463667	0.602	0.521	4.73e-75	3	KDELR3
CTSB1	1.58e-74	0.57999	0.607	0.513	3.16e-71	3	CTSB
NEO1	4.01e-70	0.322065	0.557	0.465	8.02e-67	3	NEO1
ENSBGRG000000043061	1.13e-67	0.28922	0.65	0.54	2.27e-64	3	ENSBGRG00000004306
IGSF10	1.84e-67	0.613503	0.522	0.262	3.68e-64	3	IGSF10
FBN1	5.56e-67	0.654994	0.595	0.497	1.11e-63	3	FBN1
GSTM31	5.97e-67	0.360893	0.618	0.539	1.19e-63	3	GSTM3
MATN2	9.08e-67	0.573971	0.61	0.57	1.82e-63	3	MATN2
CNN11	1.67e-66	1.06991	0.555	0.455	3.34e-63	3	CNN1
ZNHIT6	2.46e-66	0.829093	0.635	0.572	4.91e-63	3	ZNHIT6
CRYM	1.35e-65	0.479761	0.347	0.338	2.71e-62	3	CRYM
FOXP22	1.91e-65	0.537777	0.567	0.515	3.82e-62	3	FOXP2
IQCA1	5.81e-65	0.300724	0.573	0.515	1.16e-61	3	IQCA1
IGFBP4	2.97e-61	0.37975	0.64	0.549	5.95e-58	3	IGFBP4
DCLK11	3.99e-60	1.11753	0.541	0.473	7.97e-57	3	DCLK1
SCARA5	1.42e-58	0.260028	0.352	0.306	2.85e-55	3	SCARA5
PLOD21	1.77e-57	0.272675	0.403	0.449	3.54e-54	3	PLOD2
ENSBGRG00000016429	2.87e-57	0.64348	0.601	0.527	5.73e-54	3	ENSBGRG00000016429
FHL22	3.53e-54	0.669998	0.584	0.53	7.06e-51	3	FHL2
ARFGAP3	3.19e-53	0.339315	0.618	0.541	6.38e-50	3	ARFGAP3
MFAP5	4.82e-49	0.262125	0.364	0.402	9.63e-46	3	MFAP5
PDGFRB2	5.84e-42	0.435455	0.586	0.548	1.17e-38	3	PDGFRB
IGF1	2.94e-40	0.505769	0.539	0.446	5.88e-37	3	IGF1
ENSBGRG000000142281	3.06e-39	0.709594	0.591	0.585	6.12e-36	3	ENSBGRG00000014228
COL24A1	3.73e-39	0.628494	0.421	0.488	7.45e-36	3	COL24A1
CBLN2	1.42e-37	0.356919	0.4	0.395	2.84e-34	3	CBLN2
CPXM1	5.61e-36	0.618164	0.538	0.443	1.12e-32	3	CPXM1
LOX	1.04e-35	0.803196	0.535	0.493	2.08e-32	3	LOX
SSC5D	2.95e-31	0.591822	0.446	0.554	5.91e-28	3	SSC5D
ENSBGRG000000165722	6.18e-29	0.472915	0.58	0.572	1.24e-25	3	ENSBGRG00000016572
NRP2	4.11e-28	0.604023	0.561	0.533	8.22e-25	3	NRP2
IFI61	1.09e-26	0.337957	0.55	0.457	2.17e-23	3	IFI6
BRCA2	1.01e-25	0.255866	0.602	0.531	2.02e-22	3	BRCA2
PTGFR	1.39e-24	0.275729	0.414	0.322	2.77e-21	3	PTGFR
ENSBGRG00000005830	1.64e-24	0.355994	0.576	0.504	3.27e-21	3	ENSBGRG00000005830
KCNH2	2.93e-23	0.272804	0.388	0.336	5.86e-20	3	KCNH2
SFRP4	7.86e-22	0.272148	0.526	0.454	1.57e-18	3	SFRP4
NRG2	2.33e-20	0.267686	0.54	0.5	4.65e-17	3	NRG2
MYOCD2	5.26e-18	0.711035	0.431	0.447	1.05e-14	3	MYOCD
EDNRA1	6.4e-18	0.548893	0.487	0.385	1.28e-14	3	EDNRA
SEMA3C	1.09e-16	0.347155	0.522	0.512	2.19e-13	3	SEMA3C
SELENBP11	3.75e-15	0.319917	0.55	0.508	7.5e-12	3	SELENBP1
RSPO3	4.64e-14	0.740433	0.48	0.319	9.27e-11	3	RSPO3
COL4A61	4.78e-12	0.50993	0.42	0.361	9.56e-09	3	COL4A6
INHBA1	6.37e-11	0.496335	0.51	0.447	1.27e-07	3	INHBA
PPP1R14A1	6.69e-11	0.341193	0.565	0.55	1.34e-07	3	PPP1R14A
SYT11	4.97e-10	0.88463	0.496	0.444	9.94e-07	3	SYT1
SERPINF1	7.46e-10	0.277481	0.455	0.311	1.49e-06	3	SERPINF1
NUPR11	1.95e-08	0.364046	0.501	0.465	3.89e-05	3	NUPR1
GPC3	2.79e-08	0.484589	0.518	0.473	5.58e-05	3	GPC3
TTC27	1.19e-07	0.567504	0.442	0.445	0.00023878	3	TTC27
ARHGAP20	4.64e-06	0.416323	0.508	0.469	0.00927021	3	ARHGAP20
WNK3	0.000273215	0.28298	0.475	0.362	0.546431	3	WNK3
SCUBE2	0.000689883	0.581332	0.423	0.336	1	3	SCUBE2
SLIT31	0.000950438	0.48832	0.472	0.416	1	3	SLIT3
RGS1	0	3.00479	0.853	0.733	0	4	RGS1
ENSBGRG00000004074	0	2.93237	0.727	0.589	0	4	ENSBGRG00000004074
ENSBGRG00000010946	0	2.82295	0.806	0.69	0	4	ENSBGRG00000010946
NR4A2	0	2.71027	0.864	0.672	0	4	NR4A2
ENSBGRG00000018664	0	2.56794	0.817	0.741	0	4	ENSBGRG00000018664
ENSBGRG00000014009	0	2.53508	0.758	0.643	0	4	ENSBGRG00000014009
CXCR4	0	2.53156	0.858	0.725	0	4	CXCR4
CCL5	0	2.42771	0.8	0.743	0	4	CCL5
CD69	0	2.29107	0.628	0.442	0	4	CD69
ENSBGRG00000018454	0	2.26936	0.769	0.664	0	4	ENSBGRG00000018454
ENSBGRG00000020643	0	2.26525	0.73	0.6	0	4	ENSBGRG00000020643
ARHGDIB	0	2.16533	0.798	0.581	0	4	ARHGDIB
LTB	0	2.12688	0.686	0.632	0	4	LTB
FYB1	0	2.10597	0.85	0.649	0	4	FYB1
STK17B	0	2.10183	0.836	0.636	0	4	STK17B
CORO1A	0	2.09486	0.802	0.71	0	4	CORO1A
PTPRC	0	2.07375	0.849	0.721	0	4	PTPRC
NKG7	0	2.04348	0.752	0.692	0	4	NKG7
CD84	0	1.99883	0.64	0.389	0	4	CD84
ENSBGRG00000018510	0	1.99206	0.726	0.621	0	4	ENSBGRG00000018510
LCP1	0	1.98729	0.87	0.721	0	4	LCP1
WAS	0	1.91181	0.74	0.704	0	4	WAS
ENSBGRG00000024149	0	1.88756	0.845	0.592	0	4	ENSBGRG00000024149
IL7R	0	1.87788	0.833	0.728	0	4	IL7R
RUNX3	0	1.87509	0.841	0.759	0	4	RUNX3
TAGAP	0	1.87273	0.81	0.638	0	4	TAGAP
TRDC	0	1.87231	0.619	0.486	0	4	TRDC
GIMAP8	0	1.81697	0.748	0.546	0	4	GIMAP8
STK17A	0	1.78719	0.919	0.671	0	4	STK17A
CST7	0	1.76328	0.804	0.671	0	4	CST7
KLF6	0	1.75605	0.916	0.729	0	4	KLF6
ARAP2	0	1.73596	0.851	0.624	0	4	ARAP2
ENSBGRG00000024123	0	1.73266	0.77	0.666	0	4	ENSBGRG00000024123
ENSBGRG00000004851	0	1.72082	0.77	0.697	0	4	ENSBGRG00000004851
ENSBGRG00000008096	0	1.7085	0.719	0.672	0	4	ENSBGRG00000008096
ENSBGRG00000009649	0	1.67942	0.86	0.637	0	4	ENSBGRG00000009649
ENSBGRG00000007497	0	1.67941	0.645	0.56	0	4	ENSBGRG00000007497
SAMD9	0	1.67071	0.673	0.512	0	4	SAMD9
IFNG	0	1.62399	0.628	0.462	0	4	IFNG
ENSBGRG00000007369	0	1.61415	0.815	0.75	0	4	ENSBGRG00000007369
GMFG	0	1.59985	0.742	0.65	0	4	GMFG
ENSBGRG00000015599	0	1.59823	0.651	0.605	0	4	ENSBGRG00000015599
ENSBGRG00000020563	0	1.58671	0.676	0.614	0	4	ENSBGRG00000020563
IL2RB	0	1.55897	0.733	0.526	0	4	IL2RB
ITGB2	0	1.53218	0.717	0.554	0	4	ITGB2
CD44	0	1.50582	0.829	0.664	0	4	CD44
ENSBGRG00000018419	0	1.48523	0.711	0.536	0	4	ENSBGRG00000018419
CD48	0	1.47426	0.781	0.673	0	4	CD48
ENSBGRG00000020923	0	1.44769	0.622	0.489	0	4	ENSBGRG00000020923
CD96	0	1.42075	0.753	0.706	0	4	CD96
ITGA41	0	1.4039	0.64	0.52	0	4	ITGA4
EVI2B	0	1.39785	0.762	0.648	0	4	EVI2B
LAPTM5	0	1.38337	0.881	0.787	0	4	LAPTM5
ENSBGRG00000021957	0	1.3744	0.828	0.618	0	4	ENSBGRG00000021957
KLRK1	0	1.35592	0.752	0.591	0	4	KLRK1
ENSBGRG00000012118	0	1.35523	0.709	0.483	0	4	ENSBGRG00000012118
HCST	0	1.35239	0.709	0.685	0	4	HCST
CRTAM	0	1.28326	0.765	0.576	0	4	CRTAM
NUCB2	0	1.28315	0.816	0.653	0	4	NUCB2
GPR183	0	1.24922	0.791	0.678	0	4	GPR183
S100A41	0	1.2242	0.796	0.599	0	4	S100A4
EZR	0	1.214	0.952	0.875	0	4	EZR
FASLG	0	1.18233	0.745	0.653	0	4	FASLG
ENSBGRG00000026076	0	1.16034	0.744	0.65	0	4	ENSBGRG00000026076
ENSBGRG00000016675	0	1.14487	0.771	0.551	0	4	ENSBGRG00000016675
NCR3	0	1.13802	0.837	0.655	0	4	NCR3
SRGN	0	1.1345	0.795	0.557	0	4	SRGN
CD3D	0	1.12963	0.806	0.729	0	4	CD3D
ITGAL	0	1.12312	0.755	0.606	0	4	ITGAL
ENSBGRG00000009350	0	1.11964	0.743	0.64	0	4	ENSBGRG00000009350
SAMHD1	0	1.11715	0.786	0.611	0	4	SAMHD1
ENSBGRG00000002922	0	1.11249	0.759	0.733	0	4	ENSBGRG00000002922
CD53	0	1.06603	0.72	0.698	0	4	CD53
ENSBGRG000000076401	0	1.05593	0.873	0.707	0	4	ENSBGRG00000007640
ENSBGRG00000004829	0	1.04722	0.797	0.62	0	4	ENSBGRG00000004829
ENSBGRG00000007281	0	1.03926	0.762	0.663	0	4	ENSBGRG00000007281
ENSBGRG00000021968	0	1.03641	0.878	0.763	0	4	ENSBGRG00000021968
ENSBGRG00000021991	0	1.03618	0.745	0.601	0	4	ENSBGRG00000021991
TNFAIP3	0	1.03147	0.739	0.558	0	4	TNFAIP3
S100A10	0	0.985786	0.905	0.768	0	4	S100A10
PTPRE	0	0.956707	0.773	0.666	0	4	PTPRE
ENSBGRG00000019588	0	0.918196	0.749	0.621	0	4	ENSBGRG00000019588
CXCR6	0	0.916131	0.723	0.627	0	4	CXCR6
EMB	0	0.9121	0.602	0.331	0	4	EMB
CYTIP	0	0.901775	0.724	0.687	0	4	CYTIP
PSMB8	0	0.88121	0.79	0.621	0	4	PSMB8
ENSBGRG00000012266	0	0.871528	0.62	0.495	0	4	ENSBGRG00000012266
TXK	0	0.864932	0.599	0.409	0	4	TXK
IGHM	0	0.84813	0.752	0.732	0	4	IGHM
RGCC	0	0.843203	0.709	0.548	0	4	RGCC
ZNF296	0	0.830512	0.639	0.564	0	4	ZNF296
REL	0	0.828165	0.767	0.526	0	4	REL
THEMIS	0	0.814049	0.684	0.488	0	4	THEMIS
BICDL1	0	0.802103	0.611	0.506	0	4	BICDL1
TNFSF10	0	0.798472	0.802	0.535	0	4	TNFSF10
NFKBID	0	0.784901	0.69	0.524	0	4	NFKBID
LFNG	0	0.777163	0.786	0.684	0	4	LFNG
IFIH1	0	0.774601	0.807	0.644	0	4	IFIH1
GZMM	0	0.756034	0.736	0.609	0	4	GZMM
DPP4	0	0.751955	0.713	0.57	0	4	DPP4
PDE4B	0	0.719128	0.778	0.568	0	4	PDE4B
ICOS	0	0.705798	0.765	0.7	0	4	ICOS
TESC	0	0.6982	0.835	0.698	0	4	TESC
NR4A31	0	0.685513	0.773	0.607	0	4	NR4A3
NIBAN12	0	0.66804	0.747	0.445	0	4	NIBAN1
BANK1	0	0.651982	0.644	0.47	0	4	BANK1
DUSP2	0	0.636913	0.722	0.628	0	4	DUSP2
MYO1G	0	0.633517	0.633	0.565	0	4	MYO1G
ARHGAP30	0	0.629076	0.67	0.611	0	4	ARHGAP30
SPEF2	0	0.583361	0.688	0.648	0	4	SPEF2
TGIF1	0	0.578138	0.785	0.554	0	4	TGIF1
CD40LG	0	0.548359	0.714	0.574	0	4	CD40LG
CRABP1	0	0.547898	0.623	0.426	0	4	CRABP1
IQGAP2	0	0.541429	0.767	0.619	0	4	IQGAP2
ENSBGRG000000123361	0	0.533989	0.723	0.6	0	4	ENSBGRG00000012336
ENSBGRG00000011058	0	0.525902	0.766	0.683	0	4	ENSBGRG00000011058
BIRC3	0	0.519318	0.666	0.43	0	4	BIRC3
ENSBGRG00000021352	0	0.508049	0.729	0.647	0	4	ENSBGRG00000021352
ENSBGRG00000005455	0	0.494495	0.792	0.784	0	4	ENSBGRG00000005455
NFKB1	0	0.470112	0.794	0.587	0	4	NFKB1
CD247	0	0.436314	0.697	0.512	0	4	CD247
ENSBGRG00000007375	0	0.391772	0.841	0.768	0	4	ENSBGRG00000007375
CTSC1	0	0.379508	0.758	0.588	0	4	CTSC
SNX10	0	0.377758	0.637	0.505	0	4	SNX10
LCA5L	0	0.3678	0.564	0.357	0	4	LCA5L
ENSBGRG00000012245	0	0.347194	0.652	0.435	0	4	ENSBGRG00000012245
ENSBGRG00000016711	0	0.326368	0.698	0.524	0	4	ENSBGRG00000016711
SLA	0	0.310601	0.735	0.602	0	4	SLA
TNFRSF9	0	0.278199	0.672	0.517	0	4	TNFRSF9
SEC14L1	0	0.275683	0.775	0.566	0	4	SEC14L1
IL1RL1	0	0.265697	0.678	0.425	0	4	IL1RL1
PLEK	0	0.26181	0.698	0.59	0	4	PLEK
PFN1	4.89e-303	1.16794	0.854	0.754	9.77e-300	4	PFN1
TIPARP	4.66e-290	1.04712	0.888	0.727	9.33e-287	4	TIPARP
WARS1	1.96e-280	0.368287	0.668	0.542	3.91e-277	4	WARS1
LY6E1	4.6e-278	0.862916	0.637	0.529	9.19e-275	4	LY6E
TAP1	3.66e-271	0.40647	0.67	0.55	7.33e-268	4	TAP1
TNF	1.05e-269	1.09968	0.617	0.61	2.11e-266	4	TNF
TOR3A	3.76e-269	0.30742	0.644	0.502	7.53e-266	4	TOR3A
ATAD2	7.17e-267	0.320022	0.688	0.53	1.43e-263	4	ATAD2
ENSBGRG00000002914	8.92e-266	0.915044	0.631	0.577	1.78e-262	4	ENSBGRG00000002914
PARVG	2.97e-264	0.589325	0.634	0.635	5.94e-261	4	PARVG
ENSBGRG00000022760	7.21e-264	0.385861	0.58	0.415	1.44e-260	4	ENSBGRG00000022760
ST8SIA4	1.9e-253	1.32427	0.617	0.519	3.8e-250	4	ST8SIA4
GPR171	4.85e-252	1.27271	0.582	0.466	9.71e-249	4	GPR171
PLAC8	2.2e-244	0.83151	0.711	0.621	4.39e-241	4	PLAC8
SLAMF7	2.1e-234	0.93555	0.629	0.656	4.19e-231	4	SLAMF7
GZMK	2.71e-234	1.08058	0.58	0.52	5.43e-231	4	GZMK
ENSBGRG00000018485	3.16e-232	1.52807	0.587	0.532	6.31e-229	4	ENSBGRG00000018485
CSRNP12	3.13e-228	0.842025	0.8	0.608	6.26e-225	4	CSRNP1
TBX21	1.17e-224	0.261755	0.557	0.445	2.33e-221	4	TBX21
CAPG	2.59e-221	0.327028	0.652	0.544	5.19e-218	4	CAPG
ISG15	3.01e-220	0.939582	0.744	0.582	6.01e-217	4	ISG15
PPIF	1.58e-218	0.522633	0.702	0.645	3.15e-215	4	PPIF
CYBA	8.01e-214	0.468704	0.664	0.547	1.6e-210	4	CYBA
TRAF3IP3	9.09e-211	1.14248	0.563	0.443	1.82e-207	4	TRAF3IP3
SAMSN1	4.13e-209	0.977169	0.608	0.558	8.27e-206	4	SAMSN1
H2AZ2	1.27e-197	0.543718	0.875	0.826	2.53e-194	4	H2AZ2
SMC4	4.53e-194	0.575407	0.733	0.636	9.05e-191	4	SMC4
GPX1	3.88e-193	0.551087	0.867	0.77	7.76e-190	4	GPX1
ENSBGRG00000021140	1e-192	1.76028	0.554	0.474	2.01e-189	4	ENSBGRG00000021140
ENSBGRG00000017711	1.55e-183	1.76858	0.564	0.5	3.11e-180	4	ENSBGRG00000017711
ENSBGRG00000006053	1.05e-181	1.4868	0.528	0.304	2.1e-178	4	ENSBGRG00000006053
ENSBGRG00000020984	3.71e-181	0.831129	0.56	0.499	7.42e-178	4	ENSBGRG00000020984
UTRN	3.69e-179	0.467101	0.879	0.711	7.38e-176	4	UTRN
GPR18	1.17e-173	0.849881	0.517	0.314	2.34e-170	4	GPR18
BAZ1A	1.38e-172	0.31929	0.825	0.717	2.77e-169	4	BAZ1A
PTPN6	2.88e-172	0.621401	0.539	0.446	5.76e-169	4	PTPN6
GIMAP1	1.22e-170	1.64433	0.59	0.592	2.44e-167	4	GIMAP1
LPAR6	1.31e-167	0.921463	0.632	0.521	2.62e-164	4	LPAR6
JPT1	4.95e-158	0.580469	0.828	0.737	9.91e-155	4	JPT1
ATP1B1	9.97e-157	0.319387	0.789	0.688	1.99e-153	4	ATP1B1
P2RY10	3.88e-154	0.55719	0.575	0.583	7.77e-151	4	P2RY10
ENSBGRG000000009442	1.77e-153	0.783835	0.841	0.774	3.55e-150	4	ENSBGRG00000000944
ENSBGRG00000005138	5.49e-153	0.270375	0.497	0.27	1.1e-149	4	ENSBGRG00000005138
U3.36	3.51e-150	0.672142	0.696	0.656	7.01e-147	4	U3.36
STX11	1.17e-149	0.259309	0.572	0.478	2.35e-146	4	STX11
ADRB2	8.7e-147	0.347864	0.567	0.474	1.74e-143	4	ADRB2
PDE3B	2.33e-144	1.66934	0.577	0.54	4.65e-141	4	PDE3B
HMGB2	3.88e-143	0.575819	0.801	0.722	7.77e-140	4	HMGB2
CLNK	5.16e-143	0.517486	0.56	0.522	1.03e-139	4	CLNK
PARP14	9.41e-138	0.490912	0.604	0.504	1.88e-134	4	PARP14
IFI44L	3.96e-135	0.679713	0.53	0.403	7.92e-132	4	IFI44L
ENSBGRG00000014108	1.71e-131	0.985071	0.595	0.67	3.42e-128	4	ENSBGRG00000014108
PRR5	8.59e-131	0.366648	0.695	0.62	1.72e-127	4	PRR5
SCARNA2	2.04e-124	0.301605	0.691	0.701	4.08e-121	4	SCARNA2
NCALD1	2.62e-121	0.516601	0.549	0.483	5.24e-118	4	NCALD
ENSBGRG00000026014	9.12e-119	0.317285	0.567	0.616	1.82e-115	4	ENSBGRG00000026014
ST3GAL4	7.98e-117	0.381651	0.607	0.496	1.6e-113	4	ST3GAL4
ENSBGRG000000120182	1.19e-115	0.518232	0.959	0.917	2.39e-112	4	ENSBGRG00000012018
STAP1	5.55e-114	0.301527	0.453	0.227	1.11e-110	4	STAP1
SC5D	9.1e-112	0.624507	0.735	0.71	1.82e-108	4	SC5D
EPSTI1	1.01e-110	0.609469	0.582	0.531	2.03e-107	4	EPSTI1
ENSBGRG00000021181	4.11e-105	1.08658	0.61	0.589	8.22e-102	4	ENSBGRG00000021181
MDFIC	4.63e-103	0.651606	0.668	0.623	9.27e-100	4	MDFIC
ENO1	5.32e-103	0.269305	0.788	0.738	1.06e-99	4	ENO1
ENSBGRG000000096801	7.37e-103	0.486902	0.946	0.921	1.47e-99	4	ENSBGRG00000009680
ENSBGRG00000018232	5.91e-97	0.397635	0.502	0.365	1.18e-93	4	ENSBGRG00000018232
CDKN2C	4.2e-91	0.380205	0.377	0.534	8.41e-88	4	CDKN2C
PAF1	4.22e-91	0.377567	0.731	0.616	8.44e-88	4	PAF1
FAM162A	7.24e-89	0.574153	0.575	0.488	1.45e-85	4	FAM162A
GPR174	2.95e-88	0.901385	0.51	0.437	5.91e-85	4	GPR174
ENSBGRG000000230741	5.39e-82	0.411179	0.944	0.928	1.08e-78	4	ENSBGRG00000023074
LMLN1	4.29e-81	0.303029	0.96	0.949	8.57e-78	4	LMLN
SH2D1A	1.77e-72	0.458942	0.527	0.508	3.55e-69	4	SH2D1A
CCNL11	5.17e-71	0.629697	0.913	0.83	1.03e-67	4	CCNL1
H2AC201	5.32e-71	0.723985	0.71	0.691	1.06e-67	4	H2AC20
UBB2	1.49e-70	0.35199	0.98	0.979	2.98e-67	4	UBB
HMGCR	2.43e-67	0.326923	0.712	0.647	4.85e-64	4	HMGCR
ENSBGRG000000233391	3.42e-67	0.511915	0.837	0.753	6.84e-64	4	ENSBGRG00000023339
ENSBGRG00000021010	7.07e-67	0.562428	0.453	0.378	1.41e-63	4	ENSBGRG00000021010
ZNF394	4.62e-63	0.402879	0.605	0.59	9.25e-60	4	ZNF394
ARHGAP18	1.78e-62	0.273177	0.581	0.554	3.56e-59	4	ARHGAP18
GBP2	3.47e-59	0.507399	0.543	0.488	6.94e-56	4	GBP2
ENSBGRG000000211721	4.52e-59	0.345397	0.953	0.957	9.03e-56	4	ENSBGRG00000021172
H2AW	3.52e-57	0.281934	0.638	0.624	7.03e-54	4	H2AW
AKAP5	1.28e-56	0.471668	0.475	0.4	2.57e-53	4	AKAP5
ZFAND2A	2.97e-56	0.33767	0.351	0.475	5.94e-53	4	ZFAND2A
SDE2	1.58e-51	0.392266	0.686	0.605	3.17e-48	4	SDE2
AKIRIN2	1.41e-49	0.282547	0.686	0.621	2.81e-46	4	AKIRIN2
ENSBGRG000000013182	2.19e-48	0.511687	0.919	0.887	4.38e-45	4	ENSBGRG00000001318
ENSBGRG000000158561	2.31e-48	0.295363	0.944	0.93	4.62e-45	4	ENSBGRG00000015856
ENSBGRG00000001042	2.25e-45	0.436275	0.861	0.828	4.5e-42	4	ENSBGRG00000001042
BFSP2	3.82e-43	0.340404	0.333	0.349	7.64e-40	4	BFSP2
JMJD1C1	1.29e-41	0.406684	0.874	0.76	2.57e-38	4	JMJD1C
ENSBGRG00000021461	1.77e-41	0.250102	0.485	0.567	3.53e-38	4	ENSBGRG00000021461
SQSTM1	7.35e-39	0.336225	0.868	0.818	1.47e-35	4	SQSTM1
TENT5A3	5.01e-38	0.359565	0.544	0.709	1e-34	4	TENT5A
SLAMF6	4.38e-37	1.4018	0.488	0.468	8.75e-34	4	SLAMF6
ENSBGRG00000012748	1.42e-36	0.531152	0.456	0.565	2.84e-33	4	ENSBGRG00000012748
ENSBGRG00000020589	4.16e-36	0.374877	0.43	0.235	8.33e-33	4	ENSBGRG00000020589
ZFAND51	7.94e-35	0.647045	0.842	0.794	1.59e-31	4	ZFAND5
ADAP1	1.2e-34	0.434427	0.477	0.489	2.4e-31	4	ADAP1
U12.21	8.78e-34	0.605272	0.585	0.629	1.76e-30	4	U12.2
ENSBGRG000000022721	5.26e-33	0.417679	0.877	0.875	1.05e-29	4	ENSBGRG00000002272
CALR1	1.21e-31	0.322579	0.887	0.837	2.43e-28	4	CALR
SLC1A51	4.49e-30	0.546475	0.666	0.648	8.99e-27	4	SLC1A5
ENSBGRG000000173491	2.68e-29	0.352646	0.913	0.878	5.35e-26	4	ENSBGRG00000017349
ENSBGRG00000019867	3.02e-27	0.7184	0.51	0.5	6.03e-24	4	ENSBGRG00000019867
USPL11	5.42e-26	0.347752	0.634	0.602	1.08e-22	4	USPL1
MATK	2.41e-25	1.1529	0.444	0.319	4.81e-22	4	MATK
CYP51A1	2.93e-25	0.511679	0.708	0.714	5.86e-22	4	CYP51A1
BRCA21	1.97e-22	0.470028	0.443	0.544	3.95e-19	4	BRCA2
H-FABP	5.41e-22	0.685312	0.492	0.473	1.08e-18	4	H-FABP
ENSBGRG00000021258	1.41e-21	0.759945	0.4	0.227	2.83e-18	4	ENSBGRG00000021258
RAB11FIP1	1.77e-20	0.403115	0.503	0.505	3.54e-17	4	RAB11FIP1
DTNB	2.74e-13	0.41274	0.474	0.47	5.47e-10	4	DTNB
CACYBP	7.1e-13	0.760678	0.627	0.674	1.42e-09	4	CACYBP
ENSBGRG00000021591	9.19e-13	0.31205	0.468	0.446	1.84e-09	4	ENSBGRG00000021591
EOMES	2.79e-09	0.785944	0.484	0.51	5.57e-06	4	EOMES
H1-4	3.57e-08	0.540921	0.694	0.719	7.15e-05	4	H1-4
TNFSF14	1.78e-07	0.886288	0.459	0.461	0.000356404	4	TNFSF14
SH2D1B	3.92e-05	0.31106	0.372	0.138	0.0783868	4	SH2D1B
MRPL18	4.69e-05	0.664733	0.526	0.632	0.093818	4	MRPL18
ENSBGRG00000004815	0.000346935	0.943883	0.431	0.404	0.69387	4	ENSBGRG00000004815
ENSBGRG00000007724	0.00109272	1.59459	0.469	0.527	1	4	ENSBGRG00000007724
CCL21	0	4.7066	0.66	0.507	0	5	CCL21
MMRN1	0	4.27633	0.85	0.623	0	5	MMRN1
PKHD1L1	0	3.39049	0.889	0.616	0	5	PKHD1L1
AKAP121	0	3.06989	0.827	0.605	0	5	AKAP12
ENSBGRG00000006302	0	3.01985	0.812	0.609	0	5	ENSBGRG00000006302
GAS6	0	2.88024	0.858	0.565	0	5	GAS6
STAB1	0	2.76935	0.8	0.548	0	5	STAB1
RELN	0	2.60025	0.848	0.623	0	5	RELN
FABP5	0	2.42895	0.774	0.535	0	5	FABP5
PROX1	0	2.30962	0.807	0.538	0	5	PROX1
ENSBGRG00000025875	0	2.2784	0.92	0.628	0	5	ENSBGRG00000025875
CAVIN2	0	2.14802	0.742	0.588	0	5	CAVIN2
ADGRF5	0	2.08828	0.816	0.438	0	5	ADGRF5
PTN2	0	2.06916	0.851	0.604	0	5	PTN
GPM6A	0	2.06532	0.728	0.55	0	5	GPM6A
SPTBN1	0	2.05723	0.941	0.75	0	5	SPTBN1
PDE5A1	0	2.00265	0.939	0.823	0	5	PDE5A
PARD6G	0	1.94781	0.625	0.538	0	5	PARD6G
F8	0	1.94195	0.672	0.535	0	5	F8
PECAM1	0	1.88235	0.812	0.584	0	5	PECAM1
KANK3	0	1.81124	0.758	0.574	0	5	KANK3
ENSBGRG000000265831	0	1.77866	0.778	0.675	0	5	ENSBGRG00000026583
ENSBGRG000000058301	0	1.77786	0.781	0.489	0	5	ENSBGRG00000005830
ANGPT2	0	1.74103	0.758	0.512	0	5	ANGPT2
ENSBGRG00000025660	0	1.73871	0.862	0.585	0	5	ENSBGRG00000025660
TCN2	0	1.71163	0.741	0.512	0	5	TCN2
LAMA41	0	1.69235	0.775	0.483	0	5	LAMA4
SEMA3D	0	1.67962	0.709	0.596	0	5	SEMA3D
ENSBGRG00000006411	0	1.66893	0.772	0.606	0	5	ENSBGRG00000006411
LMO2	0	1.63341	0.789	0.603	0	5	LMO2
ABI3BP	0	1.58291	0.781	0.481	0	5	ABI3BP
ARL4A1	0	1.57126	0.957	0.848	0	5	ARL4A
ENSBGRG00000021746	0	1.50984	0.751	0.591	0	5	ENSBGRG00000021746
RAMP2	0	1.48235	0.823	0.656	0	5	RAMP2
CCL26	0	1.47493	0.682	0.603	0	5	CCL26
SBSPON	0	1.46925	0.789	0.657	0	5	SBSPON
NRP21	0	1.45933	0.768	0.518	0	5	NRP2
IGFBP41	0	1.44835	0.796	0.538	0	5	IGFBP4
S100A16	0	1.43906	0.811	0.63	0	5	S100A16
MDFIC1	0	1.43793	0.784	0.615	0	5	MDFIC
CCK	0	1.37963	0.726	0.622	0	5	CCK
SCN3A	0	1.3294	0.714	0.509	0	5	SCN3A
KLHL4	0	1.30389	0.726	0.565	0	5	KLHL4
IGF11	0	1.28588	0.641	0.439	0	5	IGF1
FBLN2	0	1.27747	0.749	0.534	0	5	FBLN2
ENSBGRG00000003951	0	1.25569	0.677	0.431	0	5	ENSBGRG00000003951
ENSBGRG000000036421	0	1.24628	0.739	0.609	0	5	ENSBGRG00000003642
HOXA6	0	1.24324	0.586	0.371	0	5	HOXA6
PDLIM4	0	1.20794	0.739	0.481	0	5	PDLIM4
SGK11	0	1.19668	0.872	0.714	0	5	SGK1
RAB11FIP11	0	1.17505	0.607	0.497	0	5	RAB11FIP1
CTNNAL1	0	1.16011	0.786	0.617	0	5	CTNNAL1
DUSP11	0	1.15636	0.929	0.792	0	5	DUSP1
ENSBGRG000000112541	0	1.0762	0.835	0.666	0	5	ENSBGRG00000011254
ENSBGRG00000026016	0	1.07389	0.652	0.528	0	5	ENSBGRG00000026016
ROBO4	0	1.06176	0.729	0.435	0	5	ROBO4
ENSBGRG00000006647	0	1.02511	0.681	0.605	0	5	ENSBGRG00000006647
GJA1	0	1.01432	0.654	0.472	0	5	GJA1
FLT4	0	0.952683	0.696	0.595	0	5	FLT4
MYCT1	0	0.868444	0.675	0.431	0	5	MYCT1
SLCO2A1	0	0.842238	0.745	0.574	0	5	SLCO2A1
ACKR4	0	0.831968	0.736	0.572	0	5	ACKR4
PPM1N2	0	0.810585	0.82	0.723	0	5	PPM1N
COL5A31	0	0.805447	0.728	0.562	0	5	COL5A3
PDE2A	0	0.781717	0.757	0.518	0	5	PDE2A
PTX3	0	0.781202	0.648	0.523	0	5	PTX3
TNFAIP8L3	0	0.762745	0.717	0.525	0	5	TNFAIP8L3
PRICKLE1	0	0.760983	0.729	0.467	0	5	PRICKLE1
KLF21	0	0.751051	0.919	0.792	0	5	KLF2
GMFG1	0	0.7491	0.711	0.652	0	5	GMFG
Metazoa-SRP.15	0	0.720455	0.783	0.701	0	5	Metazoa-SRP.15
ENG	0	0.713717	0.81	0.537	0	5	ENG
TCF4	0	0.695012	0.721	0.523	0	5	TCF4
CALCRL	0	0.694068	0.675	0.485	0	5	CALCRL
RASIP1	0	0.68221	0.681	0.497	0	5	RASIP1
PARM11	0	0.662858	0.708	0.563	0	5	PARM1
PROCR	0	0.641267	0.569	0.379	0	5	PROCR
ENPP3	0	0.62749	0.711	0.602	0	5	ENPP3
CDH5	0	0.627434	0.756	0.518	0	5	CDH5
DSP	0	0.623227	0.696	0.553	0	5	DSP
OSR1	0	0.618984	0.639	0.381	0	5	OSR1
Metazoa-SRP.14	0	0.589677	0.757	0.649	0	5	Metazoa-SRP.14
PLPP1	0	0.584593	0.694	0.586	0	5	PLPP1
ADRB21	0	0.576878	0.661	0.467	0	5	ADRB2
HTR4	0	0.570104	0.562	0.384	0	5	HTR4
NEO11	0	0.564262	0.712	0.454	0	5	NEO1
S100A2	0	0.548922	0.624	0.459	0	5	S100A2
ELN	0	0.532923	0.727	0.667	0	5	ELN
ENSBGRG000000203081	0	0.531251	0.756	0.461	0	5	ENSBGRG00000020308
SCG3	0	0.51024	0.536	0.232	0	5	SCG3
SLC40A1	0	0.498449	0.648	0.466	0	5	SLC40A1
FRMD31	0	0.497771	0.639	0.402	0	5	FRMD3
ARHGAP181	0	0.494387	0.66	0.549	0	5	ARHGAP18
ENSBGRG00000016265	0	0.460915	0.71	0.591	0	5	ENSBGRG00000016265
GRN	0	0.413508	0.661	0.455	0	5	GRN
ENSBGRG00000003855	0	0.412626	0.726	0.567	0	5	ENSBGRG00000003855
ENSBGRG00000011157	0	0.409652	0.658	0.425	0	5	ENSBGRG00000011157
PRUNE21	0	0.400877	0.674	0.588	0	5	PRUNE2
ENSBGRG00000001749	0	0.370654	0.564	0.286	0	5	ENSBGRG00000001749
CD40	0	0.347787	0.622	0.385	0	5	CD40
ENSBGRG00000000805	0	0.335186	0.718	0.604	0	5	ENSBGRG00000000805
HORMAD1	0	0.307892	0.721	0.56	0	5	HORMAD1
HOXD10	0	0.290855	0.584	0.368	0	5	HOXD10
LTC4S	0	0.2856	0.653	0.499	0	5	LTC4S
BMP6	6.17e-307	0.509188	0.615	0.475	1.23e-303	5	BMP6
ENSBGRG00000018505	1.46e-303	1.58902	0.684	0.611	2.93e-300	5	ENSBGRG00000018505
GPX3	2.24e-301	0.992668	0.553	0.385	4.49e-298	5	GPX3
LRIF1	8.77e-299	0.622464	0.696	0.581	1.75e-295	5	LRIF1
TMTC11	2.57e-287	0.516077	0.677	0.554	5.14e-284	5	TMTC1
ITGA6	6.54e-285	0.524724	0.701	0.633	1.31e-281	5	ITGA6
GJA41	4.43e-283	1.58983	0.606	0.478	8.86e-280	5	GJA4
ENSBGRG000000048291	2.2e-280	0.522382	0.689	0.628	4.41e-277	5	ENSBGRG00000004829
EFNA1	3.91e-280	0.835698	0.658	0.52	7.82e-277	5	EFNA1
XDH	4.38e-278	1.05775	0.683	0.565	8.76e-275	5	XDH
BAIAP21	2.18e-277	1.01162	0.729	0.632	4.35e-274	5	BAIAP2
APP1	5.43e-267	1.00274	0.725	0.617	1.09e-263	5	APP
FRMD4B	2.71e-258	0.928958	0.603	0.478	5.42e-255	5	FRMD4B
KDR	4.19e-253	0.596822	0.606	0.431	8.37e-250	5	KDR
ENSBGRG00000019854	3.93e-249	0.638808	0.689	0.588	7.87e-246	5	ENSBGRG00000019854
LDLR1	5.54e-248	0.566773	0.653	0.54	1.11e-244	5	LDLR
SYNE2	5.75e-247	0.846587	0.801	0.671	1.15e-243	5	SYNE2
EMCN	4.81e-243	0.668278	0.647	0.519	9.62e-240	5	EMCN
RASSF9	1.18e-240	1.2097	0.626	0.56	2.36e-237	5	RASSF9
EDNRB	2.96e-239	0.298179	0.567	0.473	5.92e-236	5	EDNRB
ADAMTS5	2.5e-233	1.00475	0.575	0.445	4.99e-230	5	ADAMTS5
ENSBGRG00000011974	1.15e-226	0.453709	0.594	0.494	2.3e-223	5	ENSBGRG00000011974
WARS11	1.05e-224	0.261481	0.627	0.545	2.11e-221	5	WARS1
LTBP43	1.36e-218	0.639625	0.744	0.663	2.73e-215	5	LTBP4
ADM1	3.8e-213	0.640984	0.672	0.575	7.59e-210	5	ADM
TMEM61	2.54e-209	0.420805	0.585	0.525	5.08e-206	5	TMEM61
ECE1	5.96e-209	0.968106	0.67	0.579	1.19e-205	5	ECE1
FBLN7	4.89e-207	0.594593	0.507	0.318	9.78e-204	5	FBLN7
IFNGR1	7.3e-207	0.514807	0.639	0.511	1.46e-203	5	IFNGR1
ERG	1.11e-205	0.662627	0.574	0.467	2.21e-202	5	ERG
DAB2	2.37e-198	0.681787	0.729	0.683	4.75e-195	5	DAB2
TNFSF101	6.3e-198	0.377723	0.657	0.546	1.26e-194	5	TNFSF10
PLAC81	2.16e-193	0.33404	0.697	0.622	4.32e-190	5	PLAC8
ITGA5	1.78e-190	0.581552	0.641	0.564	3.55e-187	5	ITGA5
CDH13	1.07e-185	0.753454	0.532	0.395	2.13e-182	5	CDH13
FILIP12	1.02e-178	0.449563	0.588	0.459	2.05e-175	5	FILIP1
TEK	7.19e-176	0.386527	0.575	0.466	1.44e-172	5	TEK
ADAMTS13	6.6e-172	0.459026	0.901	0.8	1.32e-168	5	ADAMTS1
ENSBGRG00000004453	1.9e-170	0.629945	0.545	0.445	3.79e-167	5	ENSBGRG00000004453
BMP41	5.62e-168	0.820737	0.66	0.604	1.12e-164	5	BMP4
PCDH17	2.51e-160	0.409143	0.693	0.661	5.02e-157	5	PCDH17
ENSBGRG000000207061	2.5e-148	0.347954	0.815	0.757	5e-145	5	ENSBGRG00000020706
ENSBGRG000000173492	1.2e-142	0.507143	0.921	0.877	2.39e-139	5	ENSBGRG00000017349
ENSBGRG00000002338	2.76e-138	0.338623	0.664	0.623	5.52e-135	5	ENSBGRG00000002338
PDLIM11	3.73e-137	0.82596	0.599	0.516	7.46e-134	5	PDLIM1
MRPL181	6.73e-135	0.522334	0.732	0.617	1.35e-131	5	MRPL18
ENSBGRG00000012704	1.35e-128	0.769559	0.608	0.587	2.7e-125	5	ENSBGRG00000012704
PDE4B1	6.15e-123	0.536146	0.615	0.58	1.23e-119	5	PDE4B
ID12	6.72e-121	0.357315	0.909	0.839	1.34e-117	5	ID1
RGL1	4.03e-115	1.15737	0.522	0.428	8.05e-112	5	RGL1
GDA	2.26e-112	0.439811	0.531	0.459	4.52e-109	5	GDA
DTX1	1.32e-109	0.520706	0.468	0.342	2.64e-106	5	DTX1
DDIT32	1.66e-109	0.90397	0.819	0.726	3.31e-106	5	DDIT3
IGFBP72	2.9e-103	0.739237	0.908	0.801	5.8e-100	5	IGFBP7
ENSBGRG000000164291	1.34e-102	0.28729	0.636	0.525	2.68e-99	5	ENSBGRG00000016429
UACA1	5.42e-101	0.270802	0.587	0.5	1.08e-97	5	UACA
TBC1D9	3.93e-100	0.431045	0.61	0.551	7.85e-97	5	TBC1D9
ID22	1.7e-98	0.503681	0.951	0.901	3.39e-95	5	ID2
ADAMTS12	2.54e-97	0.473624	0.492	0.402	5.08e-94	5	ADAMTS12
ENSBGRG00000005044	2.71e-95	0.472631	0.562	0.528	5.43e-92	5	ENSBGRG00000005044
HES12	4.93e-90	0.89045	0.735	0.691	9.86e-87	5	HES1
CCN21	2.22e-86	0.388683	0.811	0.717	4.43e-83	5	CCN2
UTRN1	2.61e-84	0.325044	0.771	0.719	5.22e-81	5	UTRN
USPL12	4.08e-82	0.336785	0.661	0.6	8.17e-79	5	USPL1
ENSBGRG00000024588	5e-81	0.264799	0.589	0.549	1e-77	5	ENSBGRG00000024588
ENSBGRG00000003017	2.01e-80	0.259662	0.547	0.516	4.03e-77	5	ENSBGRG00000003017
S100A101	1.06e-79	0.487841	0.78	0.777	2.11e-76	5	S100A10
ENSBGRG000000191413	3.13e-78	0.280612	0.649	0.64	6.26e-75	5	ENSBGRG00000019141
KLF42	5.46e-77	0.369948	0.825	0.794	1.09e-73	5	KLF4
LTA4H	6.91e-77	0.872822	0.558	0.557	1.38e-73	5	LTA4H
TIMP4	5.28e-76	0.309305	0.329	0.451	1.06e-72	5	TIMP4
CACYBP1	9.8e-73	0.27714	0.765	0.663	1.96e-69	5	CACYBP
GNG111	2.54e-70	0.594353	0.634	0.596	5.09e-67	5	GNG11
TM4SF1	9.3e-70	0.258351	0.661	0.622	1.86e-66	5	TM4SF1
CAV1	1.96e-66	0.650792	0.576	0.573	3.91e-63	5	CAV1
CTSB2	9.92e-65	0.364156	0.583	0.515	1.98e-61	5	CTSB
ENSBGRG00000009484	2.98e-64	0.257645	0.649	0.652	5.96e-61	5	ENSBGRG00000009484
FILIP1L2	3.42e-62	0.717229	0.629	0.628	6.84e-59	5	FILIP1L
GPX11	6.17e-53	0.509504	0.781	0.777	1.23e-49	5	GPX1
KHK	9.27e-52	0.346508	0.513	0.512	1.85e-48	5	KHK
ANXA2	9.73e-49	0.448557	0.773	0.76	1.95e-45	5	ANXA2
NDRG11	2.34e-47	0.470374	0.645	0.636	4.68e-44	5	NDRG1
TIMP22	8.56e-47	0.442529	0.739	0.722	1.71e-43	5	TIMP2
TIMP31	7.46e-46	0.353278	0.624	0.591	1.49e-42	5	TIMP3
MAFF2	3.56e-42	0.333242	0.667	0.619	7.11e-39	5	MAFF
ZNF1312	1.8e-41	0.27113	0.812	0.755	3.6e-38	5	ZNF131
BTBD8	6.63e-36	0.622456	0.48	0.481	1.33e-32	5	BTBD8
CTTNBP2	3.18e-35	0.285585	0.52	0.485	6.35e-32	5	CTTNBP2
ENSBGRG00000021152	1.13e-32	0.293675	0.478	0.468	2.26e-29	5	ENSBGRG00000021152
CRIM11	1.54e-32	0.463868	0.616	0.603	3.09e-29	5	CRIM1
ENSBGRG000000185492	2.78e-31	0.32055	0.641	0.57	5.57e-28	5	ENSBGRG00000018549
HHEX	1.23e-27	0.399708	0.56	0.576	2.46e-24	5	HHEX
IER32	6.06e-26	0.308171	0.841	0.801	1.21e-22	5	IER3
TFPI	9.83e-25	0.445511	0.476	0.471	1.97e-21	5	TFPI
GJC2	1.59e-22	0.655348	0.476	0.527	3.18e-19	5	GJC2
CXCL6	2.76e-22	0.27592	0.418	0.353	5.52e-19	5	CXCL6
RGS22	3.02e-19	0.539776	0.675	0.673	6.04e-16	5	RGS2
ENSBGRG00000008594	1.04e-16	0.640205	0.448	0.454	2.08e-13	5	ENSBGRG00000008594
BMP2	1.35e-15	0.422804	0.462	0.424	2.69e-12	5	BMP2
CCDC802	1.99e-12	0.399833	0.426	0.391	3.97e-09	5	CCDC80
RCAN1	9.58e-11	0.255921	0.517	0.55	1.92e-07	5	RCAN1
TSPAN5	6.88e-10	0.478446	0.558	0.61	1.38e-06	5	TSPAN5
ENSBGRG000000149302	1.46e-07	0.369961	0.56	0.587	0.00029172	5	ENSBGRG00000014930
ENSBGRG000000195211	2.74e-07	0.303357	0.811	0.816	0.00054768	5	ENSBGRG00000019521
HPN	3.96e-07	0.561584	0.449	0.457	0.000791492	5	HPN
SERPINE13	5.53e-07	0.455089	0.693	0.719	0.00110648	5	SERPINE1
SLC41A1	7.94e-05	0.260657	0.442	0.462	0.158884	5	SLC41A1
PXDC11	0.000128107	0.287866	0.489	0.535	0.256214	5	PXDC1
ADAMTS18	0.000219104	0.338167	0.513	0.589	0.438208	5	ADAMTS18
IGFBP53	0.00115436	0.406696	0.545	0.597	1	5	IGFBP5
SAT11	0.0097571	0.286807	0.852	0.894	1	5	SAT1
ENSBGRG00000004722	0	4.72308	0.79	0.672	0	6	ENSBGRG00000004722
ENSBGRG000000054551	0	4.21524	0.857	0.779	0	6	ENSBGRG00000005455
CCL51	0	3.75723	0.906	0.736	0	6	CCL5
ENSBGRG000000073751	0	3.37022	0.942	0.761	0	6	ENSBGRG00000007375
LAPTM51	0	3.02326	0.922	0.784	0	6	LAPTM5
ENSBGRG000000073691	0	2.93337	0.807	0.751	0	6	ENSBGRG00000007369
RUNX31	0	2.81223	0.908	0.754	0	6	RUNX3
ENSBGRG000000109461	0	2.79067	0.655	0.701	0	6	ENSBGRG00000010946
NKG71	0	2.776	0.833	0.686	0	6	NKG7
TESC1	0	2.65173	0.89	0.694	0	6	TESC
AEN	0	2.61631	0.842	0.708	0	6	AEN
STK17A1	0	2.41943	0.943	0.67	0	6	STK17A
H2AZ21	0	2.40124	0.966	0.82	0	6	H2AZ2
PTPRC1	0	2.3947	0.878	0.719	0	6	PTPRC
LCP11	0	2.37413	0.869	0.721	0	6	LCP1
CD3D1	0	2.35575	0.777	0.731	0	6	CD3D
ENSBGRG000000076402	0	2.3348	0.865	0.707	0	6	ENSBGRG00000007640
ENSBGRG000000029221	0	2.31367	0.766	0.732	0	6	ENSBGRG00000002922
ENSBGRG000000080961	0	2.28563	0.794	0.667	0	6	ENSBGRG00000008096
S100A102	0	2.22294	0.945	0.765	0	6	S100A10
NCR31	0	2.20722	0.756	0.661	0	6	NCR3
NUCB21	0	2.14464	0.794	0.655	0	6	NUCB2
RGS11	0	2.14052	0.924	0.728	0	6	RGS1
CORO1A1	0	2.13729	0.822	0.709	0	6	CORO1A
PMEPA11	0	2.06275	0.866	0.631	0	6	PMEPA1
ENSBGRG000000072811	0	1.99997	0.682	0.669	0	6	ENSBGRG00000007281
PSMB81	0	1.99708	0.812	0.62	0	6	PSMB8
CRELD2	0	1.98147	0.795	0.635	0	6	CRELD2
CD481	0	1.9672	0.739	0.677	0	6	CD48
SRGN1	0	1.96496	0.865	0.553	0	6	SRGN
ARAP21	0	1.92062	0.805	0.627	0	6	ARAP2
HCST1	0	1.84169	0.657	0.689	0	6	HCST
JPT11	0	1.8297	0.893	0.732	0	6	JPT1
EZR1	0	1.80225	0.984	0.873	0	6	EZR
S100A42	0	1.7776	0.745	0.603	0	6	S100A4
PFN11	0	1.76934	0.887	0.751	0	6	PFN1
IQGAP21	0	1.76526	0.746	0.621	0	6	IQGAP2
ENO11	0	1.75811	0.835	0.735	0	6	ENO1
EMP31	0	1.67617	0.796	0.673	0	6	EMP3
ITGAL1	0	1.67573	0.708	0.61	0	6	ITGAL
SQSTM11	0	1.67144	0.944	0.813	0	6	SQSTM1
CYTIP1	0	1.67107	0.726	0.687	0	6	CYTIP
ENSBGRG000000219681	0	1.65459	0.845	0.766	0	6	ENSBGRG00000021968
FAM162A1	0	1.64857	0.719	0.478	0	6	FAM162A
ENSBGRG000000219571	0	1.62879	0.798	0.621	0	6	ENSBGRG00000021957
CST71	0	1.61455	0.708	0.678	0	6	CST7
ARHGDIB1	0	1.5657	0.683	0.59	0	6	ARHGDIB
GPX12	0	1.55418	0.883	0.769	0	6	GPX1
ENSBGRG000000241491	0	1.5305	0.675	0.605	0	6	ENSBGRG00000024149
PTPRE1	0	1.51593	0.719	0.67	0	6	PTPRE
STK17B1	0	1.46739	0.74	0.644	0	6	STK17B
SNX8	0	1.43529	0.719	0.687	0	6	SNX8
CD441	0	1.43521	0.737	0.671	0	6	CD44
METRNL	0	1.40279	0.729	0.652	0	6	METRNL
ENSBGRG000000053941	0	1.36253	0.679	0.577	0	6	ENSBGRG00000005394
ENSBGRG000000123362	0	1.36105	0.699	0.602	0	6	ENSBGRG00000012336
ENSBGRG000000010421	0	1.36013	0.922	0.823	0	6	ENSBGRG00000001042
ANXA21	0	1.33806	0.895	0.751	0	6	ANXA2
ENSBGRG00000014370	0	1.32869	0.739	0.68	0	6	ENSBGRG00000014370
ENSBGRG000000048511	0	1.32018	0.652	0.706	0	6	ENSBGRG00000004851
ENSBGRG000000195881	0	1.30502	0.64	0.629	0	6	ENSBGRG00000019588
ENSBGRG000000048292	0	1.29307	0.704	0.627	0	6	ENSBGRG00000004829
WAS1	0	1.28557	0.666	0.71	0	6	WAS
ENSBGRG000000211722	0	1.27644	0.994	0.954	0	6	ENSBGRG00000021172
ENSBGRG000000260761	0	1.26819	0.648	0.658	0	6	ENSBGRG00000026076
ENSBGRG000000096802	0	1.23403	0.993	0.917	0	6	ENSBGRG00000009680
CXCR61	0	1.23282	0.704	0.628	0	6	CXCR6
IGHM1	0	1.22194	0.717	0.735	0	6	IGHM
FASLG1	0	1.2171	0.617	0.663	0	6	FASLG
ENSBGRG000000206431	0	1.21238	0.631	0.608	0	6	ENSBGRG00000020643
ENSBGRG000000185101	0	1.19518	0.619	0.629	0	6	ENSBGRG00000018510
FYB11	0	1.12575	0.695	0.661	0	6	FYB1
ENSBGRG000000091891	0	1.0835	0.994	0.933	0	6	ENSBGRG00000009189
ENSBGRG000000230742	0	1.06522	0.99	0.925	0	6	ENSBGRG00000023074
PPIB1	0	1.05525	0.955	0.853	0	6	PPIB
ENSBGRG000000022722	0	1.0528	0.96	0.868	0	6	ENSBGRG00000002272
CALR2	0	1.01865	0.904	0.836	0	6	CALR
ENSBGRG000000186641	0	1.00003	0.664	0.752	0	6	ENSBGRG00000018664
ELOA1	0	0.998148	0.994	0.963	0	6	ELOA
TAP11	0	0.982284	0.675	0.549	0	6	TAP1
BAZ1A1	0	0.97381	0.774	0.721	0	6	BAZ1A
CD2471	0	0.967596	0.59	0.52	0	6	CD247
TIPARP1	0	0.945258	0.825	0.731	0	6	TIPARP
ENSBGRG000000110581	0	0.925626	0.698	0.688	0	6	ENSBGRG00000011058
ENSBGRG000000026262	0	0.885528	0.932	0.786	0	6	ENSBGRG00000002626
TNFAIP31	0	0.868578	0.614	0.567	0	6	TNFAIP3
GIMAP81	0	0.85321	0.624	0.555	0	6	GIMAP8
ENSBGRG000000158562	0	0.817024	0.988	0.927	0	6	ENSBGRG00000015856
SAMHD11	0	0.784653	0.646	0.622	0	6	SAMHD1
ENSBGRG000000025521	0	0.778013	0.995	0.967	0	6	ENSBGRG00000002552
IFIH11	0	0.772942	0.701	0.652	0	6	IFIH1
ENSBGRG000000205631	0	0.75706	0.59	0.621	0	6	ENSBGRG00000020563
ENSBGRG000000029141	0	0.746751	0.595	0.579	0	6	ENSBGRG00000002914
LMLN2	0	0.733928	0.995	0.947	0	6	LMLN
TNFRSF211	0	0.733665	0.563	0.513	0	6	TNFRSF21
ENSBGRG000000224901	0	0.720728	0.995	0.957	0	6	ENSBGRG00000022490
ENSBGRG000000135602	0	0.665919	0.938	0.817	0	6	ENSBGRG00000013560
FOXO1	0	0.653626	0.671	0.558	0	6	FOXO1
TGIF11	0	0.65241	0.694	0.561	0	6	TGIF1
PDE3B1	0	0.617799	0.631	0.536	0	6	PDE3B
SLAMF71	0	0.617771	0.621	0.656	0	6	SLAMF7
ENSBGRG000000009141	0	0.561571	0.974	0.919	0	6	ENSBGRG00000000914
ARHGAP301	0	0.541848	0.617	0.615	0	6	ARHGAP30
ENSBGRG00000019069	0	0.534588	0.584	0.452	0	6	ENSBGRG00000019069
ENSBGRG000000174221	0	0.509049	0.997	0.97	0	6	ENSBGRG00000017422
ICOS1	0	0.492918	0.657	0.708	0	6	ICOS
ENSBGRG00000025012	0	0.486789	0.631	0.534	0	6	ENSBGRG00000025012
RASGEF1A	0	0.477269	0.59	0.518	0	6	RASGEF1A
TXNRD1	0	0.472313	0.607	0.57	0	6	TXNRD1
COLEC112	0	0.429898	0.996	0.952	0	6	COLEC11
H1-2	0	0.419992	0.703	0.657	0	6	H1-2
B3GALT42	0	0.368348	0.995	0.954	0	6	B3GALT4
SERPINB1	0	0.345556	0.614	0.59	0	6	SERPINB1
ENSBGRG00000007791	0	0.273503	0.44	0.218	0	6	ENSBGRG00000007791
NME2	4.37e-304	0.953773	0.759	0.707	8.74e-301	6	NME2
NFKB11	9.02e-298	0.350557	0.661	0.598	1.8e-294	6	NFKB1
SLC6A6	2.55e-294	0.600962	0.554	0.512	5.11e-291	6	SLC6A6
SAMSN11	9.45e-294	0.859777	0.577	0.56	1.89e-290	6	SAMSN1
ENSBGRG000000096491	1.49e-290	0.784192	0.733	0.646	2.98e-287	6	ENSBGRG00000009649
ENSBGRG000000219911	1.51e-280	0.98849	0.647	0.609	3.02e-277	6	ENSBGRG00000021991
CD961	2.15e-278	1.67679	0.621	0.716	4.31e-275	6	CD96
ENSBGRG000000028941	1.58e-277	0.963054	0.892	0.863	3.16e-274	6	ENSBGRG00000002894
LPAR61	3.89e-268	0.386113	0.603	0.524	7.79e-265	6	LPAR6
ENSBGRG000000121181	5.88e-266	0.513139	0.564	0.494	1.18e-262	6	ENSBGRG00000012118
HMGB21	6.06e-261	0.649617	0.757	0.725	1.21e-257	6	HMGB2
ATP5MC3	1.84e-255	0.840803	0.786	0.749	3.69e-252	6	ATP5MC3
BHLHE40	2.33e-247	0.443055	0.626	0.574	4.65e-244	6	BHLHE40
PARP141	8.71e-241	0.331236	0.568	0.507	1.74e-237	6	PARP14
SAMD91	1.05e-233	0.437515	0.548	0.522	2.1e-230	6	SAMD9
LFNG1	3.59e-227	1.0442	0.678	0.693	7.17e-224	6	LFNG
CD531	4.67e-227	1.26555	0.608	0.706	9.33e-224	6	CD53
ENSBGRG000000155991	3.58e-218	0.687507	0.573	0.611	7.16e-215	6	ENSBGRG00000015599
ENSBGRG000000056292	5.45e-217	0.294465	0.973	0.936	1.09e-213	6	ENSBGRG00000005629
ENSBGRG000000207702	4.49e-215	0.467942	0.887	0.834	8.99e-212	6	ENSBGRG00000020770
ENSBGRG000000184541	1.72e-211	0.805999	0.604	0.676	3.44e-208	6	ENSBGRG00000018454
PLEK1	3.9e-211	0.841122	0.548	0.602	7.81e-208	6	PLEK
ENSBGRG000000038032	5.69e-195	0.274947	0.985	0.942	1.14e-191	6	ENSBGRG00000003803
GPR181	2.44e-187	0.306653	0.428	0.321	4.87e-184	6	GPR18
TNFSF102	3.25e-187	0.404279	0.6	0.551	6.51e-184	6	TNFSF10
SEC14L11	6.52e-187	0.557303	0.621	0.578	1.3e-183	6	SEC14L1
SMC41	1.86e-183	0.551802	0.652	0.642	3.72e-180	6	SMC4
ZFAND2A1	1.98e-175	0.716901	0.495	0.464	3.96e-172	6	ZFAND2A
EVI2B1	1e-167	0.616613	0.578	0.662	2.01e-164	6	EVI2B
BICDL11	3.29e-167	0.314644	0.503	0.514	6.57e-164	6	BICDL1
IFNG1	9.75e-167	0.455599	0.486	0.472	1.95e-163	6	IFNG
IL2RB1	2.22e-165	0.823656	0.533	0.541	4.45e-162	6	IL2RB
STX111	9.47e-165	0.410326	0.499	0.484	1.89e-161	6	STX11
REL1	1.13e-164	0.650415	0.554	0.542	2.26e-161	6	REL
ENSBGRG000000162651	6.62e-163	0.451787	0.568	0.601	1.32e-159	6	ENSBGRG00000016265
TNFRSF91	2.97e-157	0.606433	0.525	0.528	5.95e-154	6	TNFRSF9
MRPS25	3.58e-152	0.317824	0.572	0.544	7.17e-149	6	MRPS25
GIMAP11	1.53e-148	0.915859	0.535	0.596	3.07e-145	6	GIMAP1
BANK11	2.02e-148	0.396058	0.479	0.482	4.04e-145	6	BANK1
EOMES1	7.07e-147	0.321655	0.509	0.508	1.41e-143	6	EOMES
ENSBGRG000000167111	1.96e-142	1.00915	0.526	0.537	3.92e-139	6	ENSBGRG00000016711
ENSBGRG000000182321	4.74e-141	0.475082	0.439	0.37	9.47e-138	6	ENSBGRG00000018232
WARS12	1.67e-139	0.382608	0.524	0.552	3.34e-136	6	WARS1
IPCEF1	3.45e-138	0.27748	0.256	0.476	6.89e-135	6	IPCEF1
ITGB21	1.52e-135	1.53975	0.532	0.568	3.03e-132	6	ITGB2
TMEM1651	4.74e-135	0.489615	0.673	0.661	9.47e-132	6	TMEM165
ENSBGRG00000001887	7.26e-131	0.5888	0.551	0.562	1.45e-127	6	ENSBGRG00000001887
SLC1A52	2.21e-129	0.657374	0.615	0.652	4.41e-126	6	SLC1A5
CALM3	7.51e-129	0.886745	0.597	0.614	1.5e-125	6	CALM3
PRR51	6.87e-122	0.814754	0.578	0.628	1.37e-118	6	PRR5
H-FABP1	1.18e-121	0.56311	0.468	0.475	2.36e-118	6	H-FABP
ENSBGRG000000184191	3.69e-121	0.785317	0.513	0.551	7.38e-118	6	ENSBGRG00000018419
EZH21	7.99e-121	0.367061	0.685	0.737	1.6e-117	6	EZH2
ENSBGRG000000094841	1.44e-120	0.472342	0.602	0.656	2.87e-117	6	ENSBGRG00000009484
GZMM1	1.34e-118	0.906208	0.347	0.638	2.69e-115	6	GZMM
HERC5	9.59e-118	0.406282	0.508	0.534	1.92e-114	6	HERC5
ENSBGRG000000071562	1.31e-113	0.260422	0.923	0.874	2.63e-110	6	ENSBGRG00000007156
ITGA42	1.68e-113	0.400545	0.507	0.53	3.36e-110	6	ITGA4
ENSBGRG000000198671	2.99e-95	0.599165	0.491	0.501	5.98e-92	6	ENSBGRG00000019867
TKT	1.83e-94	0.392072	0.639	0.655	3.67e-91	6	TKT
CXCR41	8.37e-94	0.640339	0.655	0.74	1.67e-90	6	CXCR4
EPSTI11	3.77e-92	0.370348	0.51	0.537	7.54e-89	6	EPSTI1
ENSBGRG000000177111	6.17e-92	0.278979	0.294	0.52	1.23e-88	6	ENSBGRG00000017711
TRDC1	1.67e-88	1.18148	0.292	0.511	3.35e-85	6	TRDC
RAB11FIP12	1.17e-87	0.391066	0.477	0.506	2.35e-84	6	RAB11FIP1
ZNF2961	4.7e-85	0.267742	0.343	0.586	9.4e-82	6	ZNF296
ENSBGRG000000094453	9.81e-72	0.261071	0.826	0.853	1.96e-68	6	ENSBGRG00000009445
REEP5	1.53e-71	0.460911	0.547	0.589	3.06e-68	6	REEP5
KLF61	2.31e-68	0.281533	0.803	0.738	4.62e-65	6	KLF6
CYP51A11	4.65e-68	0.723455	0.645	0.718	9.3e-65	6	CYP51A1
GMFG2	3.79e-66	1.01856	0.546	0.664	7.58e-63	6	GMFG
AKIRIN21	6.05e-65	0.419934	0.599	0.628	1.21e-61	6	AKIRIN2
ENSBGRG000000140091	1.46e-57	0.492592	0.533	0.66	2.92e-54	6	ENSBGRG00000014009
ENSBGRG00000026681	1.19e-50	0.274729	0.542	0.587	2.38e-47	6	ENSBGRG00000026681
PLAC82	4.94e-41	0.572703	0.551	0.633	9.87e-38	6	PLAC8
ENSBGRG00000023243	1.84e-40	0.460345	0.416	0.461	3.68e-37	6	ENSBGRG00000023243
PARVG1	1.67e-39	0.574958	0.494	0.645	3.34e-36	6	PARVG
HORMAD11	8.55e-32	0.357992	0.488	0.578	1.71e-28	6	HORMAD1
RGCC1	8.58e-32	0.27183	0.478	0.566	1.72e-28	6	RGCC
SNX101	1.4e-29	0.292354	0.334	0.527	2.8e-26	6	SNX10
MYO1G1	2.4e-29	0.504101	0.37	0.585	4.81e-26	6	MYO1G
CLNK1	2.57e-28	0.573251	0.441	0.531	5.14e-25	6	CLNK
ENSBGRG000000211401	1.42e-27	0.419917	0.329	0.491	2.84e-24	6	ENSBGRG00000021140
MANF	1.66e-27	0.279729	0.64	0.708	3.32e-24	6	MANF
ENSBGRG000000233392	2.88e-27	0.298566	0.725	0.761	5.76e-24	6	ENSBGRG00000023339
ENSBGRG00000006878	8.43e-27	0.768899	0.562	0.658	1.69e-23	6	ENSBGRG00000006878
ENSBGRG000000209231	2.12e-23	0.296721	0.434	0.503	4.24e-20	6	ENSBGRG00000020923
ENSBGRG000000184851	1.92e-22	0.342767	0.36	0.549	3.84e-19	6	ENSBGRG00000018485
ENSBGRG00000002560	8.01e-20	0.260631	0.314	0.477	1.6e-16	6	ENSBGRG00000002560
HMGCR1	1.29e-18	0.417767	0.57	0.658	2.59e-15	6	HMGCR
EMB1	1.61e-18	0.275526	0.285	0.355	3.23e-15	6	EMB
GMNN1	3.95e-16	0.357379	0.533	0.626	7.91e-13	6	GMNN
TAGAP1	5.12e-16	0.288146	0.501	0.661	1.02e-12	6	TAGAP
LTB1	1.3e-14	0.40389	0.431	0.65	2.6e-11	6	LTB
SDF2L1	3.15e-14	0.750932	0.422	0.635	6.29e-11	6	SDF2L1
ENSBGRG00000023401	2.01e-13	1.09273	0.462	0.647	4.02e-10	6	ENSBGRG00000023401
C9orf16	2.12e-13	0.395252	0.435	0.523	4.24e-10	6	C9orf16
NR4A32	5.92e-13	0.25497	0.519	0.626	1.18e-09	6	NR4A3
CRTAM1	3.12e-12	0.491719	0.467	0.598	6.25e-09	6	CRTAM
ENSBGRG000000215911	8.02e-11	0.391105	0.379	0.453	1.6e-07	6	ENSBGRG00000021591
NXT1	1.57e-09	0.271168	0.469	0.557	3.14e-06	6	NXT1
TK1	2.09e-09	0.315193	0.462	0.587	4.17e-06	6	TK1
THEMIS1	2.27e-07	0.258551	0.38	0.511	0.000453754	6	THEMIS
PHGDH	2.87e-06	0.261555	0.404	0.576	0.00574885	6	PHGDH
ENSBGRG000000093501	1.99e-05	0.883018	0.431	0.664	0.0397508	6	ENSBGRG00000009350
PPIF1	2.8e-05	0.908975	0.491	0.661	0.0559789	6	PPIF
ENSBGRG000000241231	3e-05	1.25165	0.477	0.688	0.0599898	6	ENSBGRG00000024123
CYBA1	3.51e-05	0.719334	0.443	0.563	0.0702738	6	CYBA
SC5D1	4.63e-05	0.383079	0.543	0.724	0.0925644	6	SC5D
NR4A21	0.000562933	0.337995	0.566	0.694	1	6	NR4A2
LAT2	0.0029848	0.358255	0.341	0.433	1	6	LAT2
ENSBGRG000000179591	0	2.58818	0.994	0.701	0	7	ENSBGRG00000017959
APOD2	0	2.48917	0.905	0.609	0	7	APOD
ENSBGRG000000115923	0	2.47389	0.841	0.626	0	7	ENSBGRG00000011592
ENSBGRG000000050401	0	2.16691	0.965	0.605	0	7	ENSBGRG00000005040
LUM2	0	1.91934	0.899	0.577	0	7	LUM
ENSBGRG00000008738	0	1.91849	0.87	0.668	0	7	ENSBGRG00000008738
ENSBGRG000000023172	0	1.88203	0.894	0.55	0	7	ENSBGRG00000002317
CXCL10	0	1.85894	0.838	0.642	0	7	CXCL10
SERPINE22	0	1.74503	0.931	0.553	0	7	SERPINE2
MGP3	0	1.6948	0.963	0.763	0	7	MGP
LAMB12	0	1.6696	0.885	0.588	0	7	LAMB1
APOE3	0	1.66363	0.931	0.56	0	7	APOE
LAMA21	0	1.65211	0.814	0.517	0	7	LAMA2
ENSBGRG000000144302	0	1.64307	0.801	0.591	0	7	ENSBGRG00000014430
COL1A23	0	1.6251	0.939	0.565	0	7	COL1A2
SPARCL12	0	1.52509	0.957	0.66	0	7	SPARCL1
OGN3	0	1.48665	0.865	0.523	0	7	OGN
COL12A13	0	1.47816	0.936	0.658	0	7	COL12A1
TENT5A4	0	1.46344	0.888	0.685	0	7	TENT5A
THBS21	0	1.45965	0.85	0.603	0	7	THBS2
LAMC32	0	1.45741	0.746	0.533	0	7	LAMC3
COL3A13	0	1.45267	0.895	0.57	0	7	COL3A1
DCN2	0	1.40332	0.949	0.717	0	7	DCN
TIMP12	0	1.38779	0.947	0.746	0	7	TIMP1
GSN3	0	1.37464	0.907	0.689	0	7	GSN
COL5A12	0	1.34691	0.882	0.552	0	7	COL5A1
LAMA12	0	1.32163	0.852	0.616	0	7	LAMA1
COLEC121	0	1.29348	0.827	0.571	0	7	COLEC12
ENSBGRG000000027173	0	1.25235	0.822	0.54	0	7	ENSBGRG00000002717
F32	0	1.23823	0.729	0.64	0	7	F3
FHL23	0	1.21399	0.793	0.517	0	7	FHL2
SDC23	0	1.20494	0.861	0.66	0	7	SDC2
COL4A41	0	1.20339	0.823	0.558	0	7	COL4A4
ENSBGRG000000055484	0	1.1903	0.93	0.604	0	7	ENSBGRG00000005548
RND32	0	1.18116	0.85	0.633	0	7	RND3
VIPR23	0	1.16656	0.748	0.544	0	7	VIPR2
ENSBGRG000000211143	0	1.16024	0.767	0.563	0	7	ENSBGRG00000021114
PLAT	0	1.15075	0.849	0.612	0	7	PLAT
COL5A21	0	1.14551	0.775	0.572	0	7	COL5A2
CPXM11	0	1.13595	0.753	0.431	0	7	CPXM1
ENSBGRG000000042761	0	1.10664	0.69	0.418	0	7	ENSBGRG00000004276
COL4A12	0	1.10034	0.936	0.718	0	7	COL4A1
ENSBGRG000000004042	0	1.09747	0.853	0.669	0	7	ENSBGRG00000000404
ENSBGRG000000226351	0	1.08048	0.784	0.539	0	7	ENSBGRG00000022635
MMP23B3	0	1.07015	0.855	0.696	0	7	MMP23B
MANF1	0	1.06485	0.906	0.69	0	7	MANF
ENSBGRG00000014766	0	1.04318	0.96	0.758	0	7	ENSBGRG00000014766
SPON12	0	1.03741	0.724	0.477	0	7	SPON1
PDE5A2	0	0.995276	0.956	0.823	0	7	PDE5A
NMNAT33	0	0.980299	0.857	0.61	0	7	NMNAT3
ENSBGRG000000145782	0	0.964838	0.957	0.728	0	7	ENSBGRG00000014578
COLEC113	0	0.946439	0.998	0.952	0	7	COLEC11
GEM3	0	0.937632	0.889	0.718	0	7	GEM
COL15A12	0	0.915006	0.673	0.555	0	7	COL15A1
CYP11A1	0	0.905365	0.752	0.565	0	7	CYP11A1
ENSBGRG000000009142	0	0.900682	0.989	0.918	0	7	ENSBGRG00000000914
FBLN12	0	0.900034	0.813	0.624	0	7	FBLN1
ENSBGRG000000207703	0	0.889663	0.976	0.828	0	7	ENSBGRG00000020770
H6PD3	0	0.880547	0.758	0.593	0	7	H6PD
PIM31	0	0.876639	0.895	0.719	0	7	PIM3
B3GALT43	0	0.875551	0.998	0.954	0	7	B3GALT4
COL6A13	0	0.872189	0.732	0.583	0	7	COL6A1
BZW21	0	0.862628	0.884	0.713	0	7	BZW2
ADAMTS42	0	0.85786	0.795	0.602	0	7	ADAMTS4
LGALS13	0	0.857002	0.934	0.728	0	7	LGALS1
ENSBGRG000000094454	0	0.848689	0.964	0.844	0	7	ENSBGRG00000009445
ENSBGRG000000139163	0	0.836523	0.847	0.703	0	7	ENSBGRG00000013916
TMEM176B	0	0.835224	0.687	0.417	0	7	TMEM176B
PRDX42	0	0.834209	0.834	0.638	0	7	PRDX4
ENSBGRG000000135603	0	0.824057	0.971	0.816	0	7	ENSBGRG00000013560
SERPING13	0	0.81987	0.751	0.556	0	7	SERPING1
ENSBGRG000000014291	0	0.815564	0.887	0.694	0	7	ENSBGRG00000001429
ENSBGRG000000080413	0	0.810844	0.809	0.616	0	7	ENSBGRG00000008041
ENSBGRG000000026253	0	0.806945	0.897	0.741	0	7	ENSBGRG00000002625
TIMP23	0	0.799931	0.927	0.71	0	7	TIMP2
HMOX12	0	0.798542	0.91	0.724	0	7	HMOX1
SPARC2	0	0.794882	0.943	0.627	0	7	SPARC
PLIN2	0	0.776941	0.777	0.611	0	7	PLIN2
ENSBGRG00000021603	0	0.7714	0.92	0.792	0	7	ENSBGRG00000021603
ENSBGRG000000130052	0	0.768203	0.81	0.541	0	7	ENSBGRG00000013005
ENSBGRG000000213302	0	0.76625	0.893	0.729	0	7	ENSBGRG00000021330
C71	0	0.764058	0.73	0.491	0	7	C7
ENSBGRG000000038033	0	0.762371	0.995	0.942	0	7	ENSBGRG00000003803
GRB141	0	0.759362	0.681	0.424	0	7	GRB14
ENSBGRG000000139292	0	0.741218	0.814	0.658	0	7	ENSBGRG00000013929
ENSBGRG000000185493	0	0.737021	0.8	0.56	0	7	ENSBGRG00000018549
MX1	0	0.73238	0.69	0.52	0	7	MX1
OSR23	0	0.731673	0.74	0.509	0	7	OSR2
RASSF82	0	0.731237	0.799	0.631	0	7	RASSF8
ENSBGRG000000026263	0	0.730908	0.965	0.785	0	7	ENSBGRG00000002626
ENSBGRG000000233393	0	0.727971	0.915	0.748	0	7	ENSBGRG00000023339
NCAM11	0	0.725758	0.74	0.605	0	7	NCAM1
COL14A12	0	0.714291	0.779	0.658	0	7	COL14A1
COL16A12	0	0.712525	0.75	0.55	0	7	COL16A1
COL4A31	0	0.702361	0.784	0.552	0	7	COL4A3
LRRC171	0	0.70127	0.681	0.412	0	7	LRRC17
RABAC12	0	0.688339	0.863	0.641	0	7	RABAC1
ENSBGRG000000174222	0	0.681672	0.998	0.971	0	7	ENSBGRG00000017422
PPIB2	0	0.680948	0.983	0.852	0	7	PPIB
UAP12	0	0.672433	0.852	0.662	0	7	UAP1
PRKAR2B1	0	0.670403	0.779	0.645	0	7	PRKAR2B
ENSBGRG000000091892	0	0.660694	0.993	0.934	0	7	ENSBGRG00000009189
DAB21	0	0.657158	0.789	0.68	0	7	DAB2
IGFBP64	0	0.651805	0.865	0.66	0	7	IGFBP6
ENSBGRG00000001528	0	0.639479	0.668	0.462	0	7	ENSBGRG00000001528
ENSBGRG000000206601	0	0.631406	0.695	0.556	0	7	ENSBGRG00000020660
TMEM37	0	0.629492	0.761	0.486	0	7	TMEM37
ENSBGRG000000142282	0	0.629168	0.765	0.574	0	7	ENSBGRG00000014228
ENSBGRG000000158563	0	0.617047	0.994	0.927	0	7	ENSBGRG00000015856
CDO12	0	0.604118	0.732	0.596	0	7	CDO1
LSAMP1	0	0.593699	0.744	0.684	0	7	LSAMP
ENSBGRG000000224902	0	0.592448	0.996	0.957	0	7	ENSBGRG00000022490
ENSBGRG000000185051	0	0.58324	0.798	0.604	0	7	ENSBGRG00000018505
LMLN3	0	0.581147	0.993	0.947	0	7	LMLN
ENSBGRG000000025522	0	0.578607	0.998	0.967	0	7	ENSBGRG00000002552
ENSBGRG000000096803	0	0.574605	0.993	0.918	0	7	ENSBGRG00000009680
ENSBGRG000000230743	0	0.569555	0.99	0.926	0	7	ENSBGRG00000023074
SMOC22	0	0.567087	0.702	0.588	0	7	SMOC2
ENSBGRG00000016185	0	0.565974	0.787	0.678	0	7	ENSBGRG00000016185
ELOA2	0	0.557771	0.998	0.963	0	7	ELOA
ISYNA11	0	0.55634	0.793	0.65	0	7	ISYNA1
ENSBGRG000000034821	0	0.554188	0.803	0.617	0	7	ENSBGRG00000003482
COL4A22	0	0.525215	0.807	0.586	0	7	COL4A2
REXO21	0	0.524397	0.807	0.682	0	7	REXO2
FAM114A12	0	0.523313	0.75	0.578	0	7	FAM114A1
ENSBGRG00000001885	0	0.51217	0.709	0.505	0	7	ENSBGRG00000001885
PMP223	0	0.507238	0.769	0.591	0	7	PMP22
MACROH2A22	0	0.497494	0.651	0.498	0	7	MACROH2A2
TBX32	0	0.49316	0.819	0.614	0	7	TBX3
ENSBGRG000000043062	0	0.489578	0.751	0.535	0	7	ENSBGRG00000004306
PHLDA1	0	0.489168	0.791	0.638	0	7	PHLDA1
SMARCA13	0	0.487773	0.714	0.555	0	7	SMARCA1
ENSBGRG000000040043	0	0.487676	0.918	0.708	0	7	ENSBGRG00000004004
FGF2	0	0.486489	0.712	0.529	0	7	FGF2
CYP1B1	0	0.480314	0.669	0.611	0	7	CYP1B1
GSTM32	0	0.478835	0.717	0.534	0	7	GSTM3
NME21	0	0.476324	0.901	0.699	0	7	NME2
MYC3	0	0.458516	0.756	0.562	0	7	MYC
ARF41	0	0.449861	0.844	0.684	0	7	ARF4
GFPT21	0	0.418073	0.739	0.661	0	7	GFPT2
EZH22	0	0.417599	0.843	0.726	0	7	EZH2
TSPAN51	0	0.410428	0.729	0.598	0	7	TSPAN5
PSPH	0	0.402328	0.773	0.67	0	7	PSPH
ENSBGRG00000016463	0	0.393308	0.722	0.567	0	7	ENSBGRG00000016463
TWISTNB	0	0.383852	0.776	0.598	0	7	TWISTNB
ITGAV	0	0.36896	0.679	0.511	0	7	ITGAV
TLCD4	0	0.367457	0.637	0.492	0	7	TLCD4
ENSBGRG000000146322	0	0.339452	0.764	0.625	0	7	ENSBGRG00000014632
CLDN1	0	0.315113	0.766	0.565	0	7	CLDN1
IGFBP73	0	0.31309	0.975	0.798	0	7	IGFBP7
ENSBGRG00000015089	0	0.312336	0.736	0.514	0	7	ENSBGRG00000015089
CXCL9	0	0.311663	0.634	0.499	0	7	CXCL9
TNFAIP6	0	0.311206	0.702	0.47	0	7	TNFAIP6
HHIP	0	0.270273	0.632	0.488	0	7	HHIP
RRM21	0	0.267873	0.77	0.72	0	7	RRM2
HPGD	0	0.262605	0.667	0.372	0	7	HPGD
QRFPR	3.09e-304	1.13401	0.597	0.37	6.17e-301	7	QRFPR
JMJD1C2	1.84e-303	0.67374	0.944	0.757	3.68e-300	7	JMJD1C
ZFAND2A2	1.48e-300	0.50371	0.641	0.455	2.96e-297	7	ZFAND2A
NID12	3.39e-297	0.95923	0.661	0.578	6.77e-294	7	NID1
JPT12	5.45e-294	0.342457	0.885	0.734	1.09e-290	7	JPT1
ENSBGRG000000028942	6.53e-293	0.494219	0.953	0.859	1.31e-289	7	ENSBGRG00000002894
DUSP6	2.44e-285	0.475704	0.796	0.645	4.88e-282	7	DUSP6
MXRA82	3.04e-282	0.576063	0.67	0.492	6.08e-279	7	MXRA8
TMEM1652	1.81e-277	0.713565	0.789	0.653	3.62e-274	7	TMEM165
ENSBGRG000000191414	5.49e-269	0.497178	0.717	0.636	1.1e-265	7	ENSBGRG00000019141
C1QTNF51	2.83e-267	0.410348	0.651	0.532	5.66e-264	7	C1QTNF5
SGMS22	1.86e-263	0.301008	0.636	0.502	3.71e-260	7	SGMS2
GGT5	6.96e-262	0.26405	0.633	0.568	1.39e-258	7	GGT5
CALR3	2.06e-255	0.359082	0.957	0.833	4.13e-252	7	CALR
ADAMTS17	3.37e-255	0.344333	0.635	0.618	6.74e-252	7	ADAMTS17
PDIA4	3.52e-254	0.378064	0.715	0.586	7.04e-251	7	PDIA4
AVPI11	7.1e-252	0.476437	0.662	0.525	1.42e-248	7	AVPI1
KPNA22	1.77e-249	0.322333	0.796	0.672	3.54e-246	7	KPNA2
CTSB3	1.92e-246	0.39335	0.689	0.509	3.83e-243	7	CTSB
DYRK33	2.8e-241	0.274292	0.672	0.501	5.59e-238	7	DYRK3
SELENBP12	1.12e-240	0.365214	0.613	0.505	2.25e-237	7	SELENBP1
ZNF5032	5.99e-236	0.25777	0.836	0.63	1.2e-232	7	ZNF503
ENSBGRG000000022723	3.95e-234	0.459435	0.969	0.869	7.89e-231	7	ENSBGRG00000002272
USP53	6.24e-232	0.360452	0.72	0.541	1.25e-228	7	USP53
ADAMTS121	1.79e-230	0.507955	0.558	0.399	3.59e-227	7	ADAMTS12
MATN21	1.41e-229	0.675437	0.64	0.569	2.81e-226	7	MATN2
TP53BP2	4.81e-228	0.414841	0.643	0.542	9.63e-225	7	TP53BP2
BRIX1	1.05e-225	0.410108	0.782	0.639	2.11e-222	7	BRIX1
LUZP12	2.15e-218	0.342558	0.824	0.648	4.3e-215	7	LUZP1
GADD45A2	1.27e-217	0.333788	0.966	0.819	2.54e-214	7	GADD45A
FILIP1L3	4.35e-214	0.473461	0.737	0.621	8.7e-211	7	FILIP1L
OXT	9.77e-211	0.359195	0.707	0.689	1.95e-207	7	OXT
PTGS22	3.8e-208	0.431052	0.684	0.639	7.6e-205	7	PTGS2
CAPRIN21	8.45e-201	0.287882	0.634	0.516	1.69e-197	7	CAPRIN2
TEX151	9.34e-201	0.388205	0.521	0.317	1.87e-197	7	TEX15
HMCN1	1.37e-195	0.407635	0.618	0.501	2.74e-192	7	HMCN1
ST3GAL41	1.61e-194	0.504857	0.628	0.496	3.22e-191	7	ST3GAL4
IRF91	1.77e-194	0.330827	0.663	0.507	3.54e-191	7	IRF9
ISG151	1.13e-192	0.68837	0.749	0.583	2.26e-189	7	ISG15
ZFAND52	5.39e-187	0.455186	0.923	0.789	1.08e-183	7	ZFAND5
FN12	5.74e-187	0.352596	0.728	0.57	1.15e-183	7	FN1
ENSBGRG000000211723	6.78e-182	0.367653	0.992	0.954	1.36e-178	7	ENSBGRG00000021172
BAG31	1.07e-179	0.326196	0.751	0.594	2.14e-176	7	BAG3
PDGFRA1	3.76e-178	0.422621	0.557	0.4	7.52e-175	7	PDGFRA
PDGFRB3	3.36e-174	0.59131	0.63	0.545	6.73e-171	7	PDGFRB
NGF3	9.27e-173	0.318883	0.633	0.577	1.85e-169	7	NGF
TFPI23	1.98e-170	0.501487	0.804	0.665	3.96e-167	7	TFPI2
IGFBP54	1.93e-169	0.413068	0.698	0.586	3.86e-166	7	IGFBP5
KDELR31	1.79e-165	0.33554	0.617	0.521	3.57e-162	7	KDELR3
DSTN3	1.5e-164	0.281473	0.818	0.699	3.01e-161	7	DSTN
ENSBGRG000000164292	3.14e-164	0.300252	0.66	0.525	6.28e-161	7	ENSBGRG00000016429
ARFGAP31	1.83e-162	0.689374	0.626	0.542	3.66e-159	7	ARFGAP3
CHODL	7.48e-162	0.442851	0.57	0.537	1.5e-158	7	CHODL
ARHGAP282	1.4e-161	0.520189	0.636	0.57	2.8e-158	7	ARHGAP28
RALYL	3.22e-160	0.336924	0.529	0.422	6.43e-157	7	RALYL
ASPN2	2.62e-159	0.913872	0.593	0.494	5.25e-156	7	ASPN
PROS1	3.9e-149	0.359615	0.527	0.362	7.8e-146	7	PROS1
NEXN2	8.8e-149	0.273822	0.629	0.55	1.76e-145	7	NEXN
UMPS3	8.62e-148	0.365798	0.714	0.619	1.72e-144	7	UMPS
ENSBGRG00000023671	4.52e-144	0.312563	0.615	0.556	9.05e-141	7	ENSBGRG00000023671
ENSBGRG000000068201	2.36e-142	0.294342	0.68	0.578	4.73e-139	7	ENSBGRG00000006820
PCDH182	1.09e-141	0.460893	0.565	0.434	2.18e-138	7	PCDH18
PRDM11	2.68e-141	0.332248	0.6	0.492	5.35e-138	7	PRDM1
TWIST12	1.54e-139	0.36819	0.597	0.529	3.08e-136	7	TWIST1
ENSBGRG000000058302	8.63e-139	0.316657	0.628	0.501	1.73e-135	7	ENSBGRG00000005830
ENSBGRG00000022662	6.93e-138	0.264065	0.578	0.502	1.39e-134	7	ENSBGRG00000022662
WNK31	1.9e-136	0.251578	0.518	0.361	3.8e-133	7	WNK3
IRF11	3.89e-135	0.540172	0.877	0.789	7.79e-132	7	IRF1
LOX1	1.99e-127	0.327401	0.556	0.492	3.98e-124	7	LOX
ARG21	3.95e-124	0.338067	0.744	0.665	7.91e-121	7	ARG2
ENSBGRG000000212762	9.89e-118	0.405334	0.562	0.471	1.98e-114	7	ENSBGRG00000021276
ENSBGRG00000014043	4.92e-111	0.724037	0.542	0.433	9.83e-108	7	ENSBGRG00000014043
SYT12	1.11e-110	0.58781	0.535	0.442	2.22e-107	7	SYT1
SHISA21	3.06e-102	0.422809	0.598	0.585	6.12e-99	7	SHISA2
ENSBGRG000000024962	4.01e-99	0.351163	0.973	0.92	8.03e-96	7	ENSBGRG00000002496
NRK	1.95e-97	0.350367	0.475	0.314	3.9e-94	7	NRK
COL6A21	3.85e-97	0.299646	0.613	0.613	7.7e-94	7	COL6A2
ENSBGRG000000104813	8.98e-90	0.371131	0.619	0.591	1.8e-86	7	ENSBGRG00000010481
FAT11	1.35e-86	0.282109	0.553	0.497	2.7e-83	7	FAT1
ENSBGRG000000124021	2.55e-81	0.762335	0.582	0.593	5.1e-78	7	ENSBGRG00000012402
LGMN	1.97e-80	0.415673	0.531	0.447	3.95e-77	7	LGMN
PXDN1	1.5e-79	0.277815	0.579	0.507	3.01e-76	7	PXDN
SLC40A11	9.38e-77	0.264391	0.551	0.474	1.88e-73	7	SLC40A1
A2M2	2.06e-71	0.593772	0.538	0.483	4.12e-68	7	A2M
ENSBGRG00000017480	1.81e-65	0.580576	0.388	0.22	3.62e-62	7	ENSBGRG00000017480
ENSBGRG000000101691	6.15e-62	0.270319	0.548	0.523	1.23e-58	7	ENSBGRG00000010169
ENSBGRG000000174391	1.85e-55	0.533449	0.557	0.571	3.71e-52	7	ENSBGRG00000017439
ENSBGRG000000176351	8.94e-53	1.39068	0.431	0.336	1.79e-49	7	ENSBGRG00000017635
FOXP23	3.6e-52	0.363508	0.524	0.518	7.2e-49	7	FOXP2
ENSBGRG000000080801	3.92e-52	0.294853	0.471	0.421	7.84e-49	7	ENSBGRG00000008080
NOVA13	4.09e-48	0.34077	0.558	0.545	8.18e-45	7	NOVA1
ZNF711	3.13e-35	0.268448	0.552	0.578	6.26e-32	7	ZNF711
SERPINE14	1.86e-32	0.538078	0.719	0.717	3.72e-29	7	SERPINE1
MNS12	1.38e-23	0.277791	0.534	0.559	2.76e-20	7	MNS1
NR1H41	2.72e-16	0.638527	0.415	0.501	5.45e-13	7	NR1H4
AR2	1.18e-13	0.314186	0.468	0.44	2.35e-10	7	AR
PI151	1.59e-12	0.481481	0.465	0.443	3.17e-09	7	PI15
ENSBGRG00000004627	0	2.40249	0.714	0.436	0	8	ENSBGRG00000004627
DUSP12	0	1.9151	0.939	0.792	0	8	DUSP1
PCDH171	0	1.64522	0.742	0.658	0	8	PCDH17
EDN1	0	1.50069	0.769	0.563	0	8	EDN1
ENSBGRG000000173493	0	1.45114	0.975	0.874	0	8	ENSBGRG00000017349
MAFB2	0	1.41605	0.846	0.716	0	8	MAFB
KLF43	0	1.34045	0.861	0.792	0	8	KLF4
ENSBGRG000000202341	0	1.3351	0.882	0.671	0	8	ENSBGRG00000020234
ARL4A2	0	1.27712	0.917	0.852	0	8	ARL4A
ENSBGRG000000207062	0	1.20718	0.866	0.755	0	8	ENSBGRG00000020706
ENSBGRG000000119071	0	1.1909	0.87	0.801	0	8	ENSBGRG00000011907
ADAMTS14	0	1.15188	0.9	0.801	0	8	ADAMTS1
ENSBGRG000000195212	0	1.15012	0.892	0.811	0	8	ENSBGRG00000019521
H2BC181	0	1.06889	0.869	0.728	0	8	H2BC18
MYCT11	0	1.03242	0.717	0.43	0	8	MYCT1
KLF22	0	1.02887	0.918	0.793	0	8	KLF2
SLC7A5	0	1.00548	0.755	0.635	0	8	SLC7A5
ID13	0	0.997931	0.928	0.838	0	8	ID1
ENSBGRG00000016363	0	0.940865	0.837	0.653	0	8	ENSBGRG00000016363
CLDN5	0	0.881167	0.682	0.515	0	8	CLDN5
H2BC12	0	0.83747	0.821	0.625	0	8	H2BC12
ENSBGRG000000009443	0	0.835432	0.889	0.772	0	8	ENSBGRG00000000944
Metazoa-SRP.151	0	0.774321	0.842	0.698	0	8	Metazoa-SRP.15
ENSBGRG000000182161	0	0.69383	0.821	0.68	0	8	ENSBGRG00000018216
Metazoa-SRP.141	0	0.53698	0.801	0.647	0	8	Metazoa-SRP.14
AMIGO3	0	0.528783	0.724	0.603	0	8	AMIGO3
FOXF1	0	0.513845	0.241	0.344	0	8	FOXF1
RASD1	0	0.507137	0.752	0.589	0	8	RASD1
ENSBGRG000000183061	0	0.489037	0.803	0.712	0	8	ENSBGRG00000018306
ENSBGRG00000016304	0	0.459862	0.754	0.635	0	8	ENSBGRG00000016304
ENSBGRG000000250241	0	0.451887	0.757	0.545	0	8	ENSBGRG00000025024
RBM38	0	0.390018	0.789	0.644	0	8	RBM38
ENSBGRG000000036422	0	0.325466	0.804	0.606	0	8	ENSBGRG00000003642
IER33	2.35e-302	1.05641	0.882	0.798	4.71e-299	8	IER3
ENSBGRG00000005525	3.06e-295	0.590695	0.747	0.667	6.12e-292	8	ENSBGRG00000005525
HES13	4.46e-281	1.61032	0.762	0.689	8.93e-278	8	HES1
ADAMTSL5	2.72e-278	0.527095	0.254	0.37	5.44e-275	8	ADAMTSL5
DUSP5	2.37e-275	1.14475	0.726	0.635	4.74e-272	8	DUSP5
ADGRG6	2.44e-271	0.557138	0.669	0.551	4.89e-268	8	ADGRG6
CCN22	9.57e-271	1.30967	0.81	0.718	1.91e-267	8	CCN2
U12.22	1.87e-265	0.502125	0.745	0.618	3.74e-262	8	U12.2
SAT12	7.8e-265	0.845212	0.903	0.89	1.56e-261	8	SAT1
ENSBGRG000000258751	3.35e-253	1.076	0.735	0.643	6.71e-250	8	ENSBGRG00000025875
ENSBGRG00000018283	1.41e-244	0.310611	0.781	0.664	2.83e-241	8	ENSBGRG00000018283
ACKR1	4.34e-241	0.470452	0.284	0.322	8.68e-238	8	ACKR1
ENSBGRG000000120183	1.36e-240	0.694144	0.927	0.92	2.72e-237	8	ENSBGRG00000012018
THBD	3.64e-237	0.61988	0.642	0.462	7.29e-234	8	THBD
ENSBGRG00000010269	5.02e-237	0.306659	0.365	0.54	1e-233	8	ENSBGRG00000010269
IRF12	1.44e-234	1.00839	0.836	0.791	2.88e-231	8	IRF1
ENSBGRG000000112542	2.73e-234	1.02308	0.812	0.669	5.46e-231	8	ENSBGRG00000011254
CCNL12	1.2e-233	0.934808	0.89	0.833	2.39e-230	8	CCNL1
CAVIN21	9.74e-225	0.546211	0.721	0.59	1.95e-221	8	CAVIN2
ENSBGRG00000008797	8.51e-222	0.318372	0.329	0.503	1.7e-218	8	ENSBGRG00000008797
ENSBGRG000000248902	1.43e-219	0.255663	0.335	0.495	2.85e-216	8	ENSBGRG00000024890
COBLL11	3.69e-216	0.437774	0.319	0.492	7.39e-213	8	COBLL1
EPAS1	8.51e-210	0.546609	0.318	0.513	1.7e-206	8	EPAS1
ENSBGRG000000127481	4.7e-207	0.255261	0.703	0.548	9.39e-204	8	ENSBGRG00000012748
ENSBGRG00000025144	5.36e-207	0.350782	0.712	0.592	1.07e-203	8	ENSBGRG00000025144
RND11	2.05e-203	1.31523	0.767	0.732	4.1e-200	8	RND1
CRYBG1	1.35e-202	0.545255	0.306	0.47	2.7e-199	8	CRYBG1
AFAP1L1	1.8e-197	0.284171	0.666	0.487	3.61e-194	8	AFAP1L1
ENSBGRG00000006327	2.64e-192	0.413108	0.305	0.423	5.28e-189	8	ENSBGRG00000006327
ENSBGRG00000016209	5.82e-192	0.292265	0.741	0.629	1.16e-188	8	ENSBGRG00000016209
ENSBGRG000000262211	1.07e-186	0.511221	0.701	0.614	2.14e-183	8	ENSBGRG00000026221
ENSBGRG00000001138	1.18e-185	1.31252	0.703	0.668	2.37e-182	8	ENSBGRG00000001138
ID23	8e-185	0.760503	0.932	0.903	1.6e-181	8	ID2
NFKBIZ	2.99e-184	1.39476	0.712	0.664	5.98e-181	8	NFKBIZ
ENSBGRG000000012692	1.37e-179	0.592345	0.924	0.9	2.73e-176	8	ENSBGRG00000001269
KIT	4.1e-175	0.461012	0.258	0.252	8.19e-172	8	KIT
CCN12	2.03e-171	1.12908	0.749	0.665	4.05e-168	8	CCN1
ENSBGRG00000015388	2.83e-168	0.413946	0.774	0.702	5.66e-165	8	ENSBGRG00000015388
HMCN11	4.55e-166	0.569875	0.35	0.518	9.1e-163	8	HMCN1
CTTNBP21	4.68e-164	0.640519	0.358	0.495	9.36e-161	8	CTTNBP2
UBB3	8.53e-163	0.545331	0.985	0.979	1.71e-159	8	UBB
ABCB4	1.29e-159	0.556245	0.325	0.396	2.58e-156	8	ABCB4
ENSBGRG00000010141	2.07e-159	0.297426	0.3	0.426	4.15e-156	8	ENSBGRG00000010141
NOSTRIN	5.6e-159	0.749957	0.638	0.508	1.12e-155	8	NOSTRIN
GADD45A3	1.01e-153	0.597726	0.848	0.827	2.02e-150	8	GADD45A
PGM2	3.04e-153	0.536434	0.334	0.482	6.09e-150	8	PGM2
SCARB1	3.77e-152	0.346293	0.35	0.503	7.53e-149	8	SCARB1
LFNG2	1.02e-150	0.931888	0.737	0.689	2.04e-147	8	LFNG
TM4SF11	3.78e-150	1.24634	0.676	0.621	7.55e-147	8	TM4SF1
ERG1	1.47e-149	0.649363	0.349	0.482	2.94e-146	8	ERG
ENSBGRG00000016549	6.13e-146	0.358932	0.748	0.651	1.23e-142	8	ENSBGRG00000016549
ADAMTS51	8.71e-146	0.293632	0.622	0.443	1.74e-142	8	ADAMTS5
LMO21	6.51e-144	0.338661	0.672	0.612	1.3e-140	8	LMO2
ENSBGRG000000198541	1.11e-143	1.41823	0.644	0.592	2.22e-140	8	ENSBGRG00000019854
SYNE21	6.34e-135	1.19822	0.707	0.678	1.27e-131	8	SYNE2
NXPE4	1.37e-131	0.822477	0.603	0.476	2.74e-128	8	NXPE4
UACA2	2.59e-129	0.424025	0.378	0.515	5.18e-126	8	UACA
RNF19B1	1.85e-128	0.759773	0.795	0.779	3.7e-125	8	RNF19B
TRPM6	2.7e-128	0.328794	0.377	0.571	5.39e-125	8	TRPM6
TCF41	4.04e-128	0.256069	0.402	0.546	8.07e-125	8	TCF4
ENSBGRG000000094842	5.32e-128	0.354151	0.719	0.648	1.06e-124	8	ENSBGRG00000009484
UTRN2	1.51e-124	0.835425	0.758	0.721	3.02e-121	8	UTRN
ENSBGRG00000019079	1.88e-124	0.319499	0.602	0.486	3.77e-121	8	ENSBGRG00000019079
IER5L3	1.69e-123	0.537286	0.777	0.718	3.39e-120	8	IER5L
ENSBGRG000000026254	5.91e-121	0.841156	0.786	0.748	1.18e-117	8	ENSBGRG00000002625
IFIH12	3.65e-118	0.61291	0.735	0.65	7.3e-115	8	IFIH1
FMO1	1.02e-117	0.276623	0.593	0.404	2.04e-114	8	FMO1
SGK12	4.36e-116	1.13855	0.737	0.724	8.71e-113	8	SGK1
ENSBGRG00000024553	9.65e-102	1.02737	0.581	0.498	1.93e-98	8	ENSBGRG00000024553
IFIT1	6.78e-100	0.358515	0.62	0.511	1.36e-96	8	IFIT1
CA4	1.27e-99	0.641268	0.351	0.419	2.54e-96	8	CA4
ENSBGRG00000000652	7.87e-98	0.264116	0.366	0.494	1.57e-94	8	ENSBGRG00000000652
SEC14L12	5.39e-96	0.266899	0.456	0.589	1.08e-92	8	SEC14L1
ENSBGRG00000023979	2.46e-94	0.579323	0.7	0.623	4.93e-91	8	ENSBGRG00000023979
ITGA51	6.33e-88	0.426458	0.431	0.578	1.27e-84	8	ITGA5
DDIT33	2.25e-85	0.695794	0.787	0.729	4.51e-82	8	DDIT3
BAIAP22	3.52e-84	0.844514	0.689	0.635	7.04e-81	8	BAIAP2
FAM71A1	1.37e-81	1.29437	0.598	0.513	2.73e-78	8	FAM71A
CXCL101	4.4e-79	0.317649	0.592	0.658	8.8e-76	8	CXCL10
XDH1	2.08e-78	1.14153	0.632	0.569	4.16e-75	8	XDH
PTPRB	4.88e-78	0.993161	0.596	0.51	9.77e-75	8	PTPRB
LPAR62	5.87e-78	1.38633	0.59	0.525	1.17e-74	8	LPAR6
CLEC1A	1.35e-77	0.430106	0.339	0.351	2.7e-74	8	CLEC1A
ENSBGRG000000096492	4.25e-74	0.608113	0.708	0.649	8.5e-71	8	ENSBGRG00000009649
U3.361	5.37e-71	0.579473	0.712	0.655	1.07e-67	8	U3.36
ENSBGRG00000016394	2.29e-70	0.255935	0.604	0.524	4.58e-67	8	ENSBGRG00000016394
FZD4	6.97e-69	1.05237	0.546	0.431	1.39e-65	8	FZD4
ADA	9.62e-69	0.285984	0.431	0.562	1.92e-65	8	ADA
ADGRF51	2.32e-65	0.252018	0.405	0.468	4.65e-62	8	ADGRF5
TAP12	6.06e-64	0.383939	0.445	0.565	1.21e-60	8	TAP1
KDR1	6.87e-64	0.876207	0.571	0.435	1.37e-60	8	KDR
EMCN1	2.54e-62	0.646328	0.615	0.522	5.07e-59	8	EMCN
VCAM1	7.07e-62	0.89698	0.367	0.383	1.41e-58	8	VCAM1
BMP42	7.94e-62	0.583312	0.671	0.604	1.59e-58	8	BMP4
FOXO11	1.41e-61	0.254344	0.466	0.573	2.82e-58	8	FOXO1
MRTFB	1.99e-61	0.904221	0.36	0.432	3.98e-58	8	MRTFB
GBP21	8.39e-59	0.371371	0.584	0.486	1.68e-55	8	GBP2
ADGRL4	4.14e-57	0.883386	0.396	0.452	8.29e-54	8	ADGRL4
ENSBGRG000000085941	1.27e-53	0.461922	0.382	0.458	2.54e-50	8	ENSBGRG00000008594
PDK4	4.55e-53	0.886878	0.37	0.42	9.11e-50	8	PDK4
IL1R1	1.03e-52	0.262017	0.375	0.425	2.07e-49	8	IL1R1
NPTX1	1.35e-51	0.253411	0.541	0.46	2.7e-48	8	NPTX1
ABCG2	5.17e-50	0.473531	0.392	0.457	1.03e-46	8	ABCG2
EBF11	6.7e-50	0.292838	0.407	0.504	1.34e-46	8	EBF1
CD74	3.22e-49	0.43043	0.64	0.587	6.44e-46	8	CD74
CALCRL1	1.5e-48	0.621942	0.42	0.504	2.99e-45	8	CALCRL
ATP1B11	1.14e-46	0.664129	0.735	0.693	2.29e-43	8	ATP1B1
ICAM51	1.62e-46	0.425443	0.428	0.515	3.23e-43	8	ICAM5
IRX3	1.32e-45	0.783138	0.553	0.49	2.65e-42	8	IRX3
USPL13	4.19e-45	0.493323	0.67	0.6	8.37e-42	8	USPL1
HAPLN3	1.07e-44	0.329876	0.532	0.415	2.14e-41	8	HAPLN3
HHEX1	2.02e-43	0.956804	0.595	0.574	4.04e-40	8	HHEX
MXI1	2.36e-43	0.287509	0.645	0.535	4.73e-40	8	MXI1
PDE2A1	2.36e-42	1.0899	0.57	0.532	4.72e-39	8	PDE2A
CEMIP2	5.25e-42	0.657887	0.483	0.601	1.05e-38	8	CEMIP2
CMYA5	1.02e-41	0.349168	0.574	0.49	2.04e-38	8	CMYA5
ENSBGRG00000020988	1.08e-41	0.343093	0.373	0.413	2.16e-38	8	ENSBGRG00000020988
TEK1	5.46e-41	0.443718	0.421	0.477	1.09e-37	8	TEK
ENSBGRG00000018464	6.98e-41	0.357887	0.634	0.623	1.4e-37	8	ENSBGRG00000018464
OAS1	9.65e-41	0.370554	0.41	0.476	1.93e-37	8	OAS1
KANK31	3.71e-40	0.682849	0.597	0.586	7.41e-37	8	KANK3
SELP	6.42e-40	0.808557	0.568	0.546	1.28e-36	8	SELP
RGL11	4.82e-37	0.403077	0.518	0.43	9.64e-34	8	RGL1
USP531	5e-34	0.581056	0.463	0.557	9.99e-31	8	USP53
KITLG	8.77e-33	0.329562	0.438	0.459	1.75e-29	8	KITLG
H2AC202	3.86e-32	0.426241	0.754	0.688	7.72e-29	8	H2AC20
DUSP61	3.53e-31	0.757859	0.65	0.655	7.05e-28	8	DUSP6
BAG32	1.08e-30	1.03902	0.592	0.604	2.15e-27	8	BAG3
PRDM12	1.1e-30	0.272856	0.439	0.502	2.2e-27	8	PRDM1
ZNF1313	1.16e-29	0.777494	0.772	0.758	2.32e-26	8	ZNF131
H2AW1	6.28e-29	0.364159	0.649	0.623	1.26e-25	8	H2AW
ETS2	1.7e-28	0.773302	0.625	0.652	3.39e-25	8	ETS2
BIRC31	9.6e-28	0.534144	0.417	0.449	1.92e-24	8	BIRC3
EFNA11	7.24e-27	1.1552	0.556	0.528	1.45e-23	8	EFNA1
ENSBGRG00000004901	1.35e-26	0.581329	0.581	0.557	2.69e-23	8	ENSBGRG00000004901
CRIM12	1.14e-23	0.347458	0.506	0.61	2.29e-20	8	CRIM1
CTSC2	1.47e-23	0.560606	0.516	0.605	2.93e-20	8	CTSC
TMTC21	5.12e-22	0.424751	0.456	0.503	1.02e-18	8	TMTC2
NDRG12	6.25e-22	0.833282	0.64	0.637	1.25e-18	8	NDRG1
ATP8B1	1.91e-21	0.2995	0.493	0.386	3.82e-18	8	ATP8B1
PLEKHO1	8.92e-21	0.2652	0.531	0.601	1.78e-17	8	PLEKHO1
TBC1D91	1.47e-20	0.722229	0.479	0.56	2.94e-17	8	TBC1D9
HBEGF1	3.39e-19	0.624814	0.553	0.655	6.77e-16	8	HBEGF
ROBO41	6.93e-19	0.870553	0.434	0.457	1.39e-15	8	ROBO4
H1-21	7.77e-18	0.333888	0.711	0.656	1.55e-14	8	H1-2
H1-41	1.34e-17	0.361177	0.738	0.716	2.69e-14	8	H1-4
RASIP11	1.82e-17	0.675129	0.455	0.513	3.63e-14	8	RASIP1
RGS23	7.52e-16	0.496468	0.689	0.672	1.5e-12	8	RGS2
LUZP13	1.91e-15	0.794323	0.631	0.661	3.81e-12	8	LUZP1
ZNF5033	3.21e-15	0.638158	0.638	0.643	6.43e-12	8	ZNF503
MECOM	4.29e-15	0.75166	0.446	0.504	8.58e-12	8	MECOM
NPDC11	7.25e-14	0.277151	0.559	0.623	1.45e-10	8	NPDC1
DEPP11	1.2e-13	1.0745	0.449	0.5	2.39e-10	8	DEPP1
ENSBGRG000000166751	1.44e-13	0.691871	0.488	0.572	2.88e-10	8	ENSBGRG00000016675
FGF181	1.9e-13	0.262717	0.674	0.649	3.8e-10	8	FGF18
ENSBGRG000000113741	2.13e-12	0.459921	0.508	0.546	4.26e-09	8	ENSBGRG00000011374
ITGA61	5.6e-12	0.635236	0.595	0.641	1.12e-08	8	ITGA6
ENSBGRG000000127041	8.08e-12	1.09806	0.551	0.591	1.62e-08	8	ENSBGRG00000012704
ENSBGRG000000202512	2.67e-11	1.03642	0.463	0.514	5.34e-08	8	ENSBGRG00000020251
KPNA23	4.4e-11	0.301923	0.609	0.685	8.79e-08	8	KPNA2
[truncated: 3,615 more rows]
