# Supplementary material for: Dynamic changes in cellular atlases and communication patterns within yak ovaries across diverse reproductive states unveiled by single-cell analysis
Source: Front Cell Dev Biol. 2024 Aug 29;12:1444706. doi: 10.3389/fcell.2024.1444706 (PMC11390571; doi:10.3389/fcell.2024.1444706)
Supplement: Supplementary file 13 [file Table10.XLSX]

## Sheet: GO_BP_TC
Supplementary Data 10: Biological process terms of gene ontology for theca cells within yak ovaries across different reproductive states
	Cluster	ID	Description	GeneRatio	BgRatio	pvalue	p.adjust	qvalue	geneID	Count
1	Anes	GO:0006413	translational initiation	15/186	123/18903	1.23332e-12	3.67777e-09	3.2339e-09	10209/1973/1983/1964/28969/8666/9689/8669/1654/8665/1982/3646/10480/27335/7884	15
2	Anes	GO:0002181	cytoplasmic translation	16/186	161/18903	5.24402e-12	7.81884e-09	6.87519e-09	1973/8531/1983/8666/2107/8669/285381/7555/8665/26986/3646/10480/51389/27335/10492/7884	16
3	Anes	GO:0001732	formation of cytoplasmic translation initiation complex	7/186	16/18903	8.4654e-11	8.41461e-08	7.39906e-08	1983/8666/8669/8665/3646/10480/27335	7
4	Anes	GO:0002183	cytoplasmic translational initiation	9/186	40/18903	1.49704e-10	1.11605e-07	9.81352e-08	1973/1983/8666/8669/8665/3646/10480/27335/7884	9
5	Anes	GO:0006417	regulation of translation	22/186	486/18903	2.76069e-09	1.64648e-06	1.44776e-06	10209/7431/2935/8531/1983/28969/2107/9689/285381/1654/7555/387/26986/1982/27257/3646/9221/4116/27335/708/811/10492	22
6	Anes	GO:1903311	regulation of mRNA metabolic process	17/186	309/18903	1.14921e-08	5.71158e-06	5.02225e-06	1655/3182/7431/8531/9667/55603/6434/9588/2521/26135/26986/27257/10284/6427/4116/708/10492	17
7	Anes	GO:0006402	mRNA catabolic process	15/186	248/18903	2.47852e-08	1.05585e-05	9.28422e-06	1655/3182/7431/2935/8531/55603/6741/2107/2521/26135/26986/27257/3646/4116/10492	15
8	Anes	GO:0000375	RNA splicing, via transesterification reactions	17/186	333/18903	3.45092e-08	1.28633e-05	1.13109e-05	1655/10285/6434/6628/9588/22913/54883/26986/27257/988/79622/10284/6427/4116/708/10492/6421	17
9	Anes	GO:0008380	RNA splicing	20/186	469/18903	4.10005e-08	1.35848e-05	1.19453e-05	1655/10285/57018/6434/6628/9588/22913/2521/54883/26986/27257/988/79622/10284/6427/4116/708/10492/6421/9295	20
10	Anes	GO:0022613	ribonucleoprotein complex biogenesis	20/186	489/18903	8.10888e-08	2.41807e-05	2.12623e-05	1983/55813/114049/8666/84365/8669/6628/1654/8665/90441/55299/8780/3646/26747/9188/9221/10480/10528/27335/708	20
11	Anes	GO:0006401	RNA catabolic process	15/186	299/18903	2.85545e-07	7.74088e-05	6.80664e-05	1655/3182/7431/2935/8531/55603/6741/2107/2521/26135/26986/27257/3646/4116/10492	15
12	Anes	GO:0000956	nuclear-transcribed mRNA catabolic process	10/186	125/18903	4.45354e-07	0.000110671	9.73138e-05	1655/3182/2935/6741/2107/26986/27257/3646/4116/10492	10
13	Anes	GO:0000377	RNA splicing, via transesterification reactions with bulged adenosine as nucleophile	15/186	329/18903	9.583e-07	0.000204118	0.000179483	1655/6434/6628/9588/22913/54883/26986/988/79622/10284/6427/4116/708/10492/6421	15
14	Anes	GO:0000398	mRNA splicing, via spliceosome	15/186	329/18903	9.583e-07	0.000204118	0.000179483	1655/6434/6628/9588/22913/54883/26986/988/79622/10284/6427/4116/708/10492/6421	15
15	Anes	GO:0034655	nucleobase-containing compound catabolic process	17/186	428/18903	1.1994e-06	0.00023844	0.000209663	1655/3182/7431/2935/8531/55603/581/6741/2107/2521/26135/26986/27257/79077/3646/4116/10492	17
16	Anes	GO:0006446	regulation of translational initiation	8/186	82/18903	1.44727e-06	0.000269735	0.000237181	10209/1983/28969/9689/1654/1982/3646/27335	8
17	Anes	GO:0000184	nuclear-transcribed mRNA catabolic process, nonsense-mediated decay	6/186	40/18903	2.43342e-06	0.00042685	0.000375334	3182/2935/2107/26986/3646/4116	6
18	Anes	GO:0008406	gonad development	12/186	233/18903	3.49836e-06	0.000579562	0.000509615	8531/9667/10370/581/23411/4678/25976/3622/51742/5926/10549/7422	12
19	Anes	GO:0046700	heterocycle catabolic process	17/186	468/18903	4.00079e-06	0.000609576	0.000536007	1655/3182/7431/2935/8531/55603/581/6741/2107/2521/26135/26986/27257/79077/3646/4116/10492	17
20	Anes	GO:1903312	negative regulation of mRNA metabolic process	8/186	94/18903	4.08837e-06	0.000609576	0.000536007	3182/8531/55603/2521/26986/10284/708/10492	8
21	Anes	GO:0045137	development of primary sexual characteristics	12/186	238/18903	4.35199e-06	0.000617983	0.000543399	8531/9667/10370/581/23411/4678/25976/3622/51742/5926/10549/7422	12
22	Anes	GO:0044270	cellular nitrogen compound catabolic process	17/186	474/18903	4.73749e-06	0.000642145	0.000564645	1655/3182/7431/2935/8531/55603/581/6741/2107/2521/26135/26986/27257/79077/3646/4116/10492	17
23	Anes	GO:0019439	aromatic compound catabolic process	17/186	489/18903	7.14098e-06	0.000925844	0.000814105	1655/3182/7431/2935/8531/55603/581/6741/2107/2521/26135/26986/27257/79077/3646/4116/10492	17
24	Anes	GO:2001242	regulation of intrinsic apoptotic signaling pathway	10/186	172/18903	8.06685e-06	0.000997528	0.000877138	8531/581/23411/1654/3622/9709/5770/2023/6421/51024	10
25	Anes	GO:0097193	intrinsic apoptotic signaling pathway	13/186	298/18903	8.36291e-06	0.000997528	0.000877138	1655/8531/581/23411/1654/90441/133746/3622/9709/5770/2023/6421/51024	13
26	Anes	GO:2000767	positive regulation of cytoplasmic translation	4/186	15/18903	1.13817e-05	0.00130539	0.00114784	8531/7555/26986/10492	4
27	Anes	GO:0045727	positive regulation of translation	9/186	143/18903	1.22375e-05	0.00135156	0.00118844	7431/8531/1654/7555/387/26986/3646/708/10492	9
28	Anes	GO:0008584	male gonad development	9/186	147/18903	1.52759e-05	0.00162688	0.00143054	8531/9667/10370/581/4678/3622/51742/5926/10549	9
29	Anes	GO:0046546	development of primary male sexual characteristics	9/186	148/18903	1.61287e-05	0.00165848	0.00145832	8531/9667/10370/581/4678/3622/51742/5926/10549	9
30	Anes	GO:0061013	regulation of mRNA catabolic process	10/186	190/18903	1.92305e-05	0.00187975	0.00165289	3182/7431/8531/55603/2521/26135/26986/27257/4116/10492	10
31	Anes	GO:0036124	histone H3-K9 trimethylation	4/186	17/18903	1.95414e-05	0.00187975	0.00165289	4000/23411/51742/5926	4
32	Anes	GO:0007548	sex differentiation	12/186	288/18903	2.94522e-05	0.00268054	0.00235703	8531/9667/10370/581/23411/4678/25976/3622/51742/5926/10549/7422	12
33	Anes	GO:0030865	cortical cytoskeleton organization	6/186	61/18903	2.96639e-05	0.00268054	0.00235703	390/7430/27289/387/5048/811	6
34	Anes	GO:0034250	positive regulation of cellular amide metabolic process	9/186	170/18903	4.82117e-05	0.00422845	0.00371812	7431/8531/1654/7555/387/26986/3646/708/10492	9
35	Anes	GO:0046661	male sex differentiation	9/186	171/18903	5.04644e-05	0.00429957	0.00378066	8531/9667/10370/581/4678/3622/51742/5926/10549	9
36	Anes	GO:0048608	reproductive structure development	12/186	306/18903	5.30348e-05	0.00439305	0.00386286	8531/9667/10370/581/23411/4678/25976/3622/51742/5926/10549/7422	12
37	Anes	GO:0061458	reproductive system development	12/186	310/18903	6.00769e-05	0.00484187	0.00425751	8531/9667/10370/581/23411/4678/25976/3622/51742/5926/10549/7422	12
38	Anes	GO:2001243	negative regulation of intrinsic apoptotic signaling pathway	7/186	101/18903	6.29424e-05	0.00493932	0.0043432	8531/23411/1654/3622/9709/5770/2023	7
39	Anes	GO:1902373	negative regulation of mRNA catabolic process	6/186	70/18903	6.51034e-05	0.00497791	0.00437713	3182/8531/55603/2521/26986/10492	6
40	Anes	GO:0050684	regulation of mRNA processing	8/186	139/18903	7.10161e-05	0.00529425	0.00465529	1655/9667/6434/9588/10284/6427/4116/708	8
41	Anes	GO:0043484	regulation of RNA splicing	9/186	180/18903	7.50542e-05	0.00545882	0.0048	1655/57018/6434/9588/2521/10284/6427/4116/708	9
42	Anes	GO:0030521	androgen receptor signaling pathway	5/186	47/18903	9.58988e-05	0.00677273	0.00595534	1655/9667/23411/387/51389	5
43	Anes	GO:0032469	endoplasmic reticulum calcium ion homeostasis	4/186	25/18903	9.76618e-05	0.00677273	0.00595534	581/488/9709/51024	4
44	Anes	GO:0048024	regulation of mRNA splicing, via spliceosome	7/186	109/18903	0.000102082	0.00691839	0.00608341	1655/6434/9588/10284/6427/4116/708	7
45	Anes	GO:0022618	ribonucleoprotein complex assembly	10/186	234/18903	0.000111469	0.00738668	0.00649519	1983/8666/8669/6628/8665/55299/3646/26747/10480/27335	10
46	Anes	GO:2000622	regulation of nuclear-transcribed mRNA catabolic process, nonsense-mediated decay	3/186	11/18903	0.000145942	0.00915561	0.00805063	3182/26986/4116	3
47	Anes	GO:0071826	ribonucleoprotein complex subunit organization	10/186	242/18903	0.000146783	0.00915561	0.00805063	1983/8666/8669/6628/8665/55299/3646/26747/10480/27335	10
48	Anes	GO:0000380	alternative mRNA splicing, via spliceosome	6/186	81/18903	0.000147374	0.00915561	0.00805063	1655/6434/10284/6427/4116/6421	6
49	Anes	GO:1902369	negative regulation of RNA catabolic process	6/186	82/18903	0.000157724	0.00959863	0.00844018	3182/8531/55603/2521/26986/10492	6
50	Anes	GO:2000765	regulation of cytoplasmic translation	4/186	29/18903	0.000177815	0.0106049	0.00932498	8531/7555/26986/10492	4
51	Anes	GO:0042254	ribosome biogenesis	11/186	310/18903	0.000260018	0.0150537	0.0132369	55813/114049/84365/1654/90441/55299/8780/9188/9221/10528/708	11
52	Anes	GO:0048008	platelet-derived growth factor receptor signaling pathway	5/186	58/18903	0.000262507	0.0150537	0.0132369	7763/25976/5770/347/7422	5
53	Anes	GO:0045927	positive regulation of growth	10/186	261/18903	0.000270021	0.0151702	0.0133394	7430/8531/5479/7852/1654/387/84275/1982/5048/7422	10
54	Anes	GO:0022604	regulation of cell morphogenesis	11/186	312/18903	0.000274712	0.0151702	0.0133394	390/7430/27289/10458/7852/387/10979/5048/708/811/7422	11
55	Anes	GO:0048255	mRNA stabilization	5/186	61/18903	0.000332812	0.0180445	0.0158667	8531/55603/2521/26986/10492	5
56	Anes	GO:0043488	regulation of mRNA stability	8/186	175/18903	0.000346791	0.0184666	0.0162379	7431/8531/55603/2521/26135/26986/27257/10492	8
57	Anes	GO:0000381	regulation of alternative mRNA splicing, via spliceosome	5/186	62/18903	0.000359149	0.0187891	0.0165215	1655/6434/10284/6427/4116	5
58	Anes	GO:0051567	histone H3-K9 methylation	4/186	35/18903	0.000374363	0.0189212	0.0166376	4000/23411/51742/5926	4
59	Anes	GO:1905898	positive regulation of response to endoplasmic reticulum stress	4/186	35/18903	0.000374363	0.0189212	0.0166376	581/23411/9709/5770	4
60	Anes	GO:0034470	ncRNA processing	13/186	439/18903	0.000421763	0.0209616	0.0184318	1655/55813/114049/6741/84365/285381/26512/1654/55299/8780/9188/9221/10528	13
61	Anes	GO:2001234	negative regulation of apoptotic signaling pathway	9/186	233/18903	0.000514706	0.0251615	0.0221248	8531/4000/581/23411/1654/3622/9709/5770/2023	9
62	Anes	GO:0043487	regulation of RNA stability	8/186	187/18903	0.000539284	0.0259378	0.0228074	7431/8531/55603/2521/26135/26986/27257/10492	8
63	Anes	GO:1901163	regulation of trophoblast cell migration	3/186	17/18903	0.000575842	0.0272565	0.023967	708/811/7422	3
64	Anes	GO:0043489	RNA stabilization	5/186	70/18903	0.000630505	0.0293776	0.025832	8531/55603/2521/26986/10492	5
65	Anes	GO:0006354	DNA-templated transcription elongation	9/186	241/18903	0.000655749	0.0296482	0.02607	6924/23429/9969/26512/22913/2521/55122/92140/221037	9
66	Anes	GO:0032922	circadian regulation of gene expression	5/186	71/18903	0.000672927	0.0296482	0.02607	3398/7150/3397/23411/10135	5
67	Anes	GO:0019081	viral translation	3/186	18/18903	0.000686024	0.0296482	0.02607	6741/8666/8665	3
68	Anes	GO:0048569	post-embryonic animal organ development	3/186	18/18903	0.000686024	0.0296482	0.02607	9314/581/7422	3
69	Anes	GO:0061450	trophoblast cell migration	3/186	18/18903	0.000686024	0.0296482	0.02607	708/811/7422	3
70	Anes	GO:0090398	cellular senescence	6/186	108/18903	0.000698303	0.0297477	0.0261575	3398/10370/4000/23411/3622/811	6
71	Anes	GO:0033143	regulation of intracellular steroid hormone receptor signaling pathway	5/186	72/18903	0.000717449	0.0301329	0.0264962	1655/9667/23411/387/811	5
72	Anes	GO:0031330	negative regulation of cellular catabolic process	9/186	247/18903	0.000781073	0.0323494	0.0284452	3182/8531/55603/23429/1471/2521/26986/1982/10492	9
73	Anes	GO:0033574	response to testosterone	4/186	43/18903	0.000829932	0.0338505	0.0297651	23411/4678/51389/811	4
74	Anes	GO:0008360	regulation of cell shape	7/186	154/18903	0.000840019	0.0338505	0.0297651	390/7430/27289/10458/387/10979/7422	7
75	Anes	GO:0034504	protein localization to nucleus	10/186	306/18903	0.000931132	0.0370218	0.0325537	4000/8878/3838/55122/3840/10979/9221/811/10574/347	10
76	Anes	GO:0008334	histone mRNA metabolic process	3/186	20/18903	0.000944644	0.0370648	0.0325915	6741/27257/7884	3
77	Anes	GO:0060537	muscle tissue development	12/186	422/18903	0.000995784	0.038564	0.0339097	1655/3398/8531/10370/7763/4000/25976/5573/387/3475/811/7422	12
78	Anes	GO:0030518	intracellular steroid hormone receptor signaling pathway	6/186	116/18903	0.00101507	0.0388069	0.0341233	1655/9667/23411/387/51389/811	6
79	Anes	GO:0009206	purine ribonucleoside triphosphate biosynthetic process	6/186	117/18903	0.00106134	0.0400622	0.0352271	4831/513/54539/2023/498/3615	6
80	Anes	GO:0060008	Sertoli cell differentiation	3/186	21/18903	0.00109414	0.0407842	0.035862	9667/51742/5926	3
81	Anes	GO:0009145	purine nucleoside triphosphate biosynthetic process	6/186	118/18903	0.00110921	0.0408354	0.035907	4831/513/54539/2023/498/3615	6
82	Anes	GO:0034976	response to endoplasmic reticulum stress	9/186	261/18903	0.00115048	0.041798	0.0367534	581/23411/29982/1654/488/9709/5770/7873/811	9
83	Anes	GO:0061647	histone H3-K9 modification	4/186	47/18903	0.00116339	0.041798	0.0367534	4000/23411/51742/5926	4
84	Anes	GO:0072332	intrinsic apoptotic signaling pathway by p53 class mediator	5/186	81/18903	0.00122365	0.0431759	0.037965	1655/581/23411/133746/3622	5
85	Anes	GO:2001233	regulation of apoptotic signaling pathway	11/186	374/18903	0.0012307	0.0431759	0.037965	8531/4000/581/23411/1654/3622/9709/5770/2023/6421/51024	11
86	Anes	GO:0006606	protein import into nucleus	7/186	165/18903	0.00125591	0.0435479	0.0382921	4000/8878/3838/55122/3840/9221/347	7
87	Anes	GO:0010770	positive regulation of cell morphogenesis involved in differentiation	5/186	82/18903	0.00129286	0.0438104	0.038523	10458/10979/5048/708/811	5
88	Anes	GO:1905897	regulation of response to endoplasmic reticulum stress	5/186	82/18903	0.00129286	0.0438104	0.038523	581/23411/9709/5770/7873	5
89	Anes	GO:0030522	intracellular receptor signaling pathway	9/186	266/18903	0.00131243	0.0439739	0.0386667	1655/9667/10370/23411/387/8780/51389/708/811	9
90	Anes	GO:0030307	positive regulation of cell growth	7/186	167/18903	0.00134634	0.0441379	0.0388109	7852/1654/387/84275/1982/5048/7422	7
91	Anes	GO:0009141	nucleoside triphosphate metabolic process	9/186	267/18903	0.00134693	0.0441379	0.0388109	387/4831/79077/513/54539/2023/498/51024/3615	9
92	Anes	GO:0009201	ribonucleoside triphosphate biosynthetic process	6/186	123/18903	0.00137391	0.0445326	0.039158	4831/513/54539/2023/498/3615	6
93	Anes	GO:0031065	positive regulation of histone deacetylation	3/186	23/18903	0.00143603	0.0457387	0.0402185	23411/3622/7422	3
94	Anes	GO:0051170	import into nucleus	7/186	169/18903	0.0014418	0.0457387	0.0402185	4000/8878/3838/55122/3840/9221/347	7
95	Anes	GO:0006913	nucleocytoplasmic transport	10/186	329/18903	0.00160113	0.049735	0.0437325	4000/8878/6741/3838/55122/3840/9221/4116/811/347	10
96	Anes	GO:0051169	nuclear transport	10/186	329/18903	0.00160113	0.049735	0.0437325	4000/8878/6741/3838/55122/3840/9221/4116/811/347	10
97	Estr	GO:0016126	sterol biosynthetic process	10/191	65/18903	9.68486e-10	2.17291e-06	1.87865e-06	1727/1718/2539/348/8720/2222/22937/2224/6713/6720	10
98	Estr	GO:0008203	cholesterol metabolic process	13/191	139/18903	1.62765e-09	2.17291e-06	1.87865e-06	1727/1718/2539/1583/348/2232/8720/949/2222/22937/2224/6713/6720	13
99	Estr	GO:0006694	steroid biosynthetic process	14/191	178/18903	3.67044e-09	2.40916e-06	2.0829e-06	1727/1718/3292/2539/1583/348/2232/8720/1601/2222/22937/2224/6713/6720	14
100	Estr	GO:1902652	secondary alcohol metabolic process	13/191	149/18903	3.82816e-09	2.40916e-06	2.0829e-06	1727/1718/2539/1583/348/2232/8720/949/2222/22937/2224/6713/6720	13
101	Estr	GO:0016125	sterol metabolic process	13/191	154/18903	5.72886e-09	2.40916e-06	2.0829e-06	1727/1718/2539/1583/348/2232/8720/949/2222/22937/2224/6713/6720	13
102	Estr	GO:0006695	cholesterol biosynthetic process	9/191	58/18903	6.31615e-09	2.40916e-06	2.0829e-06	1727/1718/2539/348/8720/2222/22937/2224/6720	9
103	Estr	GO:1902653	secondary alcohol biosynthetic process	9/191	58/18903	6.31615e-09	2.40916e-06	2.0829e-06	1727/1718/2539/348/8720/2222/22937/2224/6720	9
104	Estr	GO:0046165	alcohol biosynthetic process	12/191	143/18903	2.40122e-08	7.26388e-06	6.28018e-06	1727/1718/2539/348/8720/1601/2222/22937/2224/51477/6720/283871	12
105	Estr	GO:0030198	extracellular matrix organization	17/191	318/18903	2.60842e-08	7.26388e-06	6.28018e-06	1281/3491/165/1289/1307/1284/1282/3912/871/1286/7837/284217/5768/1490/4147/4035/90102	17
106	Estr	GO:0043062	extracellular structure organization	17/191	319/18903	2.73114e-08	7.26388e-06	6.28018e-06	1281/3491/165/1289/1307/1284/1282/3912/871/1286/7837/284217/5768/1490/4147/4035/90102	17
107	Estr	GO:0045229	external encapsulating structure organization	17/191	321/18903	2.99261e-08	7.26388e-06	6.28018e-06	1281/3491/165/1289/1307/1284/1282/3912/871/1286/7837/284217/5768/1490/4147/4035/90102	17
108	Estr	GO:1901617	organic hydroxy compound biosynthetic process	14/191	245/18903	2.06441e-07	4.59331e-05	3.97127e-05	1727/1718/3292/2539/348/8720/1601/2222/22937/2224/51477/6713/6720/283871	14
109	Estr	GO:0006066	alcohol metabolic process	16/191	367/18903	1.06036e-06	0.00020317	0.000175656	1727/1718/2539/1583/348/2232/8720/949/1601/2222/22937/2224/51477/6713/6720/283871	16
110	Estr	GO:0008202	steroid metabolic process	15/191	323/18903	1.06531e-06	0.00020317	0.000175656	1727/1718/3292/2539/1583/348/2232/8720/949/1601/2222/22937/2224/6713/6720	15
111	Estr	GO:0071711	basement membrane organization	6/191	36/18903	1.48897e-06	0.000265037	0.000229145	1281/1282/3912/7837/284217/90102	6
112	Estr	GO:0031589	cell-substrate adhesion	14/191	369/18903	2.43981e-05	0.00398365	0.00344417	1281/3491/1307/3912/6281/5034/81/23499/1601/1490/10319/7094/182/90102	14
113	Estr	GO:0001893	maternal placenta development	5/191	35/18903	2.5364e-05	0.00398365	0.00344417	1508/10935/142/7026/55870	5
114	Estr	GO:0060135	maternal process involved in female pregnancy	6/191	61/18903	3.44247e-05	0.00510633	0.00441482	1508/10935/142/7026/5997/55870	6
115	Estr	GO:0006942	regulation of striated muscle contraction	7/191	97/18903	5.74727e-05	0.00807643	0.0069827	7137/8654/10142/1739/7135/1490/5997	7
116	Estr	GO:0045540	regulation of cholesterol biosynthetic process	4/191	23/18903	7.69495e-05	0.00978358	0.00845866	348/8720/22937/6720	4
117	Estr	GO:0106118	regulation of sterol biosynthetic process	4/191	23/18903	7.69495e-05	0.00978358	0.00845866	348/8720/22937/6720	4
118	Estr	GO:0008380	RNA splicing	15/191	469/18903	8.79798e-05	0.0104386	0.00902497	9406/27332/22985/51747/8899/51755/10521/1195/6651/5411/91746/23064/10181/55599/9169	15
119	Estr	GO:0010810	regulation of cell-substrate adhesion	10/191	222/18903	8.99205e-05	0.0104386	0.00902497	3491/1307/6281/5034/81/23499/1601/7094/182/90102	10
120	Estr	GO:0085029	extracellular matrix assembly	5/191	46/18903	9.78852e-05	0.0108897	0.00941501	1281/3912/7837/5768/90102	5
121	Estr	GO:0055117	regulation of cardiac muscle contraction	6/191	78/18903	0.000138165	0.014756	0.0127577	7137/8654/10142/1739/1490/5997	6
122	Estr	GO:0007229	integrin-mediated signaling pathway	7/191	113/18903	0.00015088	0.0154942	0.013396	1281/1307/3912/667/284217/1490/7094	7
123	Estr	GO:0110011	regulation of basement membrane organization	3/191	11/18903	0.000157846	0.0156093	0.0134954	3912/284217/90102	3
124	Estr	GO:1902930	regulation of alcohol biosynthetic process	5/191	52/18903	0.00017672	0.0167731	0.0145016	348/8720/1601/22937/6720	5
125	Estr	GO:0060395	SMAD protein signal transduction	6/191	82/18903	0.00018218	0.0167731	0.0145016	3623/4087/6711/1601/142/4035	6
126	Estr	GO:0045940	positive regulation of steroid metabolic process	4/191	30/18903	0.000225343	0.0200555	0.0173396	348/1601/22937/6720	4
127	Estr	GO:0052547	regulation of peptidase activity	14/191	459/18903	0.000246947	0.0212693	0.018389	3491/1718/1410/871/9994/57333/23787/1508/10935/1490/7078/4035/9141/710	14
128	Estr	GO:0060390	regulation of SMAD protein signal transduction	4/191	31/18903	0.000256695	0.021418	0.0185175	6711/1601/142/4035	4
129	Estr	GO:0046889	positive regulation of lipid biosynthetic process	6/191	88/18903	0.000268203	0.0214647	0.0185579	3491/348/949/1601/22937/6720	6
130	Estr	GO:1903053	regulation of extracellular matrix organization	5/191	57/18903	0.000273334	0.0214647	0.0185579	165/3912/284217/4035/90102	5
131	Estr	GO:0003231	cardiac ventricle development	7/191	126/18903	0.000295508	0.0220047	0.0190247	3491/7137/1363/7135/6926/9321/182	7
132	Estr	GO:0001706	endoderm formation	5/191	58/18903	0.000296692	0.0220047	0.0190247	1289/1284/3912/4087/1291	5
133	Estr	GO:0010452	histone H3-K36 methylation	3/191	14/18903	0.000340515	0.0244459	0.0211353	64324/54904/55870	3
134	Estr	GO:0002011	morphogenesis of an epithelial sheet	5/191	60/18903	0.000347919	0.0244459	0.0211353	3491/1289/284217/182/90102	5
135	Estr	GO:0031122	cytoplasmic microtubule organization	5/191	62/18903	0.000405568	0.026858	0.0232208	667/1739/55704/4926/5108	5
136	Estr	GO:0007044	cell-substrate junction assembly	6/191	95/18903	0.00040578	0.026858	0.0232208	1307/667/6281/23499/7094/90102	6
137	Estr	GO:0070831	basement membrane assembly	3/191	15/18903	0.000422485	0.026858	0.0232208	3912/7837/90102	3
138	Estr	GO:0090205	positive regulation of cholesterol metabolic process	3/191	15/18903	0.000422485	0.026858	0.0232208	348/22937/6720	3
139	Estr	GO:0030199	collagen fibril organization	5/191	64/18903	0.000470149	0.0278955	0.0241178	1281/165/1289/871/7837	5
140	Estr	GO:0051893	regulation of focal adhesion assembly	5/191	64/18903	0.000470149	0.0278955	0.0241178	1307/6281/23499/7094/90102	5
141	Estr	GO:0090109	regulation of cell-substrate junction assembly	5/191	64/18903	0.000470149	0.0278955	0.0241178	1307/6281/23499/7094/90102	5
142	Estr	GO:1902903	regulation of supramolecular fiber organization	12/191	384/18903	0.000553042	0.0313123	0.0270719	165/1410/10142/348/6281/1739/6711/1490/55704/2288/4926/90102	12
143	Estr	GO:0060048	cardiac muscle contraction	7/191	140/18903	0.000558492	0.0313123	0.0270719	7137/8654/10142/1739/7135/1490/5997	7
144	Estr	GO:0150115	cell-substrate junction organization	6/191	101/18903	0.000562917	0.0313123	0.0270719	1307/667/6281/23499/7094/90102	6
145	Estr	GO:0042060	wound healing	13/191	442/18903	0.000578364	0.0315149	0.0272471	1281/3491/1289/348/667/6281/4087/949/23499/7094/90102/3998/710	13
146	Estr	GO:0090181	regulation of cholesterol metabolic process	4/191	39/18903	0.000630045	0.0336444	0.0290882	348/8720/22937/6720	4
147	Estr	GO:0150116	regulation of cell-substrate junction organization	5/191	69/18903	0.000665384	0.0348348	0.0301174	1307/6281/23499/7094/90102	5
148	Estr	GO:0007565	female pregnancy	8/191	189/18903	0.000688478	0.0353507	0.0305634	1307/1508/10935/142/7026/5997/2288/55870	8
149	Estr	GO:0071103	DNA conformation change	6/191	106/18903	0.000726889	0.0366187	0.0316597	546/1107/80205/56897/7155/23064	6
150	Estr	GO:0032963	collagen metabolic process	6/191	107/18903	0.000763703	0.0377609	0.0326472	1289/871/57333/1508/64175/1490	6
151	Estr	GO:0034446	substrate adhesion-dependent cell spreading	6/191	111/18903	0.000925578	0.0449326	0.0388477	3912/6281/5034/81/1601/10319	6
152	Estr	GO:0050810	regulation of steroid biosynthetic process	5/191	75/18903	0.000973249	0.045947	0.0397247	348/8720/1601/22937/6720	5
153	Estr	GO:0045834	positive regulation of lipid metabolic process	7/191	154/18903	0.000980891	0.045947	0.0397247	3491/348/949/1601/22937/6720/30968	7
154	Preg	GO:0097193	intrinsic apoptotic signaling pathway	11/86	298/18903	1.06509e-07	0.000220049	0.000189251	58515/1649/3091/1655/4780/5423/10625/1654/6647/6498/5770	11
155	Preg	GO:0048008	platelet-derived growth factor receptor signaling pathway	6/86	58/18903	2.48824e-07	0.000257035	0.00022106	64651/25976/7763/84159/5781/5770	6
156	Preg	GO:2001242	regulation of intrinsic apoptotic signaling pathway	8/86	172/18903	1.1583e-06	0.000758767	0.00065257	1649/3091/4780/10625/1654/6647/6498/5770	8
157	Preg	GO:0036003	positive regulation of transcription from RNA polymerase II promoter in response to stress	4/86	19/18903	1.46906e-06	0.000758767	0.00065257	1649/3091/10365/4780	4
158	Preg	GO:0060324	face development	5/86	51/18903	3.45278e-06	0.00142669	0.00122701	64651/25976/7763/84159/5781	5
159	Preg	GO:0060325	face morphogenesis	4/86	30/18903	9.99786e-06	0.0034426	0.00296077	64651/25976/84159/5781	4
160	Preg	GO:0060323	head morphogenesis	4/86	36/18903	2.10473e-05	0.00621195	0.00534252	64651/25976/84159/5781	4
161	Preg	GO:0043618	regulation of transcription from RNA polymerase II promoter in response to stress	4/86	39/18903	2.90851e-05	0.00751122	0.00645994	1649/3091/10365/4780	4
162	Preg	GO:0007548	sex differentiation	8/86	288/18903	4.99803e-05	0.0106612	0.00916904	25976/8204/54997/9510/84159/6647/5781/4678	8
163	Preg	GO:0043620	regulation of DNA-templated transcription in response to stress	4/86	45/18903	5.1603e-05	0.0106612	0.00916904	1649/3091/10365/4780	4
164	Preg	GO:0048872	homeostasis of number of cells	8/86	296/18903	6.05892e-05	0.0112224	0.00965171	3091/10365/5423/7049/6647/5781/3276/6498	8
165	Preg	GO:0010171	body morphogenesis	4/86	48/18903	6.66947e-05	0.0112224	0.00965171	64651/25976/84159/5781	4
166	Preg	GO:0036499	PERK-mediated unfolded protein response	3/86	18/18903	7.06153e-05	0.0112224	0.00965171	1649/4780/5770	3
167	Preg	GO:0048608	reproductive structure development	8/86	306/18903	7.64277e-05	0.0112785	0.0097	25976/8204/54997/9510/84159/6647/5781/4678	8
168	Preg	GO:0061458	reproductive system development	8/86	310/18903	8.36596e-05	0.0115227	0.00991	25976/8204/54997/9510/84159/6647/5781/4678	8
169	Preg	GO:0008406	gonad development	7/86	233/18903	9.28701e-05	0.0118403	0.0101831	25976/8204/54997/9510/84159/6647/4678	7
170	Preg	GO:2001243	negative regulation of intrinsic apoptotic signaling pathway	5/86	101/18903	9.74274e-05	0.0118403	0.0101831	3091/4780/10625/1654/5770	5
171	Preg	GO:0045137	development of primary sexual characteristics	7/86	238/18903	0.000106007	0.0120957	0.0104028	25976/8204/54997/9510/84159/6647/4678	7
172	Preg	GO:0071498	cellular response to fluid shear stress	3/86	21/18903	0.000113966	0.0120957	0.0104028	7980/10365/4780	3
173	Preg	GO:0008585	female gonad development	5/86	105/18903	0.000117093	0.0120957	0.0104028	25976/8204/9510/84159/6647	5
174	Preg	GO:0046545	development of primary female sexual characteristics	5/86	109/18903	0.000139669	0.0137408	0.0118176	25976/8204/9510/84159/6647	5
175	Preg	GO:0043484	regulation of RNA splicing	6/86	180/18903	0.000171617	0.0161164	0.0138607	57018/1655/6431/284695/3187/6430	6
176	Preg	GO:0061448	connective tissue development	7/86	274/18903	0.000252129	0.0219683	0.0188936	7076/4256/3091/84159/59/5781/4148	7
177	Preg	GO:0046660	female sex differentiation	5/86	124/18903	0.000255198	0.0219683	0.0188936	25976/8204/9510/84159/6647	5
178	Preg	GO:2001233	regulation of apoptotic signaling pathway	8/86	374/18903	0.000301575	0.0242343	0.0208425	1649/3091/4780/10625/1654/6647/6498/5770	8
179	Preg	GO:1902175	regulation of oxidative stress-induced intrinsic apoptotic signaling pathway	3/86	29/18903	0.000304982	0.0242343	0.0208425	3091/4780/6647	3
180	Preg	GO:0001667	ameboidal-type cell migration	9/86	492/18903	0.000396668	0.0303525	0.0261043	7076/7763/3091/4780/1647/1634/84159/59/5781	9
181	Preg	GO:0034405	response to fluid shear stress	3/86	34/18903	0.000491325	0.0362528	0.0311788	7980/10365/4780	3
182	Preg	GO:1905898	positive regulation of response to endoplasmic reticulum stress	3/86	35/18903	0.000535627	0.0381588	0.0328181	1649/4780/5770	3
183	Preg	GO:0043434	response to peptide hormone	8/86	421/18903	0.000659923	0.0449899	0.0386931	7076/4780/6431/7049/5781/3716/5770/6430	8
184	Preg	GO:0008202	steroid metabolic process	7/86	323/18903	0.000675067	0.0449899	0.0386931	25976/3490/3949/1595/9563/3156/6647	7
185	Preg	GO:0032728	positive regulation of interferon-beta production	3/86	39/18903	0.000738168	0.0455951	0.0392136	1654/3659/5781	3
186	Preg	GO:0097242	amyloid-beta clearance	3/86	39/18903	0.000738168	0.0455951	0.0392136	3949/1595/3156	3
187	Preg	GO:0060021	roof of mouth development	4/86	91/18903	0.00078968	0.0455951	0.0392136	64651/25976/7049/84159	4
188	Preg	GO:0140467	integrated stress response signaling	3/86	40/18903	0.000795408	0.0455951	0.0392136	1649/4780/5770	3
189	Preg	GO:0006354	DNA-templated transcription elongation	6/86	241/18903	0.000810532	0.0455951	0.0392136	221037/23522/8204/23429/284695/55122	6
190	Preg	GO:0035966	response to topologically incorrect protein	5/86	163/18903	0.000889606	0.0455951	0.0392136	153222/1649/4780/55122/5770	5
191	Preg	GO:0001542	ovulation from ovarian follicle	2/86	10/18903	0.000899072	0.0455951	0.0392136	8204/9510	2
192	Preg	GO:0060397	growth hormone receptor signaling pathway via JAK-STAT	2/86	10/18903	0.000899072	0.0455951	0.0392136	3716/5770	2
193	Preg	GO:0150172	regulation of phosphatidylcholine metabolic process	2/86	10/18903	0.000899072	0.0455951	0.0392136	3949/2181	2
194	Preg	GO:0042060	wound healing	8/86	442/18903	0.00090484	0.0455951	0.0392136	221037/7076/7980/3091/4780/6431/59/10627	8
195	Preg	GO:0097305	response to alcohol	6/86	253/18903	0.00104213	0.0492076	0.0423204	3490/10365/5423/7049/9563/6647	6
196	Preg	GO:0002262	myeloid cell homeostasis	5/86	169/18903	0.00104575	0.0492076	0.0423204	3091/10365/7049/6647/3276	5
197	Preg	GO:0045765	regulation of angiogenesis	7/86	349/18903	0.00106102	0.0492076	0.0423204	3091/10365/9510/4780/1647/1634/3716	7
198	Preg	GO:0061418	regulation of transcription from RNA polymerase II promoter in response to hypoxia	2/86	11/18903	0.00109562	0.0492076	0.0423204	3091/4780	2
199	Preg	GO:1900222	negative regulation of amyloid-beta clearance	2/86	11/18903	0.00109562	0.0492076	0.0423204	1595/3156	2
200	Preg	GO:0008631	intrinsic apoptotic signaling pathway in response to oxidative stress	3/86	45/18903	0.00112384	0.0494009	0.0424868	3091/4780/6647	3
