# Supplementary material for: Dynamic changes in cellular atlases and communication patterns within yak ovaries across diverse reproductive states unveiled by single-cell analysis
Source: Front Cell Dev Biol. 2024 Aug 29;12:1444706. doi: 10.3389/fcell.2024.1444706 (PMC11390571; doi:10.3389/fcell.2024.1444706)
Supplement: Supplementary file 14 [file Table12.XLSX]

## Sheet: cell_comm_annotation_estrus
Supplementary Data 12: Cell communication annotation within yak ovaries during estrous period
receptor	ligand	receptor_cell	ligand_cell	expr	secreted	is_integrin	pval	receptor_expr	ligand_expr
CADM3	NECTIN3	BVEC	BVEC	0.092	FALSE	FALSE	1	-3.87504	-3.11361
CADM1	NECTIN3	BVEC	BVEC	0.107	FALSE	FALSE	1	-3.35193	-3.11361
NECTIN2	NECTIN3	BVEC	BVEC	0.354	FALSE	FALSE	1	-0.755792	-3.11361
CADM3	CADM1	BVEC	BVEC	0.083	FALSE	FALSE	1	-3.87504	-3.35193
CADM1	CADM1	BVEC	BVEC	0.098	FALSE	FALSE	1	-3.35193	-3.35193
CRTAM	CADM1	BVEC	BVEC	0	FALSE	FALSE	1	-13.2877	-3.35193
CADM3	CADM4	BVEC	BVEC	0.042	FALSE	FALSE	1	-3.87504	-5.97446
TGFBR3	TGFB1	BVEC	BVEC	0.191	TRUE	FALSE	1	-1.6236	-4.1206
TGFBR3	INHA	BVEC	BVEC	0.179	TRUE	FALSE	1	-1.6236	-4.8537
L1CAM	L1CAM	BVEC	BVEC	0.001	FALSE	FALSE	1	-9.56591	-9.56591
HLA-C	FAM3C	BVEC	BVEC	0.132	TRUE	FALSE	1	-2.45938	-3.61068
LAMP1	FAM3C	BVEC	BVEC	0.063	TRUE	FALSE	1	-4.51065	-3.61068
CXADR	FAM3C	BVEC	BVEC	0.049	TRUE	FALSE	1	-5.89621	-3.61068
PGRMC2	CCL4L2	BVEC	BVEC	0.085	TRUE	FALSE	1	-2.68991	-5.9611
CD74	COPA	BVEC	BVEC	1.066	TRUE	FALSE	1	1.06645	-4.72827
CD74	APP	BVEC	BVEC	1.462	FALSE	FALSE	0	1.06645	-0.268962
TNFRSF6B	FASLG	BVEC	BVEC	0.058	TRUE	FALSE	1	-3.15849	-7.95335
ADORA2A	NAMPT	BVEC	BVEC	0.159	TRUE	FALSE	1	-4.03442	-1.96052
NRP1	VEGFA	BVEC	BVEC	0.16	TRUE	FALSE	1	-4.01425	-1.95042
NRP2	VEGFA	BVEC	BVEC	0.159	TRUE	FALSE	1	-4.05549	-1.95042
NRP2	SEMA3C	BVEC	BVEC	0.032	TRUE	FALSE	1	-4.05549	-8.34737
VSIR	CCL4L2	BVEC	BVEC	0.056	TRUE	FALSE	1	-3.37614	-5.9611
SLC7A1	CSF1	BVEC	BVEC	0.083	TRUE	FALSE	1	-4.65437	-2.98955
IDE	IGF2	BVEC	BVEC	0.086	TRUE	FALSE	1	-3.57213	-3.49322
IGF1R	IGF2	BVEC	BVEC	0.056	TRUE	FALSE	1	-5.37703	-3.49322
IGF1R	IGF1	BVEC	BVEC	0.02	TRUE	FALSE	1	-5.37703	-6.02713
IGF2R	IGF2	BVEC	BVEC	0.145	TRUE	FALSE	1	-2.30858	-3.49322
NTRK2	NTF3	BVEC	BVEC	0.01	TRUE	FALSE	1	-6.51043	-6.74655
SORT1	GRN	BVEC	BVEC	0.079	TRUE	FALSE	1	-8.74364	-2.68215
SORT1	COPA	BVEC	BVEC	0.02	TRUE	FALSE	1	-8.74364	-4.72827
PLXNB2	SEMA4C	BVEC	BVEC	0.246	FALSE	FALSE	1	-1.35372	-3.29549
RIPK1	TNFSF10	BVEC	BVEC	0.562	TRUE	FALSE	0	-1.8671	-0.234717
DPP4	CXCL12	BVEC	BVEC	0.234	TRUE	FALSE	1	-8.91149	-1.10067
ACKR3	CXCL12	BVEC	BVEC	0.306	TRUE	FALSE	1	-2.76946	-1.10067
NOTCH2	JAG2	BVEC	BVEC	0.239	FALSE	FALSE	1	-6.69102	-1.09508
NOTCH4	JAG2	BVEC	BVEC	0.284	FALSE	FALSE	1	-3.31279	-1.09508
NOTCH3	JAG2	BVEC	BVEC	0.237	FALSE	FALSE	1	-7.40179	-1.09508
CD46	JAG1	BVEC	BVEC	0.398	FALSE	FALSE	0	-1.61041	-1.09547
CXCR3	CXCL12	BVEC	BVEC	0.234	TRUE	FALSE	1	-9.08639	-1.10067
LRP1	PDGFB	BVEC	BVEC	0.141	TRUE	FALSE	1	-2.80952	-2.84684
LRP1	MDK	BVEC	BVEC	0.127	TRUE	FALSE	1	-2.80952	-3.16322
SIRPA	CD47	BVEC	BVEC	0.128	FALSE	FALSE	1	-4.62021	-2.21756
SORL1	MDK	BVEC	BVEC	0.057	TRUE	FALSE	1	-8.38018	-3.16322
PDGFRB	PDGFB	BVEC	BVEC	0.101	TRUE	FALSE	1	-3.98433	-2.84684
PDGFRA	PDGFB	BVEC	BVEC	0.078	TRUE	FALSE	1	-5.92387	-2.84684
PDGFRA	PDGFA	BVEC	BVEC	0.014	TRUE	FALSE	1	-5.92387	-6.30611
ADGRV1	PDGFB	BVEC	BVEC	0.074	TRUE	FALSE	1	-6.71084	-2.84684
MDK	PTPRZ1	BVEC	BVEC	0.056	TRUE	FALSE	1	-3.16322	-10.8857
PTN	PTPRZ1	BVEC	BVEC	0.033	TRUE	FALSE	1	-3.92295	-10.8857
EPHA4	EFNA2	BVEC	BVEC	0.141	FALSE	FALSE	1	-2.04083	-4.65901
EPHA4	EFNA1	BVEC	BVEC	0.536	TRUE	FALSE	0	-2.04083	-0.268656
EFNB2	EPHA4	BVEC	BVEC	0.215	FALSE	FALSE	1	-2.42442	-2.04083
FZD4	WNT2B	BVEC	BVEC	0.254	TRUE	FALSE	1	-0.983759	-9.01368
NOTCH2	JAG1	BVEC	BVEC	0.239	FALSE	FALSE	1	-6.69102	-1.09547
NOTCH4	JAG1	BVEC	BVEC	0.284	FALSE	FALSE	1	-3.31279	-1.09547
NOTCH3	JAG1	BVEC	BVEC	0.237	FALSE	FALSE	1	-7.40179	-1.09547
PLXNB2	PTN	BVEC	BVEC	0.229	TRUE	FALSE	1	-1.35372	-3.92295
PLXNB2	SEMA4D	BVEC	BVEC	0.208	FALSE	FALSE	1	-1.35372	-5.33417
KDR	VEGFA	BVEC	BVEC	0.479	TRUE	FALSE	0	-0.516212	-1.95042
EPHA2	EFNA2	BVEC	BVEC	0.125	FALSE	FALSE	1	-2.24567	-4.65901
EPHA2	EFNA1	BVEC	BVEC	0.52	TRUE	FALSE	0	-2.24567	-0.268656
CXCR4	CXCL12	BVEC	BVEC	0.33	TRUE	FALSE	1	-2.35969	-1.10067
NCR3	BAG6	BVEC	BVEC	0.092	FALSE	FALSE	1	-6.03487	-2.55918
TEK	ANGPT2	BVEC	BVEC	0.262	TRUE	FALSE	1	-1.27388	-3.16628
SIRPA	CSF1	BVEC	BVEC	0.083	TRUE	FALSE	1	-4.62021	-2.98955
TNFSF14	TNFRSF6B	BVEC	BVEC	0.058	TRUE	FALSE	1	-7.98982	-3.15849
CSF1R	CSF1	BVEC	BVEC	0	TRUE	FALSE	1	-13.2877	-2.98955
CD55	ADGRE5	BVEC	BVEC	0.123	TRUE	FALSE	1	-2.47034	-3.93886
KIT	KITLG	BVEC	BVEC	0.263	TRUE	FALSE	0	-1.66796	-2.23608
PDGFRA	PDGFC	BVEC	BVEC	0.042	TRUE	FALSE	1	-5.92387	-3.89933
KDR	VEGFC	BVEC	BVEC	0.444	TRUE	FALSE	1	-0.516212	-2.39676
MERTK	GAS6	BVEC	BVEC	0.402	TRUE	FALSE	1	-4.62015	-0.387967
TEK	ANGPT4	BVEC	BVEC	0.211	TRUE	FALSE	1	-1.27388	-7.00722
COL6A6	a1b1 complex	BVEC	BVEC	0.193	TRUE	TRUE	1	-10.2389	0
COL6A5	a1b1 complex	BVEC	BVEC	0.197	TRUE	TRUE	1	-6.80551	0
COL1A1	a1b1 complex	BVEC	BVEC	0.333	TRUE	TRUE	1	-1.83662	0
COL3A1	a1b1 complex	BVEC	BVEC	0.271	TRUE	TRUE	1	-2.67997	0
COL4A1	a1b1 complex	BVEC	BVEC	0.617	TRUE	TRUE	0	-0.235786	0
COL5A2	a1b1 complex	BVEC	BVEC	0.24	TRUE	TRUE	1	-3.3955	0
COL1A2	a1b1 complex	BVEC	BVEC	0.311	TRUE	TRUE	1	-2.07761	0
COL4A2	a1b1 complex	BVEC	BVEC	0.465	TRUE	TRUE	0	-0.878101	0
COL6A1	a1b1 complex	BVEC	BVEC	0.209	TRUE	TRUE	1	-4.92328	0
COL6A2	a1b1 complex	BVEC	BVEC	0.202	TRUE	TRUE	1	-5.80671	0
COL5A1	a1b1 complex	BVEC	BVEC	0.253	TRUE	TRUE	1	-3.05142	0
COL5A3	a1b1 complex	BVEC	BVEC	0.206	TRUE	TRUE	1	-5.27662	0
COL8A1	a1b1 complex	BVEC	BVEC	0.204	TRUE	TRUE	1	-5.54839	0
COL4A5	a1b1 complex	BVEC	BVEC	0.199	TRUE	TRUE	1	-6.41677	0
COL15A1	a1b1 complex	BVEC	BVEC	0.226	TRUE	TRUE	1	-3.90505	0
COL18A1	a1b1 complex	BVEC	BVEC	0.29	TRUE	TRUE	1	-2.36383	0
COL4A4	a1b1 complex	BVEC	BVEC	0.221	TRUE	TRUE	1	-4.15216	0
COL4A3	a1b1 complex	BVEC	BVEC	0.199	TRUE	TRUE	1	-6.25769	0
COL14A1	a1b1 complex	BVEC	BVEC	0.305	TRUE	TRUE	1	-2.16111	0
COL16A1	a1b1 complex	BVEC	BVEC	0.204	TRUE	TRUE	1	-5.51022	0
COL4A6	a1b1 complex	BVEC	BVEC	0.199	TRUE	TRUE	1	-6.29155	0
COL24A1	a1b1 complex	BVEC	BVEC	0.203	TRUE	TRUE	1	-5.63698	0
COL21A1	a1b1 complex	BVEC	BVEC	0.197	TRUE	TRUE	1	-6.94759	0
COL12A1	a1b1 complex	BVEC	BVEC	0.291	TRUE	TRUE	1	-2.34595	0
COL6A6	a2b1 complex	BVEC	BVEC	0.079	TRUE	TRUE	1	-10.2389	0
COL6A5	a2b1 complex	BVEC	BVEC	0.083	TRUE	TRUE	1	-6.80551	0
COL1A1	a2b1 complex	BVEC	BVEC	0.219	TRUE	TRUE	1	-1.83662	0
COL3A1	a2b1 complex	BVEC	BVEC	0.157	TRUE	TRUE	1	-2.67997	0
COL4A1	a2b1 complex	BVEC	BVEC	0.503	TRUE	TRUE	1	-0.235786	0
FN1	a2b1 complex	BVEC	BVEC	0.433	TRUE	TRUE	1	-0.496105	0
COL5A2	a2b1 complex	BVEC	BVEC	0.126	TRUE	TRUE	1	-3.3955	0
COL1A2	a2b1 complex	BVEC	BVEC	0.197	TRUE	TRUE	1	-2.07761	0
COL4A2	a2b1 complex	BVEC	BVEC	0.351	TRUE	TRUE	1	-0.878101	0
COL6A1	a2b1 complex	BVEC	BVEC	0.095	TRUE	TRUE	1	-4.92328	0
COL6A2	a2b1 complex	BVEC	BVEC	0.088	TRUE	TRUE	1	-5.80671	0
COL5A1	a2b1 complex	BVEC	BVEC	0.139	TRUE	TRUE	1	-3.05142	0
COL5A3	a2b1 complex	BVEC	BVEC	0.092	TRUE	TRUE	1	-5.27662	0
COL8A1	a2b1 complex	BVEC	BVEC	0.089	TRUE	TRUE	1	-5.54839	0
COL4A5	a2b1 complex	BVEC	BVEC	0.085	TRUE	TRUE	1	-6.41677	0
COL15A1	a2b1 complex	BVEC	BVEC	0.112	TRUE	TRUE	1	-3.90505	0
COL18A1	a2b1 complex	BVEC	BVEC	0.176	TRUE	TRUE	1	-2.36383	0
COL4A4	a2b1 complex	BVEC	BVEC	0.107	TRUE	TRUE	1	-4.15216	0
COL4A3	a2b1 complex	BVEC	BVEC	0.085	TRUE	TRUE	1	-6.25769	0
COL14A1	a2b1 complex	BVEC	BVEC	0.19	TRUE	TRUE	1	-2.16111	0
COL16A1	a2b1 complex	BVEC	BVEC	0.09	TRUE	TRUE	1	-5.51022	0
COL4A6	a2b1 complex	BVEC	BVEC	0.085	TRUE	TRUE	1	-6.29155	0
COL24A1	a2b1 complex	BVEC	BVEC	0.089	TRUE	TRUE	1	-5.63698	0
COL21A1	a2b1 complex	BVEC	BVEC	0.083	TRUE	TRUE	1	-6.94759	0
COL12A1	a2b1 complex	BVEC	BVEC	0.177	TRUE	TRUE	1	-2.34595	0
LAMC1	a2b1 complex	BVEC	BVEC	0.202	TRUE	TRUE	1	-2.01865	0
FN1	a4b1 complex	BVEC	BVEC	0.359	TRUE	TRUE	1	-0.496105	0
VCAM1	a4b1 complex	BVEC	BVEC	0.136	FALSE	TRUE	1	-1.92463	0
JAM2	a4b1 complex	BVEC	BVEC	0.217	FALSE	TRUE	1	-1.23339	0
FN1	a4b7 complex	BVEC	BVEC	0.36	TRUE	TRUE	1	-0.496105	0
VCAM1	a4b7 complex	BVEC	BVEC	0.137	FALSE	TRUE	1	-1.92463	0
FN1	a5b1 complex	BVEC	BVEC	0.611	TRUE	TRUE	0	-0.496105	0
L1CAM	a5b1 complex	BVEC	BVEC	0.257	FALSE	TRUE	1	-9.56591	0
FBN1	a5b1 complex	BVEC	BVEC	0.486	TRUE	TRUE	0	-1.12443	0
FN1	aVb1 complex	BVEC	BVEC	0.4	TRUE	TRUE	1	-0.496105	0
FN1	aVb5 complex	BVEC	BVEC	0.4	TRUE	TRUE	1	-0.496105	0
LAMC1	a6b1 complex	BVEC	BVEC	0.35	TRUE	TRUE	0	-2.01865	0
VCAM1	a9b1 complex	BVEC	BVEC	0.18	FALSE	TRUE	1	-1.92463	0
BMPR1B_BMPR2	BMP6	BVEC	BVEC	0.101	TRUE	FALSE	1	-5.18764	-2.32665
BMR1B_AVR2A	BMP6	BVEC	BVEC	0.101	TRUE	FALSE	1	0	-2.32665
BMR1B_AVR2B	BMP6	BVEC	BVEC	0.101	TRUE	FALSE	1	0	-2.32665
BMPR1B_BMPR2	BMP2	BVEC	BVEC	0.015	TRUE	FALSE	1	-5.18764	-5.20751
BMR1B_AVR2A	BMP2	BVEC	BVEC	0.015	TRUE	FALSE	1	0	-5.20751
BMR1B_AVR2B	BMP2	BVEC	BVEC	0.015	TRUE	FALSE	1	0	-5.20751
BMPR1B_BMPR2	BMP4	BVEC	BVEC	0.124	TRUE	FALSE	1	-5.18764	-2.02917
BMR1B_AVR2A	BMP4	BVEC	BVEC	0.124	TRUE	FALSE	1	0	-2.02917
BMR1B_AVR2B	BMP4	BVEC	BVEC	0.124	TRUE	FALSE	1	0	-2.02917
PDGFR complex	PDGFB	BVEC	BVEC	0.078	TRUE	FALSE	1	0	-2.84684
TGFbeta receptor1	TGFB1	BVEC	BVEC	0.061	TRUE	FALSE	1	0	-4.1206
CADM3	NECTIN3	BVEC	GC	0.14	FALSE	FALSE	1	-3.87504	-2.23173
CADM1	NECTIN3	BVEC	GC	0.155	FALSE	FALSE	1	-3.35193	-2.23173
NECTIN2	NECTIN3	BVEC	GC	0.402	FALSE	FALSE	0	-0.755792	-2.23173
CADM3	CADM1	BVEC	GC	0.081	FALSE	FALSE	1	-3.87504	-3.41128
CADM1	CADM1	BVEC	GC	0.096	FALSE	FALSE	1	-3.35193	-3.41128
CRTAM	CADM1	BVEC	GC	0	FALSE	FALSE	1	-13.2877	-3.41128
CADM3	CADM4	BVEC	GC	0.094	FALSE	FALSE	1	-3.87504	-3.0498
TGFBR3	TGFB1	GC	BVEC	0.168	TRUE	FALSE	1	-1.84266	-4.1206
TGFBR3	INHA	GC	BVEC	0.157	TRUE	FALSE	1	-1.84266	-4.8537
L1CAM	L1CAM	BVEC	GC	0	FALSE	FALSE	1	-9.56591	-13.2877
HLA-C	FAM3C	BVEC	GC	0.183	TRUE	FALSE	1	-2.45938	-2.44702
LAMP1	FAM3C	BVEC	GC	0.114	TRUE	FALSE	1	-4.51065	-2.44702
CXADR	FAM3C	BVEC	GC	0.1	TRUE	FALSE	1	-5.89621	-2.44702
PGRMC2	CCL4L2	BVEC	GC	0.106	TRUE	FALSE	1	-2.68991	-4.14082
CD74	COPA	BVEC	GC	1.068	TRUE	FALSE	1	1.06645	-4.573
CD74	APP	BVEC	GC	1.264	FALSE	FALSE	0	1.06645	-1.20751
TNFRSF6B	FASLG	BVEC	GC	0.063	TRUE	FALSE	1	-3.15849	-6.13533
ADORA2A	NAMPT	BVEC	GC	0.266	TRUE	FALSE	1	-4.03442	-1.08438
NRP1	VEGFA	BVEC	GC	0.447	TRUE	FALSE	1	-4.01425	-0.264883
NRP2	VEGFA	BVEC	GC	0.446	TRUE	FALSE	1	-4.05549	-0.264883
NRP2	SEMA3C	BVEC	GC	0.093	TRUE	FALSE	1	-4.05549	-2.9891
VSIR	CCL4L2	GC	BVEC	0	TRUE	FALSE	1	-13.2877	-5.9611
SLC7A1	CSF1	GC	BVEC	0.104	TRUE	FALSE	1	-3.59031	-2.98955
IDE	IGF2	GC	BVEC	0.056	TRUE	FALSE	1	-5.47817	-3.49322
IGF1R	IGF2	GC	BVEC	0.189	TRUE	FALSE	1	-1.79074	-3.49322
IGF1R	IGF1	GC	BVEC	0.152	TRUE	FALSE	1	-1.79074	-6.02713
IGF2R	IGF2	GC	BVEC	0.143	TRUE	FALSE	1	-2.3405	-3.49322
NTRK2	NTF3	GC	BVEC	0.029	TRUE	FALSE	1	-4.34306	-6.74655
SORT1	GRN	GC	BVEC	0.18	TRUE	FALSE	1	-2.28781	-2.68215
SORT1	COPA	GC	BVEC	0.121	TRUE	FALSE	1	-2.28781	-4.72827
PLXNB2	SEMA4C	BVEC	GC	0.211	FALSE	FALSE	1	-1.35372	-5.05877
RIPK1	TNFSF10	GC	BVEC	0.505	TRUE	FALSE	0	-2.63519	-0.234717
DPP4	CXCL12	BVEC	GC	0.024	TRUE	FALSE	1	-8.91149	-4.46617
ACKR3	CXCL12	BVEC	GC	0.096	TRUE	FALSE	1	-2.76946	-4.46617
NOTCH2	JAG2	BVEC	GC	0.01	FALSE	FALSE	1	-6.69102	-6.66196
NOTCH4	JAG2	BVEC	GC	0.055	FALSE	FALSE	1	-3.31279	-6.66196
NOTCH3	JAG2	BVEC	GC	0.008	FALSE	FALSE	1	-7.40179	-6.66196
CD46	JAG1	BVEC	GC	0.251	FALSE	FALSE	0.52	-1.61041	-2.51998
CXCR3	CXCL12	GC	BVEC	0	TRUE	FALSE	1	-13.2877	-1.10067
LRP1	PDGFB	GC	BVEC	0.458	TRUE	FALSE	1	-0.365406	-2.84684
LRP1	MDK	GC	BVEC	0.444	TRUE	FALSE	1	-0.365406	-3.16322
SIRPA	CD47	BVEC	GC	0.081	FALSE	FALSE	1	-4.62021	-3.02906
SORL1	MDK	GC	BVEC	0.149	TRUE	FALSE	1	-2.42461	-3.16322
PDGFRB	PDGFB	GC	BVEC	0.089	TRUE	FALSE	1	-4.68278	-2.84684
PDGFRA	PDGFB	GC	BVEC	0.109	TRUE	FALSE	1	-3.64178	-2.84684
PDGFRA	PDGFA	GC	BVEC	0.046	TRUE	FALSE	1	-3.64178	-6.30611
ADGRV1	PDGFB	GC	BVEC	0.149	TRUE	FALSE	1	-2.64231	-2.84684
MDK	PTPRZ1	BVEC	GC	0	TRUE	FALSE	1	-3.16322	-13.2877
PTN	PTPRZ1	BVEC	GC	0	TRUE	FALSE	1	-3.92295	-13.2877
EPHA4	EFNA2	GC	BVEC	0.079	FALSE	FALSE	1	-3.08313	-4.65901
EPHA4	EFNA1	GC	BVEC	0.474	TRUE	FALSE	1	-3.08313	-0.268656
EFNB2	EPHA4	BVEC	GC	0.152	FALSE	FALSE	1	-2.42442	-3.08313
FZD4	WNT2B	GC	BVEC	0.014	TRUE	FALSE	1	-5.22271	-9.01368
NOTCH2	JAG1	GC	BVEC	0.345	FALSE	FALSE	0	-2.17638	-1.09547
NOTCH4	JAG1	GC	BVEC	0.243	FALSE	FALSE	1	-5.77211	-1.09547
NOTCH3	JAG1	GC	BVEC	0	FALSE	FALSE	1	-13.2877	-1.09547
PLXNB2	PTN	BVEC	GC	0.268	TRUE	FALSE	1	-1.35372	-2.78313
PLXNB2	SEMA4D	BVEC	GC	0.234	FALSE	FALSE	1	-1.35372	-3.69432
KDR	VEGFA	GC	BVEC	0.136	TRUE	FALSE	1	-6.13533	-1.95042
EPHA2	EFNA2	GC	BVEC	0.24	FALSE	FALSE	1	-1.18138	-4.65901
EPHA2	EFNA1	GC	BVEC	0.635	TRUE	FALSE	0	-1.18138	-0.268656
CXCR4	CXCL12	GC	BVEC	0.283	TRUE	FALSE	1	-3.32445	-1.10067
NCR3	BAG6	BVEC	GC	0.212	FALSE	FALSE	1	-6.03487	-1.28653
TEK	ANGPT2	GC	BVEC	0	TRUE	FALSE	1	-13.2877	-3.16628
SIRPA	CSF1	GC	BVEC	0.073	TRUE	FALSE	1	-5.66405	-2.98955
TNFSF14	TNFRSF6B	BVEC	GC	0.083	TRUE	FALSE	1	-7.98982	-2.61795
CSF1R	CSF1	BVEC	GC	0	TRUE	FALSE	1	-13.2877	-4.24814
CD55	ADGRE5	BVEC	GC	0.142	TRUE	FALSE	1	-2.47034	-3.26262
KIT	KITLG	BVEC	GC	0.24	TRUE	FALSE	0	-1.66796	-2.5971
PDGFRA	PDGFC	BVEC	GC	0.113	TRUE	FALSE	1	-5.92387	-2.26005
KDR	VEGFC	BVEC	GC	0.428	TRUE	FALSE	1	-0.516212	-2.67671
MERTK	GAS6	BVEC	GC	0.1	TRUE	FALSE	1	-4.62015	-2.64696
TEK	ANGPT4	BVEC	GC	0.226	TRUE	FALSE	1	-1.27388	-4.71707
COL6A6	a1b1 complex	BVEC	GC	0.014	TRUE	TRUE	1	-10.2389	0
COL6A5	a1b1 complex	BVEC	GC	0.018	TRUE	TRUE	1	-6.80551	0
COL1A1	a1b1 complex	BVEC	GC	0.154	TRUE	TRUE	1	-1.83662	0
COL3A1	a1b1 complex	BVEC	GC	0.092	TRUE	TRUE	1	-2.67997	0
COL4A1	a1b1 complex	BVEC	GC	0.438	TRUE	TRUE	1	-0.235786	0
COL5A2	a1b1 complex	BVEC	GC	0.061	TRUE	TRUE	1	-3.3955	0
COL1A2	a1b1 complex	BVEC	GC	0.132	TRUE	TRUE	1	-2.07761	0
COL4A2	a1b1 complex	BVEC	GC	0.286	TRUE	TRUE	1	-0.878101	0
COL6A1	a1b1 complex	BVEC	GC	0.03	TRUE	TRUE	1	-4.92328	0
COL6A2	a1b1 complex	BVEC	GC	0.023	TRUE	TRUE	1	-5.80671	0
COL5A1	a1b1 complex	BVEC	GC	0.074	TRUE	TRUE	1	-3.05142	0
COL5A3	a1b1 complex	BVEC	GC	0.026	TRUE	TRUE	1	-5.27662	0
COL8A1	a1b1 complex	BVEC	GC	0.024	TRUE	TRUE	1	-5.54839	0
COL4A5	a1b1 complex	BVEC	GC	0.019	TRUE	TRUE	1	-6.41677	0
COL15A1	a1b1 complex	BVEC	GC	0.047	TRUE	TRUE	1	-3.90505	0
COL18A1	a1b1 complex	BVEC	GC	0.111	TRUE	TRUE	1	-2.36383	0
COL4A4	a1b1 complex	BVEC	GC	0.042	TRUE	TRUE	1	-4.15216	0
COL4A3	a1b1 complex	BVEC	GC	0.02	TRUE	TRUE	1	-6.25769	0
COL14A1	a1b1 complex	BVEC	GC	0.125	TRUE	TRUE	1	-2.16111	0
COL16A1	a1b1 complex	BVEC	GC	0.025	TRUE	TRUE	1	-5.51022	0
COL4A6	a1b1 complex	BVEC	GC	0.02	TRUE	TRUE	1	-6.29155	0
COL24A1	a1b1 complex	BVEC	GC	0.024	TRUE	TRUE	1	-5.63698	0
COL21A1	a1b1 complex	BVEC	GC	0.018	TRUE	TRUE	1	-6.94759	0
COL12A1	a1b1 complex	BVEC	GC	0.112	TRUE	TRUE	1	-2.34595	0
COL6A6	a2b1 complex	BVEC	GC	0.117	TRUE	TRUE	1	-10.2389	0
COL6A5	a2b1 complex	BVEC	GC	0.121	TRUE	TRUE	1	-6.80551	0
COL1A1	a2b1 complex	BVEC	GC	0.257	TRUE	TRUE	0.98	-1.83662	0
COL3A1	a2b1 complex	BVEC	GC	0.195	TRUE	TRUE	1	-2.67997	0
COL4A1	a2b1 complex	BVEC	GC	0.541	TRUE	TRUE	0	-0.235786	0
FN1	a2b1 complex	BVEC	GC	0.471	TRUE	TRUE	0.25	-0.496105	0
COL5A2	a2b1 complex	BVEC	GC	0.164	TRUE	TRUE	1	-3.3955	0
COL1A2	a2b1 complex	BVEC	GC	0.235	TRUE	TRUE	0.98	-2.07761	0
COL4A2	a2b1 complex	BVEC	GC	0.389	TRUE	TRUE	0	-0.878101	0
COL6A1	a2b1 complex	BVEC	GC	0.133	TRUE	TRUE	1	-4.92328	0
COL6A2	a2b1 complex	BVEC	GC	0.126	TRUE	TRUE	1	-5.80671	0
COL5A1	a2b1 complex	BVEC	GC	0.177	TRUE	TRUE	1	-3.05142	0
COL5A3	a2b1 complex	BVEC	GC	0.13	TRUE	TRUE	1	-5.27662	0
COL8A1	a2b1 complex	BVEC	GC	0.127	TRUE	TRUE	1	-5.54839	0
COL4A5	a2b1 complex	BVEC	GC	0.123	TRUE	TRUE	1	-6.41677	0
COL15A1	a2b1 complex	BVEC	GC	0.15	TRUE	TRUE	1	-3.90505	0
COL18A1	a2b1 complex	BVEC	GC	0.214	TRUE	TRUE	0.98	-2.36383	0
COL4A4	a2b1 complex	BVEC	GC	0.145	TRUE	TRUE	1	-4.15216	0
COL4A3	a2b1 complex	BVEC	GC	0.123	TRUE	TRUE	1	-6.25769	0
COL14A1	a2b1 complex	BVEC	GC	0.229	TRUE	TRUE	0.98	-2.16111	0
COL16A1	a2b1 complex	BVEC	GC	0.128	TRUE	TRUE	1	-5.51022	0
COL4A6	a2b1 complex	BVEC	GC	0.123	TRUE	TRUE	1	-6.29155	0
COL24A1	a2b1 complex	BVEC	GC	0.127	TRUE	TRUE	1	-5.63698	0
COL21A1	a2b1 complex	BVEC	GC	0.121	TRUE	TRUE	1	-6.94759	0
COL12A1	a2b1 complex	BVEC	GC	0.215	TRUE	TRUE	1	-2.34595	0
LAMC1	a2b1 complex	BVEC	GC	0.24	TRUE	TRUE	0.01	-2.01865	0
FN1	a4b1 complex	BVEC	GC	0.427	TRUE	TRUE	1	-0.496105	0
VCAM1	a4b1 complex	BVEC	GC	0.204	FALSE	TRUE	1	-1.92463	0
JAM2	a4b1 complex	BVEC	GC	0.285	FALSE	TRUE	1	-1.23339	0
FN1	a4b7 complex	BVEC	GC	0	TRUE	TRUE	1	-0.496105	0
VCAM1	a4b7 complex	BVEC	GC	0	FALSE	TRUE	1	-1.92463	0
FN1	a5b1 complex	BVEC	GC	0.365	TRUE	TRUE	1	-0.496105	0
L1CAM	a5b1 complex	BVEC	GC	0.011	FALSE	TRUE	1	-9.56591	0
FBN1	a5b1 complex	BVEC	GC	0.24	TRUE	TRUE	1	-1.12443	0
FN1	aVb1 complex	BVEC	GC	0.789	TRUE	TRUE	0	-0.496105	0
FN1	aVb5 complex	BVEC	GC	0.789	TRUE	TRUE	0	-0.496105	0
LAMC1	a6b1 complex	BVEC	GC	0.414	TRUE	TRUE	0	-2.01865	0
VCAM1	a9b1 complex	BVEC	GC	0.141	FALSE	TRUE	1	-1.92463	0
BMPR1B_BMPR2	BMP6	BVEC	GC	0.01	TRUE	FALSE	1	-5.18764	-5.81502
BMR1B_AVR2A	BMP6	BVEC	GC	0.01	TRUE	FALSE	1	0	-5.81502
BMR1B_AVR2B	BMP6	BVEC	GC	0.01	TRUE	FALSE	1	0	-5.81502
BMPR1B_BMPR2	BMP2	BVEC	GC	0	TRUE	FALSE	1	-5.18764	-13.2877
BMR1B_AVR2A	BMP2	BVEC	GC	0	TRUE	FALSE	1	0	-13.2877
BMR1B_AVR2B	BMP2	BVEC	GC	0	TRUE	FALSE	1	0	-13.2877
BMPR1B_BMPR2	BMP4	BVEC	GC	0.085	TRUE	FALSE	1	-5.18764	-2.57291
BMR1B_AVR2A	BMP4	BVEC	GC	0.085	TRUE	FALSE	1	0	-2.57291
BMR1B_AVR2B	BMP4	BVEC	GC	0.085	TRUE	FALSE	1	0	-2.57291
PDGFR complex	PDGFB	GC	BVEC	0.109	TRUE	FALSE	1	0	-2.84684
TGFbeta receptor1	TGFB1	GC	BVEC	0.079	TRUE	FALSE	1	0	-4.1206
CADM3	NECTIN3	BVEC	GLIA	0.132	FALSE	FALSE	1	-3.87504	-2.34682
CADM1	NECTIN3	BVEC	GLIA	0.147	FALSE	FALSE	1	-3.35193	-2.34682
NECTIN2	NECTIN3	BVEC	GLIA	0.394	FALSE	FALSE	1	-0.755792	-2.34682
CADM3	CADM1	BVEC	GLIA	1.175	FALSE	FALSE	1	-3.87504	1.18989
CADM1	CADM1	BVEC	GLIA	1.19	FALSE	FALSE	1	-3.35193	1.18989
CRTAM	CADM1	BVEC	GLIA	0	FALSE	FALSE	1	-13.2877	1.18989
CADM3	CADM4	BVEC	GLIA	0.057	FALSE	FALSE	1	-3.87504	-4.42993
TGFBR3	TGFB1	GLIA	BVEC	0.336	TRUE	FALSE	1	-0.701806	-4.1206
TGFBR3	INHA	GLIA	BVEC	0.325	TRUE	FALSE	1	-0.701806	-4.8537
L1CAM	L1CAM	BVEC	GLIA	0.748	FALSE	FALSE	1	-9.56591	0.580992
HLA-C	FAM3C	BVEC	GLIA	0.183	TRUE	FALSE	1	-2.45938	-2.43584
LAMP1	FAM3C	BVEC	GLIA	0.114	TRUE	FALSE	1	-4.51065	-2.43584
CXADR	FAM3C	BVEC	GLIA	0.101	TRUE	FALSE	1	-5.89621	-2.43584
PGRMC2	CCL4L2	BVEC	GLIA	0	TRUE	FALSE	1	-2.68991	-13.2877
CD74	COPA	BVEC	GLIA	1.063	TRUE	FALSE	1	1.06645	-4.93965
CD74	APP	BVEC	GLIA	2.147	FALSE	FALSE	0	1.06645	1.13724
TNFRSF6B	FASLG	BVEC	GLIA	0	TRUE	FALSE	1	-3.15849	-13.2877
ADORA2A	NAMPT	BVEC	GLIA	0.054	TRUE	FALSE	1	-4.03442	-4.42993
NRP1	VEGFA	BVEC	GLIA	0.169	TRUE	FALSE	1	-4.01425	-1.85127
NRP2	VEGFA	BVEC	GLIA	0.169	TRUE	FALSE	1	-4.05549	-1.85127
NRP2	SEMA3C	BVEC	GLIA	0.17	TRUE	FALSE	1	-4.05549	-1.83875
VSIR	CCL4L2	GLIA	BVEC	0.096	TRUE	FALSE	1	-2.50371	-5.9611
SLC7A1	CSF1	GLIA	BVEC	0	TRUE	FALSE	1	-13.2877	-2.98955
IDE	IGF2	GLIA	BVEC	0.065	TRUE	FALSE	1	-4.6037	-3.49322
IGF1R	IGF2	GLIA	BVEC	0.108	TRUE	FALSE	1	-2.97931	-3.49322
IGF1R	IGF1	GLIA	BVEC	0.071	TRUE	FALSE	1	-2.97931	-6.02713
IGF2R	IGF2	GLIA	BVEC	0.065	TRUE	FALSE	1	-4.6037	-3.49322
NTRK2	NTF3	GLIA	BVEC	0.025	TRUE	FALSE	1	-4.6037	-6.74655
SORT1	GRN	GLIA	BVEC	0	TRUE	FALSE	1	-13.2877	-2.68215
SORT1	COPA	GLIA	BVEC	0	TRUE	FALSE	1	-13.2877	-4.72827
PLXNB2	SEMA4C	BVEC	GLIA	0.385	FALSE	FALSE	0.01	-1.35372	-1.3976
RIPK1	TNFSF10	GLIA	BVEC	0.503	TRUE	FALSE	1	-2.67129	-0.234717
DPP4	CXCL12	BVEC	GLIA	0	TRUE	FALSE	1	-8.91149	-13.2877
ACKR3	CXCL12	BVEC	GLIA	0	TRUE	FALSE	1	-2.76946	-13.2877
NOTCH2	JAG2	BVEC	GLIA	0	FALSE	FALSE	1	-6.69102	-13.2877
NOTCH4	JAG2	BVEC	GLIA	0	FALSE	FALSE	1	-3.31279	-13.2877
NOTCH3	JAG2	BVEC	GLIA	0	FALSE	FALSE	1	-7.40179	-13.2877
CD46	JAG1	BVEC	GLIA	0.38	FALSE	FALSE	0.03	-1.61041	-1.20575
CXCR3	CXCL12	GLIA	BVEC	0.252	TRUE	FALSE	1	-4.70725	-1.10067
LRP1	PDGFB	GLIA	BVEC	0.402	TRUE	FALSE	1	-0.589113	-2.84684
LRP1	MDK	GLIA	BVEC	0.388	TRUE	FALSE	1	-0.589113	-3.16322
SIRPA	CD47	BVEC	GLIA	0.179	FALSE	FALSE	1	-4.62021	-1.65892
SORL1	MDK	GLIA	BVEC	0	TRUE	FALSE	1	-13.2877	-3.16322
PDGFRB	PDGFB	GLIA	BVEC	0.124	TRUE	FALSE	1	-3.18869	-2.84684
PDGFRA	PDGFB	GLIA	BVEC	0.132	TRUE	FALSE	1	-3.00579	-2.84684
PDGFRA	PDGFA	GLIA	BVEC	0.068	TRUE	FALSE	1	-3.00579	-6.30611
ADGRV1	PDGFB	GLIA	BVEC	0	TRUE	FALSE	1	-13.2877	-2.84684
MDK	PTPRZ1	BVEC	GLIA	0.319	TRUE	FALSE	1	-3.16322	-0.926291
PTN	PTPRZ1	BVEC	GLIA	0.296	TRUE	FALSE	1	-3.92295	-0.926291
EPHA4	EFNA2	GLIA	BVEC	0	FALSE	FALSE	1	-13.2877	-4.65901
EPHA4	EFNA1	GLIA	BVEC	0	TRUE	FALSE	1	-13.2877	-0.268656
EFNB2	EPHA4	BVEC	GLIA	0	FALSE	FALSE	1	-2.42442	-13.2877
FZD4	WNT2B	GLIA	BVEC	0.086	TRUE	FALSE	1	-2.55524	-9.01368
NOTCH2	JAG1	GLIA	BVEC	0.258	FALSE	FALSE	1	-4.35115	-1.09547
NOTCH4	JAG1	GLIA	BVEC	0	FALSE	FALSE	1	-13.2877	-1.09547
NOTCH3	JAG1	GLIA	BVEC	0	FALSE	FALSE	1	-13.2877	-1.09547
PLXNB2	PTN	BVEC	GLIA	0.426	TRUE	FALSE	0.94	-1.35372	-1.11667
PLXNB2	SEMA4D	BVEC	GLIA	0.267	FALSE	FALSE	1	-1.35372	-2.81184
KDR	VEGFA	GLIA	BVEC	0	TRUE	FALSE	1	-13.2877	-1.95042
EPHA2	EFNA2	GLIA	BVEC	0.15	FALSE	FALSE	1	-1.94303	-4.65901
EPHA2	EFNA1	GLIA	BVEC	0.545	TRUE	FALSE	0	-1.94303	-0.268656
CXCR4	CXCL12	GLIA	BVEC	0.26	TRUE	FALSE	1	-4.19364	-1.10067
NCR3	BAG6	BVEC	GLIA	0.073	FALSE	FALSE	1	-6.03487	-2.92432
TEK	ANGPT2	GLIA	BVEC	0	TRUE	FALSE	1	-13.2877	-3.16628
SIRPA	CSF1	GLIA	BVEC	0.1	TRUE	FALSE	1	-3.76387	-2.98955
TNFSF14	TNFRSF6B	BVEC	GLIA	0	TRUE	FALSE	1	-7.98982	-13.2877
CSF1R	CSF1	BVEC	GLIA	0	TRUE	FALSE	1	-13.2877	-4.03636
CD55	ADGRE5	BVEC	GLIA	0.13	TRUE	FALSE	1	-2.47034	-3.65636
KIT	KITLG	BVEC	GLIA	0	TRUE	FALSE	1	-1.66796	-13.2877
PDGFRA	PDGFC	BVEC	GLIA	0.039	TRUE	FALSE	1	-5.92387	-4.03636
KDR	VEGFC	BVEC	GLIA	0.372	TRUE	FALSE	1	-0.516212	-4.48364
MERTK	GAS6	BVEC	GLIA	0.122	TRUE	FALSE	1	-4.62015	-2.29033
TEK	ANGPT4	BVEC	GLIA	0	TRUE	FALSE	1	-1.27388	-13.2877
COL6A6	a1b1 complex	BVEC	GLIA	0.236	TRUE	TRUE	1	-10.2389	0
COL6A5	a1b1 complex	BVEC	GLIA	0.24	TRUE	TRUE	1	-6.80551	0
COL1A1	a1b1 complex	BVEC	GLIA	0.376	TRUE	TRUE	1	-1.83662	0
COL3A1	a1b1 complex	BVEC	GLIA	0.314	TRUE	TRUE	1	-2.67997	0
COL4A1	a1b1 complex	BVEC	GLIA	0.66	TRUE	TRUE	0.03	-0.235786	0
COL5A2	a1b1 complex	BVEC	GLIA	0.283	TRUE	TRUE	1	-3.3955	0
COL1A2	a1b1 complex	BVEC	GLIA	0.354	TRUE	TRUE	1	-2.07761	0
COL4A2	a1b1 complex	BVEC	GLIA	0.508	TRUE	TRUE	0.04	-0.878101	0
COL6A1	a1b1 complex	BVEC	GLIA	0.252	TRUE	TRUE	1	-4.92328	0
COL6A2	a1b1 complex	BVEC	GLIA	0.245	TRUE	TRUE	1	-5.80671	0
COL5A1	a1b1 complex	BVEC	GLIA	0.296	TRUE	TRUE	1	-3.05142	0
COL5A3	a1b1 complex	BVEC	GLIA	0.249	TRUE	TRUE	1	-5.27662	0
COL8A1	a1b1 complex	BVEC	GLIA	0.246	TRUE	TRUE	1	-5.54839	0
COL4A5	a1b1 complex	BVEC	GLIA	0.242	TRUE	TRUE	1	-6.41677	0
COL15A1	a1b1 complex	BVEC	GLIA	0.269	TRUE	TRUE	1	-3.90505	0
COL18A1	a1b1 complex	BVEC	GLIA	0.333	TRUE	TRUE	0.97	-2.36383	0
COL4A4	a1b1 complex	BVEC	GLIA	0.264	TRUE	TRUE	1	-4.15216	0
COL4A3	a1b1 complex	BVEC	GLIA	0.242	TRUE	TRUE	1	-6.25769	0
COL14A1	a1b1 complex	BVEC	GLIA	0.347	TRUE	TRUE	0.71	-2.16111	0
COL16A1	a1b1 complex	BVEC	GLIA	0.247	TRUE	TRUE	1	-5.51022	0
COL4A6	a1b1 complex	BVEC	GLIA	0.242	TRUE	TRUE	1	-6.29155	0
COL24A1	a1b1 complex	BVEC	GLIA	0.246	TRUE	TRUE	1	-5.63698	0
COL21A1	a1b1 complex	BVEC	GLIA	0.24	TRUE	TRUE	1	-6.94759	0
COL12A1	a1b1 complex	BVEC	GLIA	0.334	TRUE	TRUE	1	-2.34595	0
COL6A6	a2b1 complex	BVEC	GLIA	0	TRUE	TRUE	1	-10.2389	0
COL6A5	a2b1 complex	BVEC	GLIA	0	TRUE	TRUE	1	-6.80551	0
COL1A1	a2b1 complex	BVEC	GLIA	0	TRUE	TRUE	1	-1.83662	0
COL3A1	a2b1 complex	BVEC	GLIA	0	TRUE	TRUE	1	-2.67997	0
COL4A1	a2b1 complex	BVEC	GLIA	0	TRUE	TRUE	1	-0.235786	0
FN1	a2b1 complex	BVEC	GLIA	0	TRUE	TRUE	1	-0.496105	0
COL5A2	a2b1 complex	BVEC	GLIA	0	TRUE	TRUE	1	-3.3955	0
COL1A2	a2b1 complex	BVEC	GLIA	0	TRUE	TRUE	1	-2.07761	0
COL4A2	a2b1 complex	BVEC	GLIA	0	TRUE	TRUE	1	-0.878101	0
COL6A1	a2b1 complex	BVEC	GLIA	0	TRUE	TRUE	1	-4.92328	0
COL6A2	a2b1 complex	BVEC	GLIA	0	TRUE	TRUE	1	-5.80671	0
COL5A1	a2b1 complex	BVEC	GLIA	0	TRUE	TRUE	1	-3.05142	0
COL5A3	a2b1 complex	BVEC	GLIA	0	TRUE	TRUE	1	-5.27662	0
COL8A1	a2b1 complex	BVEC	GLIA	0	TRUE	TRUE	1	-5.54839	0
COL4A5	a2b1 complex	BVEC	GLIA	0	TRUE	TRUE	1	-6.41677	0
COL15A1	a2b1 complex	BVEC	GLIA	0	TRUE	TRUE	1	-3.90505	0
COL18A1	a2b1 complex	BVEC	GLIA	0	TRUE	TRUE	1	-2.36383	0
COL4A4	a2b1 complex	BVEC	GLIA	0	TRUE	TRUE	1	-4.15216	0
COL4A3	a2b1 complex	BVEC	GLIA	0	TRUE	TRUE	1	-6.25769	0
COL14A1	a2b1 complex	BVEC	GLIA	0	TRUE	TRUE	1	-2.16111	0
COL16A1	a2b1 complex	BVEC	GLIA	0	TRUE	TRUE	1	-5.51022	0
COL4A6	a2b1 complex	BVEC	GLIA	0	TRUE	TRUE	1	-6.29155	0
COL24A1	a2b1 complex	BVEC	GLIA	0	TRUE	TRUE	1	-5.63698	0
COL21A1	a2b1 complex	BVEC	GLIA	0	TRUE	TRUE	1	-6.94759	0
COL12A1	a2b1 complex	BVEC	GLIA	0	TRUE	TRUE	1	-2.34595	0
LAMC1	a2b1 complex	BVEC	GLIA	0	TRUE	TRUE	1	-2.01865	0
FN1	a4b1 complex	BVEC	GLIA	0.611	TRUE	TRUE	0	-0.496105	0
VCAM1	a4b1 complex	BVEC	GLIA	0.388	FALSE	TRUE	0	-1.92463	0
JAM2	a4b1 complex	BVEC	GLIA	0.469	FALSE	TRUE	0	-1.23339	0
FN1	a4b7 complex	BVEC	GLIA	0	TRUE	TRUE	1	-0.496105	0
VCAM1	a4b7 complex	BVEC	GLIA	0	FALSE	TRUE	1	-1.92463	0
FN1	a5b1 complex	BVEC	GLIA	0	TRUE	TRUE	1	-0.496105	0
L1CAM	a5b1 complex	BVEC	GLIA	0	FALSE	TRUE	1	-9.56591	0
FBN1	a5b1 complex	BVEC	GLIA	0	TRUE	TRUE	1	-1.12443	0
FN1	aVb1 complex	BVEC	GLIA	0.685	TRUE	TRUE	0	-0.496105	0
FN1	aVb5 complex	BVEC	GLIA	0.685	TRUE	TRUE	0	-0.496105	0
LAMC1	a6b1 complex	BVEC	GLIA	0.236	TRUE	TRUE	1	-2.01865	0
VCAM1	a9b1 complex	BVEC	GLIA	0.172	FALSE	TRUE	1	-1.92463	0
BMPR1B_BMPR2	BMP6	BVEC	GLIA	0	TRUE	FALSE	1	-5.18764	-13.2877
BMR1B_AVR2A	BMP6	BVEC	GLIA	0	TRUE	FALSE	1	0	-13.2877
BMR1B_AVR2B	BMP6	BVEC	GLIA	0	TRUE	FALSE	1	0	-13.2877
BMPR1B_BMPR2	BMP2	BVEC	GLIA	0.017	TRUE	FALSE	1	-5.18764	-4.93965
BMR1B_AVR2A	BMP2	BVEC	GLIA	0.017	TRUE	FALSE	1	0	-4.93965
BMR1B_AVR2B	BMP2	BVEC	GLIA	0.017	TRUE	FALSE	1	0	-4.93965
BMPR1B_BMPR2	BMP4	BVEC	GLIA	0.032	TRUE	FALSE	1	-5.18764	-4.03636
BMR1B_AVR2A	BMP4	BVEC	GLIA	0.032	TRUE	FALSE	1	0	-4.03636
BMR1B_AVR2B	BMP4	BVEC	GLIA	0.032	TRUE	FALSE	1	0	-4.03636
PDGFR complex	PDGFB	GLIA	BVEC	0.132	TRUE	FALSE	1	0	-2.84684
TGFbeta receptor1	TGFB1	GLIA	BVEC	0.045	TRUE	FALSE	1	0	-4.1206
CADM3	NECTIN3	BVEC	LEC	0.077	FALSE	FALSE	1	-3.87504	-3.54881
CADM1	NECTIN3	BVEC	LEC	0.092	FALSE	FALSE	1	-3.35193	-3.54881
NECTIN2	NECTIN3	BVEC	LEC	0.339	FALSE	FALSE	1	-0.755792	-3.54881
CADM3	CADM1	BVEC	LEC	0.046	FALSE	FALSE	1	-3.87504	-5.35442
CADM1	CADM1	BVEC	LEC	0.061	FALSE	FALSE	1	-3.35193	-5.35442
CRTAM	CADM1	BVEC	LEC	0	FALSE	FALSE	1	-13.2877	-5.35442
CADM3	CADM4	BVEC	LEC	0.057	FALSE	FALSE	1	-3.87504	-4.46274
TGFBR3	TGFB1	LEC	BVEC	0.204	TRUE	FALSE	1	-1.51372	-4.1206
TGFBR3	INHA	LEC	BVEC	0.192	TRUE	FALSE	1	-1.51372	-4.8537
L1CAM	L1CAM	BVEC	LEC	0.001	FALSE	FALSE	1	-9.56591	-9.42219
HLA-C	FAM3C	BVEC	LEC	0.125	TRUE	FALSE	1	-2.45938	-3.87717
LAMP1	FAM3C	BVEC	LEC	0.056	TRUE	FALSE	1	-4.51065	-3.87717
CXADR	FAM3C	BVEC	LEC	0.042	TRUE	FALSE	1	-5.89621	-3.87717
PGRMC2	CCL4L2	BVEC	LEC	0.08	TRUE	FALSE	1	-2.68991	-7.55772
CD74	COPA	BVEC	LEC	1.062	TRUE	FALSE	1	1.06645	-5.04009
CD74	APP	BVEC	LEC	1.585	FALSE	FALSE	0	1.06645	0.106872
TNFRSF6B	FASLG	BVEC	LEC	0	TRUE	FALSE	1	-3.15849	-13.2877
ADORA2A	NAMPT	BVEC	LEC	0.112	TRUE	FALSE	1	-4.03442	-2.62389
NRP1	VEGFA	BVEC	LEC	0.16	TRUE	FALSE	1	-4.01425	-1.95539
NRP2	VEGFA	BVEC	LEC	0.159	TRUE	FALSE	1	-4.05549	-1.95539
NRP2	SEMA3C	BVEC	LEC	0	TRUE	FALSE	1	-4.05549	-13.2877
VSIR	CCL4L2	LEC	BVEC	0.026	TRUE	FALSE	1	-4.76477	-5.9611
SLC7A1	CSF1	LEC	BVEC	0.076	TRUE	FALSE	1	-5.29028	-2.98955
IDE	IGF2	LEC	BVEC	0.078	TRUE	FALSE	1	-3.90218	-3.49322
IGF1R	IGF2	LEC	BVEC	0.069	TRUE	FALSE	1	-4.32347	-3.49322
IGF1R	IGF1	LEC	BVEC	0.033	TRUE	FALSE	1	-4.32347	-6.02713
IGF2R	IGF2	LEC	BVEC	0.072	TRUE	FALSE	1	-4.1499	-3.49322
NTRK2	NTF3	LEC	BVEC	0.009	TRUE	FALSE	1	-6.6951	-6.74655
SORT1	GRN	LEC	BVEC	0	TRUE	FALSE	1	-13.2877	-2.68215
SORT1	COPA	LEC	BVEC	0	TRUE	FALSE	1	-13.2877	-4.72827
PLXNB2	SEMA4C	BVEC	LEC	0.281	FALSE	FALSE	1	-1.35372	-2.55178
RIPK1	TNFSF10	LEC	BVEC	0.518	TRUE	FALSE	1	-2.4192	-0.234717
DPP4	CXCL12	BVEC	LEC	0.034	TRUE	FALSE	1	-8.91149	-3.92349
ACKR3	CXCL12	BVEC	LEC	0.106	TRUE	FALSE	1	-2.76946	-3.92349
NOTCH2	JAG2	BVEC	LEC	0.032	FALSE	FALSE	1	-6.69102	-4.20393
NOTCH4	JAG2	BVEC	LEC	0.077	FALSE	FALSE	1	-3.31279	-4.20393
NOTCH3	JAG2	BVEC	LEC	0.03	FALSE	FALSE	1	-7.40179	-4.20393
CD46	JAG1	BVEC	LEC	0.327	FALSE	FALSE	0	-1.61041	-1.613
CXCR3	CXCL12	LEC	BVEC	0.234	TRUE	FALSE	1	-9.15902	-1.10067
LRP1	PDGFB	LEC	BVEC	0.109	TRUE	FALSE	1	-3.67129	-2.84684
LRP1	MDK	LEC	BVEC	0.095	TRUE	FALSE	1	-3.67129	-3.16322
SIRPA	CD47	BVEC	LEC	0.118	FALSE	FALSE	1	-4.62021	-2.35411
SORL1	MDK	LEC	BVEC	0	TRUE	FALSE	1	-13.2877	-3.16322
PDGFRB	PDGFB	LEC	BVEC	0.092	TRUE	FALSE	1	-4.45324	-2.84684
PDGFRA	PDGFB	LEC	BVEC	0.087	TRUE	FALSE	1	-4.83234	-2.84684
PDGFRA	PDGFA	LEC	BVEC	0.024	TRUE	FALSE	1	-4.83234	-6.30611
ADGRV1	PDGFB	LEC	BVEC	0.07	TRUE	FALSE	1	-9.21348	-2.84684
MDK	PTPRZ1	BVEC	LEC	0	TRUE	FALSE	1	-3.16322	-13.2877
PTN	PTPRZ1	BVEC	LEC	0	TRUE	FALSE	1	-3.92295	-13.2877
EPHA4	EFNA2	LEC	BVEC	0.032	FALSE	FALSE	1	-5.33731	-4.65901
EPHA4	EFNA1	LEC	BVEC	0.427	TRUE	FALSE	1	-5.33731	-0.268656
EFNB2	EPHA4	BVEC	LEC	0.105	FALSE	FALSE	1	-2.42442	-5.33731
FZD4	WNT2B	LEC	BVEC	0.119	TRUE	FALSE	1	-2.08159	-9.01368
NOTCH2	JAG1	LEC	BVEC	0.242	FALSE	FALSE	1	-6.02686	-1.09547
NOTCH4	JAG1	LEC	BVEC	0.24	FALSE	FALSE	1	-6.39961	-1.09547
NOTCH3	JAG1	LEC	BVEC	0.237	FALSE	FALSE	1	-7.35628	-1.09547
PLXNB2	PTN	BVEC	LEC	1.049	TRUE	FALSE	0	-1.35372	0.771797
PLXNB2	SEMA4D	BVEC	LEC	0.276	FALSE	FALSE	1	-1.35372	-2.63778
KDR	VEGFA	LEC	BVEC	0.307	TRUE	FALSE	0.9	-1.49375	-1.95042
EPHA2	EFNA2	LEC	BVEC	0.177	FALSE	FALSE	1	-1.67242	-4.65901
EPHA2	EFNA1	LEC	BVEC	0.572	TRUE	FALSE	0	-1.67242	-0.268656
CXCR4	CXCL12	LEC	BVEC	0.245	TRUE	FALSE	1	-5.43746	-1.10067
NCR3	BAG6	BVEC	LEC	0.093	FALSE	FALSE	1	-6.03487	-2.5446
TEK	ANGPT2	LEC	BVEC	0.179	TRUE	FALSE	1	-2.01572	-3.16628
SIRPA	CSF1	LEC	BVEC	0.128	TRUE	FALSE	1	-2.9504	-2.98955
TNFSF14	TNFRSF6B	BVEC	LEC	0.015	TRUE	FALSE	1	-7.98982	-5.23322
CSF1R	CSF1	BVEC	LEC	0	TRUE	FALSE	1	-13.2877	-5.64816
CD55	ADGRE5	BVEC	LEC	0.137	TRUE	FALSE	1	-2.47034	-3.41621
KIT	KITLG	BVEC	LEC	0.164	TRUE	FALSE	1	-1.66796	-6.29689
PDGFRA	PDGFC	BVEC	LEC	0.047	TRUE	FALSE	1	-5.92387	-3.68791
KDR	VEGFC	BVEC	LEC	0.355	TRUE	FALSE	1	-0.516212	-6.5901
MERTK	GAS6	BVEC	LEC	1.022	TRUE	FALSE	1	-4.62015	1.00197
TEK	ANGPT4	BVEC	LEC	0.21	TRUE	FALSE	1	-1.27388	-7.19701
COL6A6	a1b1 complex	BVEC	LEC	0.089	TRUE	TRUE	1	-10.2389	0
COL6A5	a1b1 complex	BVEC	LEC	0.093	TRUE	TRUE	1	-6.80551	0
COL1A1	a1b1 complex	BVEC	LEC	0.229	TRUE	TRUE	1	-1.83662	0
COL3A1	a1b1 complex	BVEC	LEC	0.167	TRUE	TRUE	1	-2.67997	0
COL4A1	a1b1 complex	BVEC	LEC	0.513	TRUE	TRUE	1	-0.235786	0
COL5A2	a1b1 complex	BVEC	LEC	0.136	TRUE	TRUE	1	-3.3955	0
COL1A2	a1b1 complex	BVEC	LEC	0.207	TRUE	TRUE	1	-2.07761	0
COL4A2	a1b1 complex	BVEC	LEC	0.361	TRUE	TRUE	1	-0.878101	0
COL6A1	a1b1 complex	BVEC	LEC	0.105	TRUE	TRUE	1	-4.92328	0
COL6A2	a1b1 complex	BVEC	LEC	0.098	TRUE	TRUE	1	-5.80671	0
COL5A1	a1b1 complex	BVEC	LEC	0.149	TRUE	TRUE	1	-3.05142	0
COL5A3	a1b1 complex	BVEC	LEC	0.102	TRUE	TRUE	1	-5.27662	0
COL8A1	a1b1 complex	BVEC	LEC	0.099	TRUE	TRUE	1	-5.54839	0
COL4A5	a1b1 complex	BVEC	LEC	0.095	TRUE	TRUE	1	-6.41677	0
COL15A1	a1b1 complex	BVEC	LEC	0.122	TRUE	TRUE	1	-3.90505	0
COL18A1	a1b1 complex	BVEC	LEC	0.186	TRUE	TRUE	1	-2.36383	0
COL4A4	a1b1 complex	BVEC	LEC	0.117	TRUE	TRUE	1	-4.15216	0
COL4A3	a1b1 complex	BVEC	LEC	0.095	TRUE	TRUE	1	-6.25769	0
COL14A1	a1b1 complex	BVEC	LEC	0.201	TRUE	TRUE	1	-2.16111	0
COL16A1	a1b1 complex	BVEC	LEC	0.1	TRUE	TRUE	1	-5.51022	0
COL4A6	a1b1 complex	BVEC	LEC	0.095	TRUE	TRUE	1	-6.29155	0
COL24A1	a1b1 complex	BVEC	LEC	0.099	TRUE	TRUE	1	-5.63698	0
COL21A1	a1b1 complex	BVEC	LEC	0.093	TRUE	TRUE	1	-6.94759	0
COL12A1	a1b1 complex	BVEC	LEC	0.187	TRUE	TRUE	1	-2.34595	0
COL6A6	a2b1 complex	BVEC	LEC	0.078	TRUE	TRUE	1	-10.2389	0
COL6A5	a2b1 complex	BVEC	LEC	0.082	TRUE	TRUE	1	-6.80551	0
COL1A1	a2b1 complex	BVEC	LEC	0.217	TRUE	TRUE	1	-1.83662	0
COL3A1	a2b1 complex	BVEC	LEC	0.155	TRUE	TRUE	1	-2.67997	0
COL4A1	a2b1 complex	BVEC	LEC	0.502	TRUE	TRUE	1	-0.235786	0
FN1	a2b1 complex	BVEC	LEC	0.432	TRUE	TRUE	1	-0.496105	0
COL5A2	a2b1 complex	BVEC	LEC	0.125	TRUE	TRUE	1	-3.3955	0
COL1A2	a2b1 complex	BVEC	LEC	0.196	TRUE	TRUE	1	-2.07761	0
COL4A2	a2b1 complex	BVEC	LEC	0.349	TRUE	TRUE	1	-0.878101	0
COL6A1	a2b1 complex	BVEC	LEC	0.094	TRUE	TRUE	1	-4.92328	0
COL6A2	a2b1 complex	BVEC	LEC	0.086	TRUE	TRUE	1	-5.80671	0
COL5A1	a2b1 complex	BVEC	LEC	0.137	TRUE	TRUE	1	-3.05142	0
COL5A3	a2b1 complex	BVEC	LEC	0.09	TRUE	TRUE	1	-5.27662	0
COL8A1	a2b1 complex	BVEC	LEC	0.088	TRUE	TRUE	1	-5.54839	0
COL4A5	a2b1 complex	BVEC	LEC	0.083	TRUE	TRUE	1	-6.41677	0
COL15A1	a2b1 complex	BVEC	LEC	0.11	TRUE	TRUE	1	-3.90505	0
COL18A1	a2b1 complex	BVEC	LEC	0.174	TRUE	TRUE	1	-2.36383	0
COL4A4	a2b1 complex	BVEC	LEC	0.105	TRUE	TRUE	1	-4.15216	0
COL4A3	a2b1 complex	BVEC	LEC	0.084	TRUE	TRUE	1	-6.25769	0
COL14A1	a2b1 complex	BVEC	LEC	0.189	TRUE	TRUE	1	-2.16111	0
COL16A1	a2b1 complex	BVEC	LEC	0.088	TRUE	TRUE	1	-5.51022	0
COL4A6	a2b1 complex	BVEC	LEC	0.083	TRUE	TRUE	1	-6.29155	0
COL24A1	a2b1 complex	BVEC	LEC	0.087	TRUE	TRUE	1	-5.63698	0
COL21A1	a2b1 complex	BVEC	LEC	0.081	TRUE	TRUE	1	-6.94759	0
COL12A1	a2b1 complex	BVEC	LEC	0.175	TRUE	TRUE	1	-2.34595	0
LAMC1	a2b1 complex	BVEC	LEC	0.2	TRUE	TRUE	1	-2.01865	0
FN1	a4b1 complex	BVEC	LEC	0.36	TRUE	TRUE	1	-0.496105	0
VCAM1	a4b1 complex	BVEC	LEC	0.137	FALSE	TRUE	1	-1.92463	0
JAM2	a4b1 complex	BVEC	LEC	0.218	FALSE	TRUE	1	-1.23339	0
FN1	a4b7 complex	BVEC	LEC	0.357	TRUE	TRUE	1	-0.496105	0
VCAM1	a4b7 complex	BVEC	LEC	0.134	FALSE	TRUE	1	-1.92463	0
FN1	a5b1 complex	BVEC	LEC	0.585	TRUE	TRUE	0.07	-0.496105	0
L1CAM	a5b1 complex	BVEC	LEC	0.231	FALSE	TRUE	1	-9.56591	0
FBN1	a5b1 complex	BVEC	LEC	0.46	TRUE	TRUE	0	-1.12443	0
FN1	aVb1 complex	BVEC	LEC	0.394	TRUE	TRUE	1	-0.496105	0
FN1	aVb5 complex	BVEC	LEC	0.394	TRUE	TRUE	1	-0.496105	0
LAMC1	a6b1 complex	BVEC	LEC	0.297	TRUE	TRUE	0	-2.01865	0
VCAM1	a9b1 complex	BVEC	LEC	0.381	FALSE	TRUE	0	-1.92463	0
BMPR1B_BMPR2	BMP6	BVEC	LEC	0.13	TRUE	FALSE	1	-5.18764	-1.9559
BMR1B_AVR2A	BMP6	BVEC	LEC	0.13	TRUE	FALSE	1	0	-1.9559
BMR1B_AVR2B	BMP6	BVEC	LEC	0.13	TRUE	FALSE	1	0	-1.9559
BMPR1B_BMPR2	BMP2	BVEC	LEC	0.043	TRUE	FALSE	1	-5.18764	-3.57708
BMR1B_AVR2A	BMP2	BVEC	LEC	0.043	TRUE	FALSE	1	0	-3.57708
BMR1B_AVR2B	BMP2	BVEC	LEC	0.043	TRUE	FALSE	1	0	-3.57708
BMPR1B_BMPR2	BMP4	BVEC	LEC	0.158	TRUE	FALSE	1	-5.18764	-1.67317
BMR1B_AVR2A	BMP4	BVEC	LEC	0.158	TRUE	FALSE	1	0	-1.67317
BMR1B_AVR2B	BMP4	BVEC	LEC	0.158	TRUE	FALSE	1	0	-1.67317
PDGFR complex	PDGFB	LEC	BVEC	0.087	TRUE	FALSE	1	0	-2.84684
TGFbeta receptor1	TGFB1	LEC	BVEC	0.055	TRUE	FALSE	1	0	-4.1206
CADM3	NECTIN3	BVEC	MACR	0.042	FALSE	FALSE	1	-3.87504	-5.9507
CADM1	NECTIN3	BVEC	MACR	0.057	FALSE	FALSE	1	-3.35193	-5.9507
NECTIN2	NECTIN3	BVEC	MACR	0.304	FALSE	FALSE	1	-0.755792	-5.9507
CADM3	CADM1	BVEC	MACR	0.119	FALSE	FALSE	1	-3.87504	-2.55337
CADM1	CADM1	BVEC	MACR	0.134	FALSE	FALSE	1	-3.35193	-2.55337
CRTAM	CADM1	BVEC	MACR	0	FALSE	FALSE	1	-13.2877	-2.55337
CADM3	CADM4	BVEC	MACR	0.043	FALSE	FALSE	1	-3.87504	-5.73543
TGFBR3	TGFB1	MACR	BVEC	0.052	TRUE	FALSE	1	-4.41824	-4.1206
TGFBR3	INHA	MACR	BVEC	0.041	TRUE	FALSE	1	-4.41824	-4.8537
L1CAM	L1CAM	BVEC	MACR	0.009	FALSE	FALSE	1	-9.56591	-5.84236
HLA-C	FAM3C	BVEC	MACR	0.119	TRUE	FALSE	1	-2.45938	-4.14216
LAMP1	FAM3C	BVEC	MACR	0.05	TRUE	FALSE	1	-4.51065	-4.14216
CXADR	FAM3C	BVEC	MACR	0.037	TRUE	FALSE	1	-5.89621	-4.14216
PGRMC2	CCL4L2	BVEC	MACR	0.237	TRUE	FALSE	1	-2.68991	-1.64893
CD74	COPA	BVEC	MACR	1.092	TRUE	FALSE	1	1.06645	-3.48525
CD74	APP	BVEC	MACR	1.155	FALSE	FALSE	0	1.06645	-2.20559
TNFRSF6B	FASLG	BVEC	MACR	0.06	TRUE	FALSE	1	-3.15849	-6.97781
ADORA2A	NAMPT	BVEC	MACR	0.298	TRUE	FALSE	1	-4.03442	-0.903403
NRP1	VEGFA	BVEC	MACR	0.181	TRUE	FALSE	1	-4.01425	-1.73913
NRP2	VEGFA	BVEC	MACR	0.18	TRUE	FALSE	1	-4.05549	-1.73913
NRP2	SEMA3C	BVEC	MACR	0.049	TRUE	FALSE	1	-4.05549	-4.68475
VSIR	CCL4L2	MACR	BVEC	0.208	TRUE	FALSE	1	-1.31803	-5.9611
SLC7A1	CSF1	MACR	BVEC	0.1	TRUE	FALSE	1	-3.74882	-2.98955
IDE	IGF2	MACR	BVEC	0.068	TRUE	FALSE	1	-4.405	-3.49322
IGF1R	IGF2	MACR	BVEC	0.058	TRUE	FALSE	1	-5.21023	-3.49322
IGF1R	IGF1	MACR	BVEC	0.021	TRUE	FALSE	1	-5.21023	-6.02713
IGF2R	IGF2	MACR	BVEC	0.094	TRUE	FALSE	1	-3.33988	-3.49322
NTRK2	NTF3	MACR	BVEC	0	TRUE	FALSE	1	-13.2877	-6.74655
SORT1	GRN	MACR	BVEC	0.085	TRUE	FALSE	1	-6.0903	-2.68215
SORT1	COPA	MACR	BVEC	0.026	TRUE	FALSE	1	-6.0903	-4.72827
PLXNB2	SEMA4C	BVEC	MACR	0.207	FALSE	FALSE	1	-1.35372	-5.47444
RIPK1	TNFSF10	MACR	BVEC	0.636	TRUE	FALSE	0	-1.24523	-0.234717
DPP4	CXCL12	BVEC	MACR	0.046	TRUE	FALSE	1	-8.91149	-3.46057
ACKR3	CXCL12	BVEC	MACR	0.119	TRUE	FALSE	1	-2.76946	-3.46057
NOTCH2	JAG2	BVEC	MACR	0.025	FALSE	FALSE	1	-6.69102	-4.63837
NOTCH4	JAG2	BVEC	MACR	0.07	FALSE	FALSE	1	-3.31279	-4.63837
NOTCH3	JAG2	BVEC	MACR	0.023	FALSE	FALSE	1	-7.40179	-4.63837
CD46	JAG1	BVEC	MACR	0.241	FALSE	FALSE	1	-1.61041	-2.68372
CXCR3	CXCL12	MACR	BVEC	0.287	TRUE	FALSE	1	-3.22143	-1.10067
LRP1	PDGFB	MACR	BVEC	0.243	TRUE	FALSE	1	-1.52325	-2.84684
LRP1	MDK	MACR	BVEC	0.23	TRUE	FALSE	1	-1.52325	-3.16322
SIRPA	CD47	BVEC	MACR	0.168	FALSE	FALSE	1	-4.62021	-1.76164
SORL1	MDK	MACR	BVEC	0.082	TRUE	FALSE	1	-4.23785	-3.16322
PDGFRB	PDGFB	MACR	BVEC	0.117	TRUE	FALSE	1	-3.39229	-2.84684
PDGFRA	PDGFB	MACR	BVEC	0.092	TRUE	FALSE	1	-4.47343	-2.84684
PDGFRA	PDGFA	MACR	BVEC	0.029	TRUE	FALSE	1	-4.47343	-6.30611
ADGRV1	PDGFB	MACR	BVEC	0.075	TRUE	FALSE	1	-6.36971	-2.84684
MDK	PTPRZ1	BVEC	MACR	0	TRUE	FALSE	1	-3.16322	-13.2877
PTN	PTPRZ1	BVEC	MACR	0	TRUE	FALSE	1	-3.92295	-13.2877
EPHA4	EFNA2	MACR	BVEC	0	FALSE	FALSE	1	-13.2877	-4.65901
EPHA4	EFNA1	MACR	BVEC	0	TRUE	FALSE	1	-13.2877	-0.268656
EFNB2	EPHA4	BVEC	MACR	0	FALSE	FALSE	1	-2.42442	-13.2877
FZD4	WNT2B	MACR	BVEC	0.157	TRUE	FALSE	1	-1.6803	-9.01368
NOTCH2	JAG1	MACR	BVEC	0.282	FALSE	FALSE	1	-3.3914	-1.09547
NOTCH4	JAG1	MACR	BVEC	0	FALSE	FALSE	1	-13.2877	-1.09547
NOTCH3	JAG1	MACR	BVEC	0.238	FALSE	FALSE	1	-6.7709	-1.09547
PLXNB2	PTN	BVEC	MACR	0.229	TRUE	FALSE	1	-1.35372	-3.88062
PLXNB2	SEMA4D	BVEC	MACR	0.27	FALSE	FALSE	1	-1.35372	-2.74903
KDR	VEGFA	MACR	BVEC	0.141	TRUE	FALSE	1	-5.39735	-1.95042
EPHA2	EFNA2	MACR	BVEC	0.065	FALSE	FALSE	1	-3.47531	-4.65901
EPHA2	EFNA1	MACR	BVEC	0.46	TRUE	FALSE	1	-3.47531	-0.268656
CXCR4	CXCL12	MACR	BVEC	0.428	TRUE	FALSE	0.97	-1.35962	-1.10067
NCR3	BAG6	BVEC	MACR	0.154	FALSE	FALSE	1	-6.03487	-1.76866
TEK	ANGPT2	MACR	BVEC	0	TRUE	FALSE	1	-13.2877	-3.16628
SIRPA	CSF1	MACR	BVEC	0.243	TRUE	FALSE	1	-1.47603	-2.98955
TNFSF14	TNFRSF6B	BVEC	MACR	0.017	TRUE	FALSE	1	-7.98982	-5.08752
CSF1R	CSF1	BVEC	MACR	0	TRUE	FALSE	1	-13.2877	-1.84713
CD55	ADGRE5	BVEC	MACR	0.378	TRUE	FALSE	1	-2.47034	-0.797289
KIT	KITLG	BVEC	MACR	0.161	TRUE	FALSE	1	-1.66796	-6.91783
PDGFRA	PDGFC	BVEC	MACR	0	TRUE	FALSE	1	-5.92387	-13.2877
KDR	VEGFC	BVEC	MACR	0.359	TRUE	FALSE	1	-0.516212	-5.7597
MERTK	GAS6	BVEC	MACR	0.137	TRUE	FALSE	1	-4.62015	-2.09531
TEK	ANGPT4	BVEC	MACR	0	TRUE	FALSE	1	-1.27388	-13.2877
COL6A6	a1b1 complex	BVEC	MACR	0.017	TRUE	TRUE	1	-10.2389	0
COL6A5	a1b1 complex	BVEC	MACR	0.021	TRUE	TRUE	1	-6.80551	0
COL1A1	a1b1 complex	BVEC	MACR	0.156	TRUE	TRUE	1	-1.83662	0
COL3A1	a1b1 complex	BVEC	MACR	0.094	TRUE	TRUE	1	-2.67997	0
COL4A1	a1b1 complex	BVEC	MACR	0.441	TRUE	TRUE	1	-0.235786	0
COL5A2	a1b1 complex	BVEC	MACR	0.064	TRUE	TRUE	1	-3.3955	0
COL1A2	a1b1 complex	BVEC	MACR	0.135	TRUE	TRUE	1	-2.07761	0
COL4A2	a1b1 complex	BVEC	MACR	0.288	TRUE	TRUE	1	-0.878101	0
COL6A1	a1b1 complex	BVEC	MACR	0.033	TRUE	TRUE	1	-4.92328	0
COL6A2	a1b1 complex	BVEC	MACR	0.025	TRUE	TRUE	1	-5.80671	0
COL5A1	a1b1 complex	BVEC	MACR	0.076	TRUE	TRUE	1	-3.05142	0
COL5A3	a1b1 complex	BVEC	MACR	0.029	TRUE	TRUE	1	-5.27662	0
COL8A1	a1b1 complex	BVEC	MACR	0.027	TRUE	TRUE	1	-5.54839	0
COL4A5	a1b1 complex	BVEC	MACR	0.022	TRUE	TRUE	1	-6.41677	0
COL15A1	a1b1 complex	BVEC	MACR	0.05	TRUE	TRUE	1	-3.90505	0
COL18A1	a1b1 complex	BVEC	MACR	0.113	TRUE	TRUE	1	-2.36383	0
COL4A4	a1b1 complex	BVEC	MACR	0.044	TRUE	TRUE	1	-4.15216	0
COL4A3	a1b1 complex	BVEC	MACR	0.023	TRUE	TRUE	1	-6.25769	0
COL14A1	a1b1 complex	BVEC	MACR	0.128	TRUE	TRUE	1	-2.16111	0
COL16A1	a1b1 complex	BVEC	MACR	0.027	TRUE	TRUE	1	-5.51022	0
COL4A6	a1b1 complex	BVEC	MACR	0.023	TRUE	TRUE	1	-6.29155	0
COL24A1	a1b1 complex	BVEC	MACR	0.026	TRUE	TRUE	1	-5.63698	0
COL21A1	a1b1 complex	BVEC	MACR	0.02	TRUE	TRUE	1	-6.94759	0
COL12A1	a1b1 complex	BVEC	MACR	0.115	TRUE	TRUE	1	-2.34595	0
COL6A6	a2b1 complex	BVEC	MACR	0	TRUE	TRUE	1	-10.2389	0
COL6A5	a2b1 complex	BVEC	MACR	0	TRUE	TRUE	1	-6.80551	0
COL1A1	a2b1 complex	BVEC	MACR	0	TRUE	TRUE	1	-1.83662	0
COL3A1	a2b1 complex	BVEC	MACR	0	TRUE	TRUE	1	-2.67997	0
COL4A1	a2b1 complex	BVEC	MACR	0	TRUE	TRUE	1	-0.235786	0
FN1	a2b1 complex	BVEC	MACR	0	TRUE	TRUE	1	-0.496105	0
COL5A2	a2b1 complex	BVEC	MACR	0	TRUE	TRUE	1	-3.3955	0
COL1A2	a2b1 complex	BVEC	MACR	0	TRUE	TRUE	1	-2.07761	0
COL4A2	a2b1 complex	BVEC	MACR	0	TRUE	TRUE	1	-0.878101	0
COL6A1	a2b1 complex	BVEC	MACR	0	TRUE	TRUE	1	-4.92328	0
COL6A2	a2b1 complex	BVEC	MACR	0	TRUE	TRUE	1	-5.80671	0
COL5A1	a2b1 complex	BVEC	MACR	0	TRUE	TRUE	1	-3.05142	0
COL5A3	a2b1 complex	BVEC	MACR	0	TRUE	TRUE	1	-5.27662	0
COL8A1	a2b1 complex	BVEC	MACR	0	TRUE	TRUE	1	-5.54839	0
COL4A5	a2b1 complex	BVEC	MACR	0	TRUE	TRUE	1	-6.41677	0
COL15A1	a2b1 complex	BVEC	MACR	0	TRUE	TRUE	1	-3.90505	0
COL18A1	a2b1 complex	BVEC	MACR	0	TRUE	TRUE	1	-2.36383	0
COL4A4	a2b1 complex	BVEC	MACR	0	TRUE	TRUE	1	-4.15216	0
COL4A3	a2b1 complex	BVEC	MACR	0	TRUE	TRUE	1	-6.25769	0
COL14A1	a2b1 complex	BVEC	MACR	0	TRUE	TRUE	1	-2.16111	0
COL16A1	a2b1 complex	BVEC	MACR	0	TRUE	TRUE	1	-5.51022	0
COL4A6	a2b1 complex	BVEC	MACR	0	TRUE	TRUE	1	-6.29155	0
COL24A1	a2b1 complex	BVEC	MACR	0	TRUE	TRUE	1	-5.63698	0
COL21A1	a2b1 complex	BVEC	MACR	0	TRUE	TRUE	1	-6.94759	0
COL12A1	a2b1 complex	BVEC	MACR	0	TRUE	TRUE	1	-2.34595	0
LAMC1	a2b1 complex	BVEC	MACR	0	TRUE	TRUE	1	-2.01865	0
FN1	a4b1 complex	BVEC	MACR	0.62	TRUE	TRUE	0	-0.496105	0
VCAM1	a4b1 complex	BVEC	MACR	0.397	FALSE	TRUE	0	-1.92463	0
JAM2	a4b1 complex	BVEC	MACR	0.478	FALSE	TRUE	0	-1.23339	0
FN1	a4b7 complex	BVEC	MACR	0.525	TRUE	TRUE	0	-0.496105	0
VCAM1	a4b7 complex	BVEC	MACR	0.302	FALSE	TRUE	0	-1.92463	0
FN1	a5b1 complex	BVEC	MACR	0.516	TRUE	TRUE	0.94	-0.496105	0
L1CAM	a5b1 complex	BVEC	MACR	0.162	FALSE	TRUE	1	-9.56591	0
FBN1	a5b1 complex	BVEC	MACR	0.391	TRUE	TRUE	0.33	-1.12443	0
FN1	aVb1 complex	BVEC	MACR	0.382	TRUE	TRUE	1	-0.496105	0
FN1	aVb5 complex	BVEC	MACR	0.382	TRUE	TRUE	1	-0.496105	0
LAMC1	a6b1 complex	BVEC	MACR	0.136	TRUE	TRUE	1	-2.01865	0
VCAM1	a9b1 complex	BVEC	MACR	0.136	FALSE	TRUE	1	-1.92463	0
BMPR1B_BMPR2	BMP6	BVEC	MACR	0.008	TRUE	FALSE	1	-5.18764	-6.26417
BMR1B_AVR2A	BMP6	BVEC	MACR	0.008	TRUE	FALSE	1	0	-6.26417
BMR1B_AVR2B	BMP6	BVEC	MACR	0.008	TRUE	FALSE	1	0	-6.26417
BMPR1B_BMPR2	BMP2	BVEC	MACR	0	TRUE	FALSE	1	-5.18764	-13.2877
BMR1B_AVR2A	BMP2	BVEC	MACR	0	TRUE	FALSE	1	0	-13.2877
BMR1B_AVR2B	BMP2	BVEC	MACR	0	TRUE	FALSE	1	0	-13.2877
BMPR1B_BMPR2	BMP4	BVEC	MACR	0.024	TRUE	FALSE	1	-5.18764	-4.41767
BMR1B_AVR2A	BMP4	BVEC	MACR	0.024	TRUE	FALSE	1	0	-4.41767
BMR1B_AVR2B	BMP4	BVEC	MACR	0.024	TRUE	FALSE	1	0	-4.41767
PDGFR complex	PDGFB	MACR	BVEC	0.092	TRUE	FALSE	1	0	-2.84684
TGFbeta receptor1	TGFB1	MACR	BVEC	0.1	TRUE	FALSE	1	0	-4.1206
CADM3	NECTIN3	BVEC	NKC	0.039	FALSE	FALSE	1	-3.87504	-6.60042
CADM1	NECTIN3	BVEC	NKC	0.054	FALSE	FALSE	1	-3.35193	-6.60042
NECTIN2	NECTIN3	BVEC	NKC	0.301	FALSE	FALSE	1	-0.755792	-6.60042
CADM3	CADM1	BVEC	NKC	0.047	FALSE	FALSE	1	-3.87504	-5.24045
CADM1	CADM1	BVEC	NKC	0.062	FALSE	FALSE	1	-3.35193	-5.24045
CRTAM	CADM1	BVEC	NKC	0	FALSE	FALSE	1	-13.2877	-5.24045
CADM3	CADM4	BVEC	NKC	0.064	FALSE	FALSE	1	-3.87504	-4.04629
TGFBR3	TGFB1	NKC	BVEC	0.073	TRUE	FALSE	1	-3.49949	-4.1206
TGFBR3	INHA	NKC	BVEC	0.061	TRUE	FALSE	1	-3.49949	-4.8537
L1CAM	L1CAM	BVEC	NKC	0.043	FALSE	FALSE	1	-9.56591	-3.56438
HLA-C	FAM3C	BVEC	NKC	0.116	TRUE	FALSE	1	-2.45938	-4.30908
LAMP1	FAM3C	BVEC	NKC	0.047	TRUE	FALSE	1	-4.51065	-4.30908
CXADR	FAM3C	BVEC	NKC	0.034	TRUE	FALSE	1	-5.89621	-4.30908
PGRMC2	CCL4L2	BVEC	NKC	0.394	TRUE	FALSE	1	-2.68991	-0.661097
CD74	COPA	BVEC	NKC	1.072	TRUE	FALSE	1	1.06645	-4.33711
CD74	APP	BVEC	NKC	1.084	FALSE	FALSE	1	1.06645	-3.77713
TNFRSF6B	FASLG	BVEC	NKC	0.199	TRUE	FALSE	1	-3.15849	-1.80926
ADORA2A	NAMPT	BVEC	NKC	0.135	TRUE	FALSE	1	-4.03442	-2.26356
NRP1	VEGFA	BVEC	NKC	0.146	TRUE	FALSE	1	-4.01425	-2.11946
NRP2	VEGFA	BVEC	NKC	0.145	TRUE	FALSE	1	-4.05549	-2.11946
NRP2	SEMA3C	BVEC	NKC	0.031	TRUE	FALSE	1	-4.05549	-8.59632
VSIR	CCL4L2	NKC	BVEC	0.044	TRUE	FALSE	1	-3.80901	-5.9611
SLC7A1	CSF1	NKC	BVEC	0.074	TRUE	FALSE	1	-5.54402	-2.98955
IDE	IGF2	NKC	BVEC	0.066	TRUE	FALSE	1	-4.512	-3.49322
IGF1R	IGF2	NKC	BVEC	0.048	TRUE	FALSE	1	-7.28874	-3.49322
IGF1R	IGF1	NKC	BVEC	0.011	TRUE	FALSE	1	-7.28874	-6.02713
IGF2R	IGF2	NKC	BVEC	0.092	TRUE	FALSE	1	-3.39165	-3.49322
NTRK2	NTF3	NKC	BVEC	0.011	TRUE	FALSE	1	-6.22088	-6.74655
SORT1	GRN	NKC	BVEC	0.085	TRUE	FALSE	1	-6.13281	-2.68215
SORT1	COPA	NKC	BVEC	0.026	TRUE	FALSE	1	-6.13281	-4.72827
PLXNB2	SEMA4C	BVEC	NKC	0.207	FALSE	FALSE	1	-1.35372	-5.44077
RIPK1	TNFSF10	NKC	BVEC	0.526	TRUE	FALSE	1	-2.30979	-0.234717
DPP4	CXCL12	BVEC	NKC	0.044	TRUE	FALSE	1	-8.91149	-3.54921
ACKR3	CXCL12	BVEC	NKC	0.116	TRUE	FALSE	1	-2.76946	-3.54921
NOTCH2	JAG2	BVEC	NKC	0.057	FALSE	FALSE	1	-6.69102	-3.25661
NOTCH4	JAG2	BVEC	NKC	0.103	FALSE	FALSE	1	-3.31279	-3.25661
NOTCH3	JAG2	BVEC	NKC	0.055	FALSE	FALSE	1	-7.40179	-3.25661
CD46	JAG1	BVEC	NKC	0.207	FALSE	FALSE	1	-1.61041	-3.53033
CXCR3	CXCL12	NKC	BVEC	0.285	TRUE	FALSE	1	-3.25721	-1.10067
LRP1	PDGFB	NKC	BVEC	0.116	TRUE	FALSE	1	-3.43755	-2.84684
LRP1	MDK	NKC	BVEC	0.102	TRUE	FALSE	1	-3.43755	-3.16322
SIRPA	CD47	BVEC	NKC	0.147	FALSE	FALSE	1	-4.62021	-1.97555
SORL1	MDK	NKC	BVEC	0.119	TRUE	FALSE	1	-2.9759	-3.16322
PDGFRB	PDGFB	NKC	BVEC	0.101	TRUE	FALSE	1	-3.97858	-2.84684
PDGFRA	PDGFB	NKC	BVEC	0.087	TRUE	FALSE	1	-4.81566	-2.84684
PDGFRA	PDGFA	NKC	BVEC	0.024	TRUE	FALSE	1	-4.81566	-6.30611
ADGRV1	PDGFB	NKC	BVEC	0.085	TRUE	FALSE	1	-4.96647	-2.84684
MDK	PTPRZ1	BVEC	NKC	0	TRUE	FALSE	1	-3.16322	-13.2877
PTN	PTPRZ1	BVEC	NKC	0	TRUE	FALSE	1	-3.92295	-13.2877
EPHA4	EFNA2	NKC	BVEC	0.023	FALSE	FALSE	1	-7.44126	-4.65901
EPHA4	EFNA1	NKC	BVEC	0.418	TRUE	FALSE	1	-7.44126	-0.268656
EFNB2	EPHA4	BVEC	NKC	0.096	FALSE	FALSE	1	-2.42442	-7.44126
FZD4	WNT2B	NKC	BVEC	0.02	TRUE	FALSE	1	-4.69607	-9.01368
NOTCH2	JAG1	NKC	BVEC	0.264	FALSE	FALSE	1	-4.06464	-1.09547
NOTCH4	JAG1	NKC	BVEC	0.238	FALSE	FALSE	1	-7.0275	-1.09547
NOTCH3	JAG1	NKC	BVEC	0.238	FALSE	FALSE	1	-6.88268	-1.09547
PLXNB2	PTN	BVEC	NKC	0.237	TRUE	FALSE	1	-1.35372	-3.58306
PLXNB2	SEMA4D	BVEC	NKC	0.258	FALSE	FALSE	1	-1.35372	-3.00495
KDR	VEGFA	NKC	BVEC	0.143	TRUE	FALSE	1	-5.19269	-1.95042
EPHA2	EFNA2	NKC	BVEC	0.041	FALSE	FALSE	1	-4.53252	-4.65901
EPHA2	EFNA1	NKC	BVEC	0.437	TRUE	FALSE	1	-4.53252	-0.268656
CXCR4	CXCL12	NKC	BVEC	0.621	TRUE	FALSE	0	-0.36477	-1.10067
NCR3	BAG6	BVEC	NKC	0.065	FALSE	FALSE	1	-6.03487	-3.13078
TEK	ANGPT2	NKC	BVEC	0.065	TRUE	FALSE	1	-5.73802	-3.16628
SIRPA	CSF1	NKC	BVEC	0.067	TRUE	FALSE	1	-6.82765	-2.98955
TNFSF14	TNFRSF6B	BVEC	NKC	0.011	TRUE	FALSE	1	-7.98982	-5.72574
CSF1R	CSF1	BVEC	NKC	0	TRUE	FALSE	1	-13.2877	-2.56589
CD55	ADGRE5	BVEC	NKC	0.351	TRUE	FALSE	1	-2.47034	-0.937639
KIT	KITLG	BVEC	NKC	0.164	TRUE	FALSE	1	-1.66796	-6.26209
PDGFRA	PDGFC	BVEC	NKC	0.011	TRUE	FALSE	1	-5.92387	-7.61005
KDR	VEGFC	BVEC	NKC	0.355	TRUE	FALSE	1	-0.516212	-6.59273
MERTK	GAS6	BVEC	NKC	0.083	TRUE	FALSE	1	-4.62015	-3.00006
TEK	ANGPT4	BVEC	NKC	0.21	TRUE	FALSE	1	-1.27388	-7.26015
COL6A6	a1b1 complex	BVEC	NKC	0.037	TRUE	TRUE	1	-10.2389	0
COL6A5	a1b1 complex	BVEC	NKC	0.042	TRUE	TRUE	1	-6.80551	0
COL1A1	a1b1 complex	BVEC	NKC	0.177	TRUE	TRUE	1	-1.83662	0
COL3A1	a1b1 complex	BVEC	NKC	0.115	TRUE	TRUE	1	-2.67997	0
COL4A1	a1b1 complex	BVEC	NKC	0.462	TRUE	TRUE	1	-0.235786	0
COL5A2	a1b1 complex	BVEC	NKC	0.085	TRUE	TRUE	1	-3.3955	0
COL1A2	a1b1 complex	BVEC	NKC	0.156	TRUE	TRUE	1	-2.07761	0
COL4A2	a1b1 complex	BVEC	NKC	0.309	TRUE	TRUE	1	-0.878101	0
COL6A1	a1b1 complex	BVEC	NKC	0.054	TRUE	TRUE	1	-4.92328	0
COL6A2	a1b1 complex	BVEC	NKC	0.046	TRUE	TRUE	1	-5.80671	0
COL5A1	a1b1 complex	BVEC	NKC	0.097	TRUE	TRUE	1	-3.05142	0
COL5A3	a1b1 complex	BVEC	NKC	0.05	TRUE	TRUE	1	-5.27662	0
COL8A1	a1b1 complex	BVEC	NKC	0.048	TRUE	TRUE	1	-5.54839	0
COL4A5	a1b1 complex	BVEC	NKC	0.043	TRUE	TRUE	1	-6.41677	0
COL15A1	a1b1 complex	BVEC	NKC	0.07	TRUE	TRUE	1	-3.90505	0
COL18A1	a1b1 complex	BVEC	NKC	0.134	TRUE	TRUE	1	-2.36383	0
COL4A4	a1b1 complex	BVEC	NKC	0.065	TRUE	TRUE	1	-4.15216	0
COL4A3	a1b1 complex	BVEC	NKC	0.044	TRUE	TRUE	1	-6.25769	0
COL14A1	a1b1 complex	BVEC	NKC	0.149	TRUE	TRUE	1	-2.16111	0
COL16A1	a1b1 complex	BVEC	NKC	0.048	TRUE	TRUE	1	-5.51022	0
COL4A6	a1b1 complex	BVEC	NKC	0.043	TRUE	TRUE	1	-6.29155	0
COL24A1	a1b1 complex	BVEC	NKC	0.047	TRUE	TRUE	1	-5.63698	0
COL21A1	a1b1 complex	BVEC	NKC	0.041	TRUE	TRUE	1	-6.94759	0
COL12A1	a1b1 complex	BVEC	NKC	0.135	TRUE	TRUE	1	-2.34595	0
COL6A6	a2b1 complex	BVEC	NKC	0.005	TRUE	TRUE	1	-10.2389	0
COL6A5	a2b1 complex	BVEC	NKC	0.009	TRUE	TRUE	1	-6.80551	0
COL1A1	a2b1 complex	BVEC	NKC	0.144	TRUE	TRUE	1	-1.83662	0
COL3A1	a2b1 complex	BVEC	NKC	0.082	TRUE	TRUE	1	-2.67997	0
COL4A1	a2b1 complex	BVEC	NKC	0.429	TRUE	TRUE	1	-0.235786	0
FN1	a2b1 complex	BVEC	NKC	0.359	TRUE	TRUE	1	-0.496105	0
COL5A2	a2b1 complex	BVEC	NKC	0.052	TRUE	TRUE	1	-3.3955	0
COL1A2	a2b1 complex	BVEC	NKC	0.123	TRUE	TRUE	1	-2.07761	0
COL4A2	a2b1 complex	BVEC	NKC	0.276	TRUE	TRUE	1	-0.878101	0
COL6A1	a2b1 complex	BVEC	NKC	0.021	TRUE	TRUE	1	-4.92328	0
COL6A2	a2b1 complex	BVEC	NKC	0.013	TRUE	TRUE	1	-5.80671	0
COL5A1	a2b1 complex	BVEC	NKC	0.064	TRUE	TRUE	1	-3.05142	0
COL5A3	a2b1 complex	BVEC	NKC	0.017	TRUE	TRUE	1	-5.27662	0
COL8A1	a2b1 complex	BVEC	NKC	0.015	TRUE	TRUE	1	-5.54839	0
COL4A5	a2b1 complex	BVEC	NKC	0.01	TRUE	TRUE	1	-6.41677	0
COL15A1	a2b1 complex	BVEC	NKC	0.038	TRUE	TRUE	1	-3.90505	0
COL18A1	a2b1 complex	BVEC	NKC	0.101	TRUE	TRUE	1	-2.36383	0
COL4A4	a2b1 complex	BVEC	NKC	0.032	TRUE	TRUE	1	-4.15216	0
COL4A3	a2b1 complex	BVEC	NKC	0.011	TRUE	TRUE	1	-6.25769	0
COL14A1	a2b1 complex	BVEC	NKC	0.116	TRUE	TRUE	1	-2.16111	0
COL16A1	a2b1 complex	BVEC	NKC	0.015	TRUE	TRUE	1	-5.51022	0
COL4A6	a2b1 complex	BVEC	NKC	0.011	TRUE	TRUE	1	-6.29155	0
COL24A1	a2b1 complex	BVEC	NKC	0.014	TRUE	TRUE	1	-5.63698	0
COL21A1	a2b1 complex	BVEC	NKC	0.008	TRUE	TRUE	1	-6.94759	0
COL12A1	a2b1 complex	BVEC	NKC	0.103	TRUE	TRUE	1	-2.34595	0
LAMC1	a2b1 complex	BVEC	NKC	0.128	TRUE	TRUE	1	-2.01865	0
FN1	a4b1 complex	BVEC	NKC	0.563	TRUE	TRUE	0	-0.496105	0
VCAM1	a4b1 complex	BVEC	NKC	0.34	FALSE	TRUE	0	-1.92463	0
JAM2	a4b1 complex	BVEC	NKC	0.421	FALSE	TRUE	0	-1.23339	0
FN1	a4b7 complex	BVEC	NKC	0.448	TRUE	TRUE	1	-0.496105	0
VCAM1	a4b7 complex	BVEC	NKC	0.225	FALSE	TRUE	1	-1.92463	0
FN1	a5b1 complex	BVEC	NKC	0.394	TRUE	TRUE	1	-0.496105	0
L1CAM	a5b1 complex	BVEC	NKC	0.04	FALSE	TRUE	1	-9.56591	0
FBN1	a5b1 complex	BVEC	NKC	0.269	TRUE	TRUE	1	-1.12443	0
FN1	aVb1 complex	BVEC	NKC	0.372	TRUE	TRUE	1	-0.496105	0
FN1	aVb5 complex	BVEC	NKC	0.372	TRUE	TRUE	1	-0.496105	0
LAMC1	a6b1 complex	BVEC	NKC	0.169	TRUE	TRUE	1	-2.01865	0
VCAM1	a9b1 complex	BVEC	NKC	0.138	FALSE	TRUE	1	-1.92463	0
BMPR1B_BMPR2	BMP6	BVEC	NKC	0.005	TRUE	FALSE	1	-5.18764	-6.94928
BMR1B_AVR2A	BMP6	BVEC	NKC	0.005	TRUE	FALSE	1	0	-6.94928
BMR1B_AVR2B	BMP6	BVEC	NKC	0.005	TRUE	FALSE	1	0	-6.94928
BMPR1B_BMPR2	BMP2	BVEC	NKC	0	TRUE	FALSE	1	-5.18764	-13.2877
BMR1B_AVR2A	BMP2	BVEC	NKC	0	TRUE	FALSE	1	0	-13.2877
BMR1B_AVR2B	BMP2	BVEC	NKC	0	TRUE	FALSE	1	0	-13.2877
BMPR1B_BMPR2	BMP4	BVEC	NKC	0.023	TRUE	FALSE	1	-5.18764	-4.50797
BMR1B_AVR2A	BMP4	BVEC	NKC	0.023	TRUE	FALSE	1	0	-4.50797
BMR1B_AVR2B	BMP4	BVEC	NKC	0.023	TRUE	FALSE	1	0	-4.50797
PDGFR complex	PDGFB	NKC	BVEC	0.087	TRUE	FALSE	1	0	-2.84684
TGFbeta receptor1	TGFB1	NKC	BVEC	0.063	TRUE	FALSE	1	0	-4.1206
CADM3	NECTIN3	BVEC	PC	0.139	FALSE	FALSE	1	-3.87504	-2.24447
CADM1	NECTIN3	BVEC	PC	0.154	FALSE	FALSE	1	-3.35193	-2.24447
NECTIN2	NECTIN3	BVEC	PC	0.402	FALSE	FALSE	0	-0.755792	-2.24447
CADM3	CADM1	BVEC	PC	0.063	FALSE	FALSE	1	-3.87504	-4.13111
CADM1	CADM1	BVEC	PC	0.077	FALSE	FALSE	1	-3.35193	-4.13111
CRTAM	CADM1	BVEC	PC	0	FALSE	FALSE	1	-13.2877	-4.13111
CADM3	CADM4	BVEC	PC	0.063	FALSE	FALSE	1	-3.87504	-4.08414
TGFBR3	TGFB1	PC	BVEC	0.172	TRUE	FALSE	1	-1.80065	-4.1206
TGFBR3	INHA	PC	BVEC	0.161	TRUE	FALSE	1	-1.80065	-4.8537
L1CAM	L1CAM	BVEC	PC	0	FALSE	FALSE	1	-9.56591	-13.2877
HLA-C	FAM3C	BVEC	PC	0.148	TRUE	FALSE	1	-2.45938	-3.11809
LAMP1	FAM3C	BVEC	PC	0.079	TRUE	FALSE	1	-4.51065	-3.11809
CXADR	FAM3C	BVEC	PC	0.066	TRUE	FALSE	1	-5.89621	-3.11809
PGRMC2	CCL4L2	BVEC	PC	0.086	TRUE	FALSE	1	-2.68991	-5.81724
CD74	COPA	BVEC	PC	1.077	TRUE	FALSE	1	1.06645	-4.0809
CD74	APP	BVEC	PC	1.592	FALSE	FALSE	0	1.06645	0.125337
TNFRSF6B	FASLG	BVEC	PC	0.075	TRUE	FALSE	1	-3.15849	-4.69226
ADORA2A	NAMPT	BVEC	PC	0.21	TRUE	FALSE	1	-4.03442	-1.4739
NRP1	VEGFA	BVEC	PC	0.228	TRUE	FALSE	1	-4.01425	-1.34605
NRP2	VEGFA	BVEC	PC	0.227	TRUE	FALSE	1	-4.05549	-1.34605
NRP2	SEMA3C	BVEC	PC	0.042	TRUE	FALSE	1	-4.05549	-5.36417
VSIR	CCL4L2	PC	BVEC	0.073	TRUE	FALSE	1	-2.95231	-5.9611
SLC7A1	CSF1	PC	BVEC	0.094	TRUE	FALSE	1	-4.0262	-2.98955
IDE	IGF2	PC	BVEC	0.09	TRUE	FALSE	1	-3.45342	-3.49322
IGF1R	IGF2	PC	BVEC	0.064	TRUE	FALSE	1	-4.69843	-3.49322
IGF1R	IGF1	PC	BVEC	0.027	TRUE	FALSE	1	-4.69843	-6.02713
IGF2R	IGF2	PC	BVEC	0.214	TRUE	FALSE	1	-1.56151	-3.49322
NTRK2	NTF3	PC	BVEC	0.065	TRUE	FALSE	1	-3.05052	-6.74655
SORT1	GRN	PC	BVEC	0.09	TRUE	FALSE	1	-5.3058	-2.68215
SORT1	COPA	PC	BVEC	0.031	TRUE	FALSE	1	-5.3058	-4.72827
PLXNB2	SEMA4C	BVEC	PC	0.28	FALSE	FALSE	0.38	-1.35372	-2.57156
RIPK1	TNFSF10	PC	BVEC	0.585	TRUE	FALSE	0	-1.64065	-0.234717
DPP4	CXCL12	BVEC	PC	0.156	TRUE	FALSE	1	-8.91149	-1.69194
ACKR3	CXCL12	BVEC	PC	0.228	TRUE	FALSE	1	-2.76946	-1.69194
NOTCH2	JAG2	BVEC	PC	0.069	FALSE	FALSE	1	-6.69102	-2.95459
NOTCH4	JAG2	BVEC	PC	0.115	FALSE	FALSE	1	-3.31279	-2.95459
NOTCH3	JAG2	BVEC	PC	0.067	FALSE	FALSE	1	-7.40179	-2.95459
CD46	JAG1	BVEC	PC	0.5	FALSE	FALSE	0	-1.61041	-0.570061
CXCR3	CXCL12	PC	BVEC	0	TRUE	FALSE	1	-13.2877	-1.10067
LRP1	PDGFB	PC	BVEC	0.265	TRUE	FALSE	1	-1.35543	-2.84684
LRP1	MDK	PC	BVEC	0.251	TRUE	FALSE	1	-1.35543	-3.16322
SIRPA	CD47	BVEC	PC	0.184	FALSE	FALSE	1	-4.62021	-1.61197
SORL1	MDK	PC	BVEC	0.113	TRUE	FALSE	1	-3.11664	-3.16322
PDGFRB	PDGFB	PC	BVEC	0.207	TRUE	FALSE	1	-1.85769	-2.84684
PDGFRA	PDGFB	PC	BVEC	0.139	TRUE	FALSE	1	-2.85445	-2.84684
PDGFRA	PDGFA	PC	BVEC	0.075	TRUE	FALSE	1	-2.85445	-6.30611
ADGRV1	PDGFB	PC	BVEC	0.102	TRUE	FALSE	1	-3.92152	-2.84684
MDK	PTPRZ1	BVEC	PC	0	TRUE	FALSE	1	-3.16322	-13.2877
PTN	PTPRZ1	BVEC	PC	0	TRUE	FALSE	1	-3.92295	-13.2877
EPHA4	EFNA2	PC	BVEC	0.092	FALSE	FALSE	1	-2.79807	-4.65901
EPHA4	EFNA1	PC	BVEC	0.487	TRUE	FALSE	1	-2.79807	-0.268656
EFNB2	EPHA4	BVEC	PC	0.165	FALSE	FALSE	1	-2.42442	-2.79807
FZD4	WNT2B	PC	BVEC	0.244	TRUE	FALSE	1	-1.04278	-9.01368
NOTCH2	JAG1	PC	BVEC	0.282	FALSE	FALSE	1	-3.37672	-1.09547
NOTCH4	JAG1	PC	BVEC	0.286	FALSE	FALSE	1	-3.27584	-1.09547
NOTCH3	JAG1	PC	BVEC	0.267	FALSE	FALSE	1	-3.91542	-1.09547
PLXNB2	PTN	BVEC	PC	0.428	TRUE	FALSE	1	-1.35372	-1.10252
PLXNB2	SEMA4D	BVEC	PC	0.225	FALSE	FALSE	1	-1.35372	-4.10358
KDR	VEGFA	PC	BVEC	0.415	TRUE	FALSE	0.02	-0.804981	-1.95042
EPHA2	EFNA2	PC	BVEC	0.234	FALSE	FALSE	1	-1.21952	-4.65901
EPHA2	EFNA1	PC	BVEC	0.63	TRUE	FALSE	0	-1.21952	-0.268656
CXCR4	CXCL12	PC	BVEC	0.257	TRUE	FALSE	1	-4.35864	-1.10067
NCR3	BAG6	BVEC	PC	0.197	FALSE	FALSE	1	-6.03487	-1.40331
TEK	ANGPT2	PC	BVEC	0.235	TRUE	FALSE	1	-1.47993	-3.16628
SIRPA	CSF1	PC	BVEC	0.12	TRUE	FALSE	1	-3.13531	-2.98955
TNFSF14	TNFRSF6B	BVEC	PC	0.052	TRUE	FALSE	1	-7.98982	-3.31076
CSF1R	CSF1	BVEC	PC	0	TRUE	FALSE	1	-13.2877	-2.97877
CD55	ADGRE5	BVEC	PC	0.202	TRUE	FALSE	1	-2.47034	-2.15482
KIT	KITLG	BVEC	PC	0.213	TRUE	FALSE	1	-1.66796	-3.16758
PDGFRA	PDGFC	BVEC	PC	0.074	TRUE	FALSE	1	-5.92387	-2.92225
KDR	VEGFC	BVEC	PC	0.48	TRUE	FALSE	0	-0.516212	-1.9397
MERTK	GAS6	BVEC	PC	0.339	TRUE	FALSE	1	-4.62015	-0.650588
TEK	ANGPT4	BVEC	PC	0.214	TRUE	FALSE	1	-1.27388	-6.03389
COL6A6	a1b1 complex	BVEC	PC	0.187	TRUE	TRUE	1	-10.2389	0
COL6A5	a1b1 complex	BVEC	PC	0.191	TRUE	TRUE	1	-6.80551	0
COL1A1	a1b1 complex	BVEC	PC	0.327	TRUE	TRUE	1	-1.83662	0
COL3A1	a1b1 complex	BVEC	PC	0.265	TRUE	TRUE	1	-2.67997	0
COL4A1	a1b1 complex	BVEC	PC	0.612	TRUE	TRUE	0	-0.235786	0
COL5A2	a1b1 complex	BVEC	PC	0.234	TRUE	TRUE	1	-3.3955	0
COL1A2	a1b1 complex	BVEC	PC	0.305	TRUE	TRUE	1	-2.07761	0
COL4A2	a1b1 complex	BVEC	PC	0.459	TRUE	TRUE	0	-0.878101	0
COL6A1	a1b1 complex	BVEC	PC	0.203	TRUE	TRUE	1	-4.92328	0
COL6A2	a1b1 complex	BVEC	PC	0.196	TRUE	TRUE	1	-5.80671	0
COL5A1	a1b1 complex	BVEC	PC	0.247	TRUE	TRUE	1	-3.05142	0
COL5A3	a1b1 complex	BVEC	PC	0.2	TRUE	TRUE	1	-5.27662	0
COL8A1	a1b1 complex	BVEC	PC	0.198	TRUE	TRUE	1	-5.54839	0
COL4A5	a1b1 complex	BVEC	PC	0.193	TRUE	TRUE	1	-6.41677	0
COL15A1	a1b1 complex	BVEC	PC	0.22	TRUE	TRUE	1	-3.90505	0
COL18A1	a1b1 complex	BVEC	PC	0.284	TRUE	TRUE	1	-2.36383	0
COL4A4	a1b1 complex	BVEC	PC	0.215	TRUE	TRUE	1	-4.15216	0
COL4A3	a1b1 complex	BVEC	PC	0.193	TRUE	TRUE	1	-6.25769	0
COL14A1	a1b1 complex	BVEC	PC	0.299	TRUE	TRUE	0.99	-2.16111	0
COL16A1	a1b1 complex	BVEC	PC	0.198	TRUE	TRUE	1	-5.51022	0
COL4A6	a1b1 complex	BVEC	PC	0.193	TRUE	TRUE	1	-6.29155	0
COL24A1	a1b1 complex	BVEC	PC	0.197	TRUE	TRUE	1	-5.63698	0
COL21A1	a1b1 complex	BVEC	PC	0.191	TRUE	TRUE	1	-6.94759	0
COL12A1	a1b1 complex	BVEC	PC	0.285	TRUE	TRUE	1	-2.34595	0
COL6A6	a2b1 complex	BVEC	PC	0.086	TRUE	TRUE	1	-10.2389	0
COL6A5	a2b1 complex	BVEC	PC	0.09	TRUE	TRUE	1	-6.80551	0
COL1A1	a2b1 complex	BVEC	PC	0.226	TRUE	TRUE	0.98	-1.83662	0
COL3A1	a2b1 complex	BVEC	PC	0.164	TRUE	TRUE	1	-2.67997	0
COL4A1	a2b1 complex	BVEC	PC	0.51	TRUE	TRUE	0	-0.235786	0
FN1	a2b1 complex	BVEC	PC	0.44	TRUE	TRUE	0.84	-0.496105	0
COL5A2	a2b1 complex	BVEC	PC	0.133	TRUE	TRUE	1	-3.3955	0
COL1A2	a2b1 complex	BVEC	PC	0.204	TRUE	TRUE	0.98	-2.07761	0
COL4A2	a2b1 complex	BVEC	PC	0.358	TRUE	TRUE	0	-0.878101	0
COL6A1	a2b1 complex	BVEC	PC	0.102	TRUE	TRUE	1	-4.92328	0
COL6A2	a2b1 complex	BVEC	PC	0.095	TRUE	TRUE	1	-5.80671	0
COL5A1	a2b1 complex	BVEC	PC	0.146	TRUE	TRUE	1	-3.05142	0
COL5A3	a2b1 complex	BVEC	PC	0.099	TRUE	TRUE	1	-5.27662	0
COL8A1	a2b1 complex	BVEC	PC	0.096	TRUE	TRUE	1	-5.54839	0
COL4A5	a2b1 complex	BVEC	PC	0.092	TRUE	TRUE	1	-6.41677	0
COL15A1	a2b1 complex	BVEC	PC	0.119	TRUE	TRUE	1	-3.90505	0
COL18A1	a2b1 complex	BVEC	PC	0.183	TRUE	TRUE	0.98	-2.36383	0
COL4A4	a2b1 complex	BVEC	PC	0.114	TRUE	TRUE	1	-4.15216	0
COL4A3	a2b1 complex	BVEC	PC	0.092	TRUE	TRUE	1	-6.25769	0
COL14A1	a2b1 complex	BVEC	PC	0.198	TRUE	TRUE	0.98	-2.16111	0
COL16A1	a2b1 complex	BVEC	PC	0.097	TRUE	TRUE	1	-5.51022	0
COL4A6	a2b1 complex	BVEC	PC	0.092	TRUE	TRUE	1	-6.29155	0
COL24A1	a2b1 complex	BVEC	PC	0.096	TRUE	TRUE	1	-5.63698	0
COL21A1	a2b1 complex	BVEC	PC	0.09	TRUE	TRUE	1	-6.94759	0
COL12A1	a2b1 complex	BVEC	PC	0.184	TRUE	TRUE	1	-2.34595	0
LAMC1	a2b1 complex	BVEC	PC	0.209	TRUE	TRUE	0.07	-2.01865	0
FN1	a4b1 complex	BVEC	PC	0.379	TRUE	TRUE	1	-0.496105	0
VCAM1	a4b1 complex	BVEC	PC	0.156	FALSE	TRUE	1	-1.92463	0
JAM2	a4b1 complex	BVEC	PC	0.237	FALSE	TRUE	1	-1.23339	0
FN1	a4b7 complex	BVEC	PC	0	TRUE	TRUE	1	-0.496105	0
VCAM1	a4b7 complex	BVEC	PC	0	FALSE	TRUE	1	-1.92463	0
FN1	a5b1 complex	BVEC	PC	0.728	TRUE	TRUE	0	-0.496105	0
L1CAM	a5b1 complex	BVEC	PC	0.375	FALSE	TRUE	1	-9.56591	0
FBN1	a5b1 complex	BVEC	PC	0.603	TRUE	TRUE	0	-1.12443	0
FN1	aVb1 complex	BVEC	PC	0.467	TRUE	TRUE	0.79	-0.496105	0
FN1	aVb5 complex	BVEC	PC	0.467	TRUE	TRUE	0.79	-0.496105	0
LAMC1	a6b1 complex	BVEC	PC	0.385	TRUE	TRUE	0	-2.01865	0
VCAM1	a9b1 complex	BVEC	PC	0.245	FALSE	TRUE	0	-1.92463	0
BMPR1B_BMPR2	BMP6	BVEC	PC	0.058	TRUE	FALSE	1	-5.18764	-3.13573
BMR1B_AVR2A	BMP6	BVEC	PC	0.058	TRUE	FALSE	1	0	-3.13573
BMR1B_AVR2B	BMP6	BVEC	PC	0.058	TRUE	FALSE	1	0	-3.13573
BMPR1B_BMPR2	BMP2	BVEC	PC	0.008	TRUE	FALSE	1	-5.18764	-6.18258
BMR1B_AVR2A	BMP2	BVEC	PC	0.008	TRUE	FALSE	1	0	-6.18258
BMR1B_AVR2B	BMP2	BVEC	PC	0.008	TRUE	FALSE	1	0	-6.18258
BMPR1B_BMPR2	BMP4	BVEC	PC	0.103	TRUE	FALSE	1	-5.18764	-2.29448
BMR1B_AVR2A	BMP4	BVEC	PC	0.103	TRUE	FALSE	1	0	-2.29448
BMR1B_AVR2B	BMP4	BVEC	PC	0.103	TRUE	FALSE	1	0	-2.29448
PDGFR complex	PDGFB	PC	BVEC	0.139	TRUE	FALSE	1	0	-2.84684
TGFbeta receptor1	TGFB1	PC	BVEC	0.075	TRUE	FALSE	1	0	-4.1206
CADM3	NECTIN3	BVEC	PNKC	0	FALSE	FALSE	1	-3.87504	-13.2877
CADM1	NECTIN3	BVEC	PNKC	0	FALSE	FALSE	1	-3.35193	-13.2877
NECTIN2	NECTIN3	BVEC	PNKC	0	FALSE	FALSE	1	-0.755792	-13.2877
CADM3	CADM1	BVEC	PNKC	0	FALSE	FALSE	1	-3.87504	-13.2877
CADM1	CADM1	BVEC	PNKC	0	FALSE	FALSE	1	-3.35193	-13.2877
CRTAM	CADM1	BVEC	PNKC	0	FALSE	FALSE	1	-13.2877	-13.2877
CADM3	CADM4	BVEC	PNKC	0	FALSE	FALSE	1	-3.87504	-13.2877
TGFBR3	TGFB1	PNKC	BVEC	0.078	TRUE	FALSE	1	-3.34244	-4.1206
TGFBR3	INHA	PNKC	BVEC	0.066	TRUE	FALSE	1	-3.34244	-4.8537
L1CAM	L1CAM	BVEC	PNKC	0	FALSE	FALSE	1	-9.56591	-13.2877
HLA-C	FAM3C	BVEC	PNKC	0.133	TRUE	FALSE	1	-2.45938	-3.55929
LAMP1	FAM3C	BVEC	PNKC	0.064	TRUE	FALSE	1	-4.51065	-3.55929
CXADR	FAM3C	BVEC	PNKC	0.051	TRUE	FALSE	1	-5.89621	-3.55929
PGRMC2	CCL4L2	BVEC	PNKC	0.375	TRUE	FALSE	1	-2.68991	-0.746125
CD74	COPA	BVEC	PNKC	1.114	TRUE	FALSE	0	1.06645	-2.90895
CD74	APP	BVEC	PNKC	1.075	FALSE	FALSE	1	1.06645	-4.18257
TNFRSF6B	FASLG	BVEC	PNKC	0.204	TRUE	FALSE	1	-3.15849	-1.75637
ADORA2A	NAMPT	BVEC	PNKC	0.194	TRUE	FALSE	1	-4.03442	-1.6125
NRP1	VEGFA	BVEC	PNKC	0.23	TRUE	FALSE	1	-4.01425	-1.32986
NRP2	VEGFA	BVEC	PNKC	0.229	TRUE	FALSE	1	-4.05549	-1.32986
NRP2	SEMA3C	BVEC	PNKC	0	TRUE	FALSE	1	-4.05549	-13.2877
VSIR	CCL4L2	PNKC	BVEC	0.133	TRUE	FALSE	1	-2.00408	-5.9611
SLC7A1	CSF1	PNKC	BVEC	0.113	TRUE	FALSE	1	-3.32345	-2.98955
IDE	IGF2	PNKC	BVEC	0.08	TRUE	FALSE	1	-3.79584	-3.49322
IGF1R	IGF2	PNKC	BVEC	0	TRUE	FALSE	1	-13.2877	-3.49322
IGF1R	IGF1	PNKC	BVEC	0	TRUE	FALSE	1	-13.2877	-6.02713
IGF2R	IGF2	PNKC	BVEC	0.086	TRUE	FALSE	1	-3.57033	-3.49322
NTRK2	NTF3	PNKC	BVEC	0.033	TRUE	FALSE	1	-4.14038	-6.74655
SORT1	GRN	PNKC	BVEC	0.106	TRUE	FALSE	1	-4.14038	-2.68215
SORT1	COPA	PNKC	BVEC	0.047	TRUE	FALSE	1	-4.14038	-4.72827
PLXNB2	SEMA4C	BVEC	PNKC	0	FALSE	FALSE	1	-1.35372	-13.2877
RIPK1	TNFSF10	PNKC	BVEC	0.609	TRUE	FALSE	0	-1.43739	-0.234717
DPP4	CXCL12	BVEC	PNKC	0.042	TRUE	FALSE	1	-8.91149	-3.59816
ACKR3	CXCL12	BVEC	PNKC	0.115	TRUE	FALSE	1	-2.76946	-3.59816
NOTCH2	JAG2	BVEC	PNKC	0.085	FALSE	FALSE	1	-6.69102	-2.63264
NOTCH4	JAG2	BVEC	PNKC	0.131	FALSE	FALSE	1	-3.31279	-2.63264
NOTCH3	JAG2	BVEC	PNKC	0.083	FALSE	FALSE	1	-7.40179	-2.63264
CD46	JAG1	BVEC	PNKC	0.247	FALSE	FALSE	0.48	-1.61041	-2.57879
CXCR3	CXCL12	PNKC	BVEC	0.311	TRUE	FALSE	0.11	-2.68345	-1.10067
LRP1	PDGFB	PNKC	BVEC	0.126	TRUE	FALSE	1	-3.14177	-2.84684
LRP1	MDK	PNKC	BVEC	0.112	TRUE	FALSE	1	-3.14177	-3.16322
SIRPA	CD47	BVEC	PNKC	0.145	FALSE	FALSE	1	-4.62021	-2
SORL1	MDK	PNKC	BVEC	0.218	TRUE	FALSE	1	-1.62606	-3.16322
PDGFRB	PDGFB	PNKC	BVEC	0	TRUE	FALSE	1	-13.2877	-2.84684
PDGFRA	PDGFB	PNKC	BVEC	0.098	TRUE	FALSE	1	-4.14038	-2.84684
PDGFRA	PDGFA	PNKC	BVEC	0.035	TRUE	FALSE	1	-4.14038	-6.30611
ADGRV1	PDGFB	PNKC	BVEC	0	TRUE	FALSE	1	-13.2877	-2.84684
MDK	PTPRZ1	BVEC	PNKC	0	TRUE	FALSE	1	-3.16322	-13.2877
PTN	PTPRZ1	BVEC	PNKC	0	TRUE	FALSE	1	-3.92295	-13.2877
EPHA4	EFNA2	PNKC	BVEC	0	FALSE	FALSE	1	-13.2877	-4.65901
EPHA4	EFNA1	PNKC	BVEC	0	TRUE	FALSE	1	-13.2877	-0.268656
EFNB2	EPHA4	BVEC	PNKC	0	FALSE	FALSE	1	-2.42442	-13.2877
FZD4	WNT2B	PNKC	BVEC	0	TRUE	FALSE	1	-13.2877	-9.01368
NOTCH2	JAG1	PNKC	BVEC	0.258	FALSE	FALSE	1	-4.36844	-1.09547
NOTCH4	JAG1	PNKC	BVEC	0.296	FALSE	FALSE	0	-3.01803	-1.09547
NOTCH3	JAG1	PNKC	BVEC	0	FALSE	FALSE	1	-13.2877	-1.09547
PLXNB2	PTN	BVEC	PNKC	0	TRUE	FALSE	1	-1.35372	-13.2877
PLXNB2	SEMA4D	BVEC	PNKC	0.245	FALSE	FALSE	0.37	-1.35372	-3.32345
KDR	VEGFA	PNKC	BVEC	0	TRUE	FALSE	1	-13.2877	-1.95042
EPHA2	EFNA2	PNKC	BVEC	0	FALSE	FALSE	1	-13.2877	-4.65901
EPHA2	EFNA1	PNKC	BVEC	0	TRUE	FALSE	1	-13.2877	-0.268656
CXCR4	CXCL12	PNKC	BVEC	0.761	TRUE	FALSE	0	0.0774936	-1.10067
NCR3	BAG6	BVEC	PNKC	0.131	FALSE	FALSE	1	-6.03487	-2.01784
TEK	ANGPT2	PNKC	BVEC	0	TRUE	FALSE	1	-13.2877	-3.16628
SIRPA	CSF1	PNKC	BVEC	0	TRUE	FALSE	1	-13.2877	-2.98955
TNFSF14	TNFRSF6B	BVEC	PNKC	0	TRUE	FALSE	1	-7.98982	-13.2877
CSF1R	CSF1	BVEC	PNKC	0	TRUE	FALSE	1	-13.2877	-13.2877
CD55	ADGRE5	BVEC	PNKC	0.403	TRUE	FALSE	1	-2.47034	-0.675479
KIT	KITLG	BVEC	PNKC	0	TRUE	FALSE	1	-1.66796	-13.2877
PDGFRA	PDGFC	BVEC	PNKC	0	TRUE	FALSE	1	-5.92387	-13.2877
KDR	VEGFC	BVEC	PNKC	0	TRUE	FALSE	1	-0.516212	-13.2877
MERTK	GAS6	BVEC	PNKC	0.111	TRUE	FALSE	1	-4.62015	-2.45659
TEK	ANGPT4	BVEC	PNKC	0	TRUE	FALSE	1	-1.27388	-13.2877
COL6A6	a1b1 complex	BVEC	PNKC	0.086	TRUE	TRUE	1	-10.2389	0
COL6A5	a1b1 complex	BVEC	PNKC	0.09	TRUE	TRUE	1	-6.80551	0
COL1A1	a1b1 complex	BVEC	PNKC	0.226	TRUE	TRUE	1	-1.83662	0
COL3A1	a1b1 complex	BVEC	PNKC	0.164	TRUE	TRUE	1	-2.67997	0
COL4A1	a1b1 complex	BVEC	PNKC	0.51	TRUE	TRUE	1	-0.235786	0
COL5A2	a1b1 complex	BVEC	PNKC	0.133	TRUE	TRUE	1	-3.3955	0
COL1A2	a1b1 complex	BVEC	PNKC	0.204	TRUE	TRUE	1	-2.07761	0
COL4A2	a1b1 complex	BVEC	PNKC	0.358	TRUE	TRUE	1	-0.878101	0
COL6A1	a1b1 complex	BVEC	PNKC	0.102	TRUE	TRUE	1	-4.92328	0
COL6A2	a1b1 complex	BVEC	PNKC	0.095	TRUE	TRUE	1	-5.80671	0
COL5A1	a1b1 complex	BVEC	PNKC	0.146	TRUE	TRUE	1	-3.05142	0
COL5A3	a1b1 complex	BVEC	PNKC	0.099	TRUE	TRUE	1	-5.27662	0
COL8A1	a1b1 complex	BVEC	PNKC	0.096	TRUE	TRUE	1	-5.54839	0
COL4A5	a1b1 complex	BVEC	PNKC	0.092	TRUE	TRUE	1	-6.41677	0
COL15A1	a1b1 complex	BVEC	PNKC	0.119	TRUE	TRUE	1	-3.90505	0
COL18A1	a1b1 complex	BVEC	PNKC	0.183	TRUE	TRUE	1	-2.36383	0
COL4A4	a1b1 complex	BVEC	PNKC	0.114	TRUE	TRUE	1	-4.15216	0
COL4A3	a1b1 complex	BVEC	PNKC	0.092	TRUE	TRUE	1	-6.25769	0
COL14A1	a1b1 complex	BVEC	PNKC	0.198	TRUE	TRUE	1	-2.16111	0
COL16A1	a1b1 complex	BVEC	PNKC	0.097	TRUE	TRUE	1	-5.51022	0
COL4A6	a1b1 complex	BVEC	PNKC	0.092	TRUE	TRUE	1	-6.29155	0
COL24A1	a1b1 complex	BVEC	PNKC	0.096	TRUE	TRUE	1	-5.63698	0
COL21A1	a1b1 complex	BVEC	PNKC	0.09	TRUE	TRUE	1	-6.94759	0
COL12A1	a1b1 complex	BVEC	PNKC	0.184	TRUE	TRUE	1	-2.34595	0
COL6A6	a2b1 complex	BVEC	PNKC	0	TRUE	TRUE	1	-10.2389	0
COL6A5	a2b1 complex	BVEC	PNKC	0	TRUE	TRUE	1	-6.80551	0
COL1A1	a2b1 complex	BVEC	PNKC	0	TRUE	TRUE	1	-1.83662	0
COL3A1	a2b1 complex	BVEC	PNKC	0	TRUE	TRUE	1	-2.67997	0
COL4A1	a2b1 complex	BVEC	PNKC	0	TRUE	TRUE	1	-0.235786	0
FN1	a2b1 complex	BVEC	PNKC	0	TRUE	TRUE	1	-0.496105	0
COL5A2	a2b1 complex	BVEC	PNKC	0	TRUE	TRUE	1	-3.3955	0
COL1A2	a2b1 complex	BVEC	PNKC	0	TRUE	TRUE	1	-2.07761	0
COL4A2	a2b1 complex	BVEC	PNKC	0	TRUE	TRUE	1	-0.878101	0
COL6A1	a2b1 complex	BVEC	PNKC	0	TRUE	TRUE	1	-4.92328	0
COL6A2	a2b1 complex	BVEC	PNKC	0	TRUE	TRUE	1	-5.80671	0
COL5A1	a2b1 complex	BVEC	PNKC	0	TRUE	TRUE	1	-3.05142	0
COL5A3	a2b1 complex	BVEC	PNKC	0	TRUE	TRUE	1	-5.27662	0
COL8A1	a2b1 complex	BVEC	PNKC	0	TRUE	TRUE	1	-5.54839	0
COL4A5	a2b1 complex	BVEC	PNKC	0	TRUE	TRUE	1	-6.41677	0
COL15A1	a2b1 complex	BVEC	PNKC	0	TRUE	TRUE	1	-3.90505	0
COL18A1	a2b1 complex	BVEC	PNKC	0	TRUE	TRUE	1	-2.36383	0
COL4A4	a2b1 complex	BVEC	PNKC	0	TRUE	TRUE	1	-4.15216	0
COL4A3	a2b1 complex	BVEC	PNKC	0	TRUE	TRUE	1	-6.25769	0
COL14A1	a2b1 complex	BVEC	PNKC	0	TRUE	TRUE	1	-2.16111	0
COL16A1	a2b1 complex	BVEC	PNKC	0	TRUE	TRUE	1	-5.51022	0
COL4A6	a2b1 complex	BVEC	PNKC	0	TRUE	TRUE	1	-6.29155	0
COL24A1	a2b1 complex	BVEC	PNKC	0	TRUE	TRUE	1	-5.63698	0
COL21A1	a2b1 complex	BVEC	PNKC	0	TRUE	TRUE	1	-6.94759	0
COL12A1	a2b1 complex	BVEC	PNKC	0	TRUE	TRUE	1	-2.34595	0
LAMC1	a2b1 complex	BVEC	PNKC	0	TRUE	TRUE	1	-2.01865	0
FN1	a4b1 complex	BVEC	PNKC	0.532	TRUE	TRUE	0.1	-0.496105	0
VCAM1	a4b1 complex	BVEC	PNKC	0.309	FALSE	TRUE	0	-1.92463	0
JAM2	a4b1 complex	BVEC	PNKC	0.39	FALSE	TRUE	0	-1.23339	0
FN1	a4b7 complex	BVEC	PNKC	0.459	TRUE	TRUE	0.25	-0.496105	0
VCAM1	a4b7 complex	BVEC	PNKC	0.237	FALSE	TRUE	0	-1.92463	0
FN1	a5b1 complex	BVEC	PNKC	0.39	TRUE	TRUE	1	-0.496105	0
L1CAM	a5b1 complex	BVEC	PNKC	0.037	FALSE	TRUE	1	-9.56591	0
FBN1	a5b1 complex	BVEC	PNKC	0.265	TRUE	TRUE	1	-1.12443	0
FN1	aVb1 complex	BVEC	PNKC	0	TRUE	TRUE	1	-0.496105	0
FN1	aVb5 complex	BVEC	PNKC	0	TRUE	TRUE	1	-0.496105	0
LAMC1	a6b1 complex	BVEC	PNKC	0.179	TRUE	TRUE	0.77	-2.01865	0
VCAM1	a9b1 complex	BVEC	PNKC	0	FALSE	TRUE	1	-1.92463	0
BMPR1B_BMPR2	BMP6	BVEC	PNKC	0	TRUE	FALSE	1	-5.18764	-13.2877
BMR1B_AVR2A	BMP6	BVEC	PNKC	0	TRUE	FALSE	1	0	-13.2877
BMR1B_AVR2B	BMP6	BVEC	PNKC	0	TRUE	FALSE	1	0	-13.2877
BMPR1B_BMPR2	BMP2	BVEC	PNKC	0	TRUE	FALSE	1	-5.18764	-13.2877
BMR1B_AVR2A	BMP2	BVEC	PNKC	0	TRUE	FALSE	1	0	-13.2877
BMR1B_AVR2B	BMP2	BVEC	PNKC	0	TRUE	FALSE	1	0	-13.2877
BMPR1B_BMPR2	BMP4	BVEC	PNKC	0	TRUE	FALSE	1	-5.18764	-13.2877
BMR1B_AVR2A	BMP4	BVEC	PNKC	0	TRUE	FALSE	1	0	-13.2877
BMR1B_AVR2B	BMP4	BVEC	PNKC	0	TRUE	FALSE	1	0	-13.2877
PDGFR complex	PDGFB	PNKC	BVEC	0.098	TRUE	FALSE	1	0	-2.84684
TGFbeta receptor1	TGFB1	PNKC	BVEC	0.12	TRUE	FALSE	1	0	-4.1206
CADM3	NECTIN3	BVEC	SMC	0.108	FALSE	FALSE	1	-3.87504	-2.75277
CADM1	NECTIN3	BVEC	SMC	0.123	FALSE	FALSE	1	-3.35193	-2.75277
NECTIN2	NECTIN3	BVEC	SMC	0.37	FALSE	FALSE	1	-0.755792	-2.75277
CADM3	CADM1	BVEC	SMC	0.046	FALSE	FALSE	1	-3.87504	-5.35436
CADM1	CADM1	BVEC	SMC	0.061	FALSE	FALSE	1	-3.35193	-5.35436
CRTAM	CADM1	BVEC	SMC	0	FALSE	FALSE	1	-13.2877	-5.35436
CADM3	CADM4	BVEC	SMC	0.059	FALSE	FALSE	1	-3.87504	-4.32526
TGFBR3	TGFB1	SMC	BVEC	0.141	TRUE	FALSE	1	-2.15328	-4.1206
TGFBR3	INHA	SMC	BVEC	0.13	TRUE	FALSE	1	-2.15328	-4.8537
L1CAM	L1CAM	BVEC	SMC	0.001	FALSE	FALSE	1	-9.56591	-9.09405
HLA-C	FAM3C	BVEC	SMC	0.161	TRUE	FALSE	1	-2.45938	-2.8336
LAMP1	FAM3C	BVEC	SMC	0.092	TRUE	FALSE	1	-4.51065	-2.8336
CXADR	FAM3C	BVEC	SMC	0.078	TRUE	FALSE	1	-5.89621	-2.8336
PGRMC2	CCL4L2	BVEC	SMC	0.086	TRUE	FALSE	1	-2.68991	-5.90946
CD74	COPA	BVEC	SMC	1.077	TRUE	FALSE	1	1.06645	-4.06005
CD74	APP	BVEC	SMC	1.435	FALSE	FALSE	0	1.06645	-0.364794
TNFRSF6B	FASLG	BVEC	SMC	0.057	TRUE	FALSE	1	-3.15849	-9.1212
ADORA2A	NAMPT	BVEC	SMC	0.142	TRUE	FALSE	1	-4.03442	-2.16181
NRP1	VEGFA	BVEC	SMC	0.276	TRUE	FALSE	1	-4.01425	-1.02957
NRP2	VEGFA	BVEC	SMC	0.275	TRUE	FALSE	1	-4.05549	-1.02957
NRP2	SEMA3C	BVEC	SMC	0.041	TRUE	FALSE	1	-4.05549	-5.52673
VSIR	CCL4L2	SMC	BVEC	0.036	TRUE	FALSE	1	-4.16253	-5.9611
SLC7A1	CSF1	SMC	BVEC	0.067	TRUE	FALSE	1	-7.06029	-2.98955
IDE	IGF2	SMC	BVEC	0.06	TRUE	FALSE	1	-4.98949	-3.49322
IGF1R	IGF2	SMC	BVEC	0.075	TRUE	FALSE	1	-4.04452	-3.49322
IGF1R	IGF1	SMC	BVEC	0.038	TRUE	FALSE	1	-4.04452	-6.02713
IGF2R	IGF2	SMC	BVEC	0.214	TRUE	FALSE	1	-1.55552	-3.49322
NTRK2	NTF3	SMC	BVEC	0.141	TRUE	FALSE	1	-1.86862	-6.74655
SORT1	GRN	SMC	BVEC	0.095	TRUE	FALSE	1	-4.87644	-2.68215
SORT1	COPA	SMC	BVEC	0.036	TRUE	FALSE	1	-4.87644	-4.72827
PLXNB2	SEMA4C	BVEC	SMC	0.248	FALSE	FALSE	1	-1.35372	-3.26373
RIPK1	TNFSF10	SMC	BVEC	0.531	TRUE	FALSE	0	-2.24202	-0.234717
DPP4	CXCL12	BVEC	SMC	0.337	TRUE	FALSE	1	-8.91149	-0.57462
ACKR3	CXCL12	BVEC	SMC	0.409	TRUE	FALSE	1	-2.76946	-0.57462
NOTCH2	JAG2	BVEC	SMC	0.018	FALSE	FALSE	1	-6.69102	-5.25691
NOTCH4	JAG2	BVEC	SMC	0.063	FALSE	FALSE	1	-3.31279	-5.25691
NOTCH3	JAG2	BVEC	SMC	0.016	FALSE	FALSE	1	-7.40179	-5.25691
CD46	JAG1	BVEC	SMC	0.691	FALSE	FALSE	0	-1.61041	0.0775224
CXCR3	CXCL12	SMC	BVEC	0	TRUE	FALSE	1	-13.2877	-1.10067
LRP1	PDGFB	SMC	BVEC	0.505	TRUE	FALSE	1	-0.198636	-2.84684
LRP1	MDK	SMC	BVEC	0.491	TRUE	FALSE	1	-0.198636	-3.16322
SIRPA	CD47	BVEC	SMC	0.061	FALSE	FALSE	1	-4.62021	-3.60507
SORL1	MDK	SMC	BVEC	0.066	TRUE	FALSE	1	-5.64568	-3.16322
PDGFRB	PDGFB	SMC	BVEC	0.868	TRUE	FALSE	1	0.676415	-2.84684
PDGFRA	PDGFB	SMC	BVEC	0.092	TRUE	FALSE	1	-4.47305	-2.84684
PDGFRA	PDGFA	SMC	BVEC	0.029	TRUE	FALSE	1	-4.47305	-6.30611
ADGRV1	PDGFB	SMC	BVEC	0.07	TRUE	FALSE	1	-8.98009	-2.84684
MDK	PTPRZ1	BVEC	SMC	0	TRUE	FALSE	1	-3.16322	-13.2877
PTN	PTPRZ1	BVEC	SMC	0	TRUE	FALSE	1	-3.92295	-13.2877
EPHA4	EFNA2	SMC	BVEC	0.075	FALSE	FALSE	1	-3.18093	-4.65901
EPHA4	EFNA1	SMC	BVEC	0.47	TRUE	FALSE	1	-3.18093	-0.268656
EFNB2	EPHA4	BVEC	SMC	0.148	FALSE	FALSE	1	-2.42442	-3.18093
FZD4	WNT2B	SMC	BVEC	0.136	TRUE	FALSE	1	-1.88966	-9.01368
NOTCH2	JAG1	SMC	BVEC	0.342	FALSE	FALSE	0	-2.20726	-1.09547
NOTCH4	JAG1	SMC	BVEC	0.236	FALSE	FALSE	1	-7.90908	-1.09547
NOTCH3	JAG1	SMC	BVEC	0.352	FALSE	FALSE	0	-2.08442	-1.09547
PLXNB2	PTN	BVEC	SMC	0.484	TRUE	FALSE	1	-1.35372	-0.795449
PLXNB2	SEMA4D	BVEC	SMC	0.204	FALSE	FALSE	1	-1.35372	-5.87011
KDR	VEGFA	SMC	BVEC	0.144	TRUE	FALSE	1	-5.05656	-1.95042
EPHA2	EFNA2	SMC	BVEC	0.151	FALSE	FALSE	1	-1.93168	-4.65901
EPHA2	EFNA1	SMC	BVEC	0.546	TRUE	FALSE	0	-1.93168	-0.268656
CXCR4	CXCL12	SMC	BVEC	0.384	TRUE	FALSE	1	-1.72461	-1.10067
NCR3	BAG6	BVEC	SMC	0.112	FALSE	FALSE	1	-6.03487	-2.26188
TEK	ANGPT2	SMC	BVEC	0.074	TRUE	FALSE	1	-4.77394	-3.16628
SIRPA	CSF1	SMC	BVEC	0.07	TRUE	FALSE	1	-6.05394	-2.98955
TNFSF14	TNFRSF6B	BVEC	SMC	0.012	TRUE	FALSE	1	-7.98982	-5.56217
CSF1R	CSF1	BVEC	SMC	0	TRUE	FALSE	1	-13.2877	-3.3559
CD55	ADGRE5	BVEC	SMC	0.169	TRUE	FALSE	1	-2.47034	-2.66225
KIT	KITLG	BVEC	SMC	0.215	TRUE	FALSE	1	-1.66796	-3.10396
PDGFRA	PDGFC	BVEC	SMC	0.063	TRUE	FALSE	1	-5.92387	-3.18069
KDR	VEGFC	BVEC	SMC	0.354	TRUE	FALSE	1	-0.516212	-6.91996
MERTK	GAS6	BVEC	SMC	0.104	TRUE	FALSE	1	-4.62015	-2.57763
TEK	ANGPT4	BVEC	SMC	0.264	TRUE	FALSE	1	-1.27388	-3.12787
COL6A6	a1b1 complex	BVEC	SMC	0.445	TRUE	TRUE	1	-10.2389	0
COL6A5	a1b1 complex	BVEC	SMC	0.449	TRUE	TRUE	1	-6.80551	0
COL1A1	a1b1 complex	BVEC	SMC	0.585	TRUE	TRUE	1	-1.83662	0
COL3A1	a1b1 complex	BVEC	SMC	0.523	TRUE	TRUE	1	-2.67997	0
COL4A1	a1b1 complex	BVEC	SMC	0.869	TRUE	TRUE	0	-0.235786	0
COL5A2	a1b1 complex	BVEC	SMC	0.492	TRUE	TRUE	1	-3.3955	0
COL1A2	a1b1 complex	BVEC	SMC	0.563	TRUE	TRUE	1	-2.07761	0
COL4A2	a1b1 complex	BVEC	SMC	0.717	TRUE	TRUE	0	-0.878101	0
COL6A1	a1b1 complex	BVEC	SMC	0.461	TRUE	TRUE	1	-4.92328	0
COL6A2	a1b1 complex	BVEC	SMC	0.454	TRUE	TRUE	1	-5.80671	0
COL5A1	a1b1 complex	BVEC	SMC	0.505	TRUE	TRUE	1	-3.05142	0
COL5A3	a1b1 complex	BVEC	SMC	0.458	TRUE	TRUE	1	-5.27662	0
COL8A1	a1b1 complex	BVEC	SMC	0.455	TRUE	TRUE	1	-5.54839	0
COL4A5	a1b1 complex	BVEC	SMC	0.451	TRUE	TRUE	1	-6.41677	0
COL15A1	a1b1 complex	BVEC	SMC	0.478	TRUE	TRUE	1	-3.90505	0
COL18A1	a1b1 complex	BVEC	SMC	0.542	TRUE	TRUE	0	-2.36383	0
COL4A4	a1b1 complex	BVEC	SMC	0.473	TRUE	TRUE	1	-4.15216	0
COL4A3	a1b1 complex	BVEC	SMC	0.451	TRUE	TRUE	1	-6.25769	0
COL14A1	a1b1 complex	BVEC	SMC	0.556	TRUE	TRUE	0	-2.16111	0
COL16A1	a1b1 complex	BVEC	SMC	0.456	TRUE	TRUE	1	-5.51022	0
COL4A6	a1b1 complex	BVEC	SMC	0.451	TRUE	TRUE	1	-6.29155	0
COL24A1	a1b1 complex	BVEC	SMC	0.455	TRUE	TRUE	1	-5.63698	0
COL21A1	a1b1 complex	BVEC	SMC	0.449	TRUE	TRUE	1	-6.94759	0
COL12A1	a1b1 complex	BVEC	SMC	0.543	TRUE	TRUE	1	-2.34595	0
COL6A6	a2b1 complex	BVEC	SMC	0.014	TRUE	TRUE	1	-10.2389	0
COL6A5	a2b1 complex	BVEC	SMC	0.018	TRUE	TRUE	1	-6.80551	0
COL1A1	a2b1 complex	BVEC	SMC	0.153	TRUE	TRUE	1	-1.83662	0
COL3A1	a2b1 complex	BVEC	SMC	0.091	TRUE	TRUE	1	-2.67997	0
COL4A1	a2b1 complex	BVEC	SMC	0.438	TRUE	TRUE	1	-0.235786	0
FN1	a2b1 complex	BVEC	SMC	0.368	TRUE	TRUE	1	-0.496105	0
COL5A2	a2b1 complex	BVEC	SMC	0.061	TRUE	TRUE	1	-3.3955	0
COL1A2	a2b1 complex	BVEC	SMC	0.132	TRUE	TRUE	1	-2.07761	0
COL4A2	a2b1 complex	BVEC	SMC	0.285	TRUE	TRUE	1	-0.878101	0
COL6A1	a2b1 complex	BVEC	SMC	0.03	TRUE	TRUE	1	-4.92328	0
COL6A2	a2b1 complex	BVEC	SMC	0.022	TRUE	TRUE	1	-5.80671	0
COL5A1	a2b1 complex	BVEC	SMC	0.074	TRUE	TRUE	1	-3.05142	0
COL5A3	a2b1 complex	BVEC	SMC	0.026	TRUE	TRUE	1	-5.27662	0
COL8A1	a2b1 complex	BVEC	SMC	0.024	TRUE	TRUE	1	-5.54839	0
COL4A5	a2b1 complex	BVEC	SMC	0.019	TRUE	TRUE	1	-6.41677	0
COL15A1	a2b1 complex	BVEC	SMC	0.047	TRUE	TRUE	1	-3.90505	0
COL18A1	a2b1 complex	BVEC	SMC	0.11	TRUE	TRUE	1	-2.36383	0
COL4A4	a2b1 complex	BVEC	SMC	0.041	TRUE	TRUE	1	-4.15216	0
COL4A3	a2b1 complex	BVEC	SMC	0.02	TRUE	TRUE	1	-6.25769	0
COL14A1	a2b1 complex	BVEC	SMC	0.125	TRUE	TRUE	1	-2.16111	0
COL16A1	a2b1 complex	BVEC	SMC	0.024	TRUE	TRUE	1	-5.51022	0
COL4A6	a2b1 complex	BVEC	SMC	0.02	TRUE	TRUE	1	-6.29155	0
COL24A1	a2b1 complex	BVEC	SMC	0.023	TRUE	TRUE	1	-5.63698	0
COL21A1	a2b1 complex	BVEC	SMC	0.017	TRUE	TRUE	1	-6.94759	0
COL12A1	a2b1 complex	BVEC	SMC	0.112	TRUE	TRUE	1	-2.34595	0
LAMC1	a2b1 complex	BVEC	SMC	0.137	TRUE	TRUE	1	-2.01865	0
FN1	a4b1 complex	BVEC	SMC	0.48	TRUE	TRUE	0.24	-0.496105	0
VCAM1	a4b1 complex	BVEC	SMC	0.257	FALSE	TRUE	0	-1.92463	0
JAM2	a4b1 complex	BVEC	SMC	0.338	FALSE	TRUE	0	-1.23339	0
FN1	a4b7 complex	BVEC	SMC	0.356	TRUE	TRUE	1	-0.496105	0
VCAM1	a4b7 complex	BVEC	SMC	0.133	FALSE	TRUE	1	-1.92463	0
FN1	a5b1 complex	BVEC	SMC	0.423	TRUE	TRUE	1	-0.496105	0
L1CAM	a5b1 complex	BVEC	SMC	0.069	FALSE	TRUE	1	-9.56591	0
FBN1	a5b1 complex	BVEC	SMC	0.298	TRUE	TRUE	1	-1.12443	0
FN1	aVb1 complex	BVEC	SMC	0.424	TRUE	TRUE	1	-0.496105	0
FN1	aVb5 complex	BVEC	SMC	0.424	TRUE	TRUE	1	-0.496105	0
LAMC1	a6b1 complex	BVEC	SMC	0.131	TRUE	TRUE	1	-2.01865	0
VCAM1	a9b1 complex	BVEC	SMC	0.169	FALSE	TRUE	1	-1.92463	0
BMPR1B_BMPR2	BMP6	BVEC	SMC	0.023	TRUE	FALSE	1	-5.18764	-4.49981
BMR1B_AVR2A	BMP6	BVEC	SMC	0.023	TRUE	FALSE	1	0	-4.49981
BMR1B_AVR2B	BMP6	BVEC	SMC	0.023	TRUE	FALSE	1	0	-4.49981
BMPR1B_BMPR2	BMP2	BVEC	SMC	0.009	TRUE	FALSE	1	-5.18764	-6.04866
BMR1B_AVR2A	BMP2	BVEC	SMC	0.009	TRUE	FALSE	1	0	-6.04866
BMR1B_AVR2B	BMP2	BVEC	SMC	0.009	TRUE	FALSE	1	0	-6.04866
BMPR1B_BMPR2	BMP4	BVEC	SMC	0.094	TRUE	FALSE	1	-5.18764	-2.42165
BMR1B_AVR2A	BMP4	BVEC	SMC	0.094	TRUE	FALSE	1	0	-2.42165
BMR1B_AVR2B	BMP4	BVEC	SMC	0.094	TRUE	FALSE	1	0	-2.42165
PDGFR complex	PDGFB	SMC	BVEC	0.092	TRUE	FALSE	1	0	-2.84684
TGFbeta receptor1	TGFB1	SMC	BVEC	0.102	TRUE	FALSE	1	0	-4.1206
CADM3	NECTIN3	BVEC	STRO1	0.117	FALSE	FALSE	1	-3.87504	-2.59106
CADM1	NECTIN3	BVEC	STRO1	0.132	FALSE	FALSE	1	-3.35193	-2.59106
NECTIN2	NECTIN3	BVEC	STRO1	0.379	FALSE	FALSE	1	-0.755792	-2.59106
CADM3	CADM1	BVEC	STRO1	0.058	FALSE	FALSE	1	-3.87504	-4.39312
CADM1	CADM1	BVEC	STRO1	0.073	FALSE	FALSE	1	-3.35193	-4.39312
CRTAM	CADM1	BVEC	STRO1	0	FALSE	FALSE	1	-13.2877	-4.39312
CADM3	CADM4	BVEC	STRO1	0.044	FALSE	FALSE	1	-3.87504	-5.66282
TGFBR3	TGFB1	STRO1	BVEC	0.368	TRUE	FALSE	1	-0.560624	-4.1206
TGFBR3	INHA	STRO1	BVEC	0.356	TRUE	FALSE	1	-0.560624	-4.8537
L1CAM	L1CAM	BVEC	STRO1	0	FALSE	FALSE	1	-9.56591	-13.2877
HLA-C	FAM3C	BVEC	STRO1	0.119	TRUE	FALSE	1	-2.45938	-4.13043
LAMP1	FAM3C	BVEC	STRO1	0.05	TRUE	FALSE	1	-4.51065	-4.13043
CXADR	FAM3C	BVEC	STRO1	0.037	TRUE	FALSE	1	-5.89621	-4.13043
PGRMC2	CCL4L2	BVEC	STRO1	0.083	TRUE	FALSE	1	-2.68991	-6.3926
CD74	COPA	BVEC	STRO1	1.07	TRUE	FALSE	1	1.06645	-4.43837
CD74	APP	BVEC	STRO1	1.169	FALSE	FALSE	0	1.06645	-2.03946
TNFRSF6B	FASLG	BVEC	STRO1	0	TRUE	FALSE	1	-3.15849	-13.2877
ADORA2A	NAMPT	BVEC	STRO1	0.288	TRUE	FALSE	1	-4.03442	-0.955768
NRP1	VEGFA	BVEC	STRO1	0.689	TRUE	FALSE	1	-4.01425	0.397591
NRP2	VEGFA	BVEC	STRO1	0.689	TRUE	FALSE	1	-4.05549	0.397591
NRP2	SEMA3C	BVEC	STRO1	0.064	TRUE	FALSE	1	-4.05549	-3.89121
VSIR	CCL4L2	STRO1	BVEC	0.018	TRUE	FALSE	1	-5.64752	-5.9611
SLC7A1	CSF1	STRO1	BVEC	0.074	TRUE	FALSE	1	-5.53362	-2.98955
IDE	IGF2	STRO1	BVEC	0.054	TRUE	FALSE	1	-5.62326	-3.49322
IGF1R	IGF2	STRO1	BVEC	0.058	TRUE	FALSE	1	-5.20216	-3.49322
IGF1R	IGF1	STRO1	BVEC	0.021	TRUE	FALSE	1	-5.20216	-6.02713
IGF2R	IGF2	STRO1	BVEC	0.115	TRUE	FALSE	1	-2.83034	-3.49322
NTRK2	NTF3	STRO1	BVEC	0.111	TRUE	FALSE	1	-2.23331	-6.74655
SORT1	GRN	STRO1	BVEC	0.081	TRUE	FALSE	1	-7.48757	-2.68215
SORT1	COPA	STRO1	BVEC	0.022	TRUE	FALSE	1	-7.48757	-4.72827
PLXNB2	SEMA4C	BVEC	STRO1	0.244	FALSE	FALSE	1	-1.35372	-3.38011
RIPK1	TNFSF10	STRO1	BVEC	0.553	TRUE	FALSE	0	-1.96254	-0.234717
DPP4	CXCL12	BVEC	STRO1	0.545	TRUE	FALSE	1	-8.91149	0.121738
ACKR3	CXCL12	BVEC	STRO1	0.617	TRUE	FALSE	1	-2.76946	0.121738
NOTCH2	JAG2	BVEC	STRO1	0.02	FALSE	FALSE	1	-6.69102	-5.05441
NOTCH4	JAG2	BVEC	STRO1	0.065	FALSE	FALSE	1	-3.31279	-5.05441
NOTCH3	JAG2	BVEC	STRO1	0.018	FALSE	FALSE	1	-7.40179	-5.05441
CD46	JAG1	BVEC	STRO1	0.266	FALSE	FALSE	1	-1.61041	-2.29209
CXCR3	CXCL12	STRO1	BVEC	0	TRUE	FALSE	1	-13.2877	-1.10067
LRP1	PDGFB	STRO1	BVEC	0.56	TRUE	FALSE	1	-0.0283292	-2.84684
LRP1	MDK	STRO1	BVEC	0.546	TRUE	FALSE	1	-0.0283292	-3.16322
SIRPA	CD47	BVEC	STRO1	0.05	FALSE	FALSE	1	-4.62021	-4.0725
SORL1	MDK	STRO1	BVEC	0.06	TRUE	FALSE	1	-6.93457	-3.16322
PDGFRB	PDGFB	STRO1	BVEC	0.368	TRUE	FALSE	1	-0.745097	-2.84684
PDGFRA	PDGFB	STRO1	BVEC	0.204	TRUE	FALSE	1	-1.88796	-2.84684
PDGFRA	PDGFA	STRO1	BVEC	0.141	TRUE	FALSE	1	-1.88796	-6.30611
ADGRV1	PDGFB	STRO1	BVEC	0.072	TRUE	FALSE	1	-7.3836	-2.84684
MDK	PTPRZ1	BVEC	STRO1	0	TRUE	FALSE	1	-3.16322	-13.2877
PTN	PTPRZ1	BVEC	STRO1	0	TRUE	FALSE	1	-3.92295	-13.2877
EPHA4	EFNA2	STRO1	BVEC	0.057	FALSE	FALSE	1	-3.746	-4.65901
EPHA4	EFNA1	STRO1	BVEC	0.452	TRUE	FALSE	1	-3.746	-0.268656
EFNB2	EPHA4	BVEC	STRO1	0.13	FALSE	FALSE	1	-2.42442	-3.746
FZD4	WNT2B	STRO1	BVEC	0.168	TRUE	FALSE	1	-1.58168	-9.01368
NOTCH2	JAG1	STRO1	BVEC	0.285	FALSE	FALSE	1	-3.28442	-1.09547
NOTCH4	JAG1	STRO1	BVEC	0.24	FALSE	FALSE	1	-6.40795	-1.09547
NOTCH3	JAG1	STRO1	BVEC	0.242	FALSE	FALSE	1	-5.93144	-1.09547
PLXNB2	PTN	BVEC	STRO1	0.587	TRUE	FALSE	0.06	-1.35372	-0.351533
PLXNB2	SEMA4D	BVEC	STRO1	0.208	FALSE	FALSE	1	-1.35372	-5.3176
KDR	VEGFA	STRO1	BVEC	0.153	TRUE	FALSE	1	-4.37395	-1.95042
EPHA2	EFNA2	STRO1	BVEC	0.104	FALSE	FALSE	1	-2.57256	-4.65901
EPHA2	EFNA1	STRO1	BVEC	0.499	TRUE	FALSE	1	-2.57256	-0.268656
CXCR4	CXCL12	STRO1	BVEC	0.305	TRUE	FALSE	1	-2.79514	-1.10067
NCR3	BAG6	BVEC	STRO1	0.074	FALSE	FALSE	1	-6.03487	-2.91341
TEK	ANGPT2	STRO1	BVEC	0.068	TRUE	FALSE	1	-5.27779	-3.16628
SIRPA	CSF1	STRO1	BVEC	0.076	TRUE	FALSE	1	-5.20685	-2.98955
TNFSF14	TNFRSF6B	BVEC	STRO1	0.01	TRUE	FALSE	1	-7.98982	-6.01984
CSF1R	CSF1	BVEC	STRO1	0	TRUE	FALSE	1	-13.2877	-2.95182
CD55	ADGRE5	BVEC	STRO1	0.126	TRUE	FALSE	1	-2.47034	-3.79535
KIT	KITLG	BVEC	STRO1	0.207	TRUE	FALSE	1	-1.66796	-3.31853
PDGFRA	PDGFC	BVEC	STRO1	0.021	TRUE	FALSE	1	-5.92387	-5.277
KDR	VEGFC	BVEC	STRO1	0.364	TRUE	FALSE	1	-0.516212	-5.15334
MERTK	GAS6	BVEC	STRO1	0.325	TRUE	FALSE	1	-4.62015	-0.716487
TEK	ANGPT4	BVEC	STRO1	0.242	TRUE	FALSE	1	-1.27388	-3.83014
COL6A6	a1b1 complex	BVEC	STRO1	0.05	TRUE	TRUE	1	-10.2389	0
COL6A5	a1b1 complex	BVEC	STRO1	0.054	TRUE	TRUE	1	-6.80551	0
COL1A1	a1b1 complex	BVEC	STRO1	0.189	TRUE	TRUE	1	-1.83662	0
COL3A1	a1b1 complex	BVEC	STRO1	0.127	TRUE	TRUE	1	-2.67997	0
COL4A1	a1b1 complex	BVEC	STRO1	0.474	TRUE	TRUE	1	-0.235786	0
COL5A2	a1b1 complex	BVEC	STRO1	0.097	TRUE	TRUE	1	-3.3955	0
COL1A2	a1b1 complex	BVEC	STRO1	0.168	TRUE	TRUE	1	-2.07761	0
COL4A2	a1b1 complex	BVEC	STRO1	0.321	TRUE	TRUE	1	-0.878101	0
COL6A1	a1b1 complex	BVEC	STRO1	0.066	TRUE	TRUE	1	-4.92328	0
COL6A2	a1b1 complex	BVEC	STRO1	0.058	TRUE	TRUE	1	-5.80671	0
COL5A1	a1b1 complex	BVEC	STRO1	0.11	TRUE	TRUE	1	-3.05142	0
COL5A3	a1b1 complex	BVEC	STRO1	0.062	TRUE	TRUE	1	-5.27662	0
COL8A1	a1b1 complex	BVEC	STRO1	0.06	TRUE	TRUE	1	-5.54839	0
COL4A5	a1b1 complex	BVEC	STRO1	0.055	TRUE	TRUE	1	-6.41677	0
COL15A1	a1b1 complex	BVEC	STRO1	0.083	TRUE	TRUE	1	-3.90505	0
COL18A1	a1b1 complex	BVEC	STRO1	0.146	TRUE	TRUE	1	-2.36383	0
COL4A4	a1b1 complex	BVEC	STRO1	0.077	TRUE	TRUE	1	-4.15216	0
COL4A3	a1b1 complex	BVEC	STRO1	0.056	TRUE	TRUE	1	-6.25769	0
COL14A1	a1b1 complex	BVEC	STRO1	0.161	TRUE	TRUE	1	-2.16111	0
COL16A1	a1b1 complex	BVEC	STRO1	0.06	TRUE	TRUE	1	-5.51022	0
COL4A6	a1b1 complex	BVEC	STRO1	0.056	TRUE	TRUE	1	-6.29155	0
COL24A1	a1b1 complex	BVEC	STRO1	0.059	TRUE	TRUE	1	-5.63698	0
COL21A1	a1b1 complex	BVEC	STRO1	0.053	TRUE	TRUE	1	-6.94759	0
COL12A1	a1b1 complex	BVEC	STRO1	0.148	TRUE	TRUE	1	-2.34595	0
COL6A6	a2b1 complex	BVEC	STRO1	0.004	TRUE	TRUE	1	-10.2389	0
COL6A5	a2b1 complex	BVEC	STRO1	0.008	TRUE	TRUE	1	-6.80551	0
COL1A1	a2b1 complex	BVEC	STRO1	0.144	TRUE	TRUE	1	-1.83662	0
COL3A1	a2b1 complex	BVEC	STRO1	0.082	TRUE	TRUE	1	-2.67997	0
COL4A1	a2b1 complex	BVEC	STRO1	0.428	TRUE	TRUE	1	-0.235786	0
FN1	a2b1 complex	BVEC	STRO1	0.358	TRUE	TRUE	1	-0.496105	0
COL5A2	a2b1 complex	BVEC	STRO1	0.051	TRUE	TRUE	1	-3.3955	0
COL1A2	a2b1 complex	BVEC	STRO1	0.122	TRUE	TRUE	1	-2.07761	0
COL4A2	a2b1 complex	BVEC	STRO1	0.276	TRUE	TRUE	1	-0.878101	0
COL6A1	a2b1 complex	BVEC	STRO1	0.02	TRUE	TRUE	1	-4.92328	0
COL6A2	a2b1 complex	BVEC	STRO1	0.013	TRUE	TRUE	1	-5.80671	0
COL5A1	a2b1 complex	BVEC	STRO1	0.064	TRUE	TRUE	1	-3.05142	0
COL5A3	a2b1 complex	BVEC	STRO1	0.017	TRUE	TRUE	1	-5.27662	0
COL8A1	a2b1 complex	BVEC	STRO1	0.015	TRUE	TRUE	1	-5.54839	0
COL4A5	a2b1 complex	BVEC	STRO1	0.01	TRUE	TRUE	1	-6.41677	0
COL15A1	a2b1 complex	BVEC	STRO1	0.037	TRUE	TRUE	1	-3.90505	0
COL18A1	a2b1 complex	BVEC	STRO1	0.101	TRUE	TRUE	1	-2.36383	0
COL4A4	a2b1 complex	BVEC	STRO1	0.032	TRUE	TRUE	1	-4.15216	0
COL4A3	a2b1 complex	BVEC	STRO1	0.01	TRUE	TRUE	1	-6.25769	0
COL14A1	a2b1 complex	BVEC	STRO1	0.116	TRUE	TRUE	1	-2.16111	0
COL16A1	a2b1 complex	BVEC	STRO1	0.015	TRUE	TRUE	1	-5.51022	0
COL4A6	a2b1 complex	BVEC	STRO1	0.01	TRUE	TRUE	1	-6.29155	0
COL24A1	a2b1 complex	BVEC	STRO1	0.014	TRUE	TRUE	1	-5.63698	0
COL21A1	a2b1 complex	BVEC	STRO1	0.008	TRUE	TRUE	1	-6.94759	0
COL12A1	a2b1 complex	BVEC	STRO1	0.102	TRUE	TRUE	1	-2.34595	0
LAMC1	a2b1 complex	BVEC	STRO1	0.127	TRUE	TRUE	1	-2.01865	0
FN1	a4b1 complex	BVEC	STRO1	0.364	TRUE	TRUE	1	-0.496105	0
VCAM1	a4b1 complex	BVEC	STRO1	0.141	FALSE	TRUE	1	-1.92463	0
JAM2	a4b1 complex	BVEC	STRO1	0.222	FALSE	TRUE	1	-1.23339	0
FN1	a4b7 complex	BVEC	STRO1	0.358	TRUE	TRUE	1	-0.496105	0
VCAM1	a4b7 complex	BVEC	STRO1	0.135	FALSE	TRUE	1	-1.92463	0
FN1	a5b1 complex	BVEC	STRO1	0.448	TRUE	TRUE	1	-0.496105	0
L1CAM	a5b1 complex	BVEC	STRO1	0.094	FALSE	TRUE	1	-9.56591	0
FBN1	a5b1 complex	BVEC	STRO1	0.323	TRUE	TRUE	1	-1.12443	0
FN1	aVb1 complex	BVEC	STRO1	0.402	TRUE	TRUE	1	-0.496105	0
FN1	aVb5 complex	BVEC	STRO1	0.402	TRUE	TRUE	1	-0.496105	0
LAMC1	a6b1 complex	BVEC	STRO1	0.141	TRUE	TRUE	1	-2.01865	0
VCAM1	a9b1 complex	BVEC	STRO1	0.159	FALSE	TRUE	1	-1.92463	0
BMPR1B_BMPR2	BMP6	BVEC	STRO1	0.042	TRUE	FALSE	1	-5.18764	-3.61192
BMR1B_AVR2A	BMP6	BVEC	STRO1	0.042	TRUE	FALSE	1	0	-3.61192
BMR1B_AVR2B	BMP6	BVEC	STRO1	0.042	TRUE	FALSE	1	0	-3.61192
BMPR1B_BMPR2	BMP2	BVEC	STRO1	0.006	TRUE	FALSE	1	-5.18764	-6.78956
BMR1B_AVR2A	BMP2	BVEC	STRO1	0.006	TRUE	FALSE	1	0	-6.78956
BMR1B_AVR2B	BMP2	BVEC	STRO1	0.006	TRUE	FALSE	1	0	-6.78956
BMPR1B_BMPR2	BMP4	BVEC	STRO1	0.116	TRUE	FALSE	1	-5.18764	-2.12099
BMR1B_AVR2A	BMP4	BVEC	STRO1	0.116	TRUE	FALSE	1	0	-2.12099
BMR1B_AVR2B	BMP4	BVEC	STRO1	0.116	TRUE	FALSE	1	0	-2.12099
PDGFR complex	PDGFB	STRO1	BVEC	0.204	TRUE	FALSE	1	0	-2.84684
TGFbeta receptor1	TGFB1	STRO1	BVEC	0.099	TRUE	FALSE	1	0	-4.1206
CADM3	NECTIN3	BVEC	STRO2	0.146	FALSE	FALSE	1	-3.87504	-2.15185
CADM1	NECTIN3	BVEC	STRO2	0.161	FALSE	FALSE	1	-3.35193	-2.15185
NECTIN2	NECTIN3	BVEC	STRO2	0.409	FALSE	FALSE	0	-0.755792	-2.15185
CADM3	CADM1	BVEC	STRO2	0.078	FALSE	FALSE	1	-3.87504	-3.52198
CADM1	CADM1	BVEC	STRO2	0.092	FALSE	FALSE	1	-3.35193	-3.52198
CRTAM	CADM1	BVEC	STRO2	0	FALSE	FALSE	1	-13.2877	-3.52198
CADM3	CADM4	BVEC	STRO2	0.047	FALSE	FALSE	1	-3.87504	-5.22002
TGFBR3	TGFB1	STRO2	BVEC	0.528	TRUE	FALSE	1	-0.00260663	-4.1206
TGFBR3	INHA	STRO2	BVEC	0.516	TRUE	FALSE	1	-0.00260663	-4.8537
L1CAM	L1CAM	BVEC	STRO2	0.002	FALSE	FALSE	1	-9.56591	-8.77149
HLA-C	FAM3C	BVEC	STRO2	0.153	TRUE	FALSE	1	-2.45938	-3.00517
LAMP1	FAM3C	BVEC	STRO2	0.084	TRUE	FALSE	1	-4.51065	-3.00517
CXADR	FAM3C	BVEC	STRO2	0.071	TRUE	FALSE	1	-5.89621	-3.00517
PGRMC2	CCL4L2	BVEC	STRO2	0.082	TRUE	FALSE	1	-2.68991	-6.63706
CD74	COPA	BVEC	STRO2	1.085	TRUE	FALSE	1	1.06645	-3.73613
CD74	APP	BVEC	STRO2	1.36	FALSE	FALSE	0	1.06645	-0.675075
TNFRSF6B	FASLG	BVEC	STRO2	0.058	TRUE	FALSE	1	-3.15849	-8.02649
ADORA2A	NAMPT	BVEC	STRO2	0.151	TRUE	FALSE	1	-4.03442	-2.0502
NRP1	VEGFA	BVEC	STRO2	0.244	TRUE	FALSE	1	-4.01425	-1.23228
NRP2	VEGFA	BVEC	STRO2	0.243	TRUE	FALSE	1	-4.05549	-1.23228
NRP2	SEMA3C	BVEC	STRO2	0.069	TRUE	FALSE	1	-4.05549	-3.67512
VSIR	CCL4L2	STRO2	BVEC	0.025	TRUE	FALSE	1	-4.85236	-5.9611
SLC7A1	CSF1	STRO2	BVEC	0.07	TRUE	FALSE	1	-6.08818	-2.98955
IDE	IGF2	STRO2	BVEC	0.07	TRUE	FALSE	1	-4.26851	-3.49322
IGF1R	IGF2	STRO2	BVEC	0.066	TRUE	FALSE	1	-4.52258	-3.49322
IGF1R	IGF1	STRO2	BVEC	0.029	TRUE	FALSE	1	-4.52258	-6.02713
IGF2R	IGF2	STRO2	BVEC	0.201	TRUE	FALSE	1	-1.67791	-3.49322
NTRK2	NTF3	STRO2	BVEC	0.162	TRUE	FALSE	1	-1.66973	-6.74655
SORT1	GRN	STRO2	BVEC	0.084	TRUE	FALSE	1	-6.2985	-2.68215
SORT1	COPA	STRO2	BVEC	0.025	TRUE	FALSE	1	-6.2985	-4.72827
PLXNB2	SEMA4C	BVEC	STRO2	0.252	FALSE	FALSE	1	-1.35372	-3.15733
RIPK1	TNFSF10	STRO2	BVEC	0.53	TRUE	FALSE	0	-2.25453	-0.234717
DPP4	CXCL12	BVEC	STRO2	0.768	TRUE	FALSE	1	-8.91149	0.617678
ACKR3	CXCL12	BVEC	STRO2	0.84	TRUE	FALSE	1	-2.76946	0.617678
NOTCH2	JAG2	BVEC	STRO2	0.014	FALSE	FALSE	1	-6.69102	-5.74671
NOTCH4	JAG2	BVEC	STRO2	0.06	FALSE	FALSE	1	-3.31279	-5.74671
NOTCH3	JAG2	BVEC	STRO2	0.012	FALSE	FALSE	1	-7.40179	-5.74671
CD46	JAG1	BVEC	STRO2	0.213	FALSE	FALSE	1	-1.61041	-3.35268
CXCR3	CXCL12	STRO2	BVEC	0	TRUE	FALSE	1	-13.2877	-1.10067
LRP1	PDGFB	STRO2	BVEC	0.749	TRUE	FALSE	1	0.442986	-2.84684
LRP1	MDK	STRO2	BVEC	0.735	TRUE	FALSE	1	0.442986	-3.16322
SIRPA	CD47	BVEC	STRO2	0.08	FALSE	FALSE	1	-4.62021	-3.0655
SORL1	MDK	STRO2	BVEC	0.076	TRUE	FALSE	1	-4.63127	-3.16322
PDGFRB	PDGFB	STRO2	BVEC	0.445	TRUE	FALSE	1	-0.413969	-2.84684
PDGFRA	PDGFB	STRO2	BVEC	0.359	TRUE	FALSE	1	-0.789141	-2.84684
PDGFRA	PDGFA	STRO2	BVEC	0.296	TRUE	FALSE	1	-0.789141	-6.30611
ADGRV1	PDGFB	STRO2	BVEC	0.076	TRUE	FALSE	1	-6.16411	-2.84684
MDK	PTPRZ1	BVEC	STRO2	0.056	TRUE	FALSE	1	-3.16322	-11.1399
PTN	PTPRZ1	BVEC	STRO2	0.033	TRUE	FALSE	1	-3.92295	-11.1399
EPHA4	EFNA2	STRO2	BVEC	0.035	FALSE	FALSE	1	-5.01551	-4.65901
EPHA4	EFNA1	STRO2	BVEC	0.43	TRUE	FALSE	1	-5.01551	-0.268656
EFNB2	EPHA4	BVEC	STRO2	0.109	FALSE	FALSE	1	-2.42442	-5.01551
FZD4	WNT2B	STRO2	BVEC	0.134	TRUE	FALSE	1	-1.91064	-9.01368
NOTCH2	JAG1	STRO2	BVEC	0.376	FALSE	FALSE	0	-1.81892	-1.09547
NOTCH4	JAG1	STRO2	BVEC	0.237	FALSE	FALSE	1	-7.41379	-1.09547
NOTCH3	JAG1	STRO2	BVEC	0.248	FALSE	FALSE	1	-5.10423	-1.09547
PLXNB2	PTN	BVEC	STRO2	0.718	TRUE	FALSE	0	-1.35372	0.0629758
PLXNB2	SEMA4D	BVEC	STRO2	0.225	FALSE	FALSE	1	-1.35372	-4.10219
KDR	VEGFA	STRO2	BVEC	0.149	TRUE	FALSE	1	-4.67374	-1.95042
EPHA2	EFNA2	STRO2	BVEC	0.054	FALSE	FALSE	1	-3.87821	-4.65901
EPHA2	EFNA1	STRO2	BVEC	0.449	TRUE	FALSE	1	-3.87821	-0.268656
CXCR4	CXCL12	STRO2	BVEC	0.255	TRUE	FALSE	1	-4.50861	-1.10067
NCR3	BAG6	BVEC	STRO2	0.097	FALSE	FALSE	1	-6.03487	-2.48005
TEK	ANGPT2	STRO2	BVEC	0.073	TRUE	FALSE	1	-4.87494	-3.16628
SIRPA	CSF1	STRO2	BVEC	0.079	TRUE	FALSE	1	-4.97477	-2.98955
TNFSF14	TNFRSF6B	BVEC	STRO2	0.014	TRUE	FALSE	1	-7.98982	-5.39283
CSF1R	CSF1	BVEC	STRO2	0	TRUE	FALSE	1	-13.2877	-3.47348
CD55	ADGRE5	BVEC	STRO2	0.148	TRUE	FALSE	1	-2.47034	-3.11644
KIT	KITLG	BVEC	STRO2	0.202	TRUE	FALSE	1	-1.66796	-3.47937
PDGFRA	PDGFC	BVEC	STRO2	0.036	TRUE	FALSE	1	-5.92387	-4.14052
KDR	VEGFC	BVEC	STRO2	0.37	TRUE	FALSE	1	-0.516212	-4.60474
MERTK	GAS6	BVEC	STRO2	0.3	TRUE	FALSE	1	-4.62015	-0.838446
TEK	ANGPT4	BVEC	STRO2	0.267	TRUE	FALSE	1	-1.27388	-3.04599
COL6A6	a1b1 complex	BVEC	STRO2	0.115	TRUE	TRUE	1	-10.2389	0
COL6A5	a1b1 complex	BVEC	STRO2	0.119	TRUE	TRUE	1	-6.80551	0
COL1A1	a1b1 complex	BVEC	STRO2	0.254	TRUE	TRUE	1	-1.83662	0
COL3A1	a1b1 complex	BVEC	STRO2	0.192	TRUE	TRUE	1	-2.67997	0
COL4A1	a1b1 complex	BVEC	STRO2	0.539	TRUE	TRUE	0	-0.235786	0
COL5A2	a1b1 complex	BVEC	STRO2	0.162	TRUE	TRUE	1	-3.3955	0
COL1A2	a1b1 complex	BVEC	STRO2	0.233	TRUE	TRUE	1	-2.07761	0
COL4A2	a1b1 complex	BVEC	STRO2	0.386	TRUE	TRUE	0	-0.878101	0
COL6A1	a1b1 complex	BVEC	STRO2	0.131	TRUE	TRUE	1	-4.92328	0
COL6A2	a1b1 complex	BVEC	STRO2	0.123	TRUE	TRUE	1	-5.80671	0
COL5A1	a1b1 complex	BVEC	STRO2	0.175	TRUE	TRUE	1	-3.05142	0
COL5A3	a1b1 complex	BVEC	STRO2	0.127	TRUE	TRUE	1	-5.27662	0
COL8A1	a1b1 complex	BVEC	STRO2	0.125	TRUE	TRUE	1	-5.54839	0
COL4A5	a1b1 complex	BVEC	STRO2	0.12	TRUE	TRUE	1	-6.41677	0
COL15A1	a1b1 complex	BVEC	STRO2	0.148	TRUE	TRUE	1	-3.90505	0
COL18A1	a1b1 complex	BVEC	STRO2	0.212	TRUE	TRUE	1	-2.36383	0
COL4A4	a1b1 complex	BVEC	STRO2	0.143	TRUE	TRUE	1	-4.15216	0
COL4A3	a1b1 complex	BVEC	STRO2	0.121	TRUE	TRUE	1	-6.25769	0
COL14A1	a1b1 complex	BVEC	STRO2	0.226	TRUE	TRUE	1	-2.16111	0
COL16A1	a1b1 complex	BVEC	STRO2	0.125	TRUE	TRUE	1	-5.51022	0
COL4A6	a1b1 complex	BVEC	STRO2	0.121	TRUE	TRUE	1	-6.29155	0
COL24A1	a1b1 complex	BVEC	STRO2	0.124	TRUE	TRUE	1	-5.63698	0
COL21A1	a1b1 complex	BVEC	STRO2	0.118	TRUE	TRUE	1	-6.94759	0
COL12A1	a1b1 complex	BVEC	STRO2	0.213	TRUE	TRUE	1	-2.34595	0
COL6A6	a2b1 complex	BVEC	STRO2	0.011	TRUE	TRUE	1	-10.2389	0
COL6A5	a2b1 complex	BVEC	STRO2	0.015	TRUE	TRUE	1	-6.80551	0
COL1A1	a2b1 complex	BVEC	STRO2	0.151	TRUE	TRUE	1	-1.83662	0
COL3A1	a2b1 complex	BVEC	STRO2	0.089	TRUE	TRUE	1	-2.67997	0
COL4A1	a2b1 complex	BVEC	STRO2	0.436	TRUE	TRUE	1	-0.235786	0
FN1	a2b1 complex	BVEC	STRO2	0.365	TRUE	TRUE	1	-0.496105	0
COL5A2	a2b1 complex	BVEC	STRO2	0.059	TRUE	TRUE	1	-3.3955	0
COL1A2	a2b1 complex	BVEC	STRO2	0.129	TRUE	TRUE	1	-2.07761	0
COL4A2	a2b1 complex	BVEC	STRO2	0.283	TRUE	TRUE	1	-0.878101	0
COL6A1	a2b1 complex	BVEC	STRO2	0.027	TRUE	TRUE	1	-4.92328	0
COL6A2	a2b1 complex	BVEC	STRO2	0.02	TRUE	TRUE	1	-5.80671	0
COL5A1	a2b1 complex	BVEC	STRO2	0.071	TRUE	TRUE	1	-3.05142	0
COL5A3	a2b1 complex	BVEC	STRO2	0.024	TRUE	TRUE	1	-5.27662	0
COL8A1	a2b1 complex	BVEC	STRO2	0.022	TRUE	TRUE	1	-5.54839	0
COL4A5	a2b1 complex	BVEC	STRO2	0.017	TRUE	TRUE	1	-6.41677	0
COL15A1	a2b1 complex	BVEC	STRO2	0.044	TRUE	TRUE	1	-3.90505	0
COL18A1	a2b1 complex	BVEC	STRO2	0.108	TRUE	TRUE	1	-2.36383	0
COL4A4	a2b1 complex	BVEC	STRO2	0.039	TRUE	TRUE	1	-4.15216	0
COL4A3	a2b1 complex	BVEC	STRO2	0.018	TRUE	TRUE	1	-6.25769	0
COL14A1	a2b1 complex	BVEC	STRO2	0.123	TRUE	TRUE	1	-2.16111	0
COL16A1	a2b1 complex	BVEC	STRO2	0.022	TRUE	TRUE	1	-5.51022	0
COL4A6	a2b1 complex	BVEC	STRO2	0.017	TRUE	TRUE	1	-6.29155	0
COL24A1	a2b1 complex	BVEC	STRO2	0.021	TRUE	TRUE	1	-5.63698	0
COL21A1	a2b1 complex	BVEC	STRO2	0.015	TRUE	TRUE	1	-6.94759	0
COL12A1	a2b1 complex	BVEC	STRO2	0.109	TRUE	TRUE	1	-2.34595	0
LAMC1	a2b1 complex	BVEC	STRO2	0.134	TRUE	TRUE	1	-2.01865	0
FN1	a4b1 complex	BVEC	STRO2	0.368	TRUE	TRUE	1	-0.496105	0
VCAM1	a4b1 complex	BVEC	STRO2	0.145	FALSE	TRUE	1	-1.92463	0
JAM2	a4b1 complex	BVEC	STRO2	0.226	FALSE	TRUE	1	-1.23339	0
FN1	a4b7 complex	BVEC	STRO2	0.356	TRUE	TRUE	1	-0.496105	0
VCAM1	a4b7 complex	BVEC	STRO2	0.133	FALSE	TRUE	1	-1.92463	0
FN1	a5b1 complex	BVEC	STRO2	0.448	TRUE	TRUE	1	-0.496105	0
L1CAM	a5b1 complex	BVEC	STRO2	0.094	FALSE	TRUE	1	-9.56591	0
FBN1	a5b1 complex	BVEC	STRO2	0.323	TRUE	TRUE	1	-1.12443	0
FN1	aVb1 complex	BVEC	STRO2	0.424	TRUE	TRUE	1	-0.496105	0
FN1	aVb5 complex	BVEC	STRO2	0.424	TRUE	TRUE	1	-0.496105	0
LAMC1	a6b1 complex	BVEC	STRO2	0.137	TRUE	TRUE	1	-2.01865	0
VCAM1	a9b1 complex	BVEC	STRO2	0.205	FALSE	TRUE	1	-1.92463	0
BMPR1B_BMPR2	BMP6	BVEC	STRO2	0.047	TRUE	FALSE	1	-5.18764	-3.43751
BMR1B_AVR2A	BMP6	BVEC	STRO2	0.047	TRUE	FALSE	1	0	-3.43751
BMR1B_AVR2B	BMP6	BVEC	STRO2	0.047	TRUE	FALSE	1	0	-3.43751
BMPR1B_BMPR2	BMP2	BVEC	STRO2	0.002	TRUE	FALSE	1	-5.18764	-10.045
BMR1B_AVR2A	BMP2	BVEC	STRO2	0.002	TRUE	FALSE	1	0	-10.045
BMR1B_AVR2B	BMP2	BVEC	STRO2	0.002	TRUE	FALSE	1	0	-10.045
BMPR1B_BMPR2	BMP4	BVEC	STRO2	0.076	TRUE	FALSE	1	-5.18764	-2.73537
BMR1B_AVR2A	BMP4	BVEC	STRO2	0.076	TRUE	FALSE	1	0	-2.73537
BMR1B_AVR2B	BMP4	BVEC	STRO2	0.076	TRUE	FALSE	1	0	-2.73537
PDGFR complex	PDGFB	STRO2	BVEC	0.359	TRUE	FALSE	1	0	-2.84684
TGFbeta receptor1	TGFB1	STRO2	BVEC	0.084	TRUE	FALSE	1	0	-4.1206
CADM3	NECTIN3	BVEC	TC1	0.126	FALSE	FALSE	1	-3.87504	-2.4497
CADM1	NECTIN3	BVEC	TC1	0.14	FALSE	FALSE	1	-3.35193	-2.4497
NECTIN2	NECTIN3	BVEC	TC1	0.388	FALSE	FALSE	0	-0.755792	-2.4497
CADM3	CADM1	BVEC	TC1	0.053	FALSE	FALSE	1	-3.87504	-4.70415
CADM1	CADM1	BVEC	TC1	0.068	FALSE	FALSE	1	-3.35193	-4.70415
CRTAM	CADM1	BVEC	TC1	0	FALSE	FALSE	1	-13.2877	-4.70415
CADM3	CADM4	BVEC	TC1	0.269	FALSE	FALSE	1	-3.87504	-1.09072
TGFBR3	TGFB1	TC1	BVEC	0.53	TRUE	FALSE	1	0.00509691	-4.1206
TGFBR3	INHA	TC1	BVEC	0.519	TRUE	FALSE	1	0.00509691	-4.8537
L1CAM	L1CAM	BVEC	TC1	0	FALSE	FALSE	1	-9.56591	-13.2877
HLA-C	FAM3C	BVEC	TC1	0.156	TRUE	FALSE	1	-2.45938	-2.94297
LAMP1	FAM3C	BVEC	TC1	0.087	TRUE	FALSE	1	-4.51065	-2.94297
CXADR	FAM3C	BVEC	TC1	0.073	TRUE	FALSE	1	-5.89621	-2.94297
PGRMC2	CCL4L2	BVEC	TC1	0.117	TRUE	FALSE	1	-2.68991	-3.64144
CD74	COPA	BVEC	TC1	1.078	TRUE	FALSE	1	1.06645	-4.00667
CD74	APP	BVEC	TC1	1.361	FALSE	FALSE	0	1.06645	-0.670843
TNFRSF6B	FASLG	BVEC	TC1	0.061	TRUE	FALSE	1	-3.15849	-6.63359
ADORA2A	NAMPT	BVEC	TC1	0.156	TRUE	FALSE	1	-4.03442	-1.9978
NRP1	VEGFA	BVEC	TC1	0.284	TRUE	FALSE	1	-4.01425	-0.980311
NRP2	VEGFA	BVEC	TC1	0.283	TRUE	FALSE	1	-4.05549	-0.980311
NRP2	SEMA3C	BVEC	TC1	0.066	TRUE	FALSE	1	-4.05549	-3.7824
VSIR	CCL4L2	TC1	BVEC	0.071	TRUE	FALSE	1	-2.99528	-5.9611
SLC7A1	CSF1	TC1	BVEC	0.08	TRUE	FALSE	1	-4.89912	-2.98955
IDE	IGF2	TC1	BVEC	0.125	TRUE	FALSE	1	-2.63943	-3.49322
IGF1R	IGF2	TC1	BVEC	0.093	TRUE	FALSE	1	-3.37089	-3.49322
IGF1R	IGF1	TC1	BVEC	0.056	TRUE	FALSE	1	-3.37089	-6.02713
IGF2R	IGF2	TC1	BVEC	0.265	TRUE	FALSE	1	-1.18166	-3.49322
NTRK2	NTF3	TC1	BVEC	0.034	TRUE	FALSE	1	-4.06684	-6.74655
SORT1	GRN	TC1	BVEC	0.094	TRUE	FALSE	1	-4.95958	-2.68215
SORT1	COPA	TC1	BVEC	0.035	TRUE	FALSE	1	-4.95958	-4.72827
PLXNB2	SEMA4C	BVEC	TC1	0.228	FALSE	FALSE	1	-1.35372	-3.9484
RIPK1	TNFSF10	TC1	BVEC	0.528	TRUE	FALSE	0	-2.27288	-0.234717
DPP4	CXCL12	BVEC	TC1	0.025	TRUE	FALSE	1	-8.91149	-4.36404
ACKR3	CXCL12	BVEC	TC1	0.098	TRUE	FALSE	1	-2.76946	-4.36404
NOTCH2	JAG2	BVEC	TC1	0	FALSE	FALSE	1	-6.69102	-13.2877
NOTCH4	JAG2	BVEC	TC1	0	FALSE	FALSE	1	-3.31279	-13.2877
NOTCH3	JAG2	BVEC	TC1	0	FALSE	FALSE	1	-7.40179	-13.2877
CD46	JAG1	BVEC	TC1	0.576	FALSE	FALSE	0	-1.61041	-0.277986
CXCR3	CXCL12	TC1	BVEC	0	TRUE	FALSE	1	-13.2877	-1.10067
LRP1	PDGFB	TC1	BVEC	0.509	TRUE	FALSE	1	-0.184681	-2.84684
LRP1	MDK	TC1	BVEC	0.496	TRUE	FALSE	1	-0.184681	-3.16322
SIRPA	CD47	BVEC	TC1	0.153	FALSE	FALSE	1	-4.62021	-1.91097
SORL1	MDK	TC1	BVEC	0.097	TRUE	FALSE	1	-3.60225	-3.16322
PDGFRB	PDGFB	TC1	BVEC	0.094	TRUE	FALSE	1	-4.3269	-2.84684
PDGFRA	PDGFB	TC1	BVEC	0.301	TRUE	FALSE	1	-1.10844	-2.84684
PDGFRA	PDGFA	TC1	BVEC	0.238	TRUE	FALSE	1	-1.10844	-6.30611
ADGRV1	PDGFB	TC1	BVEC	0.078	TRUE	FALSE	1	-5.94741	-2.84684
MDK	PTPRZ1	BVEC	TC1	0	TRUE	FALSE	1	-3.16322	-13.2877
PTN	PTPRZ1	BVEC	TC1	0	TRUE	FALSE	1	-3.92295	-13.2877
EPHA4	EFNA2	TC1	BVEC	0.043	FALSE	FALSE	1	-4.41559	-4.65901
EPHA4	EFNA1	TC1	BVEC	0.438	TRUE	FALSE	1	-4.41559	-0.268656
EFNB2	EPHA4	BVEC	TC1	0.116	FALSE	FALSE	1	-2.42442	-4.41559
FZD4	WNT2B	TC1	BVEC	0	TRUE	FALSE	1	-13.2877	-9.01368
NOTCH2	JAG1	TC1	BVEC	0.282	FALSE	FALSE	1	-3.3691	-1.09547
NOTCH4	JAG1	TC1	BVEC	0	FALSE	FALSE	1	-13.2877	-1.09547
NOTCH3	JAG1	TC1	BVEC	0.238	FALSE	FALSE	1	-6.93289	-1.09547
PLXNB2	PTN	BVEC	TC1	0.293	TRUE	FALSE	1	-1.35372	-2.35631
PLXNB2	SEMA4D	BVEC	TC1	0.244	FALSE	FALSE	1	-1.35372	-3.3602
KDR	VEGFA	TC1	BVEC	0	TRUE	FALSE	1	-13.2877	-1.95042
EPHA2	EFNA2	TC1	BVEC	0.081	FALSE	FALSE	1	-3.01999	-4.65901
EPHA2	EFNA1	TC1	BVEC	0.477	TRUE	FALSE	1	-3.01999	-0.268656
CXCR4	CXCL12	TC1	BVEC	0.317	TRUE	FALSE	1	-2.57117	-1.10067
NCR3	BAG6	BVEC	TC1	0.181	FALSE	FALSE	1	-6.03487	-1.52657
TEK	ANGPT2	TC1	BVEC	0.064	TRUE	FALSE	1	-5.88928	-3.16628
SIRPA	CSF1	TC1	BVEC	0.091	TRUE	FALSE	1	-4.16217	-2.98955
TNFSF14	TNFRSF6B	BVEC	TC1	0	TRUE	FALSE	1	-7.98982	-13.2877
CSF1R	CSF1	BVEC	TC1	0	TRUE	FALSE	1	-13.2877	-2.061
CD55	ADGRE5	BVEC	TC1	0.153	TRUE	FALSE	1	-2.47034	-2.98835
KIT	KITLG	BVEC	TC1	0.179	TRUE	FALSE	1	-1.66796	-4.51546
PDGFRA	PDGFC	BVEC	TC1	0.097	TRUE	FALSE	1	-5.92387	-2.49924
KDR	VEGFC	BVEC	TC1	0.355	TRUE	FALSE	1	-0.516212	-6.41
MERTK	GAS6	BVEC	TC1	0.082	TRUE	FALSE	1	-4.62015	-3.00841
TEK	ANGPT4	BVEC	TC1	0.396	TRUE	FALSE	0	-1.27388	-1.40312
COL6A6	a1b1 complex	BVEC	TC1	0.039	TRUE	TRUE	1	-10.2389	0
COL6A5	a1b1 complex	BVEC	TC1	0.043	TRUE	TRUE	1	-6.80551	0
COL1A1	a1b1 complex	BVEC	TC1	0.178	TRUE	TRUE	1	-1.83662	0
COL3A1	a1b1 complex	BVEC	TC1	0.117	TRUE	TRUE	1	-2.67997	0
COL4A1	a1b1 complex	BVEC	TC1	0.463	TRUE	TRUE	1	-0.235786	0
COL5A2	a1b1 complex	BVEC	TC1	0.086	TRUE	TRUE	1	-3.3955	0
COL1A2	a1b1 complex	BVEC	TC1	0.157	TRUE	TRUE	1	-2.07761	0
COL4A2	a1b1 complex	BVEC	TC1	0.311	TRUE	TRUE	1	-0.878101	0
COL6A1	a1b1 complex	BVEC	TC1	0.055	TRUE	TRUE	1	-4.92328	0
COL6A2	a1b1 complex	BVEC	TC1	0.047	TRUE	TRUE	1	-5.80671	0
COL5A1	a1b1 complex	BVEC	TC1	0.099	TRUE	TRUE	1	-3.05142	0
COL5A3	a1b1 complex	BVEC	TC1	0.051	TRUE	TRUE	1	-5.27662	0
COL8A1	a1b1 complex	BVEC	TC1	0.049	TRUE	TRUE	1	-5.54839	0
COL4A5	a1b1 complex	BVEC	TC1	0.044	TRUE	TRUE	1	-6.41677	0
COL15A1	a1b1 complex	BVEC	TC1	0.072	TRUE	TRUE	1	-3.90505	0
COL18A1	a1b1 complex	BVEC	TC1	0.136	TRUE	TRUE	1	-2.36383	0
COL4A4	a1b1 complex	BVEC	TC1	0.067	TRUE	TRUE	1	-4.15216	0
COL4A3	a1b1 complex	BVEC	TC1	0.045	TRUE	TRUE	1	-6.25769	0
COL14A1	a1b1 complex	BVEC	TC1	0.15	TRUE	TRUE	1	-2.16111	0
COL16A1	a1b1 complex	BVEC	TC1	0.049	TRUE	TRUE	1	-5.51022	0
COL4A6	a1b1 complex	BVEC	TC1	0.045	TRUE	TRUE	1	-6.29155	0
COL24A1	a1b1 complex	BVEC	TC1	0.049	TRUE	TRUE	1	-5.63698	0
COL21A1	a1b1 complex	BVEC	TC1	0.043	TRUE	TRUE	1	-6.94759	0
COL12A1	a1b1 complex	BVEC	TC1	0.137	TRUE	TRUE	1	-2.34595	0
COL6A6	a2b1 complex	BVEC	TC1	0	TRUE	TRUE	1	-10.2389	0
COL6A5	a2b1 complex	BVEC	TC1	0	TRUE	TRUE	1	-6.80551	0
COL1A1	a2b1 complex	BVEC	TC1	0	TRUE	TRUE	1	-1.83662	0
COL3A1	a2b1 complex	BVEC	TC1	0	TRUE	TRUE	1	-2.67997	0
COL4A1	a2b1 complex	BVEC	TC1	0	TRUE	TRUE	1	-0.235786	0
FN1	a2b1 complex	BVEC	TC1	0	TRUE	TRUE	1	-0.496105	0
COL5A2	a2b1 complex	BVEC	TC1	0	TRUE	TRUE	1	-3.3955	0
COL1A2	a2b1 complex	BVEC	TC1	0	TRUE	TRUE	1	-2.07761	0
COL4A2	a2b1 complex	BVEC	TC1	0	TRUE	TRUE	1	-0.878101	0
COL6A1	a2b1 complex	BVEC	TC1	0	TRUE	TRUE	1	-4.92328	0
COL6A2	a2b1 complex	BVEC	TC1	0	TRUE	TRUE	1	-5.80671	0
COL5A1	a2b1 complex	BVEC	TC1	0	TRUE	TRUE	1	-3.05142	0
COL5A3	a2b1 complex	BVEC	TC1	0	TRUE	TRUE	1	-5.27662	0
COL8A1	a2b1 complex	BVEC	TC1	0	TRUE	TRUE	1	-5.54839	0
COL4A5	a2b1 complex	BVEC	TC1	0	TRUE	TRUE	1	-6.41677	0
COL15A1	a2b1 complex	BVEC	TC1	0	TRUE	TRUE	1	-3.90505	0
COL18A1	a2b1 complex	BVEC	TC1	0	TRUE	TRUE	1	-2.36383	0
COL4A4	a2b1 complex	BVEC	TC1	0	TRUE	TRUE	1	-4.15216	0
COL4A3	a2b1 complex	BVEC	TC1	0	TRUE	TRUE	1	-6.25769	0
COL14A1	a2b1 complex	BVEC	TC1	0	TRUE	TRUE	1	-2.16111	0
COL16A1	a2b1 complex	BVEC	TC1	0	TRUE	TRUE	1	-5.51022	0
COL4A6	a2b1 complex	BVEC	TC1	0	TRUE	TRUE	1	-6.29155	0
COL24A1	a2b1 complex	BVEC	TC1	0	TRUE	TRUE	1	-5.63698	0
COL21A1	a2b1 complex	BVEC	TC1	0	TRUE	TRUE	1	-6.94759	0
COL12A1	a2b1 complex	BVEC	TC1	0	TRUE	TRUE	1	-2.34595	0
LAMC1	a2b1 complex	BVEC	TC1	0	TRUE	TRUE	1	-2.01865	0
FN1	a4b1 complex	BVEC	TC1	0.672	TRUE	TRUE	0	-0.496105	0
VCAM1	a4b1 complex	BVEC	TC1	0.449	FALSE	TRUE	0	-1.92463	0
JAM2	a4b1 complex	BVEC	TC1	0.53	FALSE	TRUE	0	-1.23339	0
FN1	a4b7 complex	BVEC	TC1	0	TRUE	TRUE	1	-0.496105	0
VCAM1	a4b7 complex	BVEC	TC1	0	FALSE	TRUE	1	-1.92463	0
FN1	a5b1 complex	BVEC	TC1	0.394	TRUE	TRUE	1	-0.496105	0
L1CAM	a5b1 complex	BVEC	TC1	0.04	FALSE	TRUE	1	-9.56591	0
FBN1	a5b1 complex	BVEC	TC1	0.269	TRUE	TRUE	1	-1.12443	0
FN1	aVb1 complex	BVEC	TC1	0.482	TRUE	TRUE	0.6	-0.496105	0
FN1	aVb5 complex	BVEC	TC1	0.482	TRUE	TRUE	0.6	-0.496105	0
LAMC1	a6b1 complex	BVEC	TC1	0.147	TRUE	TRUE	1	-2.01865	0
VCAM1	a9b1 complex	BVEC	TC1	0.232	FALSE	TRUE	0	-1.92463	0
BMPR1B_BMPR2	BMP6	BVEC	TC1	0.163	TRUE	FALSE	1	-5.18764	-1.62261
BMR1B_AVR2A	BMP6	BVEC	TC1	0.163	TRUE	FALSE	1	0	-1.62261
BMR1B_AVR2B	BMP6	BVEC	TC1	0.163	TRUE	FALSE	1	0	-1.62261
BMPR1B_BMPR2	BMP2	BVEC	TC1	0	TRUE	FALSE	1	-5.18764	-13.2877
BMR1B_AVR2A	BMP2	BVEC	TC1	0	TRUE	FALSE	1	0	-13.2877
BMR1B_AVR2B	BMP2	BVEC	TC1	0	TRUE	FALSE	1	0	-13.2877
BMPR1B_BMPR2	BMP4	BVEC	TC1	0.05	TRUE	FALSE	1	-5.18764	-3.36654
BMR1B_AVR2A	BMP4	BVEC	TC1	0.05	TRUE	FALSE	1	0	-3.36654
BMR1B_AVR2B	BMP4	BVEC	TC1	0.05	TRUE	FALSE	1	0	-3.36654
PDGFR complex	PDGFB	TC1	BVEC	0.301	TRUE	FALSE	1	0	-2.84684
TGFbeta receptor1	TGFB1	TC1	BVEC	0.073	TRUE	FALSE	1	0	-4.1206
CADM3	NECTIN3	BVEC	TC2	0	FALSE	FALSE	1	-3.87504	-13.2877
CADM1	NECTIN3	BVEC	TC2	0	FALSE	FALSE	1	-3.35193	-13.2877
NECTIN2	NECTIN3	BVEC	TC2	0	FALSE	FALSE	1	-0.755792	-13.2877
CADM3	CADM1	BVEC	TC2	0	FALSE	FALSE	1	-3.87504	-13.2877
CADM1	CADM1	BVEC	TC2	0	FALSE	FALSE	1	-3.35193	-13.2877
CRTAM	CADM1	BVEC	TC2	0	FALSE	FALSE	1	-13.2877	-13.2877
CADM3	CADM4	BVEC	TC2	0	FALSE	FALSE	1	-3.87504	-13.2877
TGFBR3	TGFB1	TC2	BVEC	0.086	TRUE	FALSE	1	-3.13261	-4.1206
TGFBR3	INHA	TC2	BVEC	0.074	TRUE	FALSE	1	-3.13261	-4.8537
L1CAM	L1CAM	BVEC	TC2	0	FALSE	FALSE	1	-9.56591	-13.2877
HLA-C	FAM3C	BVEC	TC2	0.102	TRUE	FALSE	1	-2.45938	-5.50954
LAMP1	FAM3C	BVEC	TC2	0.033	TRUE	FALSE	1	-4.51065	-5.50954
CXADR	FAM3C	BVEC	TC2	0.019	TRUE	FALSE	1	-5.89621	-5.50954
PGRMC2	CCL4L2	BVEC	TC2	0	TRUE	FALSE	1	-2.68991	-13.2877
CD74	COPA	BVEC	TC2	1.074	TRUE	FALSE	1	1.06645	-4.20619
CD74	APP	BVEC	TC2	1.134	FALSE	FALSE	1	1.06645	-2.52868
TNFRSF6B	FASLG	BVEC	TC2	0	TRUE	FALSE	1	-3.15849	-13.2877
ADORA2A	NAMPT	BVEC	TC2	0.044	TRUE	FALSE	1	-4.03442	-5.21405
NRP1	VEGFA	BVEC	TC2	0.041	TRUE	FALSE	1	-4.01425	-5.60561
NRP2	VEGFA	BVEC	TC2	0.04	TRUE	FALSE	1	-4.05549	-5.60561
NRP2	SEMA3C	BVEC	TC2	0.043	TRUE	FALSE	1	-4.05549	-5.21405
VSIR	CCL4L2	TC2	BVEC	0	TRUE	FALSE	1	-13.2877	-5.9611
SLC7A1	CSF1	TC2	BVEC	0	TRUE	FALSE	1	-13.2877	-2.98955
IDE	IGF2	TC2	BVEC	0	TRUE	FALSE	1	-13.2877	-3.49322
IGF1R	IGF2	TC2	BVEC	0.054	TRUE	FALSE	1	-5.71535	-3.49322
IGF1R	IGF1	TC2	BVEC	0.017	TRUE	FALSE	1	-5.71535	-6.02713
IGF2R	IGF2	TC2	BVEC	0.053	TRUE	FALSE	1	-5.78115	-3.49322
NTRK2	NTF3	TC2	BVEC	0	TRUE	FALSE	1	-13.2877	-6.74655
SORT1	GRN	TC2	BVEC	0	TRUE	FALSE	1	-13.2877	-2.68215
SORT1	COPA	TC2	BVEC	0	TRUE	FALSE	1	-13.2877	-4.72827
PLXNB2	SEMA4C	BVEC	TC2	0.207	FALSE	FALSE	1	-1.35372	-5.44977
RIPK1	TNFSF10	TC2	BVEC	0.449	TRUE	FALSE	1	-4.39166	-0.234717
DPP4	CXCL12	BVEC	TC2	0.156	TRUE	FALSE	1	-8.91149	-1.69135
ACKR3	CXCL12	BVEC	TC2	0.228	TRUE	FALSE	1	-2.76946	-1.69135
NOTCH2	JAG2	BVEC	TC2	0.016	FALSE	FALSE	1	-6.69102	-5.51595
NOTCH4	JAG2	BVEC	TC2	0.061	FALSE	FALSE	1	-3.31279	-5.51595
NOTCH3	JAG2	BVEC	TC2	0.014	FALSE	FALSE	1	-7.40179	-5.51595
CD46	JAG1	BVEC	TC2	0	FALSE	FALSE	1	-1.61041	-13.2877
CXCR3	CXCL12	TC2	BVEC	0	TRUE	FALSE	1	-13.2877	-1.10067
LRP1	PDGFB	TC2	BVEC	0.135	TRUE	FALSE	1	-2.92827	-2.84684
LRP1	MDK	TC2	BVEC	0.121	TRUE	FALSE	1	-2.92827	-3.16322
SIRPA	CD47	BVEC	TC2	0.044	FALSE	FALSE	1	-4.62021	-4.41703
SORL1	MDK	TC2	BVEC	0	TRUE	FALSE	1	-13.2877	-3.16322
PDGFRB	PDGFB	TC2	BVEC	0.09	TRUE	FALSE	1	-4.57818	-2.84684
PDGFRA	PDGFB	TC2	BVEC	0.08	TRUE	FALSE	1	-5.50954	-2.84684
PDGFRA	PDGFA	TC2	BVEC	0.017	TRUE	FALSE	1	-5.50954	-6.30611
ADGRV1	PDGFB	TC2	BVEC	0	TRUE	FALSE	1	-13.2877	-2.84684
MDK	PTPRZ1	BVEC	TC2	0	TRUE	FALSE	1	-3.16322	-13.2877
PTN	PTPRZ1	BVEC	TC2	0	TRUE	FALSE	1	-3.92295	-13.2877
EPHA4	EFNA2	TC2	BVEC	0.031	FALSE	FALSE	1	-5.51595	-4.65901
EPHA4	EFNA1	TC2	BVEC	0.426	TRUE	FALSE	1	-5.51595	-0.268656
EFNB2	EPHA4	BVEC	TC2	0.104	FALSE	FALSE	1	-2.42442	-5.51595
FZD4	WNT2B	TC2	BVEC	0.012	TRUE	FALSE	1	-5.46425	-9.01368
NOTCH2	JAG1	TC2	BVEC	0	FALSE	FALSE	1	-13.2877	-1.09547
NOTCH4	JAG1	TC2	BVEC	0	FALSE	FALSE	1	-13.2877	-1.09547
NOTCH3	JAG1	TC2	BVEC	0	FALSE	FALSE	1	-13.2877	-1.09547
PLXNB2	PTN	BVEC	TC2	0.308	TRUE	FALSE	1	-1.35372	-2.15319
PLXNB2	SEMA4D	BVEC	TC2	0	FALSE	FALSE	1	-1.35372	-13.2877
KDR	VEGFA	TC2	BVEC	0.139	TRUE	FALSE	1	-5.66618	-1.95042
EPHA2	EFNA2	TC2	BVEC	0	FALSE	FALSE	1	-13.2877	-4.65901
EPHA2	EFNA1	TC2	BVEC	0	TRUE	FALSE	1	-13.2877	-0.268656
CXCR4	CXCL12	TC2	BVEC	0.242	TRUE	FALSE	1	-5.83799	-1.10067
NCR3	BAG6	BVEC	TC2	0.027	FALSE	FALSE	1	-6.03487	-4.71236
TEK	ANGPT2	TC2	BVEC	0	TRUE	FALSE	1	-13.2877	-3.16628
SIRPA	CSF1	TC2	BVEC	0	TRUE	FALSE	1	-13.2877	-2.98955
TNFSF14	TNFRSF6B	BVEC	TC2	0	TRUE	FALSE	1	-7.98982	-13.2877
CSF1R	CSF1	BVEC	TC2	0	TRUE	FALSE	1	-13.2877	-5.18801
CD55	ADGRE5	BVEC	TC2	0.1	TRUE	FALSE	1	-2.47034	-5.60561
KIT	KITLG	BVEC	TC2	0	TRUE	FALSE	1	-1.66796	-13.2877
PDGFRA	PDGFC	BVEC	TC2	0	TRUE	FALSE	1	-5.92387	-13.2877
KDR	VEGFC	BVEC	TC2	0.36	TRUE	FALSE	1	-0.516212	-5.5461
MERTK	GAS6	BVEC	TC2	0.043	TRUE	FALSE	1	-4.62015	-4.47714
TEK	ANGPT4	BVEC	TC2	0.256	TRUE	FALSE	1	-1.27388	-3.35187
COL6A6	a1b1 complex	BVEC	TC2	0	TRUE	TRUE	1	-10.2389	0
COL6A5	a1b1 complex	BVEC	TC2	0	TRUE	TRUE	1	-6.80551	0
COL1A1	a1b1 complex	BVEC	TC2	0	TRUE	TRUE	1	-1.83662	0
COL3A1	a1b1 complex	BVEC	TC2	0	TRUE	TRUE	1	-2.67997	0
COL4A1	a1b1 complex	BVEC	TC2	0	TRUE	TRUE	1	-0.235786	0
COL5A2	a1b1 complex	BVEC	TC2	0	TRUE	TRUE	1	-3.3955	0
COL1A2	a1b1 complex	BVEC	TC2	0	TRUE	TRUE	1	-2.07761	0
COL4A2	a1b1 complex	BVEC	TC2	0	TRUE	TRUE	1	-0.878101	0
COL6A1	a1b1 complex	BVEC	TC2	0	TRUE	TRUE	1	-4.92328	0
COL6A2	a1b1 complex	BVEC	TC2	0	TRUE	TRUE	1	-5.80671	0
COL5A1	a1b1 complex	BVEC	TC2	0	TRUE	TRUE	1	-3.05142	0
COL5A3	a1b1 complex	BVEC	TC2	0	TRUE	TRUE	1	-5.27662	0
COL8A1	a1b1 complex	BVEC	TC2	0	TRUE	TRUE	1	-5.54839	0
COL4A5	a1b1 complex	BVEC	TC2	0	TRUE	TRUE	1	-6.41677	0
COL15A1	a1b1 complex	BVEC	TC2	0	TRUE	TRUE	1	-3.90505	0
COL18A1	a1b1 complex	BVEC	TC2	0	TRUE	TRUE	1	-2.36383	0
COL4A4	a1b1 complex	BVEC	TC2	0	TRUE	TRUE	1	-4.15216	0
COL4A3	a1b1 complex	BVEC	TC2	0	TRUE	TRUE	1	-6.25769	0
COL14A1	a1b1 complex	BVEC	TC2	0	TRUE	TRUE	1	-2.16111	0
COL16A1	a1b1 complex	BVEC	TC2	0	TRUE	TRUE	1	-5.51022	0
COL4A6	a1b1 complex	BVEC	TC2	0	TRUE	TRUE	1	-6.29155	0
COL24A1	a1b1 complex	BVEC	TC2	0	TRUE	TRUE	1	-5.63698	0
COL21A1	a1b1 complex	BVEC	TC2	0	TRUE	TRUE	1	-6.94759	0
COL12A1	a1b1 complex	BVEC	TC2	0	TRUE	TRUE	1	-2.34595	0
COL6A6	a2b1 complex	BVEC	TC2	0	TRUE	TRUE	1	-10.2389	0
COL6A5	a2b1 complex	BVEC	TC2	0	TRUE	TRUE	1	-6.80551	0
COL1A1	a2b1 complex	BVEC	TC2	0	TRUE	TRUE	1	-1.83662	0
COL3A1	a2b1 complex	BVEC	TC2	0	TRUE	TRUE	1	-2.67997	0
COL4A1	a2b1 complex	BVEC	TC2	0	TRUE	TRUE	1	-0.235786	0
FN1	a2b1 complex	BVEC	TC2	0	TRUE	TRUE	1	-0.496105	0
COL5A2	a2b1 complex	BVEC	TC2	0	TRUE	TRUE	1	-3.3955	0
COL1A2	a2b1 complex	BVEC	TC2	0	TRUE	TRUE	1	-2.07761	0
COL4A2	a2b1 complex	BVEC	TC2	0	TRUE	TRUE	1	-0.878101	0
COL6A1	a2b1 complex	BVEC	TC2	0	TRUE	TRUE	1	-4.92328	0
COL6A2	a2b1 complex	BVEC	TC2	0	TRUE	TRUE	1	-5.80671	0
COL5A1	a2b1 complex	BVEC	TC2	0	TRUE	TRUE	1	-3.05142	0
COL5A3	a2b1 complex	BVEC	TC2	0	TRUE	TRUE	1	-5.27662	0
COL8A1	a2b1 complex	BVEC	TC2	0	TRUE	TRUE	1	-5.54839	0
COL4A5	a2b1 complex	BVEC	TC2	0	TRUE	TRUE	1	-6.41677	0
COL15A1	a2b1 complex	BVEC	TC2	0	TRUE	TRUE	1	-3.90505	0
COL18A1	a2b1 complex	BVEC	TC2	0	TRUE	TRUE	1	-2.36383	0
COL4A4	a2b1 complex	BVEC	TC2	0	TRUE	TRUE	1	-4.15216	0
COL4A3	a2b1 complex	BVEC	TC2	0	TRUE	TRUE	1	-6.25769	0
COL14A1	a2b1 complex	BVEC	TC2	0	TRUE	TRUE	1	-2.16111	0
COL16A1	a2b1 complex	BVEC	TC2	0	TRUE	TRUE	1	-5.51022	0
COL4A6	a2b1 complex	BVEC	TC2	0	TRUE	TRUE	1	-6.29155	0
COL24A1	a2b1 complex	BVEC	TC2	0	TRUE	TRUE	1	-5.63698	0
COL21A1	a2b1 complex	BVEC	TC2	0	TRUE	TRUE	1	-6.94759	0
COL12A1	a2b1 complex	BVEC	TC2	0	TRUE	TRUE	1	-2.34595	0
LAMC1	a2b1 complex	BVEC	TC2	0	TRUE	TRUE	1	-2.01865	0
FN1	a4b1 complex	BVEC	TC2	0	TRUE	TRUE	1	-0.496105	0
VCAM1	a4b1 complex	BVEC	TC2	0	FALSE	TRUE	1	-1.92463	0
JAM2	a4b1 complex	BVEC	TC2	0	FALSE	TRUE	1	-1.23339	0
FN1	a4b7 complex	BVEC	TC2	0	TRUE	TRUE	1	-0.496105	0
VCAM1	a4b7 complex	BVEC	TC2	0	FALSE	TRUE	1	-1.92463	0
FN1	a5b1 complex	BVEC	TC2	0	TRUE	TRUE	1	-0.496105	0
L1CAM	a5b1 complex	BVEC	TC2	0	FALSE	TRUE	1	-9.56591	0
FBN1	a5b1 complex	BVEC	TC2	0	TRUE	TRUE	1	-1.12443	0
FN1	aVb1 complex	BVEC	TC2	0.371	TRUE	TRUE	1	-0.496105	0
FN1	aVb5 complex	BVEC	TC2	0.371	TRUE	TRUE	1	-0.496105	0
LAMC1	a6b1 complex	BVEC	TC2	0.133	TRUE	TRUE	1	-2.01865	0
VCAM1	a9b1 complex	BVEC	TC2	0	FALSE	TRUE	1	-1.92463	0
BMPR1B_BMPR2	BMP6	BVEC	TC2	0.034	TRUE	FALSE	1	-5.18764	-3.92465
BMR1B_AVR2A	BMP6	BVEC	TC2	0.034	TRUE	FALSE	1	0	-3.92465
BMR1B_AVR2B	BMP6	BVEC	TC2	0.034	TRUE	FALSE	1	0	-3.92465
BMPR1B_BMPR2	BMP2	BVEC	TC2	0	TRUE	FALSE	1	-5.18764	-13.2877
BMR1B_AVR2A	BMP2	BVEC	TC2	0	TRUE	FALSE	1	0	-13.2877
BMR1B_AVR2B	BMP2	BVEC	TC2	0	TRUE	FALSE	1	0	-13.2877
BMPR1B_BMPR2	BMP4	BVEC	TC2	0.014	TRUE	FALSE	1	-5.18764	-5.29497
BMR1B_AVR2A	BMP4	BVEC	TC2	0.014	TRUE	FALSE	1	0	-5.29497
BMR1B_AVR2B	BMP4	BVEC	TC2	0.014	TRUE	FALSE	1	0	-5.29497
PDGFR complex	PDGFB	TC2	BVEC	0.08	TRUE	FALSE	1	0	-2.84684
TGFbeta receptor1	TGFB1	TC2	BVEC	0.038	TRUE	FALSE	1	0	-4.1206
CADM3	NECTIN3	BVEC	UNKN1	0	FALSE	FALSE	1	-3.87504	-13.2877
CADM1	NECTIN3	BVEC	UNKN1	0	FALSE	FALSE	1	-3.35193	-13.2877
NECTIN2	NECTIN3	BVEC	UNKN1	0	FALSE	FALSE	1	-0.755792	-13.2877
CADM3	CADM1	BVEC	UNKN1	0.059	FALSE	FALSE	1	-3.87504	-4.34081
CADM1	CADM1	BVEC	UNKN1	0.074	FALSE	FALSE	1	-3.35193	-4.34081
CRTAM	CADM1	BVEC	UNKN1	0	FALSE	FALSE	1	-13.2877	-4.34081
CADM3	CADM4	BVEC	UNKN1	0	FALSE	FALSE	1	-3.87504	-13.2877
TGFBR3	TGFB1	UNKN1	BVEC	0.074	TRUE	FALSE	1	-3.47431	-4.1206
TGFBR3	INHA	UNKN1	BVEC	0.062	TRUE	FALSE	1	-3.47431	-4.8537
L1CAM	L1CAM	BVEC	UNKN1	0.053	FALSE	FALSE	1	-9.56591	-3.24822
HLA-C	FAM3C	BVEC	UNKN1	0.112	TRUE	FALSE	1	-2.45938	-4.55224
LAMP1	FAM3C	BVEC	UNKN1	0.043	TRUE	FALSE	1	-4.51065	-4.55224
CXADR	FAM3C	BVEC	UNKN1	0.03	TRUE	FALSE	1	-5.89621	-4.55224
PGRMC2	CCL4L2	BVEC	UNKN1	0.111	TRUE	FALSE	1	-2.68991	-3.9083
CD74	COPA	BVEC	UNKN1	1.076	TRUE	FALSE	1	1.06645	-4.12223
CD74	APP	BVEC	UNKN1	1.18	FALSE	FALSE	0	1.06645	-1.9081
TNFRSF6B	FASLG	BVEC	UNKN1	0	TRUE	FALSE	1	-3.15849	-13.2877
ADORA2A	NAMPT	BVEC	UNKN1	0.087	TRUE	FALSE	1	-4.03442	-3.13269
NRP1	VEGFA	BVEC	UNKN1	0.316	TRUE	FALSE	1	-4.01425	-0.811568
NRP2	VEGFA	BVEC	UNKN1	0.315	TRUE	FALSE	1	-4.05549	-0.811568
NRP2	SEMA3C	BVEC	UNKN1	0	TRUE	FALSE	1	-4.05549	-13.2877
VSIR	CCL4L2	UNKN1	BVEC	0	TRUE	FALSE	1	-13.2877	-5.9611
SLC7A1	CSF1	UNKN1	BVEC	0	TRUE	FALSE	1	-13.2877	-2.98955
IDE	IGF2	UNKN1	BVEC	0.099	TRUE	FALSE	1	-3.18763	-3.49322
IGF1R	IGF2	UNKN1	BVEC	0.063	TRUE	FALSE	1	-4.7541	-3.49322
IGF1R	IGF1	UNKN1	BVEC	0.026	TRUE	FALSE	1	-4.7541	-6.02713
IGF2R	IGF2	UNKN1	BVEC	0.117	TRUE	FALSE	1	-2.77444	-3.49322
NTRK2	NTF3	UNKN1	BVEC	0.081	TRUE	FALSE	1	-2.70319	-6.74655
SORT1	GRN	UNKN1	BVEC	0	TRUE	FALSE	1	-13.2877	-2.68215
SORT1	COPA	UNKN1	BVEC	0	TRUE	FALSE	1	-13.2877	-4.72827
PLXNB2	SEMA4C	BVEC	UNKN1	0.221	FALSE	FALSE	1	-1.35372	-4.26856
RIPK1	TNFSF10	UNKN1	BVEC	0.493	TRUE	FALSE	1	-2.8758	-0.234717
DPP4	CXCL12	BVEC	UNKN1	0	TRUE	FALSE	1	-8.91149	-13.2877
ACKR3	CXCL12	BVEC	UNKN1	0	TRUE	FALSE	1	-2.76946	-13.2877
NOTCH2	JAG2	BVEC	UNKN1	0	FALSE	FALSE	1	-6.69102	-13.2877
NOTCH4	JAG2	BVEC	UNKN1	0	FALSE	FALSE	1	-3.31279	-13.2877
NOTCH3	JAG2	BVEC	UNKN1	0	FALSE	FALSE	1	-7.40179	-13.2877
CD46	JAG1	BVEC	UNKN1	0.265	FALSE	FALSE	1	-1.61041	-2.30666
CXCR3	CXCL12	UNKN1	BVEC	0.256	TRUE	FALSE	1	-4.45811	-1.10067
LRP1	PDGFB	UNKN1	BVEC	0.151	TRUE	FALSE	1	-2.61136	-2.84684
LRP1	MDK	UNKN1	BVEC	0.138	TRUE	FALSE	1	-2.61136	-3.16322
SIRPA	CD47	BVEC	UNKN1	0	FALSE	FALSE	1	-4.62021	-13.2877
SORL1	MDK	UNKN1	BVEC	0	TRUE	FALSE	1	-13.2877	-3.16322
PDGFRB	PDGFB	UNKN1	BVEC	0.094	TRUE	FALSE	1	-4.32764	-2.84684
PDGFRA	PDGFB	UNKN1	BVEC	0	TRUE	FALSE	1	-13.2877	-2.84684
PDGFRA	PDGFA	UNKN1	BVEC	0	TRUE	FALSE	1	-13.2877	-6.30611
ADGRV1	PDGFB	UNKN1	BVEC	0.093	TRUE	FALSE	1	-4.40382	-2.84684
MDK	PTPRZ1	BVEC	UNKN1	0	TRUE	FALSE	1	-3.16322	-13.2877
PTN	PTPRZ1	BVEC	UNKN1	0	TRUE	FALSE	1	-3.92295	-13.2877
EPHA4	EFNA2	UNKN1	BVEC	0.048	FALSE	FALSE	1	-4.15328	-4.65901
EPHA4	EFNA1	UNKN1	BVEC	0.443	TRUE	FALSE	1	-4.15328	-0.268656
EFNB2	EPHA4	BVEC	UNKN1	0.121	FALSE	FALSE	1	-2.42442	-4.15328
FZD4	WNT2B	UNKN1	BVEC	0.271	TRUE	FALSE	1	-0.889168	-9.01368
NOTCH2	JAG1	UNKN1	BVEC	0.312	FALSE	FALSE	1	-2.67404	-1.09547
NOTCH4	JAG1	UNKN1	BVEC	0.253	FALSE	FALSE	1	-4.74134	-1.09547
NOTCH3	JAG1	UNKN1	BVEC	0	FALSE	FALSE	1	-13.2877	-1.09547
PLXNB2	PTN	BVEC	UNKN1	0.211	TRUE	FALSE	1	-1.35372	-5.05604
PLXNB2	SEMA4D	BVEC	UNKN1	0	FALSE	FALSE	1	-1.35372	-13.2877
KDR	VEGFA	UNKN1	BVEC	0.18	TRUE	FALSE	1	-3.30932	-1.95042
EPHA2	EFNA2	UNKN1	BVEC	0.052	FALSE	FALSE	1	-3.94547	-4.65901
EPHA2	EFNA1	UNKN1	BVEC	0.447	TRUE	FALSE	1	-3.94547	-0.268656
CXCR4	CXCL12	UNKN1	BVEC	0.326	TRUE	FALSE	1	-2.43382	-1.10067
NCR3	BAG6	BVEC	UNKN1	0.052	FALSE	FALSE	1	-6.03487	-3.48854
TEK	ANGPT2	UNKN1	BVEC	0.077	TRUE	FALSE	1	-4.57801	-3.16628
SIRPA	CSF1	UNKN1	BVEC	0.125	TRUE	FALSE	1	-3.01837	-2.98955
TNFSF14	TNFRSF6B	BVEC	UNKN1	0	TRUE	FALSE	1	-7.98982	-13.2877
CSF1R	CSF1	BVEC	UNKN1	0	TRUE	FALSE	1	-13.2877	-4.10608
CD55	ADGRE5	BVEC	UNKN1	0.13	TRUE	FALSE	1	-2.47034	-3.64052
KIT	KITLG	BVEC	UNKN1	0	TRUE	FALSE	1	-1.66796	-13.2877
PDGFRA	PDGFC	BVEC	UNKN1	0	TRUE	FALSE	1	-5.92387	-13.2877
KDR	VEGFC	BVEC	UNKN1	0.383	TRUE	FALSE	1	-0.516212	-3.90853
MERTK	GAS6	BVEC	UNKN1	0.096	TRUE	FALSE	1	-4.62015	-2.7132
TEK	ANGPT4	BVEC	UNKN1	0.232	TRUE	FALSE	1	-1.27388	-4.32764
COL6A6	a1b1 complex	BVEC	UNKN1	0.024	TRUE	TRUE	1	-10.2389	0
COL6A5	a1b1 complex	BVEC	UNKN1	0.028	TRUE	TRUE	1	-6.80551	0
COL1A1	a1b1 complex	BVEC	UNKN1	0.164	TRUE	TRUE	1	-1.83662	0
COL3A1	a1b1 complex	BVEC	UNKN1	0.102	TRUE	TRUE	1	-2.67997	0
COL4A1	a1b1 complex	BVEC	UNKN1	0.448	TRUE	TRUE	1	-0.235786	0
COL5A2	a1b1 complex	BVEC	UNKN1	0.071	TRUE	TRUE	1	-3.3955	0
COL1A2	a1b1 complex	BVEC	UNKN1	0.142	TRUE	TRUE	1	-2.07761	0
COL4A2	a1b1 complex	BVEC	UNKN1	0.296	TRUE	TRUE	1	-0.878101	0
COL6A1	a1b1 complex	BVEC	UNKN1	0.04	TRUE	TRUE	1	-4.92328	0
COL6A2	a1b1 complex	BVEC	UNKN1	0.033	TRUE	TRUE	1	-5.80671	0
COL5A1	a1b1 complex	BVEC	UNKN1	0.084	TRUE	TRUE	1	-3.05142	0
COL5A3	a1b1 complex	BVEC	UNKN1	0.037	TRUE	TRUE	1	-5.27662	0
COL8A1	a1b1 complex	BVEC	UNKN1	0.035	TRUE	TRUE	1	-5.54839	0
COL4A5	a1b1 complex	BVEC	UNKN1	0.03	TRUE	TRUE	1	-6.41677	0
COL15A1	a1b1 complex	BVEC	UNKN1	0.057	TRUE	TRUE	1	-3.90505	0
COL18A1	a1b1 complex	BVEC	UNKN1	0.121	TRUE	TRUE	1	-2.36383	0
COL4A4	a1b1 complex	BVEC	UNKN1	0.052	TRUE	TRUE	1	-4.15216	0
COL4A3	a1b1 complex	BVEC	UNKN1	0.03	TRUE	TRUE	1	-6.25769	0
COL14A1	a1b1 complex	BVEC	UNKN1	0.136	TRUE	TRUE	1	-2.16111	0
COL16A1	a1b1 complex	BVEC	UNKN1	0.035	TRUE	TRUE	1	-5.51022	0
COL4A6	a1b1 complex	BVEC	UNKN1	0.03	TRUE	TRUE	1	-6.29155	0
COL24A1	a1b1 complex	BVEC	UNKN1	0.034	TRUE	TRUE	1	-5.63698	0
COL21A1	a1b1 complex	BVEC	UNKN1	0.028	TRUE	TRUE	1	-6.94759	0
COL12A1	a1b1 complex	BVEC	UNKN1	0.122	TRUE	TRUE	1	-2.34595	0
COL6A6	a2b1 complex	BVEC	UNKN1	0	TRUE	TRUE	1	-10.2389	0
COL6A5	a2b1 complex	BVEC	UNKN1	0	TRUE	TRUE	1	-6.80551	0
COL1A1	a2b1 complex	BVEC	UNKN1	0	TRUE	TRUE	1	-1.83662	0
[truncated: 30,852 more rows]
