# Supplementary material for: Dynamic changes in cellular atlases and communication patterns within yak ovaries across diverse reproductive states unveiled by single-cell analysis
Source: Front Cell Dev Biol. 2024 Aug 29;12:1444706. doi: 10.3389/fcell.2024.1444706 (PMC11390571; doi:10.3389/fcell.2024.1444706)
Supplement: Supplementary file 15 [file Table5.XLSX]

## Sheet: BP_all_cell_type
Supplementary Data 4: Biological process terms of gene ontology for each cell type within yak ovaries
	Cluster	ID	Description	GeneRatio	BgRatio	pvalue	p.adjust	qvalue	geneID	Count
1	STRO1	GO:0072001	renal system development	14/128	318/18903	3.39275e-08	5.8311e-05	4.14676e-05	9510/581/4609/384/2302/6385/3280/652/93649/116039/84159/639/6662/5159	14
2	STRO1	GO:0048659	smooth muscle cell proliferation	11/128	179/18903	3.76079e-08	5.8311e-05	4.14676e-05	3398/1026/9510/3162/1649/1839/5743/652/93649/7434/5159	11
3	STRO1	GO:0035051	cardiocyte differentiation	10/128	159/18903	1.29291e-07	0.000112928	8.03081e-05	5997/7291/5999/3280/6926/811/652/93649/4000/5159	10
4	STRO1	GO:0001655	urogenital system development	14/128	360/18903	1.57023e-07	0.000112928	8.03081e-05	9510/581/4609/384/2302/6385/3280/652/93649/116039/84159/639/6662/5159	14
5	STRO1	GO:0001822	kidney development	13/128	309/18903	1.82083e-07	0.000112928	8.03081e-05	9510/581/4609/384/2302/6385/3280/652/116039/84159/639/6662/5159	13
6	STRO1	GO:0051098	regulation of binding	14/128	372/18903	2.34049e-07	0.000120964	8.60231e-05	3397/1026/9314/3162/581/1649/2962/7291/3280/10763/652/93649/4803/51053	14
7	STRO1	GO:0048660	regulation of smooth muscle cell proliferation	10/128	175/18903	3.1631e-07	0.000140125	9.96494e-05	3398/1026/9510/3162/1839/5743/652/93649/7434/5159	10
8	STRO1	GO:0002683	negative regulation of immune system process	15/128	449/18903	3.89616e-07	0.000151025	0.000107401	3398/9935/3162/3659/4609/7291/384/2302/968/6385/3949/1843/652/4852/6662	15
9	STRO1	GO:0001823	mesonephros development	8/128	102/18903	4.56414e-07	0.00015726	0.000111835	4609/384/2302/6385/3280/652/116039/6662	8
10	STRO1	GO:0030324	lung development	10/128	187/18903	5.83334e-07	0.000174486	0.000124085	2302/1490/8817/10365/3280/652/83716/93649/6662/5159	10
11	STRO1	GO:0060840	artery development	8/128	107/18903	6.59507e-07	0.000174486	0.000124085	1649/3280/3949/652/93649/7798/639/5159	8
12	STRO1	GO:0030323	respiratory tube development	10/128	191/18903	7.08295e-07	0.000174486	0.000124085	2302/1490/8817/10365/3280/652/83716/93649/6662/5159	10
13	STRO1	GO:0042692	muscle cell differentiation	14/128	409/18903	7.31478e-07	0.000174486	0.000124085	3398/5997/133/5999/7345/3280/6926/811/652/2146/93649/4000/6662/5159	14
14	STRO1	GO:0033002	muscle cell proliferation	11/128	247/18903	9.62248e-07	0.000213138	0.000151572	3398/1026/9510/3162/1649/1839/5743/652/93649/7434/5159	11
15	STRO1	GO:0030500	regulation of bone mineralization	7/128	83/18903	1.49919e-06	0.000303912	0.000216126	55603/7291/3491/652/116039/166929/6662	7
16	STRO1	GO:0051101	regulation of DNA binding	8/128	121/18903	1.68217e-06	0.000303912	0.000216126	3397/9314/3162/1649/7291/3280/93649/4803	8
17	STRO1	GO:0060541	respiratory system development	10/128	211/18903	1.75105e-06	0.000303912	0.000216126	2302/1490/8817/10365/3280/652/83716/93649/6662/5159	10
18	STRO1	GO:0030856	regulation of epithelial cell differentiation	9/128	164/18903	1.76408e-06	0.000303912	0.000216126	3397/5054/2302/3280/6926/652/2146/23764/6662	9
19	STRO1	GO:0030282	bone mineralization	8/128	123/18903	1.90384e-06	0.000310727	0.000220972	55603/7291/3491/5743/652/116039/166929/6662	8
20	STRO1	GO:0055007	cardiac muscle cell differentiation	8/128	124/18903	2.02369e-06	0.000313773	0.000223138	5997/5999/6926/811/652/93649/4000/5159	8
21	STRO1	GO:0048568	embryonic organ development	14/128	449/18903	2.19469e-06	0.000322626	0.000229434	3398/9935/133/7291/3638/3491/3280/10763/6926/652/4237/116039/639/6662	14
22	STRO1	GO:0003338	metanephros morphogenesis	5/128	32/18903	2.28886e-06	0.000322626	0.000229434	2302/3280/652/6662/5159	5
23	STRO1	GO:0048008	platelet-derived growth factor receptor signaling pathway	6/128	58/18903	2.59947e-06	0.000343003	0.000243925	2152/7763/93649/84159/64651/5159	6
24	STRO1	GO:0043583	ear development	10/128	221/18903	2.65465e-06	0.000343003	0.000243925	9935/7291/3638/6385/3280/6926/652/116039/6662/5159	10
25	STRO1	GO:0001656	metanephros development	7/128	92/18903	3.00787e-06	0.000358746	0.000255121	4609/2302/3280/652/116039/6662/5159	7
26	STRO1	GO:0009791	post-embryonic development	7/128	92/18903	3.00787e-06	0.000358746	0.000255121	9314/581/652/4237/84159/639/64651	7
27	STRO1	GO:0034405	response to fluid shear stress	5/128	34/18903	3.12858e-06	0.000359324	0.000255531	9314/5743/7980/10365/5159	5
28	STRO1	GO:0048705	skeletal system morphogenesis	10/128	227/18903	3.3723e-06	0.000373482	0.0002656	7291/3638/1490/8817/7763/652/116039/84159/64651/6662	10
29	STRO1	GO:0001657	ureteric bud development	7/128	97/18903	4.28896e-06	0.000445101	0.000316532	4609/384/2302/6385/3280/652/6662	7
30	STRO1	GO:0048661	positive regulation of smooth muscle cell proliferation	7/128	98/18903	4.59311e-06	0.000445101	0.000316532	3398/9510/3162/1839/5743/652/5159	7
31	STRO1	GO:0072163	mesonephric epithelium development	7/128	98/18903	4.59311e-06	0.000445101	0.000316532	4609/384/2302/6385/3280/652/6662	7
32	STRO1	GO:0072164	mesonephric tubule development	7/128	98/18903	4.59311e-06	0.000445101	0.000316532	4609/384/2302/6385/3280/652/6662	7
33	STRO1	GO:1901342	regulation of vasculature development	12/128	355/18903	5.38331e-06	0.000505868	0.000359746	3397/1647/9510/9314/3162/5054/133/7291/2152/8817/10365/7058	12
34	STRO1	GO:0060537	muscle tissue development	13/128	422/18903	5.89093e-06	0.000508625	0.000361706	3398/5997/7291/5999/6926/7763/811/652/93649/4000/23764/6662/5159	13
35	STRO1	GO:0043433	negative regulation of DNA-binding transcription factor activity	9/128	190/18903	5.90416e-06	0.000508625	0.000361706	3398/3397/9314/3162/1649/7291/2302/3280/2146	9
36	STRO1	GO:0055001	muscle cell development	9/128	191/18903	6.1611e-06	0.000508625	0.000361706	5997/133/5999/7345/3280/6926/652/4000/5159	9
37	STRO1	GO:0001667	ameboidal-type cell migration	14/128	492/18903	6.29295e-06	0.000508625	0.000361706	3397/1647/9314/3162/1839/7291/5743/6385/8817/7763/811/652/84159/6662	14
38	STRO1	GO:0045444	fat cell differentiation	10/128	244/18903	6.39345e-06	0.000508625	0.000361706	3398/9935/9314/5997/1649/3638/5743/10124/3280/84159	10
39	STRO1	GO:0070167	regulation of biomineral tissue development	7/128	103/18903	6.39677e-06	0.000508625	0.000361706	55603/7291/3491/652/116039/166929/6662	7
40	STRO1	GO:2000136	regulation of cell proliferation involved in heart morphogenesis	4/128	19/18903	7.18541e-06	0.000549598	0.000390844	3280/6926/652/6662	4
41	STRO1	GO:0110149	regulation of biomineralization	7/128	105/18903	7.26653e-06	0.000549598	0.000390844	55603/7291/3491/652/116039/166929/6662	7
42	STRO1	GO:0090398	cellular senescence	7/128	108/18903	8.75383e-06	0.000644341	0.00045822	3398/1026/7291/384/6926/811/4000	7
43	STRO1	GO:0061323	cell proliferation involved in heart morphogenesis	4/128	20/18903	8.93474e-06	0.000644341	0.00045822	3280/6926/652/6662	4
44	STRO1	GO:0048732	gland development	13/128	441/18903	9.44677e-06	0.000665783	0.000473469	3398/9935/3162/581/5111/1036/7372/3280/6926/652/2146/84159/6662	13
45	STRO1	GO:0014706	striated muscle tissue development	10/128	257/18903	1.00744e-05	0.000694235	0.000493702	3398/5997/7291/5999/6926/811/652/93649/4000/5159	10
46	STRO1	GO:0003281	ventricular septum development	6/128	74/18903	1.08909e-05	0.000709307	0.00050442	3491/3280/6926/652/7798/639	6
47	STRO1	GO:0051145	smooth muscle cell differentiation	6/128	74/18903	1.08909e-05	0.000709307	0.00050442	133/3280/6926/652/93649/6662	6
48	STRO1	GO:0071498	cellular response to fluid shear stress	4/128	21/18903	1.09793e-05	0.000709307	0.00050442	9314/5743/7980/10365	4
49	STRO1	GO:0001654	eye development	12/128	388/18903	1.31693e-05	0.00083343	0.00059269	9314/581/7291/3280/1410/10763/652/4237/116039/639/6662/5159	12
50	STRO1	GO:0002065	columnar/cuboidal epithelial cell differentiation	7/128	116/18903	1.39983e-05	0.000868173	0.000617397	9314/5054/3280/652/639/4852/6662	7
51	STRO1	GO:0150063	visual system development	12/128	392/18903	1.4584e-05	0.000886763	0.000630618	9314/581/7291/3280/1410/10763/652/4237/116039/639/6662/5159	12
52	STRO1	GO:0001701	in utero embryonic development	12/128	393/18903	1.49578e-05	0.000892	0.000634342	9314/133/7291/6241/3491/55723/10365/3280/6926/7763/639/23764	12
53	STRO1	GO:0048844	artery morphogenesis	6/128	79/18903	1.58966e-05	0.000930104	0.00066144	3280/3949/652/93649/639/5159	6
54	STRO1	GO:0090596	sensory organ morphogenesis	10/128	272/18903	1.64752e-05	0.000946103	0.000672818	9935/581/7291/3638/6926/652/4237/116039/639/6662	10
55	STRO1	GO:0048880	sensory system development	12/128	398/18903	1.69552e-05	0.000955963	0.000679829	9314/581/7291/3280/1410/10763/652/4237/116039/639/6662/5159	12
56	STRO1	GO:0071214	cellular response to abiotic stimulus	11/128	335/18903	1.76758e-05	0.000961626	0.000683856	1647/1026/581/3659/4609/5111/5743/1410/811/9531/6662	11
57	STRO1	GO:0104004	cellular response to environmental stimulus	11/128	335/18903	1.76758e-05	0.000961626	0.000683856	1647/1026/581/3659/4609/5111/5743/1410/811/9531/6662	11
58	STRO1	GO:0003205	cardiac chamber development	8/128	167/18903	1.82548e-05	0.000965271	0.000686448	9510/3491/3280/6926/652/93649/7798/639	8
59	STRO1	GO:0032355	response to estradiol	7/128	121/18903	1.84333e-05	0.000965271	0.000686448	5111/5743/1490/1410/811/2146/5159	7
60	STRO1	GO:0070482	response to oxygen levels	11/128	337/18903	1.86766e-05	0.000965271	0.000686448	3162/4609/133/7291/5743/1490/1410/93649/4000/10397/5159	11
61	STRO1	GO:0030278	regulation of ossification	7/128	122/18903	1.94464e-05	0.000972633	0.000691684	55603/7291/3491/652/116039/166929/6662	7
62	STRO1	GO:0071901	negative regulation of protein serine/threonine kinase activity	7/128	122/18903	1.94464e-05	0.000972633	0.000691684	1647/1026/5997/7345/1843/652/93649	7
63	STRO1	GO:0055013	cardiac muscle cell development	6/128	83/18903	2.11149e-05	0.00103932	0.000739111	5997/5999/6926/652/4000/5159	6
64	STRO1	GO:0051051	negative regulation of transport	13/128	479/18903	2.25942e-05	0.00106769	0.000759284	2669/6236/5997/3162/7291/3638/5999/5743/3280/1410/9531/415116/4828	13
65	STRO1	GO:0045662	negative regulation of myoblast differentiation	4/128	25/18903	2.27242e-05	0.00106769	0.000759284	1649/6926/652/6662	4
66	STRO1	GO:0072273	metanephric nephron morphogenesis	4/128	25/18903	2.27242e-05	0.00106769	0.000759284	3280/652/6662/5159	4
67	STRO1	GO:0072331	signal transduction by p53 class mediator	8/128	173/18903	2.3547e-05	0.00108984	0.000775036	1026/581/7314/4609/7291/6446/8444/10397	8
68	STRO1	GO:0003231	cardiac ventricle development	7/128	126/18903	2.397e-05	0.0010931	0.000777356	3491/3280/6926/652/93649/7798/639	7
69	STRO1	GO:0031214	biomineral tissue development	8/128	174/18903	2.45432e-05	0.00110302	0.000784409	55603/7291/3491/5743/652/116039/166929/6662	8
70	STRO1	GO:0045765	regulation of angiogenesis	11/128	349/18903	2.57778e-05	0.00114196	0.000812099	1647/9510/9314/3162/5054/133/7291/2152/8817/10365/7058	11
71	STRO1	GO:0030857	negative regulation of epithelial cell differentiation	5/128	54/18903	3.19084e-05	0.00136425	0.000970184	3397/3280/6926/2146/6662	5
72	STRO1	GO:0048562	embryonic organ morphogenesis	10/128	294/18903	3.2048e-05	0.00136425	0.000970184	3398/9935/7291/3638/3280/6926/652/4237/116039/6662	10
73	STRO1	GO:0048565	digestive tract development	7/128	132/18903	3.23551e-05	0.00136425	0.000970184	3398/3280/652/93649/639/4852/6662	7
74	STRO1	GO:0110148	biomineralization	8/128	181/18903	3.25556e-05	0.00136425	0.000970184	55603/7291/3491/5743/652/116039/166929/6662	8
75	STRO1	GO:0055006	cardiac cell development	6/128	90/18903	3.35108e-05	0.00138556	0.000985336	5997/5999/6926/652/4000/5159	6
76	STRO1	GO:0052548	regulation of endopeptidase activity	12/128	428/18903	3.45829e-05	0.00141107	0.00100348	9314/581/5054/4609/3491/2152/5743/1490/7980/7077/1410/4803	12
77	STRO1	GO:0060021	roof of mouth development	6/128	91/18903	3.5679e-05	0.00143689	0.00102184	7291/3638/6926/116039/84159/64651	6
78	STRO1	GO:0035116	embryonic hindlimb morphogenesis	4/128	28/18903	3.62069e-05	0.00143946	0.00102366	7291/6926/652/116039	4
79	STRO1	GO:0042733	embryonic digit morphogenesis	5/128	56/18903	3.81257e-05	0.00149656	0.00106427	581/7291/6926/652/116039	5
80	STRO1	GO:0048738	cardiac muscle tissue development	9/128	241/18903	3.91682e-05	0.00151826	0.0010797	3398/5997/5999/6926/811/652/93649/4000/5159	9
81	STRO1	GO:0043388	positive regulation of DNA binding	5/128	57/18903	4.15663e-05	0.00159132	0.00113166	9314/7291/3280/93649/4803	5
82	STRO1	GO:0030879	mammary gland development	7/128	138/18903	4.30165e-05	0.00162676	0.00115686	3398/581/1036/7372/6926/652/6662	7
83	STRO1	GO:0010464	regulation of mesenchymal cell proliferation	4/128	30/18903	4.79564e-05	0.00177545	0.0012626	4609/652/4000/6662	4
84	STRO1	GO:0090184	positive regulation of kidney development	3/128	11/18903	4.80934e-05	0.00177545	0.0012626	4609/652/6662	3
85	STRO1	GO:0036293	response to decreased oxygen levels	10/128	309/18903	4.87738e-05	0.00177909	0.00126519	3162/4609/133/7291/5743/1490/1410/93649/4000/10397	10
86	STRO1	GO:0001889	liver development	7/128	141/18903	4.93394e-05	0.00177909	0.00126519	3162/5111/3280/6926/2146/84159/6662	7
87	STRO1	GO:0060993	kidney morphogenesis	6/128	97/18903	5.1173e-05	0.00180978	0.00128702	4609/2302/3280/652/6662/5159	6
88	STRO1	GO:0048839	inner ear development	8/128	193/18903	5.13578e-05	0.00180978	0.00128702	9935/3638/6385/3280/6926/652/6662/5159	8
89	STRO1	GO:0055123	digestive system development	7/128	143/18903	5.39632e-05	0.00186786	0.00132832	3398/3280/652/93649/639/4852/6662	7
90	STRO1	GO:0060349	bone morphogenesis	6/128	98/18903	5.42108e-05	0.00186786	0.00132832	7291/3638/8817/652/116039/6662	6
91	STRO1	GO:0061008	hepaticobiliary system development	7/128	144/18903	5.64048e-05	0.0019221	0.00136689	3162/5111/3280/6926/2146/84159/6662	7
92	STRO1	GO:1902893	regulation of miRNA transcription	5/128	61/18903	5.77954e-05	0.00194808	0.00138537	9314/4609/652/93649/6662	5
93	STRO1	GO:0051090	regulation of DNA-binding transcription factor activity	12/128	454/18903	6.10526e-05	0.00197852	0.00140701	3398/3397/9314/3162/1649/7291/2302/6446/3280/2146/93649/84159	12
94	STRO1	GO:0002695	negative regulation of leukocyte activation	8/128	198/18903	6.15009e-05	0.00197852	0.00140701	3398/3162/3659/384/2302/6385/3949/652	8
95	STRO1	GO:0072073	kidney epithelium development	7/128	146/18903	6.15597e-05	0.00197852	0.00140701	4609/384/2302/6385/3280/652/6662	7
96	STRO1	GO:0061036	positive regulation of cartilage development	4/128	32/18903	6.22711e-05	0.00197852	0.00140701	3491/8817/652/6662	4
97	STRO1	GO:0003012	muscle system process	12/128	455/18903	6.23498e-05	0.00197852	0.00140701	5997/3162/384/5999/5743/1490/1410/6926/2146/93649/4000/29995	12
98	STRO1	GO:0061614	miRNA transcription	5/128	62/18903	6.25264e-05	0.00197852	0.00140701	9314/4609/652/93649/6662	5
99	STRO1	GO:0061309	cardiac neural crest cell development involved in outflow tract morphogenesis	3/128	12/18903	6.38072e-05	0.00199865	0.00142133	7291/3280/652	3
100	STRO1	GO:0070542	response to fatty acid	5/128	63/18903	6.75507e-05	0.00208104	0.00147992	5743/1490/3280/3949/6662	5
101	STRO1	GO:0052547	regulation of peptidase activity	12/128	459/18903	6.77798e-05	0.00208104	0.00147992	9314/581/5054/4609/3491/2152/5743/1490/7980/7077/1410/4803	12
102	STRO1	GO:0043281	regulation of cysteine-type endopeptidase activity involved in apoptotic process	8/128	205/18903	7.84578e-05	0.00235252	0.00167298	9314/581/4609/3491/2152/5743/1490/1410	8
103	STRO1	GO:0003170	heart valve development	5/128	65/18903	7.85287e-05	0.00235252	0.00167298	7291/3491/652/639/6662	5
104	STRO1	GO:0071900	regulation of protein serine/threonine kinase activity	11/128	395/18903	7.88978e-05	0.00235252	0.00167298	1647/1026/5997/57018/7345/8817/1843/652/2146/93649/5159	11
105	STRO1	GO:0016331	morphogenesis of embryonic epithelium	7/128	153/18903	8.27277e-05	0.00244322	0.00173749	133/7291/6385/5100/652/7798/6662	7
106	STRO1	GO:0003279	cardiac septum development	6/128	107/18903	8.85733e-05	0.00257777	0.00183317	3491/3280/6926/652/7798/639	6
107	STRO1	GO:0035137	hindlimb morphogenesis	4/128	35/18903	8.92577e-05	0.00257777	0.00183317	7291/6926/652/116039	4
108	STRO1	GO:0044703	multi-organism reproductive process	8/128	209/18903	8.97773e-05	0.00257777	0.00183317	5997/133/5743/7372/811/639/1307/23764	8
109	STRO1	GO:1902106	negative regulation of leukocyte differentiation	6/128	108/18903	9.32686e-05	0.00265345	0.00188699	3398/9935/3659/4609/2302/652	6
110	STRO1	GO:0051148	negative regulation of muscle cell differentiation	5/128	69/18903	0.000104564	0.00293489	0.00208714	3398/5997/5999/2146/93649	5
111	STRO1	GO:0061448	connective tissue development	9/128	274/18903	0.000105054	0.00293489	0.00208714	7314/3491/1490/8817/652/116039/84159/6662/5159	9
112	STRO1	GO:0043010	camera-type eye development	10/128	340/18903	0.000107842	0.00298588	0.00212339	9314/581/7291/3280/1410/10763/652/116039/6662/5159	10
113	STRO1	GO:0044706	multi-multicellular organism process	8/128	218/18903	0.000120261	0.00330027	0.00234697	5997/133/5743/7372/811/639/1307/23764	8
114	STRO1	GO:1903707	negative regulation of hemopoiesis	6/128	114/18903	0.000125766	0.00341379	0.0024277	3398/9935/3659/4609/2302/652	6
115	STRO1	GO:0019216	regulation of lipid metabolic process	10/128	347/18903	0.000127412	0.00341379	0.0024277	3398/133/7291/3638/3491/5743/9563/3949/6662/5159	10
116	STRO1	GO:0051100	negative regulation of binding	7/128	164/18903	0.000127701	0.00341379	0.0024277	3397/1026/3162/581/1649/2962/10763	7
117	STRO1	GO:0061307	cardiac neural crest cell differentiation involved in heart development	3/128	15/18903	0.000130017	0.00341679	0.00242984	7291/3280/652	3
118	STRO1	GO:0061308	cardiac neural crest cell development involved in heart development	3/128	15/18903	0.000130017	0.00341679	0.00242984	7291/3280/652	3
119	STRO1	GO:0050866	negative regulation of cell activation	8/128	221/18903	0.000132148	0.00344363	0.00244892	3398/3162/3659/384/2302/6385/3949/652	8
120	STRO1	GO:0061035	regulation of cartilage development	5/128	73/18903	0.000136766	0.00349012	0.00248199	3491/1490/8817/652/6662	5
121	STRO1	GO:0071260	cellular response to mechanical stimulus	5/128	73/18903	0.000136766	0.00349012	0.00248199	1647/3659/5743/9531/6662	5
122	STRO1	GO:0043618	regulation of transcription from RNA polymerase II promoter in response to stress	4/128	39/18903	0.000137309	0.00349012	0.00248199	3162/1649/10365/9531	4
123	STRO1	GO:0043271	negative regulation of ion transport	7/128	167/18903	0.000142911	0.00360299	0.00256225	2669/6236/5997/7291/5999/5743/3280	7
124	STRO1	GO:0050679	positive regulation of epithelial cell proliferation	8/128	224/18903	0.00014499	0.00361918	0.00257377	3397/3162/4609/7291/2152/652/116039/6662	8
125	STRO1	GO:2000628	regulation of miRNA metabolic process	5/128	74/18903	0.000145888	0.00361918	0.00257377	9314/4609/652/93649/6662	5
126	STRO1	GO:0045823	positive regulation of heart contraction	4/128	40/18903	0.00015177	0.00369822	0.00262998	5997/133/5999/1490	4
127	STRO1	GO:0051154	negative regulation of striated muscle cell differentiation	4/128	40/18903	0.00015177	0.00369822	0.00262998	5997/5999/2146/93649	4
128	STRO1	GO:0002262	myeloid cell homeostasis	7/128	169/18903	0.000153844	0.00369822	0.00262998	3398/9935/3162/581/10365/8444/652	7
129	STRO1	GO:0007568	aging	7/128	169/18903	0.000153844	0.00369822	0.00262998	133/5743/968/1490/1410/4852/5159	7
130	STRO1	GO:0045661	regulation of myoblast differentiation	5/128	75/18903	0.000155467	0.00370849	0.00263728	1649/6926/652/93649/6662	5
131	STRO1	GO:0048385	regulation of retinoic acid receptor signaling pathway	3/128	16/18903	0.000159229	0.00376924	0.00268048	10365/811/2146	3
132	STRO1	GO:0072210	metanephric nephron development	4/128	41/18903	0.0001673	0.00390074	0.00277399	3280/652/6662/5159	4
133	STRO1	GO:1903524	positive regulation of blood circulation	4/128	41/18903	0.0001673	0.00390074	0.00277399	5997/133/5999/1490	4
134	STRO1	GO:0010632	regulation of epithelial cell migration	9/128	292/18903	0.000169622	0.00392535	0.0027915	1647/9314/3162/1839/5743/8817/811/652/6662	9
135	STRO1	GO:0051146	striated muscle cell differentiation	9/128	293/18903	0.00017401	0.00399708	0.00284251	5997/5999/6926/811/652/2146/93649/4000/5159	9
136	STRO1	GO:0043500	muscle adaptation	6/128	122/18903	0.00018241	0.00415922	0.00295781	5997/3162/5999/2146/4000/29995	6
137	STRO1	GO:0010463	mesenchymal cell proliferation	4/128	42/18903	0.000183947	0.00416364	0.00296096	4609/652/4000/6662	4
138	STRO1	GO:0001666	response to hypoxia	9/128	296/18903	0.000187749	0.00418856	0.00297867	3162/4609/133/7291/5743/1410/93649/4000/10397	9
139	STRO1	GO:0048872	homeostasis of number of cells	9/128	296/18903	0.000187749	0.00418856	0.00297867	3398/9935/3162/581/10365/8444/652/2146/6662	9
140	STRO1	GO:0010631	epithelial cell migration	10/128	366/18903	0.000196269	0.00434476	0.00308975	3397/1647/9314/3162/1839/5743/8817/811/652/6662	10
141	STRO1	GO:0010634	positive regulation of epithelial cell migration	7/128	176/18903	0.000197574	0.00434476	0.00308975	3162/1839/5743/8817/811/652/6662	7
142	STRO1	GO:0042471	ear morphogenesis	6/128	124/18903	0.000199312	0.00434476	0.00308975	9935/7291/3638/6926/116039/6662	6
143	STRO1	GO:2000116	regulation of cysteine-type endopeptidase activity	8/128	235/18903	0.000201208	0.00434476	0.00308975	9314/581/4609/3491/2152/5743/1490/1410	8
144	STRO1	GO:0060428	lung epithelium development	4/128	43/18903	0.000201756	0.00434476	0.00308975	2302/10365/652/6662	4
145	STRO1	GO:0051099	positive regulation of binding	7/128	177/18903	0.000204567	0.0043749	0.00311119	9314/7291/3280/652/93649/4803/51053	7
146	STRO1	GO:0090132	epithelium migration	10/128	369/18903	0.00020958	0.00444655	0.00316215	3397/1647/9314/3162/1839/5743/8817/811/652/6662	10
147	STRO1	GO:0072028	nephron morphogenesis	5/128	80/18903	0.000210785	0.00444655	0.00316215	4609/3280/652/6662/5159	5
148	STRO1	GO:1904407	positive regulation of nitric oxide metabolic process	4/128	44/18903	0.000220775	0.00462583	0.00328964	9314/5743/10365/4852	4
149	STRO1	GO:0051403	stress-activated MAPK cascade	8/128	239/18903	0.000225637	0.00468686	0.00333304	1647/4609/1490/1410/1843/3489/652/10912	8
150	STRO1	GO:0001838	embryonic epithelial tube formation	6/128	127/18903	0.000226956	0.00468686	0.00333304	133/7291/6385/652/7798/6662	6
151	STRO1	GO:0048569	post-embryonic animal organ development	3/128	18/18903	0.000229733	0.00468686	0.00333304	9314/581/4237	3
152	STRO1	GO:0097094	craniofacial suture morphogenesis	3/128	18/18903	0.000229733	0.00468686	0.00333304	7291/3638/652	3
153	STRO1	GO:0090130	tissue migration	10/128	374/18903	0.000233452	0.00473101	0.00336444	3397/1647/9314/3162/1839/5743/8817/811/652/6662	10
154	STRO1	GO:0046209	nitric oxide metabolic process	5/128	82/18903	0.000236675	0.00473101	0.00336444	9314/384/5743/10365/4852	5
155	STRO1	GO:0048608	reproductive structure development	9/128	306/18903	0.000240245	0.00473101	0.00336444	9510/581/7314/6926/652/93649/84159/6662/5159	9
156	STRO1	GO:0030501	positive regulation of bone mineralization	4/128	45/18903	0.000241051	0.00473101	0.00336444	55603/3491/652/116039	4
157	STRO1	GO:0043620	regulation of DNA-templated transcription in response to stress	4/128	45/18903	0.000241051	0.00473101	0.00336444	3162/1649/10365/9531	4
158	STRO1	GO:1900744	regulation of p38MAPK cascade	4/128	45/18903	0.000241051	0.00473101	0.00336444	1647/1843/652/10912	4
159	STRO1	GO:2001057	reactive nitrogen species metabolic process	5/128	83/18903	0.000250493	0.0048854	0.00347423	9314/384/5743/10365/4852	5
160	STRO1	GO:0007162	negative regulation of cell adhesion	9/128	308/18903	0.000252086	0.00488573	0.00347447	9314/3659/5054/384/2302/6385/27289/1843/652	9
161	STRO1	GO:0042542	response to hydrogen peroxide	6/128	130/18903	0.000257536	0.00496036	0.00352754	3162/5111/10365/1410/2146/5159	6
162	STRO1	GO:0061458	reproductive system development	9/128	310/18903	0.000264406	0.00506126	0.00359929	9510/581/7314/6926/652/93649/84159/6662/5159	9
163	STRO1	GO:0072074	kidney mesenchyme development	3/128	19/18903	0.000271461	0.00516442	0.00367265	4609/652/5159	3
164	STRO1	GO:0031098	stress-activated protein kinase signaling cascade	8/128	246/18903	0.000274227	0.00518524	0.00368746	1647/4609/1490/1410/1843/3489/652/10912	8
165	STRO1	GO:0043405	regulation of MAP kinase activity	7/128	186/18903	0.000276952	0.00520502	0.00370153	5997/7345/8817/1843/652/2146/5159	7
166	STRO1	GO:0008625	extrinsic apoptotic signaling pathway via death domain receptors	5/128	85/18903	0.00027996	0.00522986	0.00371919	3162/581/5054/9531/4803	5
167	STRO1	GO:0045766	positive regulation of angiogenesis	7/128	187/18903	0.000286126	0.0052814	0.00375585	9314/3162/5054/133/7291/2152/8817	7
168	STRO1	GO:1904018	positive regulation of vasculature development	7/128	187/18903	0.000286126	0.0052814	0.00375585	9314/3162/5054/133/7291/2152/8817	7
169	STRO1	GO:0001101	response to acid chemical	6/128	133/18903	0.000291267	0.0053445	0.00380072	5111/1036/1490/10365/10458/1307	6
170	STRO1	GO:0007565	female pregnancy	7/128	189/18903	0.000305205	0.00553475	0.00393601	5997/133/5743/7372/811/639/1307	7
171	STRO1	GO:0071478	cellular response to radiation	7/128	189/18903	0.000305205	0.00553475	0.00393601	1647/1026/581/4609/5111/5743/1410	7
172	STRO1	GO:0003197	endocardial cushion development	4/128	48/18903	0.000309907	0.00555504	0.00395044	7291/6926/652/6662	4
173	STRO1	GO:0060976	coronary vasculature development	4/128	48/18903	0.000309907	0.00555504	0.00395044	652/93649/639/5159	4
174	STRO1	GO:0042476	odontogenesis	6/128	135/18903	0.000315616	0.00562486	0.0040001	581/5054/133/7291/652/116039	6
175	STRO1	GO:0030198	extracellular matrix organization	9/128	318/18903	0.000318802	0.00564918	0.00401739	9510/1303/3491/9507/1490/83716/8510/1307/6662	9
176	STRO1	GO:0043062	extracellular structure organization	9/128	319/18903	0.00032621	0.00574759	0.00408738	9510/1303/3491/9507/1490/83716/8510/1307/6662	9
177	STRO1	GO:0010565	regulation of cellular ketone metabolic process	6/128	136/18903	0.000328375	0.00575305	0.00409126	133/7291/3638/5743/9563/6662	6
178	STRO1	GO:0045933	positive regulation of muscle contraction	4/128	49/18903	0.000335697	0.0058483	0.00415899	5997/5743/1490/93649	4
179	STRO1	GO:0045229	external encapsulating structure organization	9/128	321/18903	0.000341452	0.00588387	0.00418429	9510/1303/3491/9507/1490/83716/8510/1307/6662	9
180	STRO1	GO:0034101	erythrocyte homeostasis	6/128	137/18903	0.000341534	0.00588387	0.00418429	3398/9935/3162/10365/8444/652	6
181	STRO1	GO:0034644	cellular response to UV	5/128	89/18903	0.000346716	0.00594015	0.00422432	1026/581/4609/5111/5743	5
182	STRO1	GO:0010586	miRNA metabolic process	5/128	90/18903	0.00036514	0.00618676	0.00439969	9314/4609/652/93649/6662	5
183	STRO1	GO:0032872	regulation of stress-activated MAPK cascade	7/128	195/18903	0.000368657	0.00618676	0.00439969	1647/4609/1490/1843/3489/652/10912	7
184	STRO1	GO:0060973	cell migration involved in heart development	3/128	21/18903	0.000368924	0.00618676	0.00439969	7291/652/5159	3
185	STRO1	GO:0072175	epithelial tube formation	6/128	139/18903	0.000369091	0.00618676	0.00439969	133/7291/6385/652/7798/6662	6
186	STRO1	GO:0060324	face development	4/128	51/18903	0.000391831	0.00653263	0.00464565	7763/83716/84159/64651	4
187	STRO1	GO:0071496	cellular response to external stimulus	9/128	328/18903	0.000399517	0.00662515	0.00471145	1647/1026/3162/3659/5743/968/93649/9531/6662	9
188	STRO1	GO:0070302	regulation of stress-activated protein kinase signaling cascade	7/128	198/18903	0.000404124	0.0066659	0.00474042	1647/4609/1490/1843/3489/652/10912	7
189	STRO1	GO:0035107	appendage morphogenesis	6/128	142/18903	0.000413655	0.00675129	0.00480115	581/7291/6926/652/116039/6662	6
190	STRO1	GO:0035108	limb morphogenesis	6/128	142/18903	0.000413655	0.00675129	0.00480115	581/7291/6926/652/116039/6662	6
191	STRO1	GO:0030728	ovulation	3/128	22/18903	0.000425067	0.00686528	0.00488221	9510/5997/5743	3
192	STRO1	GO:0072111	cell proliferation involved in kidney development	3/128	22/18903	0.000425067	0.00686528	0.00488221	4609/652/5159	3
193	STRO1	GO:0050673	epithelial cell proliferation	11/128	481/18903	0.00043298	0.00695684	0.00494733	3398/3397/3162/581/4609/7291/2152/3280/652/116039/6662	11
194	STRO1	GO:0060562	epithelial tube morphogenesis	9/128	335/18903	0.000465501	0.00741395	0.0052724	4609/133/7291/6385/3280/6926/652/7798/6662	9
195	STRO1	GO:0014909	smooth muscle cell migration	5/128	95/18903	0.000468602	0.00741395	0.0052724	9510/5054/1649/93649/5159	5
196	STRO1	GO:1990874	vascular associated smooth muscle cell proliferation	5/128	95/18903	0.000468602	0.00741395	0.0052724	1026/9510/3162/1649/93649	5
197	STRO1	GO:0032330	regulation of chondrocyte differentiation	4/128	54/18903	0.000488167	0.00762376	0.0054216	1490/8817/652/6662	4
198	STRO1	GO:0045778	positive regulation of ossification	4/128	54/18903	0.000488167	0.00762376	0.0054216	55603/3491/652/116039	4
199	STRO1	GO:0032091	negative regulation of protein binding	5/128	96/18903	0.000491697	0.00762376	0.0054216	3397/1026/581/2962/10763	5
200	STRO1	GO:0051153	regulation of striated muscle cell differentiation	5/128	96/18903	0.000491697	0.00762376	0.0054216	5997/5999/652/2146/93649	5
201	STRO1	GO:1903038	negative regulation of leukocyte cell-cell adhesion	6/128	147/18903	0.000497162	0.0076391	0.00543251	9314/3659/384/2302/6385/652	6
202	STRO1	GO:0070663	regulation of leukocyte proliferation	8/128	269/18903	0.000497613	0.0076391	0.00543251	1026/3659/384/2302/6385/3280/652/4828	8
203	STRO1	GO:0050678	regulation of epithelial cell proliferation	10/128	414/18903	0.000520065	0.00788371	0.00560647	3397/3162/581/4609/7291/2152/3280/652/116039/6662	10
204	STRO1	GO:0003179	heart valve morphogenesis	4/128	55/18903	0.000523716	0.00788371	0.00560647	7291/3491/652/6662	4
205	STRO1	GO:0070169	positive regulation of biomineral tissue development	4/128	55/18903	0.000523716	0.00788371	0.00560647	55603/3491/652/116039	4
206	STRO1	GO:0072132	mesenchyme morphogenesis	4/128	55/18903	0.000523716	0.00788371	0.00560647	4609/7291/6926/6662	4
207	STRO1	GO:0016525	negative regulation of angiogenesis	6/128	149/18903	0.000534018	0.00799996	0.00568914	1647/9510/9314/5054/10365/7058	6
208	STRO1	GO:0014020	primary neural tube formation	5/128	98/18903	0.000540446	0.00805732	0.00572993	133/7291/6385/652/7798	5
209	STRO1	GO:0110151	positive regulation of biomineralization	4/128	56/18903	0.000561069	0.00832477	0.00592012	55603/3491/652/116039	4
210	STRO1	GO:0003300	cardiac muscle hypertrophy	5/128	99/18903	0.000566141	0.00836001	0.00594519	5997/5999/2146/4000/29995	5
211	STRO1	GO:0071456	cellular response to hypoxia	6/128	151/18903	0.000572967	0.008381	0.00596011	3162/4609/7291/5743/4000/10397	6
212	STRO1	GO:2000181	negative regulation of blood vessel morphogenesis	6/128	151/18903	0.000572967	0.008381	0.00596011	1647/9510/9314/5054/10365/7058	6
213	STRO1	GO:0072006	nephron development	6/128	152/18903	0.000593252	0.0085966	0.00611344	4609/2302/3280/652/6662/5159	6
214	STRO1	GO:1901343	negative regulation of vasculature development	6/128	152/18903	0.000593252	0.0085966	0.00611344	1647/9510/9314/5054/10365/7058	6
215	STRO1	GO:0010332	response to gamma radiation	4/128	57/18903	0.000600277	0.00861787	0.00612856	1026/581/4609/1410	4
216	STRO1	GO:0038066	p38MAPK cascade	4/128	57/18903	0.000600277	0.00861787	0.00612856	1647/1843/652/10912	4
217	STRO1	GO:0042098	T cell proliferation	7/128	212/18903	0.000607459	0.00868078	0.0061733	581/3659/384/2302/6385/3280/652	7
218	STRO1	GO:0070661	leukocyte proliferation	9/128	348/18903	0.00061183	0.00870315	0.00618921	1026/581/3659/384/2302/6385/3280/652/4828	9
219	STRO1	GO:0048745	smooth muscle tissue development	3/128	25/18903	0.000625495	0.00881664	0.00626992	7763/652/6662	3
220	STRO1	GO:0060575	intestinal epithelial cell differentiation	3/128	25/18903	0.000625495	0.00881664	0.00626992	639/4852/6662	3
221	STRO1	GO:0045834	positive regulation of lipid metabolic process	6/128	154/18903	0.000635491	0.008917	0.00634129	133/7291/3491/5743/3949/5159	6
222	STRO1	GO:0045620	negative regulation of lymphocyte differentiation	4/128	58/18903	0.000641391	0.00895925	0.00637133	3398/3659/2302/652	4
223	STRO1	GO:0014897	striated muscle hypertrophy	5/128	102/18903	0.000648746	0.00902135	0.00641549	5997/5999/2146/4000/29995	5
224	STRO1	GO:0035148	tube formation	6/128	155/18903	0.000657467	0.0091018	0.00647271	133/7291/6385/652/7798/6662	6
225	STRO1	GO:0043542	endothelial cell migration	8/128	281/18903	0.000662617	0.00910773	0.00647693	3397/1647/9314/3162/5743/8817/811/652	8
226	STRO1	GO:0045861	negative regulation of proteolysis	9/128	352/18903	0.000663769	0.00910773	0.00647693	9314/5054/5743/7980/7077/1410/5582/4130/4803	9
227	STRO1	GO:0006469	negative regulation of protein kinase activity	7/128	216/18903	0.000678428	0.00926787	0.0065908	1647/1026/5997/7345/1843/652/93649	7
228	STRO1	GO:0045604	regulation of epidermal cell differentiation	4/128	59/18903	0.000684462	0.009269	0.00659161	3280/652/2146/23764	4
229	STRO1	GO:0001503	ossification	10/128	429/18903	0.000684489	0.009269	0.00659161	55603/7291/3491/5743/1490/8817/652/116039/166929/6662	10
230	STRO1	GO:0060561	apoptotic process involved in morphogenesis	3/128	26/18903	0.000703597	0.00948633	0.00674616	581/3491/1410	3
231	STRO1	GO:0014896	muscle hypertrophy	5/128	104/18903	0.000708624	0.00951274	0.00676494	5997/5999/2146/4000/29995	5
232	STRO1	GO:0043407	negative regulation of MAP kinase activity	4/128	60/18903	0.000729542	0.00975133	0.00693462	5997/7345/1843/652	4
233	STRO1	GO:1901796	regulation of signal transduction by p53 class mediator	5/128	105/18903	0.000740068	0.00984957	0.00700448	7314/4609/7291/6446/8444	5
234	STRO1	GO:0036294	cellular response to decreased oxygen levels	6/128	159/18903	0.000751324	0.00991428	0.0070505	3162/4609/7291/5743/4000/10397	6
235	STRO1	GO:0048592	eye morphogenesis	6/128	159/18903	0.000751324	0.00991428	0.0070505	581/7291/652/4237/639/6662	6
236	STRO1	GO:0001841	neural tube formation	5/128	106/18903	0.000772543	0.0101511	0.0072189	133/7291/6385/652/7798	5
237	STRO1	GO:0051147	regulation of muscle cell differentiation	6/128	160/18903	0.00077633	0.0101578	0.00722368	3398/5997/5999/652/2146/93649	6
238	STRO1	GO:0032967	positive regulation of collagen biosynthetic process	3/128	27/18903	0.000787647	0.0102196	0.00726765	1490/652/5159	3
239	STRO1	GO:2000737	negative regulation of stem cell differentiation	3/128	27/18903	0.000787647	0.0102196	0.00726765	3280/6926/2146	3
240	STRO1	GO:0045787	positive regulation of cell cycle	9/128	362/18903	0.000809568	0.0104603	0.00743879	9510/6241/1490/8444/3280/6926/811/2146/5159	9
241	STRO1	GO:0097191	extrinsic apoptotic signaling pathway	7/128	224/18903	0.000840054	0.0107724	0.00766076	3162/581/5054/652/4000/9531/4803	7
242	STRO1	GO:0014812	muscle cell migration	5/128	108/18903	0.000840673	0.0107724	0.00766076	9510/5054/1649/93649/5159	5
243	STRO1	GO:0032956	regulation of actin cytoskeleton organization	9/128	365/18903	0.000858071	0.0108451	0.00771245	3397/5999/390/6385/1490/27289/11034/10458/5159	9
244	STRO1	GO:0042060	wound healing	10/128	442/18903	0.000859756	0.0108451	0.00771245	1026/3162/5054/1839/3491/2152/6385/7980/221037/5159	10
245	STRO1	GO:1904063	negative regulation of cation transmembrane transport	5/128	109/18903	0.00087637	0.0108451	0.00771245	2669/6236/5997/7291/5999	5
246	STRO1	GO:2001244	positive regulation of intrinsic apoptotic signaling pathway	4/128	63/18903	0.00087735	0.0108451	0.00771245	581/7314/4609/1649	4
247	STRO1	GO:0010714	positive regulation of collagen metabolic process	3/128	28/18903	0.00087782	0.0108451	0.00771245	1490/652/5159	3
248	STRO1	GO:0032104	regulation of response to extracellular stimulus	3/128	28/18903	0.00087782	0.0108451	0.00771245	581/5582/4852	3
249	STRO1	GO:0032107	regulation of response to nutrient levels	3/128	28/18903	0.00087782	0.0108451	0.00771245	581/5582/4852	3
250	STRO1	GO:0060479	lung cell differentiation	3/128	28/18903	0.00087782	0.0108451	0.00771245	2302/10365/6662	3
251	STRO1	GO:0060487	lung epithelial cell differentiation	3/128	28/18903	0.00087782	0.0108451	0.00771245	2302/10365/6662	3
252	STRO1	GO:0021915	neural tube development	6/128	164/18903	0.000882853	0.010864	0.00772589	133/7291/6385/3280/652/7798	6
253	STRO1	GO:0006606	protein import into nucleus	6/128	165/18903	0.000911164	0.0111241	0.00791085	1026/3838/5743/652/4000/9531	6
254	STRO1	GO:0031960	response to corticosteroid	6/128	165/18903	0.000911164	0.0111241	0.00791085	5111/133/1036/6446/5743/1490	6
255	STRO1	GO:0051250	negative regulation of lymphocyte activation	6/128	166/18903	0.000940169	0.0114332	0.00813067	3398/3659/384/2302/6385/652	6
256	STRO1	GO:0001818	negative regulation of cytokine production	9/128	371/18903	0.000962187	0.0116552	0.00828858	9314/3162/1649/7291/384/2302/10365/2146/4828	9
257	STRO1	GO:0072012	glomerulus vasculature development	3/128	29/18903	0.000974286	0.011676	0.00830332	3280/652/5159	3
258	STRO1	GO:0097421	liver regeneration	3/128	29/18903	0.000974286	0.011676	0.00830332	3162/5111/2146	3
259	STRO1	GO:0010594	regulation of endothelial cell migration	7/128	230/18903	0.000980132	0.011676	0.00830332	1647/9314/3162/5743/8817/811/652	7
260	STRO1	GO:0016126	sterol biosynthetic process	4/128	65/18903	0.000986879	0.011676	0.00830332	3638/3157/6713/3422	4
261	STRO1	GO:0031100	animal organ regeneration	4/128	65/18903	0.000986879	0.011676	0.00830332	3162/5111/133/2146	4
262	STRO1	GO:0080164	regulation of nitric oxide metabolic process	4/128	65/18903	0.000986879	0.011676	0.00830332	9314/5743/10365/4852	4
263	STRO1	GO:0045445	myoblast differentiation	5/128	112/18903	0.000990255	0.011676	0.00830332	1649/6926/652/93649/6662	5
264	STRO1	GO:2001233	regulation of apoptotic signaling pathway	9/128	374/18903	0.00101797	0.0119172	0.0084749	3162/581/5054/7314/4609/1649/5743/652/4000	9
265	STRO1	GO:0009314	response to radiation	10/128	452/18903	0.0010184	0.0119172	0.0084749	3398/1647/1026/581/4609/5111/5743/1410/639/4852	10
266	STRO1	GO:0051170	import into nucleus	6/128	169/18903	0.00103147	0.0120247	0.00855135	1026/3838/5743/652/4000/9531	6
267	STRO1	GO:0045682	regulation of epidermis development	4/128	66/18903	0.0010451	0.0120927	0.00859968	3280/652/2146/23764	4
268	STRO1	GO:0060675	ureteric bud morphogenesis	4/128	66/18903	0.0010451	0.0120927	0.00859968	4609/3280/652/6662	4
269	STRO1	GO:0002062	chondrocyte differentiation	5/128	114/18903	0.00107206	0.0123586	0.00878874	1490/8817/652/116039/6662	5
270	STRO1	GO:0060325	face morphogenesis	3/128	30/18903	0.00107721	0.012372	0.00879828	83716/84159/64651	3
271	STRO1	GO:0046661	male sex differentiation	6/128	171/18903	0.00109602	0.0125415	0.00891886	581/7314/6926/84159/6662/5159	6
272	STRO1	GO:0035019	somatic stem cell population maintenance	4/128	67/18903	0.00110569	0.0125594	0.0089316	9314/4609/3280/6662	4
273	STRO1	GO:0072171	mesonephric tubule morphogenesis	4/128	67/18903	0.00110569	0.0125594	0.0089316	4609/3280/652/6662	4
274	STRO1	GO:0072593	reactive oxygen species metabolic process	7/128	235/18903	0.00111039	0.0125669	0.00893688	1647/1026/384/3491/1490/1410/5159	7
275	STRO1	GO:0034766	negative regulation of ion transmembrane transport	5/128	115/18903	0.00111479	0.0125708	0.00893965	2669/6236/5997/7291/5999	5
276	STRO1	GO:0046651	lymphocyte proliferation	8/128	305/18903	0.00112479	0.0126376	0.00898717	1026/581/3659/384/2302/6385/3280/652	8
277	STRO1	GO:0034504	protein localization to nucleus	8/128	306/18903	0.00114854	0.0128578	0.00914377	1026/3838/5743/811/652/4000/9531/6662	8
278	STRO1	GO:0072009	nephron epithelium development	5/128	116/18903	0.00115877	0.0129257	0.00919207	4609/2302/3280/652/6662	5
279	STRO1	GO:0048384	retinoic acid receptor signaling pathway	3/128	31/18903	0.00118676	0.0130501	0.00928055	10365/811/2146	3
280	STRO1	GO:0061437	renal system vasculature development	3/128	31/18903	0.00118676	0.0130501	0.00928055	3280/652/5159	3
281	STRO1	GO:0061440	kidney vasculature development	3/128	31/18903	0.00118676	0.0130501	0.00928055	3280/652/5159	3
282	STRO1	GO:1900745	positive regulation of p38MAPK cascade	3/128	31/18903	0.00118676	0.0130501	0.00928055	1647/652/10912	3
283	STRO1	GO:0030900	forebrain development	9/128	383/18903	0.00120127	0.013163	0.00936084	3398/581/7314/3280/6926/652/2146/4852/93986	9
284	STRO1	GO:1902903	regulation of supramolecular fiber organization	9/128	384/18903	0.00122319	0.0132451	0.00941921	3397/5999/6385/1490/1410/3949/11034/4130/10458	9
285	STRO1	GO:0050670	regulation of lymphocyte proliferation	7/128	239/18903	0.00122409	0.0132451	0.00941921	1026/3659/384/2302/6385/3280/652	7
286	STRO1	GO:0010611	regulation of cardiac muscle hypertrophy	4/128	69/18903	0.00123418	0.0132451	0.00941921	5997/5999/4000/29995	4
287	STRO1	GO:0030858	positive regulation of epithelial cell differentiation	4/128	69/18903	0.00123418	0.0132451	0.00941921	5054/2302/652/6662	4
288	STRO1	GO:0032835	glomerulus development	4/128	69/18903	0.00123418	0.0132451	0.00941921	2302/3280/652/5159	4
289	STRO1	GO:0071453	cellular response to oxygen levels	6/128	175/18903	0.00123439	0.0132451	0.00941921	3162/4609/7291/5743/4000/10397	6
290	STRO1	GO:0030326	embryonic limb morphogenesis	5/128	118/18903	0.00125058	0.0132707	0.00943738	581/7291/6926/652/116039	5
291	STRO1	GO:0035113	embryonic appendage morphogenesis	5/128	118/18903	0.00125058	0.0132707	0.00943738	581/7291/6926/652/116039	5
292	STRO1	GO:0043200	response to amino acid	5/128	118/18903	0.00125058	0.0132707	0.00943738	5111/1036/1490/10458/1307	5
293	STRO1	GO:0033673	negative regulation of kinase activity	7/128	240/18903	0.00125389	0.0132707	0.00943738	1647/1026/5997/7345/1843/652/93649	7
294	STRO1	GO:0032943	mononuclear cell proliferation	8/128	312/18903	0.00129957	0.01356	0.0096431	1026/581/3659/384/2302/6385/3280/652	8
295	STRO1	GO:0042130	negative regulation of T cell proliferation	4/128	70/18903	0.00130219	0.01356	0.0096431	384/2302/6385/652	4
296	STRO1	GO:0003180	aortic valve morphogenesis	3/128	32/18903	0.00130308	0.01356	0.0096431	7291/652/6662	3
297	STRO1	GO:0035115	embryonic forelimb morphogenesis	3/128	32/18903	0.00130308	0.01356	0.0096431	7291/6926/116039	3
298	STRO1	GO:0048710	regulation of astrocyte differentiation	3/128	32/18903	0.00130308	0.01356	0.0096431	3398/3280/3949	3
299	STRO1	GO:0043534	blood vessel endothelial cell migration	6/128	177/18903	0.0013084	0.0135697	0.00965006	3397/1647/9314/3162/5743/8817	6
300	STRO1	GO:0060485	mesenchyme development	8/128	313/18903	0.00132621	0.0136571	0.00971217	4609/7291/3280/6926/652/2146/6662/5159	8
301	STRO1	GO:0001659	temperature homeostasis	6/128	178/18903	0.00134666	0.0136571	0.00971217	3397/1649/5743/4857/4237/10912	6
302	STRO1	GO:0006694	steroid biosynthetic process	6/128	178/18903	0.00134666	0.0136571	0.00971217	133/3638/3157/6713/9563/3422	6
303	STRO1	GO:0048736	appendage development	6/128	178/18903	0.00134666	0.0136571	0.00971217	581/7291/6926/652/116039/6662	6
304	STRO1	GO:0060173	limb development	6/128	178/18903	0.00134666	0.0136571	0.00971217	581/7291/6926/652/116039/6662	6
305	STRO1	GO:0032944	regulation of mononuclear cell proliferation	7/128	243/18903	0.00134672	0.0136571	0.00971217	1026/3659/384/2302/6385/3280/652	7
306	STRO1	GO:0007613	memory	5/128	120/18903	0.00134765	0.0136571	0.00971217	6446/5743/3949/4130/4803	5
307	STRO1	GO:2000278	regulation of DNA biosynthetic process	5/128	121/18903	0.00139822	0.0141234	0.0100438	1026/9314/4609/5111/5159	5
308	STRO1	GO:0090183	regulation of kidney development	3/128	33/18903	0.00142634	0.0143607	0.0102125	4609/652/6662	3
309	STRO1	GO:0014743	regulation of muscle hypertrophy	4/128	72/18903	0.001446	0.0144646	0.0102865	5997/5999/4000/29995	4
310	STRO1	GO:0060411	cardiac septum morphogenesis	4/128	72/18903	0.001446	0.0144646	0.0102865	3491/3280/6926/652	4
311	STRO1	GO:0031667	response to nutrient levels	10/128	474/18903	0.0014529	0.014487	0.0103024	1026/3162/581/1649/133/5743/968/5582/3949/4852	10
312	STRO1	GO:0098727	maintenance of cell number	6/128	181/18903	0.00146657	0.0145763	0.0103659	9314/4609/3280/6926/2146/6662	6
313	STRO1	GO:0071482	cellular response to light stimulus	5/128	123/18903	0.00150355	0.0148483	0.0105593	1026/581/4609/5111/5743	5
314	STRO1	GO:0042129	regulation of T cell proliferation	6/128	182/18903	0.00150829	0.0148483	0.0105593	3659/384/2302/6385/3280/652	6
315	STRO1	GO:0046890	regulation of lipid biosynthetic process	6/128	182/18903	0.00150829	0.0148483	0.0105593	133/3638/3491/5743/9563/3949	6
316	STRO1	GO:0048863	stem cell differentiation	7/128	248/18903	0.00151331	0.0148505	0.0105609	7291/3280/6926/652/2146/93649/6662	7
317	STRO1	GO:0002067	glandular epithelial cell differentiation	4/128	73/18903	0.00152189	0.0148877	0.0105873	9314/3280/652/6662	4
318	STRO1	GO:0046660	female sex differentiation	5/128	124/18903	0.00155835	0.0151963	0.0108068	9510/581/7314/6926/84159	5
319	STRO1	GO:0000082	G1/S transition of mitotic cell cycle	7/128	250/18903	0.00158428	0.015366	0.0109275	3398/1026/9510/9314/4609/6241/2146	7
320	STRO1	GO:0030330	DNA damage response, signal transduction by p53 class mediator	4/128	74/18903	0.00160052	0.015366	0.0109275	1026/7291/8444/10397	4
321	STRO1	GO:0048662	negative regulation of smooth muscle cell proliferation	4/128	74/18903	0.00160052	0.015366	0.0109275	1026/3162/93649/7434	4
322	STRO1	GO:0051926	negative regulation of calcium ion transport	4/128	74/18903	0.00160052	0.015366	0.0109275	2669/6236/5743/3280	4
323	STRO1	GO:2000573	positive regulation of DNA biosynthetic process	4/128	74/18903	0.00160052	0.015366	0.0109275	9314/4609/5111/5159	4
324	STRO1	GO:0010811	positive regulation of cell-substrate adhesion	5/128	125/18903	0.0016146	0.0154058	0.0109558	3491/6385/811/1307/4852	5
325	STRO1	GO:0043280	positive regulation of cysteine-type endopeptidase activity involved in apoptotic process	5/128	125/18903	0.0016146	0.0154058	0.0109558	581/4609/3491/2152/1490	5
326	STRO1	GO:2000045	regulation of G1/S transition of mitotic cell cycle	6/128	185/18903	0.00163892	0.0155898	0.0110866	3398/1026/9510/9314/6241/2146	6
327	STRO1	GO:0010951	negative regulation of endopeptidase activity	7/128	252/18903	0.00165782	0.0157214	0.0111802	9314/5054/5743/7980/7077/1410/4803	7
328	STRO1	GO:0003206	cardiac chamber morphogenesis	5/128	126/18903	0.00167234	0.0158051	0.0112397	9510/3491/3280/6926/652	5
329	STRO1	GO:1901214	regulation of neuron death	8/128	325/18903	0.0016812	0.0158051	0.0112397	3162/581/7314/1649/5582/10763/4803/4852	8
330	STRO1	GO:0072078	nephron tubule morphogenesis	4/128	75/18903	0.00168194	0.0158051	0.0112397	4609/3280/652/6662	4
331	STRO1	GO:0006809	nitric oxide biosynthetic process	4/128	76/18903	0.00176618	0.0164968	0.0117316	9314/384/5743/10365	4
332	STRO1	GO:0021536	diencephalon development	4/128	76/18903	0.00176618	0.0164968	0.0117316	581/7314/3280/652	4
333	STRO1	GO:0021537	telencephalon development	7/128	255/18903	0.00177308	0.0165115	0.0117421	3398/581/3280/652/2146/4852/93986	7
334	STRO1	GO:0030218	erythrocyte differentiation	5/128	128/18903	0.00179234	0.0165507	0.0117699	3398/9935/10365/8444/652	5
335	STRO1	GO:0050868	negative regulation of T cell activation	5/128	128/18903	0.00179234	0.0165507	0.0117699	3659/384/2302/6385/652	5
336	STRO1	GO:0032970	regulation of actin filament-based process	9/128	406/18903	0.0017933	0.0165507	0.0117699	3397/5999/390/6385/1490/27289/11034/10458/5159	9
337	STRO1	GO:0090257	regulation of muscle system process	7/128	256/18903	0.00181286	0.0166815	0.011863	5997/5999/5743/1490/93649/4000/29995	7
338	STRO1	GO:0010614	negative regulation of cardiac muscle hypertrophy	3/128	36/18903	0.0018392	0.0168241	0.0119644	5997/5999/4000	3
339	STRO1	GO:0060323	head morphogenesis	3/128	36/18903	0.0018392	0.0168241	0.0119644	83716/84159/64651	3
340	STRO1	GO:0072088	nephron epithelium morphogenesis	4/128	77/18903	0.00185331	0.0169033	0.0120207	4609/3280/652/6662	4
341	STRO1	GO:0003007	heart morphogenesis	7/128	258/18903	0.00189449	0.0172282	0.0122517	9510/7291/3491/3280/6926/652/6662	7
342	STRO1	GO:0032874	positive regulation of stress-activated MAPK cascade	5/128	130/18903	0.00191853	0.0173958	0.012371	1647/1490/3489/652/10912	5
343	STRO1	GO:0008217	regulation of blood pressure	6/128	191/18903	0.00192582	0.017411	0.0123817	3398/3162/133/6446/5743/4852	6
344	STRO1	GO:0016049	cell growth	10/128	493/18903	0.00194009	0.0174467	0.0124071	1026/5997/1839/5999/6446/1410/93649/8425/4803/6662	10
345	STRO1	GO:0003253	cardiac neural crest cell migration involved in outflow tract morphogenesis	2/128	10/18903	0.00197579	0.0174467	0.0124071	7291/652	2
346	STRO1	GO:0033085	negative regulation of T cell differentiation in thymus	2/128	10/18903	0.00197579	0.0174467	0.0124071	2302/652	2
347	STRO1	GO:0060452	positive regulation of cardiac muscle contraction	2/128	10/18903	0.00197579	0.0174467	0.0124071	5997/1490	2
348	STRO1	GO:0060502	epithelial cell proliferation involved in lung morphogenesis	2/128	10/18903	0.00197579	0.0174467	0.0124071	652/6662	2
349	STRO1	GO:0061626	pharyngeal arch artery morphogenesis	2/128	10/18903	0.00197579	0.0174467	0.0124071	3280/652	2
350	STRO1	GO:0072203	cell proliferation involved in metanephros development	2/128	10/18903	0.00197579	0.0174467	0.0124071	4609/5159	2
351	STRO1	GO:0031099	regeneration	6/128	192/18903	0.00197711	0.0174467	0.0124071	1026/9314/3162/5111/133/2146	6
352	STRO1	GO:0010595	positive regulation of endothelial cell migration	5/128	131/18903	0.00198401	0.0174467	0.0124071	3162/5743/8817/811/652	5
353	STRO1	GO:0003161	cardiac conduction system development	3/128	37/18903	0.00199165	0.0174467	0.0124071	3398/6926/652	3
354	STRO1	GO:0003176	aortic valve development	3/128	37/18903	0.00199165	0.0174467	0.0124071	7291/652/6662	3
355	STRO1	GO:0061333	renal tubule morphogenesis	4/128	79/18903	0.00203643	0.0177886	0.0126503	4609/3280/652/6662	4
356	STRO1	GO:0070304	positive regulation of stress-activated protein kinase signaling cascade	5/128	132/18903	0.00205111	0.0178666	0.0127057	1647/1490/3489/652/10912	5
357	STRO1	GO:0010466	negative regulation of peptidase activity	7/128	263/18903	0.00211107	0.0183374	0.0130405	9314/5054/5743/7980/7077/1410/4803	7
358	STRO1	GO:0003151	outflow tract morphogenesis	4/128	80/18903	0.00213251	0.0183817	0.0130721	7291/3280/6926/652	4
359	STRO1	GO:0051495	positive regulation of cytoskeleton organization	6/128	195/18903	0.00213721	0.0183817	0.0130721	3397/6385/1490/10763/11034/10458	6
360	STRO1	GO:0001933	negative regulation of protein phosphorylation	8/128	338/18903	0.00214672	0.0183817	0.0130721	1647/1026/5997/581/7345/1843/652/93649	8
361	STRO1	GO:0090287	regulation of cellular response to growth factor stimulus	8/128	338/18903	0.00214672	0.0183817	0.0130721	65997/387914/3491/8817/3280/652/93649/8425	8
362	STRO1	GO:0003203	endocardial cushion morphogenesis	3/128	38/18903	0.00215175	0.0183817	0.0130721	7291/6926/6662	3
363	STRO1	GO:0014741	negative regulation of muscle hypertrophy	3/128	38/18903	0.00215175	0.0183817	0.0130721	5997/5999/4000	3
364	STRO1	GO:0048545	response to steroid hormone	8/128	339/18903	0.00218635	0.018626	0.0132458	5111/133/1036/6446/5743/1490/811/652	8
365	STRO1	GO:0045664	regulation of neuron differentiation	6/128	196/18903	0.0021927	0.0186289	0.0132479	3398/3280/811/652/4803/6662	6
366	STRO1	GO:0070371	ERK1 and ERK2 cascade	8/128	340/18903	0.00222655	0.0188568	0.0134099	4609/3491/1490/8817/652/4852/6662/5159	8
367	STRO1	GO:0072332	intrinsic apoptotic signaling pathway by p53 class mediator	4/128	81/18903	0.00223168	0.0188568	0.0134099	1026/581/7314/4609	4
368	STRO1	GO:0071897	DNA biosynthetic process	6/128	198/18903	0.00230692	0.0194396	0.0138244	1026/9314/4609/5111/1490/5159	6
369	STRO1	GO:0035136	forelimb morphogenesis	3/128	39/18903	0.00231962	0.0194562	0.0138362	7291/6926/116039	3
370	STRO1	GO:0001558	regulation of cell growth	9/128	422/18903	0.00232858	0.0194562	0.0138362	1026/5997/1839/5999/6446/1410/93649/8425/4803	9
371	STRO1	GO:0048708	astrocyte differentiation	4/128	82/18903	0.00233399	0.0194562	0.0138362	3398/3280/3949/6662	4
372	STRO1	GO:2000736	regulation of stem cell differentiation	4/128	82/18903	0.00233399	0.0194562	0.0138362	3280/6926/2146/6662	4
373	STRO1	GO:0051924	regulation of calcium ion transport	7/128	268/18903	0.00234636	0.0195069	0.0138722	2669/6236/581/5999/5743/3280/5159	7
374	STRO1	GO:0046349	amino sugar biosynthetic process	2/128	11/18903	0.00240417	0.0196193	0.0139522	9945/6675	2
375	STRO1	GO:0048563	post-embryonic animal organ morphogenesis	2/128	11/18903	0.00240417	0.0196193	0.0139522	581/4237	2
376	STRO1	GO:0060272	embryonic skeletal joint morphogenesis	2/128	11/18903	0.00240417	0.0196193	0.0139522	652/116039	2
377	STRO1	GO:0060433	bronchus development	2/128	11/18903	0.00240417	0.0196193	0.0139522	652/6662	2
378	STRO1	GO:0072173	metanephric tubule morphogenesis	2/128	11/18903	0.00240417	0.0196193	0.0139522	3280/6662	2
379	STRO1	GO:2000253	positive regulation of feeding behavior	2/128	11/18903	0.00240417	0.0196193	0.0139522	29105/4852	2
380	STRO1	GO:2000727	positive regulation of cardiac muscle cell differentiation	2/128	11/18903	0.00240417	0.0196193	0.0139522	652/93649	2
381	STRO1	GO:0043393	regulation of protein binding	6/128	200/18903	0.00242558	0.0197421	0.0140395	3397/1026/581/2962/10763/652	6
382	STRO1	GO:0014032	neural crest cell development	4/128	83/18903	0.00243949	0.0198033	0.014083	7291/3280/652/6662	4
383	STRO1	GO:0051216	cartilage development	6/128	201/18903	0.00248661	0.0200992	0.0142935	3491/1490/8817/652/116039/6662	6
384	STRO1	GO:0032965	regulation of collagen biosynthetic process	3/128	40/18903	0.00249539	0.0200992	0.0142935	1490/652/5159	3
385	STRO1	GO:0035886	vascular associated smooth muscle cell differentiation	3/128	40/18903	0.00249539	0.0200992	0.0142935	133/3280/93649	3
386	STRO1	GO:0021675	nerve development	4/128	84/18903	0.00254821	0.0204232	0.0145238	9935/3280/5582/4803	4
387	STRO1	GO:0022408	negative regulation of cell-cell adhesion	6/128	202/18903	0.00254878	0.0204232	0.0145238	9314/3659/384/2302/6385/652	6
388	STRO1	GO:0008203	cholesterol metabolic process	5/128	139/18903	0.00256816	0.0205254	0.0145966	3638/3157/6713/3422/3949	5
389	STRO1	GO:0001763	morphogenesis of a branching structure	6/128	203/18903	0.00261212	0.0208231	0.0148082	4609/133/6926/652/639/6662	6
390	STRO1	GO:0000302	response to reactive oxygen species	6/128	204/18903	0.00267663	0.0211403	0.0150339	3162/5111/10365/1410/2146/5159	6
391	STRO1	GO:0030513	positive regulation of BMP signaling pathway	3/128	41/18903	0.00267919	0.0211403	0.0150339	3491/3280/652	3
392	STRO1	GO:1902742	apoptotic process involved in development	3/128	41/18903	0.00267919	0.0211403	0.0150339	581/3491/1410	3
393	STRO1	GO:1905314	semi-lunar valve development	3/128	41/18903	0.00267919	0.0211403	0.0150339	7291/652/6662	3
394	STRO1	GO:0045667	regulation of osteoblast differentiation	5/128	141/18903	0.00273182	0.021501	0.0152903	55603/7291/3491/652/6662	5
395	STRO1	GO:0051348	negative regulation of transferase activity	7/128	276/18903	0.00276436	0.021702	0.0154333	1647/1026/5997/7345/1843/652/93649	7
396	STRO1	GO:0045429	positive regulation of nitric oxide biosynthetic process	3/128	42/18903	0.00287113	0.0221723	0.0157677	9314/5743/10365	3
397	STRO1	GO:0003163	sinoatrial node development	2/128	12/18903	0.00287224	0.0221723	0.0157677	6926/652	2
398	STRO1	GO:0072110	glomerular mesangial cell proliferation	2/128	12/18903	0.00287224	0.0221723	0.0157677	652/5159	2
399	STRO1	GO:0097084	vascular associated smooth muscle cell development	2/128	12/18903	0.00287224	0.0221723	0.0157677	133/3280	2
400	STRO1	GO:1902065	response to L-glutamate	2/128	12/18903	0.00287224	0.0221723	0.0157677	5111/10458	2
401	STRO1	GO:0001892	embryonic placenta development	4/128	87/18903	0.0028943	0.0221723	0.0157677	133/3491/3280/639	4
402	STRO1	GO:0014910	regulation of smooth muscle cell migration	4/128	87/18903	0.0028943	0.0221723	0.0157677	9510/5054/93649/5159	4
403	STRO1	GO:0048145	regulation of fibroblast proliferation	4/128	87/18903	0.0028943	0.0221723	0.0157677	1026/581/4609/5159	4
404	STRO1	GO:0050672	negative regulation of lymphocyte proliferation	4/128	87/18903	0.0028943	0.0221723	0.0157677	384/2302/6385/652	4
405	STRO1	GO:0010212	response to ionizing radiation	5/128	143/18903	0.00290291	0.0221723	0.0157677	1647/1026/581/4609/1410	5
406	STRO1	GO:2001056	positive regulation of cysteine-type endopeptidase activity	5/128	143/18903	0.00290291	0.0221723	0.0157677	581/4609/3491/2152/1490	5
407	STRO1	GO:0050921	positive regulation of chemotaxis	5/128	144/18903	0.00299131	0.0227537	0.0161812	5054/2152/8817/811/5159	5
408	STRO1	GO:0044843	cell cycle G1/S phase transition	7/128	280/18903	0.00299372	0.0227537	0.0161812	3398/1026/9510/9314/4609/6241/2146	7
409	STRO1	GO:0032945	negative regulation of mononuclear cell proliferation	4/128	88/18903	0.00301646	0.0228147	0.0162246	384/2302/6385/652	4
410	STRO1	GO:0046889	positive regulation of lipid biosynthetic process	4/128	88/18903	0.00301646	0.0228147	0.0162246	133/3491/5743/3949	4
411	STRO1	GO:0060412	ventricular septum morphogenesis	3/128	43/18903	0.00307133	0.023092	0.0164218	3280/6926/652	3
412	STRO1	GO:0071364	cellular response to epidermal growth factor stimulus	3/128	43/18903	0.00307133	0.023092	0.0164218	3397/10458/6662	3
413	STRO1	GO:0006816	calcium ion transport	9/128	440/18903	0.00307546	0.023092	0.0164218	2669/6236/581/1649/5999/5743/1490/3280/5159	9
414	STRO1	GO:0045165	cell fate commitment	7/128	282/18903	0.00311373	0.0233229	0.016586	3398/9314/3280/6926/652/639/6662	7
415	STRO1	GO:0048864	stem cell development	4/128	89/18903	0.00314209	0.0234786	0.0166967	7291/3280/652/6662	4
416	STRO1	GO:0008584	male gonad development	5/128	147/18903	0.00326815	0.0241019	0.0171399	581/7314/84159/6662/5159	5
417	STRO1	GO:0045598	regulation of fat cell differentiation	5/128	147/18903	0.00326815	0.0241019	0.0171399	3398/1649/3638/5743/3280	5
418	STRO1	GO:0106106	cold-induced thermogenesis	5/128	147/18903	0.00326815	0.0241019	0.0171399	3397/1649/4857/4237/10912	5
419	STRO1	GO:0120161	regulation of cold-induced thermogenesis	5/128	147/18903	0.00326815	0.0241019	0.0171399	3397/1649/4857/4237/10912	5
420	STRO1	GO:0008544	epidermis development	8/128	362/18903	0.00326818	0.0241019	0.0171399	9935/9314/1490/3280/652/2146/23764/6662	8
421	STRO1	GO:0001709	cell fate determination	3/128	44/18903	0.00327991	0.0241019	0.0171399	9314/3280/652	3
422	STRO1	GO:1904706	negative regulation of vascular associated smooth muscle cell proliferation	3/128	44/18903	0.00327991	0.0241019	0.0171399	1026/3162/93649	3
423	STRO1	GO:1902806	regulation of cell cycle G1/S phase transition	6/128	213/18903	0.0033124	0.0241468	0.0171719	3398/1026/9510/9314/6241/2146	6
424	STRO1	GO:0046546	development of primary male sexual characteristics	5/128	148/18903	0.0033644	0.0241468	0.0171719	581/7314/84159/6662/5159	5
425	STRO1	GO:0034616	response to laminar fluid shear stress	2/128	13/18903	0.00337946	0.0241468	0.0171719	9314/10365	2
426	STRO1	GO:0045605	negative regulation of epidermal cell differentiation	2/128	13/18903	0.00337946	0.0241468	0.0171719	3280/2146	2
427	STRO1	GO:0045683	negative regulation of epidermis development	2/128	13/18903	0.00337946	0.0241468	0.0171719	3280/2146	2
428	STRO1	GO:0061029	eyelid development in camera-type eye	2/128	13/18903	0.00337946	0.0241468	0.0171719	7291/116039	2
429	STRO1	GO:0061052	negative regulation of cell growth involved in cardiac muscle cell development	2/128	13/18903	0.00337946	0.0241468	0.0171719	5997/5999	2
430	STRO1	GO:0072310	glomerular epithelial cell development	2/128	13/18903	0.00337946	0.0241468	0.0171719	2302/652	2
431	STRO1	GO:0098840	protein transport along microtubule	2/128	13/18903	0.00337946	0.0241468	0.0171719	4130/9531	2
432	STRO1	GO:0099118	microtubule-based protein transport	2/128	13/18903	0.00337946	0.0241468	0.0171719	4130/9531	2
433	STRO1	GO:1901862	negative regulation of muscle tissue development	2/128	13/18903	0.00337946	0.0241468	0.0171719	7291/652	2
434	STRO1	GO:1905907	negative regulation of amyloid fibril formation	2/128	13/18903	0.00337946	0.0241468	0.0171719	1410/3949	2
435	STRO1	GO:0042475	odontogenesis of dentin-containing tooth	4/128	91/18903	0.00340399	0.0242661	0.0172567	581/5054/133/652	4
436	STRO1	GO:0009411	response to UV	5/128	149/18903	0.00346268	0.0245155	0.0174341	1026/581/4609/5111/5743	5
437	STRO1	GO:1902652	secondary alcohol metabolic process	5/128	149/18903	0.00346268	0.0245155	0.0174341	3638/3157/6713/3422/3949	5
438	STRO1	GO:2000377	regulation of reactive oxygen species metabolic process	5/128	149/18903	0.00346268	0.0245155	0.0174341	1647/1026/384/1410/5159	5
439	STRO1	GO:0007548	sex differentiation	7/128	288/18903	0.00349596	0.0246457	0.0175267	9510/581/7314/6926/84159/6662/5159	7
440	STRO1	GO:0010712	regulation of collagen metabolic process	3/128	45/18903	0.00349697	0.0246457	0.0175267	1490/652/5159	3
441	STRO1	GO:0072594	establishment of protein localization to organelle	9/128	449/18903	0.00351396	0.0247093	0.0175719	1026/581/1649/3838/5743/968/652/4000/9531	9
442	STRO1	GO:0001843	neural tube closure	4/128	92/18903	0.00354034	0.0248384	0.0176638	133/7291/6385/652	4
443	STRO1	GO:0001890	placenta development	5/128	150/18903	0.00356301	0.0248849	0.0176968	133/3491/5743/3280/639	5
444	STRO1	GO:0043535	regulation of blood vessel endothelial cell migration	5/128	150/18903	0.00356301	0.0248849	0.0176968	1647/9314/3162/5743/8817	5
445	STRO1	GO:0070997	neuron death	8/128	368/18903	0.00360937	0.025152	0.0178868	3162/581/7314/1649/5582/10763/4803/4852	8
446	STRO1	GO:0031589	cell-substrate adhesion	8/128	369/18903	0.00366883	0.025475	0.0181164	3397/5054/3491/6385/1490/811/1307/4852	8
447	STRO1	GO:0060606	tube closure	4/128	93/18903	0.00368036	0.025475	0.0181164	133/7291/6385/652	4
448	STRO1	GO:1904705	regulation of vascular associated smooth muscle cell proliferation	4/128	93/18903	0.00368036	0.025475	0.0181164	1026/9510/3162/93649	4
449	STRO1	GO:0042180	cellular ketone metabolic process	6/128	218/18903	0.00371095	0.0254831	0.0181222	133/7291/3638/5743/9563/6662	6
450	STRO1	GO:0043523	regulation of neuron apoptotic process	6/128	218/18903	0.00371095	0.0254831	0.0181222	3162/581/1649/5582/10763/4803	6
451	STRO1	GO:1901215	negative regulation of neuron death	6/128	218/18903	0.00371095	0.0254831	0.0181222	3162/581/5582/10763/4803/4852	6
452	STRO1	GO:0060443	mammary gland morphogenesis	3/128	46/18903	0.00372262	0.0254831	0.0181222	581/6926/652	3
453	STRO1	GO:1990090	cellular response to nerve growth factor stimulus	3/128	46/18903	0.00372262	0.0254831	0.0181222	3397/3280/4803	3
454	STRO1	GO:0006338	chromatin remodeling	8/128	373/18903	0.00391429	0.0262753	0.0186855	4609/55723/3024/440689/2146/4000/6594/6662	8
455	STRO1	GO:0051346	negative regulation of hydrolase activity	8/128	373/18903	0.00391429	0.0262753	0.0186855	9314/5997/5054/5743/7980/7077/1410/4803	8
456	STRO1	GO:0003188	heart valve formation	2/128	14/18903	0.00392528	0.0262753	0.0186855	7291/6662	2
457	STRO1	GO:0006047	UDP-N-acetylglucosamine metabolic process	2/128	14/18903	0.00392528	0.0262753	0.0186855	9945/6675	2
458	STRO1	GO:0015816	glycine transport	2/128	14/18903	0.00392528	0.0262753	0.0186855	5997/5999	2
459	STRO1	GO:0035791	platelet-derived growth factor receptor-beta signaling pathway	2/128	14/18903	0.00392528	0.0262753	0.0186855	93649/5159	2
460	STRO1	GO:0048711	positive regulation of astrocyte differentiation	2/128	14/18903	0.00392528	0.0262753	0.0186855	3398/3280	2
461	STRO1	GO:0055012	ventricular cardiac muscle cell differentiation	2/128	14/18903	0.00392528	0.0262753	0.0186855	93649/4000	2
462	STRO1	GO:1901841	regulation of high voltage-gated calcium channel activity	2/128	14/18903	0.00392528	0.0262753	0.0186855	2669/6236	2
463	STRO1	GO:0031018	endocrine pancreas development	3/128	47/18903	0.00395696	0.0262753	0.0186855	3280/652/6662	3
464	STRO1	GO:0060711	labyrinthine layer development	3/128	47/18903	0.00395696	0.0262753	0.0186855	133/3491/3280	3
465	STRO1	GO:0070849	response to epidermal growth factor	3/128	47/18903	0.00395696	0.0262753	0.0186855	3397/10458/6662	3
466	STRO1	GO:0120163	negative regulation of cold-induced thermogenesis	3/128	47/18903	0.00395696	0.0262753	0.0186855	3397/1649/4857	3
467	STRO1	GO:1902895	positive regulation of miRNA transcription	3/128	47/18903	0.00395696	0.0262753	0.0186855	9314/4609/93649	3
468	STRO1	GO:0016125	sterol metabolic process	5/128	154/18903	0.00398528	0.0262943	0.0186991	3638/3157/6713/3422/3949	5
469	STRO1	GO:0034763	negative regulation of transmembrane transport	5/128	154/18903	0.00398528	0.0262943	0.0186991	2669/6236/5997/7291/5999	5
470	STRO1	GO:0043524	negative regulation of neuron apoptotic process	5/128	154/18903	0.00398528	0.0262943	0.0186991	3162/581/5582/10763/4803	5
471	STRO1	GO:0010810	regulation of cell-substrate adhesion	6/128	222/18903	0.00405462	0.0266951	0.0189841	5054/3491/6385/811/1307/4852	6
472	STRO1	GO:0014033	neural crest cell differentiation	4/128	96/18903	0.00412289	0.026916	0.0191412	7291/3280/652/6662	4
473	STRO1	GO:0019217	regulation of fatty acid metabolic process	4/128	96/18903	0.00412289	0.026916	0.0191412	7291/3638/5743/6662	4
474	STRO1	GO:0070664	negative regulation of leukocyte proliferation	4/128	96/18903	0.00412289	0.026916	0.0191412	384/2302/6385/652	4
475	STRO1	GO:0072080	nephron tubule development	4/128	96/18903	0.00412289	0.026916	0.0191412	4609/3280/652/6662	4
476	STRO1	GO:0010171	body morphogenesis	3/128	48/18903	0.0042001	0.0271911	0.0193368	83716/84159/64651	3
477	STRO1	GO:0045581	negative regulation of T cell differentiation	3/128	48/18903	0.0042001	0.0271911	0.0193368	3659/2302/652	3
478	STRO1	GO:1904738	vascular associated smooth muscle cell migration	3/128	48/18903	0.0042001	0.0271911	0.0193368	9510/1649/93649	3
479	STRO1	GO:1990089	response to nerve growth factor	3/128	48/18903	0.0042001	0.0271911	0.0193368	3397/3280/4803	3
480	STRO1	GO:0097193	intrinsic apoptotic signaling pathway	7/128	298/18903	0.00421137	0.0272072	0.0193483	1026/3162/581/7314/4609/1649/5743	7
481	STRO1	GO:0043502	regulation of muscle adaptation	4/128	97/18903	0.00427804	0.0275805	0.0196137	5997/5999/4000/29995	4
482	STRO1	GO:0032642	regulation of chemokine production	4/128	98/18903	0.00443709	0.0285268	0.0202867	9314/3162/7291/384	4
483	STRO1	GO:0042326	negative regulation of phosphorylation	8/128	381/18903	0.00444323	0.0285268	0.0202867	1647/1026/5997/581/7345/1843/652/93649	8
484	STRO1	GO:0009886	post-embryonic animal morphogenesis	2/128	15/18903	0.00450916	0.0285366	0.0202937	581/4237	2
485	STRO1	GO:0043518	negative regulation of DNA damage response, signal transduction by p53 class mediator	2/128	15/18903	0.00450916	0.0285366	0.0202937	7291/8444	2
486	STRO1	GO:0045989	positive regulation of striated muscle contraction	2/128	15/18903	0.00450916	0.0285366	0.0202937	5997/1490	2
487	STRO1	GO:0051956	negative regulation of amino acid transport	2/128	15/18903	0.00450916	0.0285366	0.0202937	5997/5999	2
488	STRO1	GO:0072075	metanephric mesenchyme development	2/128	15/18903	0.00450916	0.0285366	0.0202937	4609/5159	2
489	STRO1	GO:0072498	embryonic skeletal joint development	2/128	15/18903	0.00450916	0.0285366	0.0202937	652/116039	2
490	STRO1	GO:1901722	regulation of cell proliferation involved in kidney development	2/128	15/18903	0.00450916	0.0285366	0.0202937	4609/652	2
491	STRO1	GO:0048511	rhythmic process	7/128	302/18903	0.00452667	0.028589	0.020331	3398/3397/9510/5111/7291/5582/2146	7
492	STRO1	GO:0032602	chemokine production	4/128	99/18903	0.00460007	0.0288762	0.0205352	9314/3162/7291/384	4
493	STRO1	GO:0061326	renal tubule development	4/128	99/18903	0.00460007	0.0288762	0.0205352	4609/3280/652/6662	4
494	STRO1	GO:2001237	negative regulation of extrinsic apoptotic signaling pathway	4/128	99/18903	0.00460007	0.0288762	0.0205352	3162/5054/652/4000	4
495	STRO1	GO:1990845	adaptive thermogenesis	5/128	160/18903	0.00468418	0.0293447	0.0208684	3397/1649/4857/4237/10912	5
496	STRO1	GO:0032964	collagen biosynthetic process	3/128	50/18903	0.00471314	0.0294073	0.0209129	1490/652/5159	3
497	STRO1	GO:0089718	amino acid import across plasma membrane	3/128	50/18903	0.00471314	0.0294073	0.0209129	5997/5999/6510	3
498	STRO1	GO:0023061	signal release	9/128	470/18903	0.00472924	0.0294486	0.0209422	133/4826/5743/5582/6926/440279/8425/415116/4828	9
499	STRO1	GO:0050920	regulation of chemotaxis	6/128	230/18903	0.004812	0.0299038	0.021266	5054/2152/8817/811/1843/5159	6
500	STRO1	GO:0044772	mitotic cell cycle phase transition	9/128	473/18903	0.00492672	0.0304946	0.0216861	3398/1026/9510/9314/4609/6241/10763/1843/2146	9
501	STRO1	GO:1903131	mononuclear cell differentiation	9/128	473/18903	0.00492672	0.0304946	0.0216861	3398/9935/581/3659/4609/2302/652/2146/639	9
502	STRO1	GO:0050873	brown fat cell differentiation	3/128	51/18903	0.00498322	0.0307828	0.0218911	5997/5743/10124	3
503	STRO1	GO:0050878	regulation of body fluid levels	8/128	390/18903	0.00510239	0.031196	0.0221849	9314/5054/133/1036/2152/7372/7980/221037	8
504	STRO1	GO:0019218	regulation of steroid metabolic process	4/128	102/18903	0.00511312	0.031196	0.0221849	133/3638/9563/3949	4
505	STRO1	GO:0008406	gonad development	6/128	233/18903	0.00512127	0.031196	0.0221849	9510/581/7314/84159/6662/5159	6
506	STRO1	GO:0060348	bone development	6/128	233/18903	0.00512127	0.031196	0.0221849	7291/3638/8817/652/116039/6662	6
507	STRO1	GO:2001234	negative regulation of apoptotic signaling pathway	6/128	233/18903	0.00512127	0.031196	0.0221849	3162/581/5054/5743/652/4000	6
508	STRO1	GO:0032095	regulation of response to food	2/128	16/18903	0.00513058	0.031196	0.0221849	5582/4852	2
509	STRO1	GO:0045986	negative regulation of smooth muscle contraction	2/128	16/18903	0.00513058	0.031196	0.0221849	5997/5743	2
510	STRO1	GO:1905906	regulation of amyloid fibril formation	2/128	16/18903	0.00513058	0.031196	0.0221849	1410/3949	2
511	STRO1	GO:0043392	negative regulation of DNA binding	3/128	52/18903	0.00526246	0.0319289	0.0227061	3397/3162/1649	3
512	STRO1	GO:0032677	regulation of interleukin-8 production	4/128	103/18903	0.00529231	0.0319289	0.0227061	9314/5054/1649/2152	4
513	STRO1	GO:0042472	inner ear morphogenesis	4/128	103/18903	0.00529231	0.0319289	0.0227061	9935/3638/6926/6662	4
514	STRO1	GO:0048144	fibroblast proliferation	4/128	103/18903	0.00529231	0.0319289	0.0227061	1026/581/4609/5159	4
515	STRO1	GO:0009913	epidermal cell differentiation	6/128	235/18903	0.0053354	0.0321264	0.0228465	9935/9314/3280/652/2146/23764	6
516	STRO1	GO:0032637	interleukin-8 production	4/128	104/18903	0.00547566	0.0329058	0.0234008	9314/5054/1649/2152	4
517	STRO1	GO:0018105	peptidyl-serine phosphorylation	7/128	313/18903	0.00548607	0.0329058	0.0234008	1647/581/6446/5743/8444/5582/4803	7
518	STRO1	GO:0010656	negative regulation of muscle cell apoptotic process	3/128	53/18903	0.00555095	0.0330393	0.0234958	3162/93649/9531	3
519	STRO1	GO:0015804	neutral amino acid transport	3/128	53/18903	0.00555095	0.0330393	0.0234958	5997/5999/6510	3
520	STRO1	GO:0048146	positive regulation of fibroblast proliferation	3/128	53/18903	0.00555095	0.0330393	0.0234958	1026/4609/5159	3
521	STRO1	GO:2000677	regulation of transcription regulatory region DNA binding	3/128	53/18903	0.00555095	0.0330393	0.0234958	9314/1649/7291	3
522	STRO1	GO:0008585	female gonad development	4/128	105/18903	0.00566321	0.0336119	0.023903	9510/581/7314/84159	4
523	STRO1	GO:0045137	development of primary sexual characteristics	6/128	238/18903	0.00566882	0.0336119	0.023903	9510/581/7314/84159/6662/5159	6
524	STRO1	GO:0010566	regulation of ketone biosynthetic process	2/128	17/18903	0.00578901	0.0339352	0.0241329	133/9563	2
525	STRO1	GO:0016202	regulation of striated muscle tissue development	2/128	17/18903	0.00578901	0.0339352	0.0241329	7291/652	2
526	STRO1	GO:0030575	nuclear body organization	2/128	17/18903	0.00578901	0.0339352	0.0241329	8444/10208	2
527	STRO1	GO:0072109	glomerular mesangium development	2/128	17/18903	0.00578901	0.0339352	0.0241329	652/5159	2
528	STRO1	GO:0072189	ureter development	2/128	17/18903	0.00578901	0.0339352	0.0241329	652/6662	2
529	STRO1	GO:0090399	replicative senescence	2/128	17/18903	0.00578901	0.0339352	0.0241329	1026/5054	2
530	STRO1	GO:0045744	negative regulation of G protein-coupled receptor signaling pathway	3/128	54/18903	0.00584876	0.0341927	0.024316	5997/133/5999	3
531	STRO1	GO:0035282	segmentation	4/128	106/18903	0.005855	0.0341927	0.024316	9935/5100/6926/652	4
532	STRO1	GO:1902105	regulation of leukocyte differentiation	7/128	317/18903	0.0058703	0.0342177	0.0243337	3398/9935/3659/4609/2302/652/639	7
533	STRO1	GO:0001837	epithelial to mesenchymal transition	5/128	169/18903	0.00588999	0.034268	0.0243695	7291/6926/652/2146/6662	5
534	STRO1	GO:0014013	regulation of gliogenesis	4/128	107/18903	0.00605107	0.0350736	0.0249424	3398/3280/3949/2146	4
535	STRO1	GO:0032963	collagen metabolic process	4/128	107/18903	0.00605107	0.0350736	0.0249424	1490/652/8510/5159	4
536	STRO1	GO:0010761	fibroblast migration	3/128	55/18903	0.00615597	0.0355487	0.0252803	6385/7763/84159	3
537	STRO1	GO:2000648	positive regulation of stem cell proliferation	3/128	55/18903	0.00615597	0.0355487	0.0252803	6926/116039/6662	3
538	STRO1	GO:0009416	response to light stimulus	7/128	321/18903	0.00627435	0.036165	0.0257186	3398/1026/581/4609/5111/5743/4852	7
539	STRO1	GO:2001242	regulation of intrinsic apoptotic signaling pathway	5/128	172/18903	0.00633641	0.036455	0.0259248	581/7314/4609/1649/5743	5
540	STRO1	GO:0045786	negative regulation of cell cycle	8/128	405/18903	0.00636474	0.0364917	0.0259509	1026/9314/5743/1843/652/2146/93649/51053	8
541	STRO1	GO:0046545	development of primary female sexual characteristics	4/128	109/18903	0.00645624	0.0364917	0.0259509	9510/581/7314/84159	4
542	STRO1	GO:0010718	positive regulation of epithelial to mesenchymal transition	3/128	56/18903	0.00647266	0.0364917	0.0259509	7291/652/2146	3
543	STRO1	GO:2000630	positive regulation of miRNA metabolic process	3/128	56/18903	0.00647266	0.0364917	0.0259509	9314/4609/93649	3
544	STRO1	GO:0001710	mesodermal cell fate commitment	2/128	18/18903	0.00648392	0.0364917	0.0259509	9314/652	2
545	STRO1	GO:0010958	regulation of amino acid import across plasma membrane	2/128	18/18903	0.00648392	0.0364917	0.0259509	5997/5999	2
546	STRO1	GO:0030540	female genitalia development	2/128	18/18903	0.00648392	0.0364917	0.0259509	581/6926	2
547	STRO1	GO:0035970	peptidyl-threonine dephosphorylation	2/128	18/18903	0.00648392	0.0364917	0.0259509	147699/1843	2
548	STRO1	GO:0060602	branch elongation of an epithelium	2/128	18/18903	0.00648392	0.0364917	0.0259509	652/6662	2
549	STRO1	GO:0072077	renal vesicle morphogenesis	2/128	18/18903	0.00648392	0.0364917	0.0259509	652/6662	2
550	STRO1	GO:1903789	regulation of amino acid transmembrane transport	2/128	18/18903	0.00648392	0.0364917	0.0259509	5997/5999	2
551	STRO1	GO:0008202	steroid metabolic process	7/128	323/18903	0.00648401	0.0364917	0.0259509	133/3638/3157/6713/9563/3422/3949	7
552	STRO1	GO:0010950	positive regulation of endopeptidase activity	5/128	174/18903	0.00664693	0.0373408	0.0265548	581/4609/3491/2152/1490	5
553	STRO1	GO:0043410	positive regulation of MAPK cascade	9/128	496/18903	0.00666247	0.0373604	0.0265687	1647/1490/8817/3489/652/2146/10912/4852/5159	9
554	STRO1	GO:0070231	T cell apoptotic process	3/128	57/18903	0.00679891	0.0380567	0.0270639	581/384/652	3
555	STRO1	GO:0021761	limbic system development	4/128	111/18903	0.00687903	0.0384358	0.0273334	581/7314/6926/2146	4
556	STRO1	GO:1902905	positive regulation of supramolecular fiber organization	5/128	176/18903	0.00696797	0.0388627	0.027637	3397/6385/1490/11034/10458	5
557	STRO1	GO:0019827	stem cell population maintenance	5/128	177/18903	0.00713249	0.0390455	0.0277671	9314/4609/3280/6926/6662	5
558	STRO1	GO:0006695	cholesterol biosynthetic process	3/128	58/18903	0.00713477	0.0390455	0.0277671	3638/3157/3422	3
559	STRO1	GO:0009948	anterior/posterior axis specification	3/128	58/18903	0.00713477	0.0390455	0.0277671	1649/6926/652	3
560	STRO1	GO:0060350	endochondral bone morphogenesis	3/128	58/18903	0.00713477	0.0390455	0.0277671	8817/652/6662	3
561	STRO1	GO:0061005	cell differentiation involved in kidney development	3/128	58/18903	0.00713477	0.0390455	0.0277671	2302/3280/652	3
562	STRO1	GO:1902653	secondary alcohol biosynthetic process	3/128	58/18903	0.00713477	0.0390455	0.0277671	3638/3157/3422	3
563	STRO1	GO:0006913	nucleocytoplasmic transport	7/128	329/18903	0.00714439	0.0390455	0.0277671	1026/3838/5743/811/652/4000/9531	7
564	STRO1	GO:0051169	nuclear transport	7/128	329/18903	0.00714439	0.0390455	0.0277671	1026/3838/5743/811/652/4000/9531	7
565	STRO1	GO:0001502	cartilage condensation	2/128	19/18903	0.0072148	0.0390455	0.0277671	1490/6662	2
566	STRO1	GO:0009226	nucleotide-sugar biosynthetic process	2/128	19/18903	0.0072148	0.0390455	0.0277671	9945/6675	2
567	STRO1	GO:0009301	snRNA transcription	2/128	19/18903	0.0072148	0.0390455	0.0277671	6618/10208	2
568	STRO1	GO:0036003	positive regulation of transcription from RNA polymerase II promoter in response to stress	2/128	19/18903	0.0072148	0.0390455	0.0277671	1649/10365	2
569	STRO1	GO:0060438	trachea development	2/128	19/18903	0.0072148	0.0390455	0.0277671	652/6662	2
570	STRO1	GO:0070242	thymocyte apoptotic process	2/128	19/18903	0.0072148	0.0390455	0.0277671	581/652	2
571	STRO1	GO:0072087	renal vesicle development	2/128	19/18903	0.0072148	0.0390455	0.0277671	652/6662	2
572	STRO1	GO:1901881	positive regulation of protein depolymerization	2/128	19/18903	0.0072148	0.0390455	0.0277671	10763/11034	2
573	STRO1	GO:1902894	negative regulation of miRNA transcription	2/128	19/18903	0.0072148	0.0390455	0.0277671	652/6662	2
574	STRO1	GO:0006939	smooth muscle contraction	4/128	113/18903	0.00731975	0.0395445	0.0281219	5997/5743/6926/93649	4
575	STRO1	GO:0048762	mesenchymal cell differentiation	6/128	252/18903	0.00742938	0.040067	0.0284935	7291/3280/6926/652/2146/6662	6
576	STRO1	GO:0042306	regulation of protein import into nucleus	3/128	59/18903	0.00748032	0.0402685	0.0286368	5743/652/9531	3
577	STRO1	GO:0018209	peptidyl-serine modification	7/128	332/18903	0.00749273	0.0402685	0.0286368	1647/581/6446/5743/8444/5582/4803	7
578	STRO1	GO:0009408	response to heat	4/128	114/18903	0.00754694	0.0404897	0.0287941	3162/5743/1410/9531	4
579	STRO1	GO:0097305	response to alcohol	6/128	253/18903	0.00756867	0.0405361	0.0288271	5997/1036/5999/6446/10365/9563	6
580	STRO1	GO:0030098	lymphocyte differentiation	8/128	419/18903	0.0077452	0.0414101	0.0294486	3398/9935/581/3659/2302/652/2146/639	8
581	STRO1	GO:0048640	negative regulation of developmental growth	4/128	115/18903	0.00777873	0.0415178	0.0295252	1026/5997/5999/652	4
582	STRO1	GO:0042770	signal transduction in response to DNA damage	5/128	181/18903	0.00781778	0.0415831	0.0295716	1647/1026/7291/8444/10397	5
583	STRO1	GO:0043409	negative regulation of MAPK cascade	5/128	181/18903	0.00781778	0.0415831	0.0295716	5997/4609/7345/1843/652	5
584	STRO1	GO:0001658	branching involved in ureteric bud morphogenesis	3/128	60/18903	0.00783563	0.0416066	0.0295884	4609/652/6662	3
585	STRO1	GO:0051402	neuron apoptotic process	6/128	255/18903	0.00785288	0.041627	0.0296029	3162/581/1649/5582/10763/4803	6
586	STRO1	GO:0032332	positive regulation of chondrocyte differentiation	2/128	20/18903	0.00798113	0.0418066	0.0297306	8817/6662	2
587	STRO1	GO:0042474	middle ear morphogenesis	2/128	20/18903	0.00798113	0.0418066	0.0297306	3638/116039	2
588	STRO1	GO:0060716	labyrinthine layer blood vessel development	2/128	20/18903	0.00798113	0.0418066	0.0297306	3491/3280	2
589	STRO1	GO:0070314	G1 to G0 transition	2/128	20/18903	0.00798113	0.0418066	0.0297306	84858/2146	2
590	STRO1	GO:0072234	metanephric nephron tubule development	2/128	20/18903	0.00798113	0.0418066	0.0297306	3280/6662	2
591	STRO1	GO:1905209	positive regulation of cardiocyte differentiation	2/128	20/18903	0.00798113	0.0418066	0.0297306	652/93649	2
592	STRO1	GO:2000629	negative regulation of miRNA metabolic process	2/128	20/18903	0.00798113	0.0418066	0.0297306	652/6662	2
593	STRO1	GO:0030865	cortical cytoskeleton organization	3/128	61/18903	0.00820074	0.0427403	0.0303946	390/27289/811	3
594	STRO1	GO:0060113	inner ear receptor cell differentiation	3/128	61/18903	0.00820074	0.0427403	0.0303946	6385/3280/652	3
595	STRO1	GO:0060135	maternal process involved in female pregnancy	3/128	61/18903	0.00820074	0.0427403	0.0303946	5997/5743/639	3
596	STRO1	GO:0000079	regulation of cyclin-dependent protein serine/threonine kinase activity	4/128	117/18903	0.00825626	0.0429575	0.030549	1647/1026/57018/93649	4
597	STRO1	GO:0062012	regulation of small molecule metabolic process	7/128	339/18903	0.00835436	0.0433951	0.0308602	133/7291/3638/5743/9563/3949/6662	7
598	STRO1	GO:0002040	sprouting angiogenesis	5/128	185/18903	0.00854765	0.0440287	0.0313108	9314/3162/5743/10365/652	5
599	STRO1	GO:0032233	positive regulation of actin filament bundle assembly	3/128	62/18903	0.00857573	0.0440287	0.0313108	3397/6385/1490	3
600	STRO1	GO:0032387	negative regulation of intracellular transport	3/128	62/18903	0.00857573	0.0440287	0.0313108	3638/1410/9531	3
601	STRO1	GO:0035904	aorta development	3/128	62/18903	0.00857573	0.0440287	0.0313108	3280/639/5159	3
602	STRO1	GO:0045428	regulation of nitric oxide biosynthetic process	3/128	62/18903	0.00857573	0.0440287	0.0313108	9314/5743/10365	3
603	STRO1	GO:0070228	regulation of lymphocyte apoptotic process	3/128	62/18903	0.00857573	0.0440287	0.0313108	581/384/652	3
604	STRO1	GO:0090303	positive regulation of wound healing	3/128	62/18903	0.00857573	0.0440287	0.0313108	5054/1839/2152	3
605	STRO1	GO:0090068	positive regulation of cell cycle process	6/128	260/18903	0.00859703	0.0440651	0.0313367	9510/6241/1490/8444/2146/5159	6
606	STRO1	GO:0009266	response to temperature stimulus	5/128	186/18903	0.00873725	0.0447099	0.0317953	3162/133/5743/1410/9531	5
607	STRO1	GO:0061050	regulation of cell growth involved in cardiac muscle cell development	2/128	21/18903	0.00878241	0.0447197	0.0318022	5997/5999	2
608	STRO1	GO:0090189	regulation of branching involved in ureteric bud morphogenesis	2/128	21/18903	0.00878241	0.0447197	0.0318022	652/6662	2
609	STRO1	GO:2000725	regulation of cardiac muscle cell differentiation	2/128	21/18903	0.00878241	0.0447197	0.0318022	652/93649	2
610	STRO1	GO:0032757	positive regulation of interleukin-8 production	3/128	63/18903	0.00896065	0.0455524	0.0323944	5054/1649/2152	3
611	STRO1	GO:1904029	regulation of cyclin-dependent protein kinase activity	4/128	120/18903	0.00900798	0.0457181	0.0325122	1647/1026/57018/93649	4
612	STRO1	GO:1903522	regulation of blood circulation	6/128	263/18903	0.00906711	0.045943	0.0326722	5997/1839/133/5999/5743/1490	6
613	STRO1	GO:0061138	morphogenesis of a branching epithelium	5/128	188/18903	0.00912514	0.0461616	0.0328276	4609/133/6926/652/6662	5
614	STRO1	GO:0006334	nucleosome assembly	4/128	121/18903	0.00926814	0.0467325	0.0332337	55723/3024/440689/6662	4
615	STRO1	GO:0090100	positive regulation of transmembrane receptor protein serine/threonine kinase signaling pathway	4/128	121/18903	0.00926814	0.0467325	0.0332337	3491/3280/652/93649	4
616	STRO1	GO:1901989	positive regulation of cell cycle phase transition	4/128	122/18903	0.00953316	0.0478746	0.0340458	9510/6241/8444/2146	4
617	STRO1	GO:0007517	muscle organ development	7/128	348/18903	0.00956701	0.0478746	0.0340458	1839/7291/1410/652/93649/84159/23764	7
618	STRO1	GO:0003228	atrial cardiac muscle tissue development	2/128	22/18903	0.00961815	0.0478746	0.0340458	6926/652	2
619	STRO1	GO:0032700	negative regulation of interleukin-17 production	2/128	22/18903	0.00961815	0.0478746	0.0340458	1649/384	2
620	STRO1	GO:0032891	negative regulation of organic acid transport	2/128	22/18903	0.00961815	0.0478746	0.0340458	5997/5999	2
621	STRO1	GO:0048634	regulation of muscle organ development	2/128	22/18903	0.00961815	0.0478746	0.0340458	7291/652	2
622	STRO1	GO:0060713	labyrinthine layer morphogenesis	2/128	22/18903	0.00961815	0.0478746	0.0340458	133/3491	2
623	STRO1	GO:0098743	cell aggregation	2/128	22/18903	0.00961815	0.0478746	0.0340458	1490/6662	2
624	STRO1	GO:0006940	regulation of smooth muscle contraction	3/128	65/18903	0.00976049	0.0485053	0.0344943	5997/5743/93649	3
625	STRO1	GO:0022612	gland morphogenesis	4/128	123/18903	0.00980306	0.0486389	0.0345893	581/6926/652/6662	4
626	STRO1	GO:0006936	muscle contraction	7/128	351/18903	0.00999852	0.0495294	0.0352226	5997/384/5743/1490/1410/6926/93649	7
627	STRO1	GO:0072089	stem cell proliferation	4/128	124/18903	0.0100779	0.0498429	0.0354456	10763/6926/116039/6662	4
628	STRO2	GO:0030198	extracellular matrix organization	33/183	318/18903	1.38848e-24	1.86356e-21	1.54214e-21	1278/1281/2192/4060/1303/284217/1289/7373/3908/3912/4629/8510/64094/1290/4811/1307/1286/4239/1471/1306/10549/1285/1282/3491/6423/4147/1842/4015/165/64093/255631/5156/151887	33
629	STRO2	GO:0043062	extracellular structure organization	33/183	319/18903	1.53659e-24	1.86356e-21	1.54214e-21	1278/1281/2192/4060/1303/284217/1289/7373/3908/3912/4629/8510/64094/1290/4811/1307/1286/4239/1471/1306/10549/1285/1282/3491/6423/4147/1842/4015/165/64093/255631/5156/151887	33
630	STRO2	GO:0045229	external encapsulating structure organization	33/183	321/18903	1.87985e-24	1.86356e-21	1.54214e-21	1278/1281/2192/4060/1303/284217/1289/7373/3908/3912/4629/8510/64094/1290/4811/1307/1286/4239/1471/1306/10549/1285/1282/3491/6423/4147/1842/4015/165/64093/255631/5156/151887	33
631	STRO2	GO:0052547	regulation of peptidase activity	23/183	459/18903	1.16181e-10	8.63806e-08	7.14819e-08	2192/2934/5270/710/58189/7076/2/1471/7077/51050/1285/7980/3491/80760/2152/6423/2335/1508/5118/5627/2719/5918/5641	23
632	STRO2	GO:0030199	collagen fibril organization	10/183	64/18903	5.44457e-10	3.23843e-07	2.67987e-07	1278/1281/4060/1303/1289/7373/1290/6423/4015/165	10
633	STRO2	GO:0010466	negative regulation of peptidase activity	16/183	263/18903	6.05806e-09	2.99005e-06	2.47434e-06	5270/710/58189/7076/2/1471/7077/51050/1285/7980/80760/6423/1508/5627/2719/5918	16
634	STRO2	GO:0001503	ossification	20/183	429/18903	7.03779e-09	2.99005e-06	2.47434e-06	1278/4256/3488/1291/5764/1290/55603/54829/4653/3491/5167/2274/6423/6320/116039/285313/4015/64093/3486/2719	20
635	STRO2	GO:0045861	negative regulation of proteolysis	18/183	352/18903	1.00842e-08	3.74882e-06	3.10223e-06	5270/710/58189/7076/2/1471/7077/51050/1285/2619/7980/80760/6423/4130/1508/5627/2719/5918	18
636	STRO2	GO:0042060	wound healing	20/183	442/18903	1.16255e-08	3.84158e-06	3.179e-06	1281/2192/4638/1289/5270/710/348/64094/58189/59/7076/5159/7980/3162/3491/2152/2335/4015/5156/5627	20
637	STRO2	GO:0048662	negative regulation of smooth muscle cell proliferation	9/183	74/18903	3.94571e-08	1.17345e-05	9.71059e-06	347/4969/3488/348/7434/3162/93649/1264/3486	9
638	STRO2	GO:0030282	bone mineralization	10/183	123/18903	3.2964e-07	8.91226e-05	7.3751e-05	1278/4256/5764/55603/54829/3491/5167/116039/4015/2719	10
639	STRO2	GO:0003012	muscle system process	18/183	455/18903	4.77596e-07	0.000118364	9.79492e-05	2934/4638/3488/4629/8654/7169/59/25802/29995/4653/1674/23336/3162/5999/93649/6525/1264/1909	18
640	STRO2	GO:0051346	negative regulation of hydrolase activity	16/183	373/18903	7.40806e-07	0.000169474	0.000140243	5270/710/58189/7076/2/1471/7077/51050/1285/7980/80760/6423/1508/5627/2719/5918	16
641	STRO2	GO:0061041	regulation of wound healing	10/183	137/18903	8.9663e-07	0.000177631	0.000146994	4638/5270/710/348/64094/58189/59/2152/5156/5627	10
642	STRO2	GO:1903034	regulation of response to wounding	11/183	172/18903	9.45895e-07	0.000177631	0.000146994	4638/5270/710/348/5764/64094/58189/59/2152/5156/5627	11
643	STRO2	GO:0052548	regulation of endopeptidase activity	17/183	428/18903	9.55649e-07	0.000177631	0.000146994	2934/5270/710/58189/7076/2/1471/7077/1285/7980/3491/80760/2152/6423/5627/5918/5641	17
644	STRO2	GO:0010951	negative regulation of endopeptidase activity	13/183	252/18903	1.10988e-06	0.000191728	0.000158659	5270/710/58189/7076/2/1471/7077/1285/7980/80760/6423/5627/5918	13
645	STRO2	GO:0071711	basement membrane organization	6/183	36/18903	1.16042e-06	0.000191728	0.000158659	1281/284217/3908/3912/4811/1282	6
646	STRO2	GO:0007229	integrin-mediated signaling pathway	9/183	113/18903	1.54232e-06	0.000241413	0.000199775	1281/284217/3908/3912/5764/4811/1307/7076/2335	9
647	STRO2	GO:2001044	regulation of integrin-mediated signaling pathway	5/183	22/18903	1.85492e-06	0.000275827	0.000228253	284217/3908/3912/4811/7076	5
648	STRO2	GO:0042692	muscle cell differentiation	16/183	409/18903	2.46148e-06	0.000343963	0.000284637	284217/3908/3488/3912/4629/4811/3627/5159/25802/7345/5999/93649/2274/4015/5156/1909	16
649	STRO2	GO:0048251	elastic fiber assembly	4/183	11/18903	2.66011e-06	0.000343963	0.000284637	1281/4629/4239/4015	4
650	STRO2	GO:0110011	regulation of basement membrane organization	4/183	11/18903	2.66011e-06	0.000343963	0.000284637	284217/3908/3912/4811	4
651	STRO2	GO:0010811	positive regulation of cell-substrate adhesion	9/183	125/18903	3.57637e-06	0.000437122	0.000361728	4811/1307/4852/4653/3491/1601/2335/1842/151887	9
652	STRO2	GO:0001558	regulation of cell growth	16/183	422/18903	3.67453e-06	0.000437122	0.000361728	5270/8425/3488/348/58189/6387/65981/5999/5167/93649/1601/6423/2273/2335/6857/3486	16
653	STRO2	GO:0001867	complement activation, lectin pathway	4/183	12/18903	3.95998e-06	0.000452961	0.000374836	710/2/4239/78989	4
654	STRO2	GO:0050673	epithelial cell proliferation	17/183	481/18903	4.61764e-06	0.000490793	0.000406142	3488/3912/348/5764/6678/6387/1285/3162/2152/1601/6423/116039/367/3486/2173/26471/2719	17
655	STRO2	GO:0032835	glomerulus development	7/183	69/18903	4.62078e-06	0.000490793	0.000406142	4811/59/1286/5159/1285/5156/1909	7
656	STRO2	GO:0085029	extracellular matrix assembly	6/183	46/18903	5.15007e-06	0.000528148	0.000437055	1278/1281/3912/4629/4239/4015	6
657	STRO2	GO:2001046	positive regulation of integrin-mediated signaling pathway	4/183	13/18903	5.67673e-06	0.000560595	0.000463905	284217/3908/3912/4811	4
658	STRO2	GO:0045926	negative regulation of growth	12/183	249/18903	5.84346e-06	0.000560595	0.000463905	5270/3488/58189/5950/65981/5999/5167/1601/6423/2273/2719/5641	12
659	STRO2	GO:0016049	cell growth	17/183	493/18903	6.39161e-06	0.00059402	0.000491565	5270/8425/3488/348/58189/6387/65981/5999/5167/93649/1601/6423/2273/2335/6857/3486/1909	17
660	STRO2	GO:0035987	endodermal cell differentiation	6/183	49/18903	7.50584e-06	0.000676436	0.000559766	1303/1289/3912/1291/1290/2335	6
661	STRO2	GO:0031214	biomineral tissue development	10/183	174/18903	7.7409e-06	0.000677101	0.000560316	1278/4256/5764/55603/54829/3491/5167/116039/4015/2719	10
662	STRO2	GO:0048660	regulation of smooth muscle cell proliferation	10/183	175/18903	8.14203e-06	0.00069184	0.000572514	347/4969/3488/348/7434/5159/3162/93649/1264/3486	10
663	STRO2	GO:0032963	collagen metabolic process	8/183	107/18903	9.53737e-06	0.000787893	0.000651999	1278/1289/8510/4239/1471/5159/1508/5118	8
664	STRO2	GO:0048659	smooth muscle cell proliferation	10/183	179/18903	9.93169e-06	0.000798293	0.000660606	347/4969/3488/348/7434/5159/3162/93649/1264/3486	10
665	STRO2	GO:0110148	biomineralization	10/183	181/18903	1.09473e-05	0.000847742	0.000701525	1278/4256/5764/55603/54829/3491/5167/116039/4015/2719	10
666	STRO2	GO:0010810	regulation of cell-substrate adhesion	11/183	222/18903	1.1117e-05	0.000847742	0.000701525	347/2192/4811/1307/4852/4653/3491/1601/2335/1842/151887	11
667	STRO2	GO:0001655	urogenital system development	14/183	360/18903	1.14449e-05	0.000850926	0.000704161	4811/59/1286/5950/5159/1285/1282/93649/116039/2200/367/5156/1909/2719	14
668	STRO2	GO:0071230	cellular response to amino acid stimulus	7/183	80/18903	1.24411e-05	0.000902435	0.000746785	1278/1281/1291/1290/1307/1282/5156	7
669	STRO2	GO:0072001	renal system development	13/183	318/18903	1.40262e-05	0.000976909	0.000808414	4811/59/1286/5950/5159/1285/1282/93649/116039/2200/5156/1909/2719	13
670	STRO2	GO:2000095	regulation of Wnt signaling pathway, planar cell polarity pathway	4/183	16/18903	1.41248e-05	0.000976909	0.000808414	1601/6423/84870/2719	4
671	STRO2	GO:0031589	cell-substrate adhesion	14/183	369/18903	1.50894e-05	0.0010124	0.000837788	347/1281/2192/3912/4811/10319/1307/4852/4653/3491/1601/2335/1842/151887	14
672	STRO2	GO:0061448	connective tissue development	12/183	274/18903	1.53188e-05	0.0010124	0.000837788	4256/1281/4969/1289/59/7076/5159/9971/3491/6423/116039/4015	12
673	STRO2	GO:1903053	regulation of extracellular matrix organization	6/183	57/18903	1.82685e-05	0.0011811	0.000977384	284217/3908/3912/4811/1471/165	6
674	STRO2	GO:0043200	response to amino acid	8/183	118/18903	1.95561e-05	0.00120771	0.000999403	1278/1281/1291/1290/1307/1036/1282/5156	8
675	STRO2	GO:0001706	endoderm formation	6/183	58/18903	2.02139e-05	0.00120771	0.000999403	1303/1289/3912/1291/1290/2335	6
676	STRO2	GO:0048008	platelet-derived growth factor receptor signaling pathway	6/183	58/18903	2.02139e-05	0.00120771	0.000999403	347/5159/93649/2152/4015/5156	6
677	STRO2	GO:0045785	positive regulation of cell adhesion	16/183	484/18903	2.03044e-05	0.00120771	0.000999403	284217/3908/3912/4811/1307/6387/3956/4852/4653/3491/1601/6423/2335/1842/288/151887	16
678	STRO2	GO:0071229	cellular response to acid chemical	7/183	89/18903	2.50818e-05	0.00146261	0.00121034	1278/1281/1291/1290/1307/1282/5156	7
679	STRO2	GO:0090287	regulation of cellular response to growth factor stimulus	13/183	338/18903	2.66043e-05	0.00152156	0.00125913	1634/8425/64094/54829/4052/3491/387914/93649/1601/6423/4015/2200/2719	13
680	STRO2	GO:0061298	retina vasculature development in camera-type eye	4/183	19/18903	2.94049e-05	0.0016495	0.001365	284217/5159/1282/5156	4
681	STRO2	GO:0033002	muscle cell proliferation	11/183	247/18903	2.99505e-05	0.0016495	0.001365	347/4969/3488/348/7434/5950/5159/3162/93649/1264/3486	11
682	STRO2	GO:0007517	muscle organ development	13/183	348/18903	3.59844e-05	0.00194578	0.00161017	1281/4638/3908/6876/3627/1674/93649/6525/2273/4015/1909/140578/26471	13
683	STRO2	GO:0006936	muscle contraction	13/183	351/18903	3.93106e-05	0.00208767	0.0017276	2934/4638/4629/8654/7169/59/25802/1674/23336/93649/6525/1264/1909	13
684	STRO2	GO:0001101	response to acid chemical	8/183	133/18903	4.6314e-05	0.00241645	0.00199967	1278/1281/1291/1290/1307/1036/1282/5156	8
685	STRO2	GO:0050678	regulation of epithelial cell proliferation	14/183	414/18903	5.32321e-05	0.00272952	0.00225874	3912/348/5764/6678/6387/1285/3162/2152/1601/6423/116039/367/26471/2719	14
686	STRO2	GO:0030193	regulation of blood coagulation	6/183	70/18903	5.9487e-05	0.00299855	0.00248137	5270/710/348/2152/5156/5627	6
687	STRO2	GO:0070167	regulation of biomineral tissue development	7/183	103/18903	6.43784e-05	0.00319102	0.00264064	4256/5764/55603/54829/3491/5167/116039	7
688	STRO2	GO:1900046	regulation of hemostasis	6/183	72/18903	6.97612e-05	0.00335528	0.00277657	5270/710/348/2152/5156/5627	6
689	STRO2	GO:0007596	blood coagulation	10/183	225/18903	7.0371e-05	0.00335528	0.00277657	1281/2192/5270/710/348/7980/2152/2335/5156/5627	10
690	STRO2	GO:0045862	positive regulation of proteolysis	13/183	372/18903	7.10769e-05	0.00335528	0.00277657	2192/2934/10418/348/1285/3491/2152/1601/6423/2335/5118/26471/5641	13
691	STRO2	GO:0110149	regulation of biomineralization	7/183	105/18903	7.27649e-05	0.00338129	0.0027981	4256/5764/55603/54829/3491/5167/116039	7
692	STRO2	GO:0010640	regulation of platelet-derived growth factor receptor signaling pathway	4/183	24/18903	7.76191e-05	0.00355137	0.00293884	347/93649/2152/4015	4
693	STRO2	GO:0060840	artery development	7/183	107/18903	8.20228e-05	0.003696	0.00305852	1281/4638/348/5159/93649/4015/1909	7
694	STRO2	GO:0050817	coagulation	10/183	230/18903	8.44829e-05	0.00371908	0.00307763	1281/2192/5270/710/348/7980/2152/2335/5156/5627	10
695	STRO2	GO:0007599	hemostasis	10/183	231/18903	8.75759e-05	0.00371908	0.00307763	1281/2192/5270/710/348/7980/2152/2335/5156/5627	10
696	STRO2	GO:0050818	regulation of coagulation	6/183	75/18903	8.77784e-05	0.00371908	0.00307763	5270/710/348/2152/5156/5627	6
697	STRO2	GO:0061564	axon development	15/183	490/18903	8.829e-05	0.00371908	0.00307763	347/284217/3908/348/5764/6387/7345/4684/91624/4130/2335/56956/288/1909/140578	15
698	STRO2	GO:0030324	lung development	9/183	187/18903	8.87878e-05	0.00371908	0.00307763	1281/284217/3488/5950/5159/93649/4015/5156/2719	9
699	STRO2	GO:0043567	regulation of insulin-like growth factor receptor signaling pathway	4/183	25/18903	9.17074e-05	0.00378803	0.00313468	3489/3488/367/3486	4
700	STRO2	GO:1904181	positive regulation of membrane depolarization	3/183	10/18903	0.000101881	0.0041384	0.00342462	1634/4653/288	3
701	STRO2	GO:0030323	respiratory tube development	9/183	191/18903	0.000104364	0.0041384	0.00342462	1281/284217/3488/5950/5159/93649/4015/5156/2719	9
702	STRO2	GO:0055001	muscle cell development	9/183	191/18903	0.000104364	0.0041384	0.00342462	4629/5159/25802/7345/5999/2274/4015/5156/1909	9
703	STRO2	GO:2000050	regulation of non-canonical Wnt signaling pathway	4/183	26/18903	0.000107565	0.00416812	0.00344921	1601/6423/84870/2719	4
704	STRO2	GO:0001654	eye development	13/183	388/18903	0.000108421	0.00416812	0.00344921	284217/1289/4237/1290/10319/5950/5159/1282/10763/116039/2200/64093/5156	13
705	STRO2	GO:0061045	negative regulation of wound healing	6/183	78/18903	0.000109318	0.00416812	0.00344921	5270/710/348/58189/5156/5627	6
706	STRO2	GO:0006939	smooth muscle contraction	7/183	113/18903	0.000115716	0.00425052	0.00351741	4638/4629/59/93649/6525/1264/1909	7
707	STRO2	GO:0048844	artery morphogenesis	6/183	79/18903	0.000117363	0.00425052	0.00351741	1281/4638/348/5159/93649/1909	6
708	STRO2	GO:0010952	positive regulation of peptidase activity	9/183	194/18903	0.000117497	0.00425052	0.00351741	2192/2934/1285/3491/2152/6423/2335/5118/5641	9
709	STRO2	GO:0072006	nephron development	8/183	152/18903	0.000118551	0.00425052	0.00351741	4811/59/1286/5159/1285/5156/1909/2719	8
710	STRO2	GO:0030195	negative regulation of blood coagulation	5/183	50/18903	0.000119844	0.00425052	0.00351741	5270/710/348/5156/5627	5
711	STRO2	GO:0150063	visual system development	13/183	392/18903	0.000120055	0.00425052	0.00351741	284217/1289/4237/1290/10319/5950/5159/1282/10763/116039/2200/64093/5156	13
712	STRO2	GO:1900047	negative regulation of hemostasis	5/183	51/18903	0.000131836	0.00461273	0.00381714	5270/710/348/5156/5627	5
713	STRO2	GO:0032836	glomerular basement membrane development	3/183	11/18903	0.000139089	0.00476949	0.00394686	4811/1286/1285	3
714	STRO2	GO:0048880	sensory system development	13/183	398/18903	0.000139525	0.00476949	0.00394686	284217/1289/4237/1290/10319/5950/5159/1282/10763/116039/2200/64093/5156	13
715	STRO2	GO:0001649	osteoblast differentiation	10/183	246/18903	0.000146853	0.00496295	0.00410696	3488/1291/55603/4653/3491/2274/6423/4015/64093/3486	10
716	STRO2	GO:0007492	endoderm development	6/183	83/18903	0.000154361	0.00510076	0.004221	1303/1289/3912/1291/1290/2335	6
717	STRO2	GO:0030500	regulation of bone mineralization	6/183	83/18903	0.000154361	0.00510076	0.004221	4256/5764/55603/3491/5167/116039	6
718	STRO2	GO:0010656	negative regulation of muscle cell apoptotic process	5/183	53/18903	0.000158559	0.00518193	0.00428816	3162/2893/93649/6423/26471	5
719	STRO2	GO:0072012	glomerulus vasculature development	4/183	29/18903	0.000167058	0.00540032	0.00446889	59/5159/5156/1909	4
720	STRO2	GO:0032970	regulation of actin filament-based process	13/183	406/18903	0.00016968	0.0054261	0.00449022	2934/79822/59/171024/6387/5159/25802/4653/130271/5999/11034/390/5156	13
721	STRO2	GO:0050819	negative regulation of coagulation	5/183	54/18903	0.00017338	0.00548544	0.00453933	5270/710/348/5156/5627	5
722	STRO2	GO:0043500	muscle adaptation	7/183	122/18903	0.000186595	0.00584141	0.0048339	2934/3488/8654/29995/4653/3162/5999	7
723	STRO2	GO:0048608	reproductive structure development	11/183	306/18903	0.000201979	0.00625714	0.00517792	5270/2/5950/5159/10549/93649/6423/56956/367/5156/26471	11
724	STRO2	GO:1901879	regulation of protein depolymerization	6/183	88/18903	0.000212964	0.00652945	0.00540327	2934/25802/130271/10763/4130/11034	6
725	STRO2	GO:0061437	renal system vasculature development	4/183	31/18903	0.000217999	0.00654877	0.00541925	59/5159/5156/1909	4
726	STRO2	GO:0061440	kidney vasculature development	4/183	31/18903	0.000217999	0.00654877	0.00541925	59/5159/5156/1909	4
727	STRO2	GO:0060541	respiratory system development	9/183	211/18903	0.000220889	0.00656923	0.00543619	1281/284217/3488/5950/5159/93649/4015/5156/2719	9
728	STRO2	GO:0061458	reproductive system development	11/183	310/18903	0.000225903	0.00665183	0.00550454	5270/2/5950/5159/10549/93649/6423/56956/367/5156/26471	11
729	STRO2	GO:0043568	positive regulation of insulin-like growth factor receptor signaling pathway	3/183	13/18903	0.000237669	0.00683591	0.00565687	3488/367/3486	3
730	STRO2	GO:0032956	regulation of actin cytoskeleton organization	12/183	365/18903	0.00023774	0.00683591	0.00565687	2934/79822/171024/6387/5159/25802/4653/130271/5999/11034/390/5156	12
731	STRO2	GO:0001704	formation of primary germ layer	7/183	127/18903	0.00023905	0.00683591	0.00565687	1303/1289/3912/1291/1290/6423/2335	7
732	STRO2	GO:0060537	muscle tissue development	13/183	422/18903	0.000247122	0.00699944	0.0057922	1281/4638/3488/4629/5950/5159/5999/93649/2274/4015/5156/1909/26471	13
733	STRO2	GO:0007179	transforming growth factor beta receptor signaling pathway	9/183	216/18903	0.000262779	0.00737269	0.00610107	1278/1281/8425/54829/4052/93649/1601/4015/2200	9
734	STRO2	GO:0035791	platelet-derived growth factor receptor-beta signaling pathway	3/183	14/18903	0.000300337	0.00834769	0.0069079	5159/93649/4015	3
735	STRO2	GO:1903035	negative regulation of response to wounding	6/183	94/18903	0.000305027	0.00839955	0.00695082	5270/710/348/58189/5156/5627	6
736	STRO2	GO:0050680	negative regulation of epithelial cell proliferation	8/183	176/18903	0.000323061	0.00881453	0.00729422	348/6678/1285/1601/6423/367/26471/2719	8
737	STRO2	GO:0035904	aorta development	5/183	62/18903	0.000333301	0.00901124	0.00745701	1281/4638/5159/4015/1909	5
738	STRO2	GO:0007409	axonogenesis	13/183	438/18903	0.000353065	0.00945959	0.00782802	284217/3908/348/6387/7345/4684/91624/4130/2335/56956/288/1909/140578	13
739	STRO2	GO:2000146	negative regulation of cell motility	12/183	383/18903	0.000367698	0.00972428	0.00804706	1634/347/1281/2192/3488/348/7076/6387/3162/93649/6423/3486	12
740	STRO2	GO:0003214	cardiac left ventricle morphogenesis	3/183	15/18903	0.000372753	0.00972428	0.00804706	1363/6423/1909	3
741	STRO2	GO:2000052	positive regulation of non-canonical Wnt signaling pathway	3/183	15/18903	0.000372753	0.00972428	0.00804706	1601/84870/2719	3
742	STRO2	GO:1902903	regulation of supramolecular fiber organization	12/183	384/18903	0.000376405	0.00973416	0.00805524	2934/348/79822/171024/6387/25802/4653/130271/5999/4130/11034/165	12
743	STRO2	GO:0007178	transmembrane receptor protein serine/threonine kinase signaling pathway	12/183	390/18903	0.0004324	0.0110859	0.0091738	1278/1281/8425/54829/4052/3491/93649/1601/6423/4015/2200/2719	12
744	STRO2	GO:0051604	protein maturation	11/183	336/18903	0.000447557	0.0113764	0.0094142	2192/2934/10418/5270/56265/10549/2619/1363/2152/2335/5641	11
745	STRO2	GO:0048009	insulin-like growth factor receptor signaling pathway	4/183	38/18903	0.000485115	0.0122265	0.0101177	3489/3488/367/3486	4
746	STRO2	GO:0030308	negative regulation of cell growth	8/183	188/18903	0.000501689	0.012538	0.0103755	5270/58189/65981/5999/5167/1601/6423/2273	8
747	STRO2	GO:0050921	positive regulation of chemotaxis	7/183	144/18903	0.000512276	0.0126959	0.0105062	5764/64094/3627/6387/5159/2152/5641	7
748	STRO2	GO:0043270	positive regulation of ion transport	10/183	289/18903	0.000529601	0.0130168	0.0107717	4638/3627/6387/5159/9536/65267/2273/288/6857/1909	10
749	STRO2	GO:0090092	regulation of transmembrane receptor protein serine/threonine kinase signaling pathway	10/183	290/18903	0.000543996	0.013261	0.0109738	8425/54829/4052/3491/93649/1601/6423/4015/2200/2719	10
750	STRO2	GO:0008584	male gonad development	7/183	147/18903	0.000579435	0.0138971	0.0115002	5159/10549/6423/56956/367/5156/26471	7
751	STRO2	GO:0017015	regulation of transforming growth factor beta receptor signaling pathway	7/183	147/18903	0.000579435	0.0138971	0.0115002	8425/54829/4052/93649/1601/4015/2200	7
752	STRO2	GO:0046546	development of primary male sexual characteristics	7/183	148/18903	0.000603314	0.0143339	0.0118616	5159/10549/6423/56956/367/5156/26471	7
753	STRO2	GO:0032103	positive regulation of response to external stimulus	13/183	464/18903	0.000607287	0.0143339	0.0118616	5764/64094/3627/78989/6387/3956/5159/9971/4852/1690/2152/26471/5641	13
754	STRO2	GO:1903844	regulation of cellular response to transforming growth factor beta stimulus	7/183	150/18903	0.000653415	0.0153012	0.0126621	8425/54829/4052/93649/1601/4015/2200	7
755	STRO2	GO:0007369	gastrulation	8/183	196/18903	0.000660074	0.0153364	0.0126912	1303/1289/3912/1291/1290/6423/2335/2719	8
756	STRO2	GO:0035567	non-canonical Wnt signaling pathway	5/183	72/18903	0.000666678	0.0153698	0.0127188	4653/1601/6423/84870/2719	5
757	STRO2	GO:0071604	transforming growth factor beta production	4/183	42/18903	0.000713785	0.0163292	0.0135128	1281/4060/4052/2335	4
758	STRO2	GO:0014066	regulation of phosphatidylinositol 3-kinase signaling	6/183	111/18903	0.000740958	0.016694	0.0138147	1634/5270/5159/4653/2335/5156	6
759	STRO2	GO:0034446	substrate adhesion-dependent cell spreading	6/183	111/18903	0.000740958	0.016694	0.0138147	2192/3912/10319/4653/1601/2335	6
760	STRO2	GO:0035924	cellular response to vascular endothelial growth factor stimulus	5/183	74/18903	0.000755716	0.0168985	0.0139839	1634/64094/5159/2619/5156	5
761	STRO2	GO:0010544	negative regulation of platelet activation	3/183	19/18903	0.000771534	0.0171235	0.0141701	5270/348/5156	3
762	STRO2	GO:0040013	negative regulation of locomotion	12/183	419/18903	0.000812538	0.0178999	0.0148126	1634/347/1281/2192/3488/348/7076/6387/3162/93649/6423/3486	12
763	STRO2	GO:0002526	acute inflammatory response	6/183	114/18903	0.000852185	0.0186353	0.0154211	2/4852/9536/2152/2335/26471	6
764	STRO2	GO:0001822	kidney development	10/183	309/18903	0.000885546	0.0192235	0.0159078	4811/59/1286/5159/1285/116039/2200/5156/1909/2719	10
765	STRO2	GO:0014706	striated muscle tissue development	9/183	257/18903	0.00092109	0.0195937	0.0162142	4629/5950/5159/5999/93649/2274/4015/5156/1909	9
766	STRO2	GO:0035051	cardiocyte differentiation	7/183	159/18903	0.000921212	0.0195937	0.0162142	4629/5159/5999/93649/2274/5156/1909	7
767	STRO2	GO:0003254	regulation of membrane depolarization	4/183	45/18903	0.000928953	0.0195937	0.0162142	1634/4653/2273/288	4
768	STRO2	GO:0030501	positive regulation of bone mineralization	4/183	45/18903	0.000928953	0.0195937	0.0162142	5764/55603/3491/116039	4
769	STRO2	GO:0030336	negative regulation of cell migration	11/183	368/18903	0.000946887	0.0198313	0.0164108	1634/347/1281/3488/348/7076/6387/3162/93649/6423/3486	11
770	STRO2	GO:0044703	multi-organism reproductive process	8/183	209/18903	0.00100154	0.0208291	0.0172366	2192/5270/3488/5764/1307/7076/1508/367	8
771	STRO2	GO:0051261	protein depolymerization	6/183	118/18903	0.00102002	0.0210662	0.0174328	2934/25802/130271/10763/4130/11034	6
772	STRO2	GO:0090026	positive regulation of monocyte chemotaxis	3/183	21/18903	0.001044	0.0214129	0.0177197	3627/6387/5641	3
773	STRO2	GO:0014068	positive regulation of phosphatidylinositol 3-kinase signaling	5/183	80/18903	0.00107643	0.0219267	0.0181449	1634/5159/4653/2335/5156	5
774	STRO2	GO:0051149	positive regulation of muscle cell differentiation	5/183	82/18903	0.00120292	0.0243367	0.0201392	284217/3908/3912/4811/93649	5
775	STRO2	GO:0030278	regulation of ossification	6/183	122/18903	0.00121217	0.024358	0.0201568	4256/5764/55603/3491/5167/116039	6
776	STRO2	GO:0003205	cardiac chamber development	7/183	167/18903	0.00122585	0.0244676	0.0202475	5950/3491/93649/2274/1363/6423/1909	7
777	STRO2	GO:0055013	cardiac muscle cell development	5/183	83/18903	0.00127014	0.0251826	0.0208392	4629/5159/5999/2274/5156	5
778	STRO2	GO:0044706	multi-multicellular organism process	8/183	218/18903	0.00131157	0.0256203	0.0212014	2192/5270/3488/5764/1307/7076/1508/367	8
779	STRO2	GO:0007568	aging	7/183	169/18903	0.00131311	0.0256203	0.0212014	347/3488/710/7076/5159/4852/1909	7
780	STRO2	GO:0055007	cardiac muscle cell differentiation	6/183	124/18903	0.00131806	0.0256203	0.0212014	4629/5159/5999/93649/2274/5156	6
781	STRO2	GO:0071560	cellular response to transforming growth factor beta stimulus	9/183	271/18903	0.00133333	0.0257488	0.0213077	1278/1281/8425/54829/4052/93649/1601/4015/2200	9
782	STRO2	GO:0038084	vascular endothelial growth factor signaling pathway	4/183	50/18903	0.00138294	0.0265347	0.021958	1634/64094/5159/5156	4
783	STRO2	GO:0046661	male sex differentiation	7/183	171/18903	0.00140516	0.026788	0.0221677	5159/10549/6423/56956/367/5156/26471	7
784	STRO2	GO:0003206	cardiac chamber morphogenesis	6/183	126/18903	0.00143088	0.0269331	0.0222877	5950/3491/2274/1363/6423/1909	6
785	STRO2	GO:0043244	regulation of protein-containing complex disassembly	6/183	126/18903	0.00143088	0.0269331	0.0222877	2934/25802/130271/10763/4130/11034	6
786	STRO2	GO:0050878	regulation of body fluid levels	11/183	390/18903	0.00150709	0.0281893	0.0233273	1281/2192/5270/710/348/1036/7980/2152/2335/5156/5627	11
787	STRO2	GO:0071559	response to transforming growth factor beta	9/183	277/18903	0.00155038	0.0287287	0.0237737	1278/1281/8425/54829/4052/93649/1601/4015/2200	9
788	STRO2	GO:0051043	regulation of membrane protein ectodomain proteolysis	3/183	24/18903	0.00155525	0.0287287	0.0237737	348/7076/7077	3
789	STRO2	GO:0010660	regulation of muscle cell apoptotic process	5/183	87/18903	0.00156703	0.0287676	0.0238058	3162/2893/93649/6423/26471	5
790	STRO2	GO:0110053	regulation of actin filament organization	9/183	278/18903	0.00158917	0.0289949	0.023994	2934/79822/171024/6387/25802/4653/130271/5999/11034	9
791	STRO2	GO:0032370	positive regulation of lipid transport	5/183	88/18903	0.0016486	0.029896	0.0247396	348/5360/9536/1601/4828	5
792	STRO2	GO:0060071	Wnt signaling pathway, planar cell polarity pathway	4/183	53/18903	0.00171927	0.0309885	0.0256437	1601/6423/84870/2719	4
793	STRO2	GO:0055006	cardiac cell development	5/183	90/18903	0.00182104	0.0324314	0.0268377	4629/5159/5999/2274/5156	5
794	STRO2	GO:0050920	regulation of chemotaxis	8/183	230/18903	0.00183891	0.0324314	0.0268377	5764/64094/3627/6387/5159/2152/5156/5641	8
795	STRO2	GO:0030834	regulation of actin filament depolymerization	4/183	54/18903	0.00184294	0.0324314	0.0268377	2934/25802/130271/11034	4
796	STRO2	GO:0045778	positive regulation of ossification	4/183	54/18903	0.00184294	0.0324314	0.0268377	5764/55603/3491/116039	4
797	STRO2	GO:0033622	integrin activation	3/183	26/18903	0.00196969	0.0339024	0.028055	1307/6387/2335	3
798	STRO2	GO:0010518	positive regulation of phospholipase activity	4/183	55/18903	0.00197264	0.0339024	0.028055	5159/3491/5156/1909	4
799	STRO2	GO:0070169	positive regulation of biomineral tissue development	4/183	55/18903	0.00197264	0.0339024	0.028055	5764/55603/3491/116039	4
800	STRO2	GO:0008406	gonad development	8/183	233/18903	0.00199386	0.0339024	0.028055	2/5159/10549/6423/56956/367/5156/26471	8
801	STRO2	GO:0060348	bone development	8/183	233/18903	0.00199386	0.0339024	0.028055	1281/4969/10234/4653/5479/116039/4015/2200	8
802	STRO2	GO:0001656	metanephros development	5/183	92/18903	0.00200633	0.0339024	0.028055	5159/116039/2200/5156/2719	5
803	STRO2	GO:0010657	muscle cell apoptotic process	5/183	92/18903	0.00200633	0.0339024	0.028055	3162/2893/93649/6423/26471	5
804	STRO2	GO:0007548	sex differentiation	9/183	288/18903	0.00202162	0.0339678	0.0281091	2/5950/5159/10549/6423/56956/367/5156/26471	9
805	STRO2	GO:0045185	maintenance of protein location	5/183	93/18903	0.00210397	0.0350321	0.0289899	2934/4052/11015/288/2200	5
806	STRO2	GO:0110151	positive regulation of biomineralization	4/183	56/18903	0.00210852	0.0350321	0.0289899	5764/55603/3491/116039	4
807	STRO2	GO:0044342	type B pancreatic cell proliferation	3/183	27/18903	0.00220023	0.0363527	0.0300827	3488/3486/26471	3
808	STRO2	GO:0090175	regulation of establishment of planar polarity	4/183	57/18903	0.00225073	0.0369689	0.0305926	1601/6423/84870/2719	4
809	STRO2	GO:0051146	striated muscle cell differentiation	9/183	293/18903	0.00227057	0.0369689	0.0305926	3488/4629/3627/5159/25802/5999/93649/2274/5156	9
810	STRO2	GO:0045137	development of primary sexual characteristics	8/183	238/18903	0.00227482	0.0369689	0.0305926	2/5159/10549/6423/56956/367/5156/26471	8
811	STRO2	GO:0061138	morphogenesis of a branching epithelium	7/183	188/18903	0.00240692	0.0388664	0.0321628	284217/1282/6423/84870/367/1909/2719	7
812	STRO2	GO:0001738	morphogenesis of a polarized epithelium	5/183	96/18903	0.00241771	0.0388664	0.0321628	284217/1601/6423/84870/2719	5
813	STRO2	GO:0048738	cardiac muscle tissue development	8/183	241/18903	0.00245776	0.0392977	0.0325197	4629/5950/5159/5999/93649/2274/5156/1909	8
814	STRO2	GO:0007565	female pregnancy	7/183	189/18903	0.00247951	0.0394335	0.0326321	2192/3488/5764/1307/7076/1508/367	7
815	STRO2	GO:0030042	actin filament depolymerization	4/183	59/18903	0.00255472	0.0404136	0.0334431	2934/25802/130271/11034	4
816	STRO2	GO:0090025	regulation of monocyte chemotaxis	3/183	29/18903	0.0027099	0.0426415	0.0352868	3627/6387/5641	3
817	STRO2	GO:0010959	regulation of metal ion transport	11/183	423/18903	0.00283329	0.0443484	0.0366993	4638/5270/3627/6387/2669/5159/5999/6236/65267/2273/288	11
818	STRO2	GO:0014065	phosphatidylinositol 3-kinase signaling	6/183	145/18903	0.00290578	0.045245	0.0374412	1634/5270/5159/4653/2335/5156	6
819	STRO2	GO:0034368	protein-lipid complex remodeling	3/183	30/18903	0.00298974	0.0460699	0.0381239	348/5360/9971	3
820	STRO2	GO:0034369	plasma lipoprotein particle remodeling	3/183	30/18903	0.00298974	0.0460699	0.0381239	348/5360/9971	3
821	STRO2	GO:0016485	protein processing	8/183	250/18903	0.00307654	0.0471631	0.0390285	2934/10418/5270/56265/2619/1363/2152/5641	8
822	STRO2	GO:0010720	positive regulation of cell development	9/183	307/18903	0.00309951	0.047251	0.0391013	5270/8654/5764/6387/4653/65981/1601/2335/140578	9
823	STRO2	GO:0001667	ameboidal-type cell migration	12/183	492/18903	0.00311405	0.047251	0.0391013	1634/348/5764/6678/64094/59/7076/3162/2335/1909/2719/5641	12
824	STRO2	GO:0014897	striated muscle hypertrophy	5/183	102/18903	0.00314519	0.0474812	0.0392917	3488/8654/29995/4653/5999	5
825	STRO2	GO:0048144	fibroblast proliferation	5/183	103/18903	0.00328022	0.0492695	0.0407717	1281/5159/2335/5156/26471	5
826	SMC	GO:0003012	muscle system process	27/184	455/18903	4.99238e-14	1.48523e-10	1.23653e-10	59/7169/4629/1264/4638/1410/3488/2934/4000/59272/3764/23336/93649/29119/6926/25802/6525/1674/8470/10060/6262/51196/8557/8013/1909/5999/58	27
827	SMC	GO:0030198	extracellular matrix organization	22/184	318/18903	6.23596e-13	5.60129e-10	4.66337e-10	9507/4629/1284/1282/1842/3912/7373/1278/1295/165/1281/59350/1306/1289/151887/4239/7837/83716/1288/50509/10631/4327	22
828	SMC	GO:0043062	extracellular structure organization	22/184	319/18903	6.64237e-13	5.60129e-10	4.66337e-10	9507/4629/1284/1282/1842/3912/7373/1278/1295/165/1281/59350/1306/1289/151887/4239/7837/83716/1288/50509/10631/4327	22
829	SMC	GO:0045229	external encapsulating structure organization	22/184	321/18903	7.53115e-13	5.60129e-10	4.66337e-10	9507/4629/1284/1282/1842/3912/7373/1278/1295/165/1281/59350/1306/1289/151887/4239/7837/83716/1288/50509/10631/4327	22
830	SMC	GO:0006936	muscle contraction	22/184	351/18903	4.46604e-12	2.6573e-09	2.21234e-09	59/7169/4629/1264/4638/1410/2934/59272/3764/23336/93649/29119/6926/25802/6525/1674/10060/6262/51196/8557/1909/58	22
831	SMC	GO:0035051	cardiocyte differentiation	13/184	159/18903	5.37963e-09	2.6674e-06	2.22075e-06	4629/3624/4000/93649/5159/6926/182/8470/8557/3280/2274/1909/5999	13
832	SMC	GO:0072001	renal system development	17/184	318/18903	1.49376e-08	5.76332e-06	4.79826e-06	59/1282/5950/3764/9955/93649/5159/2018/182/7475/84159/4609/6385/51196/116039/3280/1909	17
833	SMC	GO:0001655	urogenital system development	18/184	360/18903	1.55509e-08	5.76332e-06	4.79826e-06	59/3400/1282/5950/3764/9955/93649/5159/2018/182/7475/84159/4609/6385/51196/116039/3280/1909	18
834	SMC	GO:0055006	cardiac cell development	10/184	90/18903	1.74353e-08	5.76332e-06	4.79826e-06	4629/3624/4000/5159/6926/182/8470/8557/2274/5999	10
835	SMC	GO:0035987	endodermal cell differentiation	8/184	49/18903	2.21934e-08	6.60253e-06	5.49695e-06	1284/3912/1295/3624/1291/1289/2335/3676	8
836	SMC	GO:0060537	muscle tissue development	19/184	422/18903	3.26568e-08	8.83219e-06	7.35325e-06	4629/4638/65009/5950/1281/3488/4000/93649/5159/6926/23764/8470/5239/6262/8557/2274/1909/5999/58	19
837	SMC	GO:0048662	negative regulation of smooth muscle cell proliferation	9/184	74/18903	4.13575e-08	1.02532e-05	8.53633e-06	1264/7043/65009/3488/59272/348/7434/93649/4969	9
838	SMC	GO:0055001	muscle cell development	13/184	191/18903	4.85499e-08	1.11105e-05	9.25004e-06	4629/4000/5159/6926/25802/8470/5239/8557/3280/2274/1909/5999/58	13
839	SMC	GO:0048844	artery morphogenesis	9/184	79/18903	7.38652e-08	1.56964e-05	1.3068e-05	4638/1281/348/93649/5159/182/5396/3280/1909	9
840	SMC	GO:0061448	connective tissue development	15/184	274/18903	8.00319e-08	1.5873e-05	1.32151e-05	59/4856/7076/4256/3400/9971/1281/59350/1289/633/5159/4969/84159/5396/116039	15
841	SMC	GO:0001706	endoderm formation	8/184	58/18903	8.75459e-08	1.62503e-05	1.35292e-05	1284/3912/1295/3624/1291/1289/2335/3676	8
842	SMC	GO:0060840	artery development	10/184	107/18903	9.28586e-08	1.62503e-05	1.35292e-05	4638/1281/348/93649/5159/182/7798/5396/3280/1909	10
843	SMC	GO:0042692	muscle cell differentiation	18/184	409/18903	1.07821e-07	1.78203e-05	1.48364e-05	4629/4856/3912/3488/4000/93649/5159/8038/6926/25802/8470/5239/8557/3280/2274/1909/5999/58	18
844	SMC	GO:0048659	smooth muscle cell proliferation	12/184	179/18903	1.90624e-07	2.84399e-05	2.36777e-05	4856/1264/7043/65009/3488/59272/348/7434/93649/5159/4969/8013	12
845	SMC	GO:0051146	striated muscle cell differentiation	15/184	293/18903	1.91193e-07	2.84399e-05	2.36777e-05	4629/4856/3488/4000/93649/5159/8038/6926/25802/8470/5239/8557/2274/5999/58	15
846	SMC	GO:0014706	striated muscle tissue development	14/184	257/18903	2.33816e-07	3.3124e-05	2.75774e-05	4629/65009/5950/4000/93649/5159/6926/8470/5239/6262/8557/2274/1909/5999	14
847	SMC	GO:0016049	cell growth	19/184	493/18903	3.65878e-07	4.94767e-05	4.1192e-05	4856/3490/58189/1410/3624/3488/348/6586/2335/10276/93649/4133/3676/8470/51196/4803/2273/1909/5999	19
848	SMC	GO:0048738	cardiac muscle tissue development	13/184	241/18903	7.14439e-07	9.23587e-05	7.68934e-05	4629/65009/5950/4000/93649/5159/6926/8470/6262/8557/2274/1909/5999	13
849	SMC	GO:0003205	cardiac chamber development	11/184	167/18903	7.45078e-07	9.23587e-05	7.68934e-05	5950/1363/6586/93649/6926/182/7798/6262/3280/2274/1909	11
850	SMC	GO:0033002	muscle cell proliferation	13/184	247/18903	9.42641e-07	0.000112174	9.3391e-05	4856/1264/7043/65009/5950/3488/59272/348/7434/93649/5159/4969/8013	13
851	SMC	GO:0048660	regulation of smooth muscle cell proliferation	11/184	175/18903	1.184e-06	0.000135477	0.000112791	1264/7043/65009/3488/59272/348/7434/93649/5159/4969/8013	11
852	SMC	GO:0007492	endoderm development	8/184	83/18903	1.46457e-06	0.000155611	0.000129554	1284/3912/1295/3624/1291/1289/2335/3676	8
853	SMC	GO:0055013	cardiac muscle cell development	8/184	83/18903	1.46457e-06	0.000155611	0.000129554	4629/4000/5159/6926/8470/8557/2274/5999	8
854	SMC	GO:0006939	smooth muscle contraction	9/184	113/18903	1.61361e-06	0.000165534	0.000137816	59/4629/1264/4638/93649/6926/6525/51196/1909	9
855	SMC	GO:0007517	muscle organ development	15/184	348/18903	1.68133e-06	0.000166732	0.000138813	6876/4638/1410/1281/100271849/93649/23764/6525/84159/1674/6262/8557/2273/1909/58	15
856	SMC	GO:0030199	collagen fibril organization	7/184	64/18903	2.87309e-06	0.000275724	0.000229554	7373/1278/165/1281/1289/7837/50509	7
857	SMC	GO:0055007	cardiac muscle cell differentiation	9/184	124/18903	3.49934e-06	0.000325329	0.000270854	4629/4000/93649/5159/6926/8470/8557/2274/5999	9
858	SMC	GO:0001558	regulation of cell growth	16/184	422/18903	3.94357e-06	0.000339476	0.000282631	4856/3490/58189/1410/3624/3488/348/6586/2335/10276/93649/4133/51196/4803/2273/5999	16
859	SMC	GO:0003206	cardiac chamber morphogenesis	9/184	126/18903	3.99383e-06	0.000339476	0.000282631	5950/1363/6586/6926/182/6262/3280/2274/1909	9
860	SMC	GO:0003231	cardiac ventricle development	9/184	126/18903	3.99383e-06	0.000339476	0.000282631	1363/6586/93649/6926/182/7798/6262/3280/1909	9
861	SMC	GO:0031032	actomyosin structure organization	11/184	204/18903	5.25039e-06	0.000427274	0.000355728	4629/1264/9124/7043/5159/25802/257019/5239/6385/8557/58	11
862	SMC	GO:0085029	extracellular matrix assembly	6/184	46/18903	5.31399e-06	0.000427274	0.000355728	4629/3912/1278/1281/4239/7837	6
863	SMC	GO:0007568	aging	10/184	169/18903	6.27662e-06	0.000486598	0.000405118	7076/1284/1410/7043/3624/3488/5159/710/1075/1909	10
864	SMC	GO:0070371	ERK1 and ERK2 cascade	14/184	340/18903	6.37893e-06	0.000486598	0.000405118	59/6237/65009/3624/112464/59272/348/2335/5159/151306/7078/4609/9590/6363	14
865	SMC	GO:0003007	heart morphogenesis	12/184	258/18903	8.85529e-06	0.000658612	0.000548329	65009/5950/1363/1289/6586/6926/182/6262/8557/3280/2274/1909	12
866	SMC	GO:0060325	face morphogenesis	5/184	30/18903	9.6795e-06	0.00069512	0.000578724	6237/7043/83716/64651/84159	5
867	SMC	GO:0060324	face development	6/184	51/18903	9.81346e-06	0.00069512	0.000578724	6237/7043/83716/64651/84159/1909	6
868	SMC	GO:0014812	muscle cell migration	8/184	108/18903	1.06304e-05	0.000735473	0.00061232	4856/65009/3488/5054/10276/93649/5159/8013	8
869	SMC	GO:0001822	kidney development	13/184	309/18903	1.09632e-05	0.000741262	0.000617139	59/3764/9955/5159/182/7475/84159/4609/6385/51196/116039/3280/1909	13
870	SMC	GO:0043583	ear development	11/184	221/18903	1.12174e-05	0.000741594	0.000617415	7043/5159/114902/6926/182/5396/6385/8557/116039/3280/1909	11
871	SMC	GO:0070372	regulation of ERK1 and ERK2 cascade	13/184	315/18903	1.34488e-05	0.000869784	0.000724141	59/6237/65009/3624/112464/59272/348/2335/5159/151306/7078/9590/6363	13
872	SMC	GO:0010761	fibroblast migration	6/184	55/18903	1.52956e-05	0.000968182	0.000806062	59/4856/9124/84159/6385/9590	6
873	SMC	GO:0031589	cell-substrate adhesion	14/184	369/18903	1.60479e-05	0.000994636	0.000828086	1842/6237/3912/10319/1295/1281/5054/3672/151887/2335/3676/182/6385/50509	14
874	SMC	GO:0072006	nephron development	9/184	152/18903	1.83157e-05	0.00111203	0.000925819	59/9955/5159/182/7475/4609/51196/3280/1909	9
875	SMC	GO:0048008	platelet-derived growth factor receptor signaling pathway	6/184	58/18903	2.0846e-05	0.00124034	0.00103264	65009/93649/5159/64651/84159/8013	6
876	SMC	GO:0035909	aorta morphogenesis	5/184	36/18903	2.44236e-05	0.00139731	0.00116333	4638/1281/5159/182/3280	5
877	SMC	GO:0060323	head morphogenesis	5/184	36/18903	2.44236e-05	0.00139731	0.00116333	6237/7043/83716/64651/84159	5
878	SMC	GO:0001654	eye development	14/184	388/18903	2.79505e-05	0.00156892	0.00130621	2195/1282/10319/1410/1295/3624/5950/1289/7837/5159/182/7475/116039/3280	14
879	SMC	GO:0042060	wound healing	15/184	442/18903	2.9298e-05	0.0016141	0.00134382	59/4162/7076/58189/4638/7043/1281/5054/1289/348/2335/5159/710/6385/7980	15
880	SMC	GO:0060021	roof of mouth development	7/184	91/18903	3.00185e-05	0.00162373	0.00135184	7043/3624/6926/64651/84159/5396/116039	7
881	SMC	GO:0035904	aorta development	6/184	62/18903	3.0658e-05	0.00162871	0.00135598	4638/1281/5159/182/3280/1909	6
882	SMC	GO:0150063	visual system development	14/184	392/18903	3.12713e-05	0.00163214	0.00135884	2195/1282/10319/1410/1295/3624/5950/1289/7837/5159/182/7475/116039/3280	14
883	SMC	GO:0001704	formation of primary germ layer	8/184	127/18903	3.46005e-05	0.00177477	0.00147759	1284/3912/1295/3624/1291/1289/2335/3676	8
884	SMC	GO:0048880	sensory system development	14/184	398/18903	3.69028e-05	0.00186078	0.00154919	2195/1282/10319/1410/1295/3624/5950/1289/7837/5159/182/7475/116039/3280	14
885	SMC	GO:0010951	negative regulation of endopeptidase activity	11/184	252/18903	3.78193e-05	0.00187521	0.00156121	7076/58189/1410/5054/710/7078/51232/2537/7980/4803/2	11
886	SMC	GO:0014909	smooth muscle cell migration	7/184	95/18903	3.96652e-05	0.00193449	0.00161057	4856/65009/3488/5054/93649/5159/8013	7
887	SMC	GO:0052547	regulation of peptidase activity	15/184	459/18903	4.51029e-05	0.00216421	0.00180182	7076/58189/1410/55075/5054/2934/2335/710/7078/4609/51232/2537/7980/4803/2	15
888	SMC	GO:0030239	myofibril assembly	6/184	68/18903	5.20137e-05	0.0024562	0.00204491	4629/5159/25802/5239/8557/58	6
889	SMC	GO:0042476	odontogenesis	8/184	135/18903	5.35274e-05	0.00248819	0.00207154	3912/7043/1278/3624/5054/54829/7475/116039	8
890	SMC	GO:0010466	negative regulation of peptidase activity	11/184	263/18903	5.56975e-05	0.00250927	0.00208909	7076/58189/1410/5054/710/7078/51232/2537/7980/4803/2	11
891	SMC	GO:0032835	glomerulus development	6/184	69/18903	5.65112e-05	0.00250927	0.00208909	59/5159/182/51196/3280/1909	6
892	SMC	GO:0055002	striated muscle cell development	6/184	69/18903	5.65112e-05	0.00250927	0.00208909	4629/5159/25802/5239/8557/58	6
893	SMC	GO:0060485	mesenchyme development	12/184	313/18903	5.93441e-05	0.0025963	0.00216156	59/72/7043/6275/2335/5159/6926/182/4609/3280/1909/58	12
894	SMC	GO:0014897	striated muscle hypertrophy	7/184	102/18903	6.26089e-05	0.00269944	0.00224742	3488/4000/8470/6262/8557/8013/5999	7
895	SMC	GO:0070167	regulation of biomineral tissue development	7/184	103/18903	6.66285e-05	0.00283171	0.00235755	4256/7043/55603/54829/7475/166929/116039	7
896	SMC	GO:0014896	muscle hypertrophy	7/184	104/18903	7.08566e-05	0.00296899	0.00247184	3488/4000/8470/6262/8557/8013/5999	7
897	SMC	GO:0110149	regulation of biomineralization	7/184	105/18903	7.53012e-05	0.00311141	0.00259041	4256/7043/55603/54829/7475/166929/116039	7
898	SMC	GO:0052548	regulation of endopeptidase activity	14/184	428/18903	8.0546e-05	0.00328253	0.00273287	7076/58189/1410/55075/5054/2934/710/7078/4609/51232/2537/7980/4803/2	14
899	SMC	GO:0001503	ossification	14/184	429/18903	8.25634e-05	0.00331927	0.00276347	4256/3400/7043/1278/1291/3488/6320/55603/54829/182/166929/51232/116039/2274	14
900	SMC	GO:0032963	collagen metabolic process	7/184	107/18903	8.48742e-05	0.00336667	0.00280293	7043/1278/3624/1289/4239/5159/4327	7
901	SMC	GO:0030324	lung development	9/184	187/18903	9.25694e-05	0.00362361	0.00301684	7043/5950/1281/3488/59350/93649/5159/83716/3280	9
902	SMC	GO:0010171	body morphogenesis	5/184	48/18903	0.000100936	0.00389979	0.00324678	6237/7043/83716/64651/84159	5
903	SMC	GO:0043410	positive regulation of MAPK cascade	15/184	496/18903	0.000107405	0.00409652	0.00341056	59/7043/65009/3624/112464/3672/348/3489/60370/5159/151306/51196/4908/9590/6363	15
904	SMC	GO:0030323	respiratory tube development	9/184	191/18903	0.000108789	0.00409681	0.0034108	7043/5950/1281/3488/59350/93649/5159/83716/3280	9
905	SMC	GO:0060562	epithelial tube morphogenesis	12/184	335/18903	0.000113038	0.00420358	0.0034997	1282/65009/9955/6926/7798/7475/4609/6385/6262/8557/3280/1909	12
906	SMC	GO:0007160	cell-matrix adhesion	10/184	238/18903	0.000117192	0.00427212	0.00355676	1842/6237/1281/5054/3672/2335/3676/182/6385/50509	10
907	SMC	GO:0048839	inner ear development	9/184	193/18903	0.000117752	0.00427212	0.00355676	7043/5159/114902/6926/182/5396/6385/8557/3280	9
908	SMC	GO:0048644	muscle organ morphogenesis	6/184	80/18903	0.000129678	0.00459917	0.00382904	4638/1281/84159/6262/8557/1909	6
909	SMC	GO:0043010	camera-type eye development	12/184	340/18903	0.000129859	0.00459917	0.00382904	2195/1282/10319/1410/1295/3624/5950/5159/182/7475/116039/3280	12
910	SMC	GO:0007369	gastrulation	9/184	196/18903	0.000132352	0.00463231	0.00385664	1284/3912/1295/3624/1291/1289/2335/3676/8013	9
911	SMC	GO:0022602	ovulation cycle process	5/184	51/18903	0.000135245	0.00467853	0.00389512	7043/3624/6586/4327/2	5
912	SMC	GO:0032060	bleb assembly	3/184	11/18903	0.00014135	0.00477859	0.00397842	4638/2014/5376	3
913	SMC	GO:0048251	elastic fiber assembly	3/184	11/18903	0.00014135	0.00477859	0.00397842	4629/1281/4239	3
914	SMC	GO:0007015	actin filament organization	14/184	454/18903	0.000149529	0.0049983	0.00416135	7169/2195/11034/9124/7043/171024/2934/29119/25802/8470/6385/8557/5999/58	14
915	SMC	GO:0010927	cellular component assembly involved in morphogenesis	7/184	119/18903	0.00016535	0.00546574	0.00455051	4629/5159/25802/5376/5239/8557/58	7
916	SMC	GO:0045926	negative regulation of growth	10/184	249/18903	0.000169437	0.00551635	0.00459264	4856/58189/1410/3624/5950/3488/6586/4133/2273/5999	10
917	SMC	GO:0072012	glomerulus vasculature development	4/184	29/18903	0.00017059	0.00551635	0.00459264	59/5159/3280/1909	4
918	SMC	GO:0060047	heart contraction	10/184	250/18903	0.000175031	0.00559911	0.00466155	2934/59272/3764/29119/1674/10060/6262/8557/1909/5999	10
919	SMC	GO:0001867	complement activation, lectin pathway	3/184	12/18903	0.000187117	0.00579869	0.00482771	4239/710/2	3
920	SMC	GO:0038063	collagen-activated tyrosine kinase receptor signaling pathway	3/184	12/18903	0.000187117	0.00579869	0.00482771	1284/1282/1288	3
921	SMC	GO:0061309	cardiac neural crest cell development involved in outflow tract morphogenesis	3/184	12/18903	0.000187117	0.00579869	0.00482771	182/3280/1909	3
922	SMC	GO:0043500	muscle adaptation	7/184	122/18903	0.00019295	0.00583261	0.00485595	3488/2934/4000/8557/8013/5999/58	7
923	SMC	GO:0014888	striated muscle adaptation	5/184	55/18903	0.000194094	0.00583261	0.00485595	3488/2934/4000/8557/58	5
924	SMC	GO:0072132	mesenchyme morphogenesis	5/184	55/18903	0.000194094	0.00583261	0.00485595	59/72/6926/4609/58	5
925	SMC	GO:0030282	bone mineralization	7/184	123/18903	0.000202935	0.00603733	0.00502639	4256/7043/1278/55603/54829/166929/116039	7
926	SMC	GO:0014910	regulation of smooth muscle cell migration	6/184	87/18903	0.000206021	0.00606843	0.00505228	65009/3488/5054/93649/5159/8013	6
927	SMC	GO:0048608	reproductive structure development	11/184	306/18903	0.000211786	0.00610258	0.00508072	3400/3624/5950/6586/595/93649/5159/6926/84159/4327/2	11
928	SMC	GO:0090257	regulation of muscle system process	10/184	256/18903	0.00021197	0.00610258	0.00508072	1264/3488/4000/59272/93649/29119/6262/51196/8013/5999	10
929	SMC	GO:0046660	female sex differentiation	7/184	124/18903	0.000213334	0.00610258	0.00508072	3624/5950/6586/6926/84159/4327/2	7
930	SMC	GO:0061437	renal system vasculature development	4/184	31/18903	0.000222589	0.00624718	0.0052011	59/5159/3280/1909	4
931	SMC	GO:0061440	kidney vasculature development	4/184	31/18903	0.000222589	0.00624718	0.0052011	59/5159/3280/1909	4
932	SMC	GO:0060541	respiratory system development	9/184	211/18903	0.00023004	0.00639596	0.00532497	7043/5950/1281/3488/59350/93649/5159/83716/3280	9
933	SMC	GO:0061458	reproductive system development	11/184	310/18903	0.000236826	0.00652369	0.00543131	3400/3624/5950/6586/595/93649/5159/6926/84159/4327/2	11
934	SMC	GO:0072537	fibroblast activation	3/184	13/18903	0.000241513	0.00659174	0.00548797	59/5159/9590	3
935	SMC	GO:0003015	heart process	10/184	261/18903	0.000247561	0.00669541	0.00557428	2934/59272/3764/29119/1674/10060/6262/8557/1909/5999	10
936	SMC	GO:0050673	epithelial cell proliferation	14/184	481/18903	0.000270422	0.00724781	0.00603418	4856/3912/6678/1295/3488/348/595/3676/182/151306/4609/116039/8013/3280	14
937	SMC	GO:0055012	ventricular cardiac muscle cell differentiation	3/184	14/18903	0.000305182	0.00803465	0.00668926	4000/93649/2274	3
938	SMC	GO:1901841	regulation of high voltage-gated calcium channel activity	3/184	14/18903	0.000305182	0.00803465	0.00668926	6236/2669/28954	3
939	SMC	GO:0031214	biomineral tissue development	8/184	174/18903	0.000310309	0.00809797	0.00674198	4256/7043/1278/55603/54829/7475/166929/116039	8
940	SMC	GO:0090596	sensory organ morphogenesis	10/184	272/18903	0.000343776	0.00887091	0.00738549	2195/1295/5950/1289/6926/182/5396/8557/116039/1909	10
941	SMC	GO:0070374	positive regulation of ERK1 and ERK2 cascade	9/184	223/18903	0.000345891	0.00887091	0.00738549	59/65009/3624/112464/348/5159/151306/9590/6363	9
942	SMC	GO:0003214	cardiac left ventricle morphogenesis	3/184	15/18903	0.00037875	0.00946876	0.00788324	1363/6262/1909	3
943	SMC	GO:0061307	cardiac neural crest cell differentiation involved in heart development	3/184	15/18903	0.00037875	0.00946876	0.00788324	182/3280/1909	3
944	SMC	GO:0061308	cardiac neural crest cell development involved in heart development	3/184	15/18903	0.00037875	0.00946876	0.00788324	182/3280/1909	3
945	SMC	GO:0006816	calcium ion transport	13/184	440/18903	0.000388526	0.00963221	0.00801931	6236/2669/4638/5159/55858/7225/28954/6262/2701/6363/3280/1909/5999	13
946	SMC	GO:0071711	basement membrane organization	4/184	36/18903	0.000401195	0.00977742	0.00814021	1282/3912/1281/7837	4
947	SMC	GO:0006941	striated muscle contraction	8/184	181/18903	0.000404243	0.00977742	0.00814021	2934/59272/3764/23336/29119/10060/6262/8557	8
948	SMC	GO:0110148	biomineralization	8/184	181/18903	0.000404243	0.00977742	0.00814021	4256/7043/1278/55603/54829/7475/166929/116039	8
949	SMC	GO:0003300	cardiac muscle hypertrophy	6/184	99/18903	0.000415252	0.00988299	0.0082281	4000/8470/6262/8557/8013/5999	6
950	SMC	GO:0061326	renal tubule development	6/184	99/18903	0.000415252	0.00988299	0.0082281	1282/9955/182/7475/4609/3280	6
951	SMC	GO:0048588	developmental cell growth	9/184	229/18903	0.000419791	0.00991172	0.00825202	348/6586/2335/4133/3676/8470/4803/1909/5999	9
952	SMC	GO:0060048	cardiac muscle contraction	7/184	140/18903	0.000446904	0.0104688	0.00871583	2934/59272/3764/29119/10060/6262/8557	7
953	SMC	GO:0070482	response to oxygen levels	11/184	337/18903	0.000480402	0.0111656	0.00929595	2983/9124/1410/7043/4000/93649/5159/4609/6262/5352/1909	11
954	SMC	GO:0001823	mesonephros development	6/184	102/18903	0.000487175	0.0112352	0.00935393	9955/7475/4609/6385/116039/3280	6
955	SMC	GO:0030308	negative regulation of cell growth	8/184	188/18903	0.000520111	0.0119025	0.00990948	4856/58189/1410/3624/6586/4133/2273/5999	8
956	SMC	GO:0070252	actin-mediated cell contraction	6/184	104/18903	0.00054027	0.0122695	0.010215	59/2934/3764/29119/10060/6262	6
957	SMC	GO:0038065	collagen-activated signaling pathway	3/184	17/18903	0.000557987	0.0125759	0.0104701	1284/1282/1288	3
958	SMC	GO:0072073	kidney epithelium development	7/184	146/18903	0.000574638	0.0128538	0.0107014	9955/182/7475/4609/6385/3280/1909	7
959	SMC	GO:0022898	regulation of transmembrane transporter activity	10/184	291/18903	0.00058296	0.0129426	0.0107754	6236/2669/7881/59272/7225/28954/10060/6262/2273/1909	10
960	SMC	GO:0048562	embryonic organ morphogenesis	10/184	294/18903	0.000631024	0.0139059	0.0115774	7043/65009/5950/6926/5396/6262/8557/116039/3280/1909	10
961	SMC	GO:0032970	regulation of actin filament-based process	12/184	406/18903	0.000647758	0.0141697	0.011797	59/11034/7043/171024/2934/5159/29119/25802/6385/6262/4908/5999	12
962	SMC	GO:0014912	negative regulation of smooth muscle cell migration	4/184	41/18903	0.000664107	0.0144213	0.0120065	65009/3488/5054/93649	4
963	SMC	GO:0042698	ovulation cycle	5/184	72/18903	0.000683292	0.0147304	0.0122638	7043/3624/6586/4327/2	5
964	SMC	GO:0045861	negative regulation of proteolysis	11/184	352/18903	0.000689106	0.0147489	0.0122792	7076/58189/1410/5054/710/7078/51232/2537/7980/4803/2	11
965	SMC	GO:0060415	muscle tissue morphogenesis	5/184	73/18903	0.00072782	0.0154662	0.0128764	4638/1281/6262/8557/1909	5
966	SMC	GO:0031645	negative regulation of nervous system process	3/184	19/18903	0.000783824	0.0165381	0.0137689	4856/27242/1075	3
967	SMC	GO:0051216	cartilage development	8/184	201/18903	0.000806118	0.0168887	0.0140608	4856/7076/4256/1281/633/4969/5396/116039	8
968	SMC	GO:0007229	integrin-mediated signaling pathway	6/184	113/18903	0.000837165	0.0174165	0.0145002	7076/3912/1281/3672/2335/3676	6
969	SMC	GO:0086003	cardiac muscle cell contraction	5/184	76/18903	0.000874462	0.0180661	0.015041	2934/3764/29119/10060/6262	5
970	SMC	GO:0042474	middle ear morphogenesis	3/184	20/18903	0.00091557	0.018785	0.0156395	5396/116039/1909	3
971	SMC	GO:0010959	regulation of metal ion transport	12/184	423/18903	0.000925089	0.0188503	0.0156938	6236/2669/4638/7881/5159/7225/28954/10060/6262/3280/2273/5999	12
972	SMC	GO:0010712	regulation of collagen metabolic process	4/184	45/18903	0.000947958	0.0191849	0.0159724	7043/3624/4239/5159	4
973	SMC	GO:0072009	nephron epithelium development	6/184	116/18903	0.000959903	0.0192953	0.0160644	9955/182/7475/4609/3280/1909	6
974	SMC	GO:0044703	multi-organism reproductive process	8/184	209/18903	0.00103732	0.0206673	0.0172066	3490/7076/7043/3488/59350/59272/23764/7372	8
975	SMC	GO:0061333	renal tubule morphogenesis	5/184	79/18903	0.00104205	0.0206673	0.0172066	1282/9955/7475/4609/3280	5
976	SMC	GO:0060973	cell migration involved in heart development	3/184	21/18903	0.00106055	0.020895	0.0173961	65009/5159/1909	3
977	SMC	GO:0001667	ameboidal-type cell migration	13/184	492/18903	0.00109263	0.021184	0.0176368	59/4856/7076/6237/9124/6678/348/2335/3676/84159/6385/9590/1909	13
978	SMC	GO:0071230	cellular response to amino acid stimulus	5/184	80/18903	0.00110288	0.021184	0.0176368	1282/1278/1291/1281/1288	5
979	SMC	GO:0072028	nephron morphogenesis	5/184	80/18903	0.00110288	0.021184	0.0176368	9955/5159/7475/4609/3280	5
980	SMC	GO:0051346	negative regulation of hydrolase activity	11/184	373/18903	0.00110371	0.021184	0.0176368	7076/58189/1410/5054/710/7078/51232/2537/7980/4803/2	11
981	SMC	GO:0051924	regulation of calcium ion transport	9/184	268/18903	0.00128216	0.0244515	0.0203571	6236/2669/4638/5159/7225/28954/6262/3280/5999	9
982	SMC	GO:0030500	regulation of bone mineralization	5/184	83/18903	0.00130117	0.024656	0.0205274	4256/7043/55603/166929/116039	5
983	SMC	GO:0044706	multi-multicellular organism process	8/184	218/18903	0.00135788	0.0254101	0.0211553	3490/7076/7043/3488/59350/59272/23764/7372	8
984	SMC	GO:0021675	nerve development	5/184	84/18903	0.00137278	0.0254101	0.0211553	3676/4908/3280/4803/1909	5
985	SMC	GO:0035050	embryonic heart tube development	5/184	84/18903	0.00137278	0.0254101	0.0211553	65009/6926/6262/3280/1909	5
986	SMC	GO:0032409	regulation of transporter activity	10/184	326/18903	0.00138017	0.0254101	0.0211553	6236/2669/7881/59272/7225/28954/10060/6262/2273/1909	10
987	SMC	GO:0097150	neuronal stem cell population maintenance	3/184	23/18903	0.00139216	0.0254101	0.0211553	182/5396/3280	3
988	SMC	GO:1902903	regulation of supramolecular fiber organization	11/184	384/18903	0.00139222	0.0254101	0.0211553	11034/1410/7043/171024/165/2934/348/4133/25802/6385/5999	11
989	SMC	GO:0032964	collagen biosynthetic process	4/184	50/18903	0.00141094	0.0254647	0.0212007	7043/3624/1289/5159	4
990	SMC	GO:0010811	positive regulation of cell-substrate adhesion	6/184	125/18903	0.00141233	0.0254647	0.0212007	1842/6237/1295/151887/2335/6385	6
991	SMC	GO:0010810	regulation of cell-substrate adhesion	8/184	222/18903	0.00152353	0.0273042	0.0227322	1842/6237/1295/5054/151887/2335/182/6385	8
992	SMC	GO:0051043	regulation of membrane protein ectodomain proteolysis	3/184	24/18903	0.00157972	0.0279741	0.0232899	7076/348/7078	3
993	SMC	GO:1901386	negative regulation of voltage-gated calcium channel activity	3/184	24/18903	0.00157972	0.0279741	0.0232899	6236/2669/28954	3
994	SMC	GO:1902905	positive regulation of supramolecular fiber organization	7/184	176/18903	0.0017097	0.0300968	0.0250572	11034/7043/171024/2934/348/25802/6385	7
995	SMC	GO:0071229	cellular response to acid chemical	5/184	89/18903	0.00177514	0.0308869	0.025715	1282/1278/1291/1281/1288	5
996	SMC	GO:0032412	regulation of ion transmembrane transporter activity	9/184	281/18903	0.00177535	0.0308869	0.025715	6236/2669/7881/7225/28954/10060/6262/2273/1909	9
997	SMC	GO:0030857	negative regulation of epithelial cell differentiation	4/184	54/18903	0.00187994	0.0325164	0.0270716	595/6926/182/3280	4
998	SMC	GO:0010259	multicellular organism aging	3/184	26/18903	0.00200051	0.0338203	0.0281571	1410/3624/1909	3
999	SMC	GO:0035994	response to muscle stretch	3/184	26/18903	0.00200051	0.0338203	0.0281571	2934/6262/8557	3
1000	SMC	GO:0030048	actin filament-based movement	6/184	134/18903	0.00201177	0.0338203	0.0281571	59/2934/3764/29119/10060/6262	6
1001	SMC	GO:0070169	positive regulation of biomineral tissue development	4/184	55/18903	0.00201216	0.0338203	0.0281571	7043/55603/7475/116039	4
1002	SMC	GO:2000648	positive regulation of stem cell proliferation	4/184	55/18903	0.00201216	0.0338203	0.0281571	3400/6926/5396/116039	4
1003	SMC	GO:0007548	sex differentiation	9/184	288/18903	0.00209792	0.0350636	0.0291922	3624/5950/6586/595/5159/6926/84159/4327/2	9
1004	SMC	GO:0045761	regulation of adenylate cyclase activity	4/184	56/18903	0.00215068	0.0354118	0.0294821	59350/7434/2587/1909	4
1005	SMC	GO:0110151	positive regulation of biomineralization	4/184	56/18903	0.00215068	0.0354118	0.0294821	7043/55603/7475/116039	4
1006	SMC	GO:1904705	regulation of vascular associated smooth muscle cell proliferation	5/184	93/18903	0.00215446	0.0354118	0.0294821	1264/7043/3488/93649/8013	5
1007	SMC	GO:0032967	positive regulation of collagen biosynthetic process	3/184	27/18903	0.00223458	0.0359729	0.0299493	7043/3624/5159	3
1008	SMC	GO:0044342	type B pancreatic cell proliferation	3/184	27/18903	0.00223458	0.0359729	0.0299493	4856/3488/8013	3
1009	SMC	GO:2000737	negative regulation of stem cell differentiation	3/184	27/18903	0.00223458	0.0359729	0.0299493	6926/182/3280	3
1010	SMC	GO:0061041	regulation of wound healing	6/184	137/18903	0.00224906	0.0359729	0.0299493	59/58189/4638/5054/348/710	6
1011	SMC	GO:1904019	epithelial cell apoptotic process	6/184	137/18903	0.00224906	0.0359729	0.0299493	5054/2934/685/3676/6262/1909	6
1012	SMC	GO:0030879	mammary gland development	6/184	138/18903	0.00233267	0.0371106	0.0308965	7043/3488/59350/595/6926/7372	6
1013	SMC	GO:1990874	vascular associated smooth muscle cell proliferation	5/184	95/18903	0.00236482	0.037422	0.0311557	1264/7043/3488/93649/8013	5
1014	SMC	GO:0061005	cell differentiation involved in kidney development	4/184	58/18903	0.00244719	0.0385037	0.0320564	59/182/3280/1909	4
1015	SMC	GO:0072080	nephron tubule development	5/184	96/18903	0.00247542	0.0385037	0.0320564	9955/182/7475/4609/3280	5
1016	SMC	GO:0007190	activation of adenylate cyclase activity	3/184	28/18903	0.00248495	0.0385037	0.0320564	59350/7434/1909	3
1017	SMC	GO:0010714	positive regulation of collagen metabolic process	3/184	28/18903	0.00248495	0.0385037	0.0320564	7043/3624/5159	3
1018	SMC	GO:0050678	regulation of epithelial cell proliferation	11/184	414/18903	0.00250644	0.0386356	0.0321661	3912/6678/348/595/3676/182/151306/4609/116039/8013/3280	11
1019	SMC	GO:0001666	response to hypoxia	9/184	296/18903	0.00252213	0.038677	0.0322006	9124/1410/7043/4000/93649/4609/6262/5352/1909	9
1020	SMC	GO:0001657	ureteric bud development	5/184	97/18903	0.00258973	0.0393084	0.0327263	9955/7475/4609/6385/3280	5
1021	SMC	GO:0060993	kidney morphogenesis	5/184	97/18903	0.00258973	0.0393084	0.0327263	9955/5159/7475/4609/3280	5
1022	SMC	GO:0072163	mesonephric epithelium development	5/184	98/18903	0.00270782	0.0406857	0.0338729	9955/7475/4609/6385/3280	5
1023	SMC	GO:0072164	mesonephric tubule development	5/184	98/18903	0.00270782	0.0406857	0.0338729	9955/7475/4609/6385/3280	5
1024	SMC	GO:0045785	positive regulation of cell adhesion	12/184	484/18903	0.00285224	0.0426402	0.0355002	1842/6237/3956/3912/1295/151887/2335/3676/6385/6363/8013/3280	12
1025	SMC	GO:0010464	regulation of mesenchymal cell proliferation	3/184	30/18903	0.00303606	0.0450196	0.0374812	4000/5396/4609	3
1026	SMC	GO:0051495	positive regulation of cytoskeleton organization	7/184	195/18903	0.00304166	0.0450196	0.0374812	11034/7043/171024/2934/25802/6385/4908	7
1027	SMC	GO:0046579	positive regulation of Ras protein signal transduction	4/184	63/18903	0.00330896	0.0484934	0.0403733	1281/10276/5159/4803	4
1028	SMC	GO:2001258	negative regulation of cation channel activity	4/184	63/18903	0.00330896	0.0484934	0.0403733	6236/2669/7881/28954	4
1029	SMC	GO:0030336	negative regulation of cell migration	10/184	368/18903	0.00332658	0.0485126	0.0403893	4856/7076/6237/65009/1281/3488/5054/348/93649/182	10
1030	SMC	GO:0036293	response to decreased oxygen levels	9/184	309/18903	0.00335415	0.048676	0.0405253	9124/1410/7043/4000/93649/4609/6262/5352/1909	9
1031	SMC	GO:0097305	response to alcohol	8/184	253/18903	0.00341913	0.0493782	0.0411099	3490/3624/6586/595/6363/9563/5999/2	8
1032	NKC	GO:0002429	immune response-activating cell surface receptor signaling pathway	23/181	312/18903	3.26978e-14	5.00276e-11	3.82736e-11	7805/5788/2533/915/7430/259197/3507/22914/5142/919/8013/387357/55024/940/27242/7294/4068/64005/84807/28526/1493/5777/7462	23
1033	NKC	GO:0002757	immune response-activating signal transduction	23/181	312/18903	3.26978e-14	5.00276e-11	3.82736e-11	7805/5788/2533/915/7430/259197/3507/22914/5142/919/8013/387357/55024/940/27242/7294/4068/64005/84807/28526/1493/5777/7462	23
1034	NKC	GO:0002768	immune response-regulating cell surface receptor signaling pathway	23/181	341/18903	2.14392e-13	1.65965e-10	1.26971e-10	7805/5788/2533/915/7430/259197/3507/22914/5142/919/8013/387357/55024/940/27242/7294/4068/64005/84807/28526/1493/5777/7462	23
1035	NKC	GO:0007159	leukocyte cell-cell adhesion	25/181	414/18903	2.16947e-13	1.65965e-10	1.26971e-10	6352/864/7805/5788/3575/11151/960/7430/3689/3683/29851/3458/22914/3676/56253/8013/959/1803/940/27242/7124/84807/1493/8740/5777	25
1036	NKC	GO:0050852	T cell receptor signaling pathway	16/181	139/18903	3.47492e-13	1.88328e-10	1.4408e-10	7805/5788/2533/915/7430/5142/919/387357/940/27242/7294/4068/84807/28526/1493/5777	16
1037	NKC	GO:0002443	leukocyte mediated immunity	26/181	463/18903	3.69271e-13	1.88328e-10	1.4408e-10	5788/4818/3575/11151/259197/7454/3689/10225/3507/8832/22914/56253/57823/8013/959/940/1075/7124/3004/4068/64005/116449/28526/114836/5777/7462	26
1038	NKC	GO:0002253	activation of immune response	24/181	397/18903	6.66372e-13	2.913e-10	2.22859e-10	7805/5788/2533/915/7430/259197/3507/22914/5142/919/28984/8013/387357/55024/940/27242/7294/4068/64005/84807/28526/1493/5777/7462	24
1039	NKC	GO:0002683	negative regulation of immune system process	25/181	449/18903	1.31788e-12	5.04088e-10	3.85653e-10	864/7805/5788/3575/8530/7430/10225/25939/64092/8832/7128/22914/2876/56253/2841/1803/55024/54625/27242/7124/9636/4068/116449/1493/5777	25
1040	NKC	GO:1903037	regulation of leukocyte cell-cell adhesion	23/181	377/18903	1.73157e-12	5.88733e-10	4.5041e-10	6352/864/7805/5788/3575/11151/960/3689/29851/3458/22914/3676/56253/8013/959/1803/940/27242/7124/84807/1493/8740/5777	23
1041	NKC	GO:0050851	antigen receptor-mediated signaling pathway	19/181	252/18903	4.25812e-12	1.30298e-09	9.96848e-10	7805/5788/2533/915/7430/3507/5142/919/387357/55024/940/27242/7294/4068/84807/28526/1493/5777/7462	19
1042	NKC	GO:0002449	lymphocyte mediated immunity	22/181	367/18903	7.70967e-12	2.14469e-09	1.6408e-09	5788/4818/3575/11151/259197/7454/10225/3507/22914/56253/57823/959/940/1075/7124/3004/4068/64005/116449/28526/114836/5777	22
1043	NKC	GO:1903039	positive regulation of leukocyte cell-cell adhesion	19/181	275/18903	1.96563e-11	5.01236e-09	3.83471e-09	6352/864/5788/3575/11151/960/3689/29851/3458/22914/3676/8013/959/1803/940/7124/84807/8740/5777	19
1044	NKC	GO:0022407	regulation of cell-cell adhesion	24/181	490/18903	5.59998e-11	1.28579e-08	9.83695e-09	6352/864/7805/5788/3575/11151/960/3689/29851/3458/22914/3676/56253/28984/8013/959/1803/940/27242/7124/84807/1493/8740/5777	24
1045	NKC	GO:0002366	leukocyte activation involved in immune response	19/181	293/18903	5.88271e-11	1.28579e-08	9.83695e-09	3936/5788/4818/11151/1880/3689/3683/8832/3458/3955/8013/959/940/8320/84807/116449/114836/5777/7462	19
1046	NKC	GO:0002263	cell activation involved in immune response	19/181	297/18903	7.42515e-11	1.51473e-08	1.15884e-08	3936/5788/4818/11151/1880/3689/3683/8832/3458/3955/8013/959/940/8320/84807/116449/114836/5777/7462	19
1047	NKC	GO:0050867	positive regulation of cell activation	23/181	467/18903	1.30621e-10	2.49813e-08	1.9112e-08	6352/864/5788/3575/11151/1880/3689/3507/29851/3458/22914/8013/959/5341/1803/940/1075/7124/55122/84807/28526/8740/5777	23
1048	NKC	GO:0045088	regulation of innate immune response	17/181	240/18903	1.6104e-10	2.89872e-08	2.21767e-08	6352/259197/10225/25939/7128/22914/56253/3148/54625/330/7294/9636/55122/4068/116449/114836/5777	17
1049	NKC	GO:0002228	natural killer cell mediated immunity	11/181	77/18903	1.76543e-10	3.00123e-08	2.29609e-08	4818/11151/259197/10225/22914/56253/57823/4068/116449/114836/5777	11
1050	NKC	GO:0022409	positive regulation of cell-cell adhesion	19/181	322/18903	2.93946e-10	4.53235e-08	3.46748e-08	6352/864/5788/3575/11151/960/3689/29851/3458/22914/3676/8013/959/1803/940/7124/84807/8740/5777	19
1051	NKC	GO:0002831	regulation of response to biotic stimulus	20/181	361/18903	2.96232e-10	4.53235e-08	3.46748e-08	6352/259197/10225/25939/7128/22914/56253/3148/6397/54625/330/7294/1535/9636/55122/4068/116449/51191/114836/5777	20
1052	NKC	GO:0002696	positive regulation of leukocyte activation	22/181	450/18903	3.90888e-10	5.6958e-08	4.35757e-08	6352/864/5788/3575/11151/1880/3689/3507/29851/3458/22914/8013/959/1803/940/1075/7124/55122/84807/28526/8740/5777	22
1053	NKC	GO:0001909	leukocyte mediated cytotoxicity	13/181	134/18903	5.32396e-10	7.40514e-08	5.6653e-08	5788/4818/3575/11151/259197/22914/56253/57823/1075/3004/4068/114836/5777	13
1054	NKC	GO:0030098	lymphocyte differentiation	21/181	419/18903	6.44111e-10	8.56948e-08	6.55608e-08	864/5788/3575/915/1880/1316/3458/3676/3955/56253/2841/959/387357/940/3604/8320/84807/860/1493/114836/5777	21
1055	NKC	GO:0002697	regulation of immune effector process	20/181	379/18903	6.93641e-10	8.84392e-08	6.76604e-08	7805/5788/3575/259197/7454/3689/10225/8832/3458/22914/56253/8013/959/940/7124/4068/84807/116449/114836/5777	20
1056	NKC	GO:0042113	B cell activation	19/181	350/18903	1.18876e-09	1.45505e-07	1.11318e-07	7805/5788/3575/1880/3507/1316/64092/7128/3676/3955/959/55024/940/27242/55122/28526/1493/5777/7462	19
1057	NKC	GO:0050863	regulation of T cell activation	19/181	376/18903	3.87536e-09	4.37618e-07	3.34799e-07	6352/864/7805/5788/3575/11151/29851/3458/22914/56253/959/1803/940/3604/27242/84807/1493/8740/5777	19
1058	NKC	GO:0001906	cell killing	14/181	189/18903	3.978e-09	4.37618e-07	3.34799e-07	5788/4818/3575/11151/259197/3458/22914/56253/57823/1075/3004/4068/114836/5777	14
1059	NKC	GO:0030217	T cell differentiation	17/181	296/18903	4.00434e-09	4.37618e-07	3.34799e-07	864/5788/3575/915/1880/3458/3955/56253/2841/387357/940/3604/8320/84807/860/1493/114836	17
1060	NKC	GO:0002699	positive regulation of immune effector process	16/181	261/18903	4.63418e-09	4.88985e-07	3.74098e-07	7805/5788/259197/3689/8832/3458/22914/56253/8013/940/7124/4068/84807/116449/114836/5777	16
1061	NKC	GO:1903131	mononuclear cell differentiation	21/181	473/18903	5.58753e-09	5.69928e-07	4.36023e-07	864/5788/3575/915/1880/1316/3458/3676/3955/56253/2841/959/387357/940/3604/8320/84807/860/1493/114836/5777	21
1062	NKC	GO:0031349	positive regulation of defense response	17/181	307/18903	6.91466e-09	6.82544e-07	5.2218e-07	6352/4818/259197/3458/22914/56253/3148/940/1075/7124/7294/1535/55122/4068/116449/7941/114836	17
1063	NKC	GO:0045785	positive regulation of cell adhesion	21/181	484/18903	8.35712e-09	7.99149e-07	6.11389e-07	6352/864/5788/3575/11151/6281/960/3689/29851/3458/22914/3676/811/8013/959/1803/940/7124/84807/8740/5777	21
1064	NKC	GO:0001819	positive regulation of cytokine production	21/181	486/18903	8.98067e-09	8.32753e-07	6.37098e-07	7805/5788/4050/8832/3458/22914/56253/5142/28984/64135/3148/8013/959/940/7124/7294/1535/9636/55122/116449/114836	21
1065	NKC	GO:0002703	regulation of leukocyte mediated immunity	15/181	241/18903	1.16929e-08	1.05236e-06	8.05109e-07	5788/3575/259197/7454/3689/10225/8832/22914/56253/940/7124/4068/116449/114836/5777	15
1066	NKC	GO:0046631	alpha-beta T cell activation	13/181	174/18903	1.31347e-08	1.14835e-06	8.78541e-07	864/5788/4818/915/1880/3458/56253/919/2841/940/8320/84807/114836	13
1067	NKC	GO:0002706	regulation of lymphocyte mediated immunity	13/181	179/18903	1.84528e-08	1.56849e-06	1.19997e-06	5788/3575/259197/7454/10225/22914/56253/940/7124/4068/116449/114836/5777	13
1068	NKC	GO:0032103	positive regulation of response to external stimulus	20/181	464/18903	2.16481e-08	1.79035e-06	1.36971e-06	6352/4818/7852/259197/3458/22914/56253/811/3148/940/1075/7124/7294/1535/55122/4068/116449/8740/7941/114836	20
1069	NKC	GO:0042267	natural killer cell mediated cytotoxicity	9/181	74/18903	3.58838e-08	2.88959e-06	2.21068e-06	4818/11151/259197/22914/56253/57823/4068/114836/5777	9
1070	NKC	GO:0050900	leukocyte migration	18/181	398/18903	5.5637e-08	4.36536e-06	3.33972e-06	6352/11151/7852/1880/3689/3683/22914/3676/56253/811/5142/2841/5479/1803/7124/64005/8740/7941	18
1071	NKC	GO:0051251	positive regulation of lymphocyte activation	18/181	400/18903	6.00086e-08	4.56156e-06	3.48982e-06	6352/864/5788/3575/11151/1880/3507/29851/3458/22914/959/1803/940/55122/84807/28526/8740/5777	18
1072	NKC	GO:0002695	negative regulation of leukocyte activation	13/181	198/18903	6.11189e-08	4.56156e-06	3.48982e-06	864/7805/5788/8530/64092/8832/7128/56253/55024/27242/116449/1493/5777	13
1073	NKC	GO:0050864	regulation of B cell activation	13/181	204/18903	8.67672e-08	6.32161e-06	4.83635e-06	7805/5788/1880/3507/64092/7128/55024/940/27242/55122/28526/1493/5777	13
1074	NKC	GO:0071674	mononuclear cell migration	13/181	206/18903	9.72552e-08	6.92095e-06	5.29488e-06	6352/11151/7852/1880/3683/22914/3676/56253/811/7124/64005/8740/7941	13
1075	NKC	GO:0002285	lymphocyte activation involved in immune response	13/181	207/18903	1.02915e-07	7.15728e-06	5.47567e-06	3936/5788/4818/11151/1880/3683/3458/3955/959/940/8320/84807/114836	13
1076	NKC	GO:0050870	positive regulation of T cell activation	14/181	251/18903	1.42912e-07	9.71804e-06	7.43479e-06	6352/864/5788/3575/11151/29851/3458/22914/959/1803/940/84807/8740/5777	14
1077	NKC	GO:0031295	T cell costimulation	7/181	45/18903	2.19319e-07	1.432e-05	1.09555e-05	29851/22914/959/1803/940/8740/5777	7
1078	NKC	GO:0050866	negative regulation of cell activation	13/181	221/18903	2.19948e-07	1.432e-05	1.09555e-05	864/7805/5788/8530/64092/8832/7128/56253/55024/27242/116449/1493/5777	13
1079	NKC	GO:0031294	lymphocyte costimulation	7/181	47/18903	2.99092e-07	1.90069e-05	1.45413e-05	29851/22914/959/1803/940/8740/5777	7
1080	NKC	GO:0050777	negative regulation of immune response	12/181	190/18903	3.04359e-07	1.90069e-05	1.45413e-05	5788/3575/10225/25939/64092/8832/7128/2876/54625/9636/1493/5777	12
1081	NKC	GO:0060326	cell chemotaxis	15/181	319/18903	4.58469e-07	2.80583e-05	2.1466e-05	6352/11151/7852/1880/3689/10663/22914/811/5142/2841/5479/3148/1803/8740/7941	15
1082	NKC	GO:0002717	positive regulation of natural killer cell mediated immunity	6/181	32/18903	5.22686e-07	3.13612e-05	2.39929e-05	259197/22914/56253/4068/116449/114836	6
1083	NKC	GO:0002715	regulation of natural killer cell mediated immunity	7/181	51/18903	5.33119e-07	3.1372e-05	2.40012e-05	259197/10225/22914/56253/4068/116449/114836	7
1084	NKC	GO:0006887	exocytosis	16/181	369/18903	5.53958e-07	3.19833e-05	2.44688e-05	6352/4818/11151/6281/3689/8832/3458/302/8013/5341/8676/64005/116449/80223/808/7462	16
1085	NKC	GO:0030595	leukocyte chemotaxis	13/181	240/18903	5.65092e-07	3.20219e-05	2.44983e-05	6352/11151/7852/1880/3689/22914/811/5142/2841/5479/1803/8740/7941	13
1086	NKC	GO:0001818	negative regulation of cytokine production	16/181	371/18903	5.95128e-07	3.31108e-05	2.53314e-05	7805/5788/5552/7430/10225/8832/7128/3458/4790/5966/28984/2841/55024/27242/7124/5777	16
1087	NKC	GO:0002705	positive regulation of leukocyte mediated immunity	10/181	140/18903	9.89769e-07	5.40838e-05	4.13768e-05	5788/259197/3689/22914/56253/940/7124/4068/116449/114836	10
1088	NKC	GO:0032102	negative regulation of response to external stimulus	17/181	436/18903	1.05635e-06	5.67095e-05	4.33856e-05	5788/8530/4925/10225/25939/7128/22914/2876/284207/302/4790/2841/1803/6397/54625/7124/9636	17
1089	NKC	GO:0050869	negative regulation of B cell activation	6/181	36/18903	1.08834e-06	5.74196e-05	4.39288e-05	7805/64092/7128/55024/27242/1493	6
1090	NKC	GO:0060759	regulation of response to cytokine stimulus	11/181	179/18903	1.25822e-06	6.52568e-05	4.99247e-05	6352/7805/5788/7852/25939/7128/64135/54625/7294/9636/5777	11
1091	NKC	GO:0045089	positive regulation of innate immune response	10/181	145/18903	1.36489e-06	6.96091e-05	5.32545e-05	6352/259197/22914/56253/3148/7294/55122/4068/116449/114836	10
1092	NKC	GO:0007229	integrin-mediated signaling pathway	9/181	113/18903	1.40785e-06	7.06232e-05	5.40302e-05	2533/3689/3683/3676/4831/959/5341/7294/9636	9
1093	NKC	GO:0033627	cell adhesion mediated by integrin	8/181	88/18903	2.02534e-06	9.88211e-05	7.5603e-05	6352/54997/3689/3683/5140/3676/1803/5777	8
1094	NKC	GO:0002833	positive regulation of response to biotic stimulus	11/181	188/18903	2.03455e-06	9.88211e-05	7.5603e-05	6352/259197/22914/56253/3148/7294/1535/55122/4068/116449/114836	11
1095	NKC	GO:0009615	response to virus	16/181	409/18903	2.13099e-06	9.91779e-05	7.58761e-05	6352/5788/7852/25939/2023/7128/3458/811/4790/64135/6397/330/7124/10964/9636/51191	16
1096	NKC	GO:0002708	positive regulation of lymphocyte mediated immunity	9/181	119/18903	2.17154e-06	9.91779e-05	7.58761e-05	5788/259197/22914/56253/940/7124/4068/116449/114836	9
1097	NKC	GO:0032609	interferon-gamma production	9/181	119/18903	2.17154e-06	9.91779e-05	7.58761e-05	7805/10225/22914/56253/5142/7124/7294/9636/114836	9
1098	NKC	GO:0032649	regulation of interferon-gamma production	9/181	119/18903	2.17154e-06	9.91779e-05	7.58761e-05	7805/10225/22914/56253/5142/7124/7294/9636/114836	9
1099	NKC	GO:1903706	regulation of hemopoiesis	16/181	413/18903	2.41573e-06	0.000108708	8.31669e-05	864/5788/3575/54997/2124/3458/56253/29909/3148/940/7124/9636/54623/84807/1493/5777	16
1100	NKC	GO:1900222	negative regulation of amyloid-beta clearance	4/181	11/18903	2.54629e-06	0.000112923	8.63914e-05	3458/7124/1595/3156	4
1101	NKC	GO:0072676	lymphocyte migration	9/181	124/18903	3.05788e-06	0.000133673	0.000102267	6352/11151/1880/3683/22914/3676/56253/64005/8740	9
1102	NKC	GO:0002274	myeloid leukocyte activation	12/181	237/18903	3.1431e-06	0.000135068	0.000103334	6352/5788/8530/3689/8832/3458/8013/1075/7124/116449/5777/7462	12
1103	NKC	GO:0031343	positive regulation of cell killing	7/181	66/18903	3.17807e-06	0.000135068	0.000103334	5788/259197/3458/22914/56253/4068/114836	7
1104	NKC	GO:0002819	regulation of adaptive immune response	11/181	198/18903	3.36393e-06	0.000141008	0.000107879	5788/3575/962/7454/64092/7128/940/7124/55122/84807/5777	11
1105	NKC	GO:0002460	adaptive immune response based on somatic recombination of immune receptors built from immunoglobulin superfamily domains	15/181	375/18903	3.42721e-06	0.00014172	0.000108423	5788/3575/7454/3507/7128/959/940/1075/7124/3004/64005/84807/28526/114836/5777	15
1106	NKC	GO:0051250	negative regulation of lymphocyte activation	10/181	166/18903	4.62629e-06	0.000188753	0.000144405	864/7805/64092/7128/56253/55024/27242/116449/1493/5777	10
1107	NKC	GO:0001959	regulation of cytokine-mediated signaling pathway	10/181	167/18903	4.88065e-06	0.000196041	0.000149981	6352/7805/5788/7852/25939/7128/54625/7294/9636/5777	10
1108	NKC	GO:0030101	natural killer cell activation	8/181	99/18903	4.93305e-06	0.000196041	0.000149981	5788/4818/11151/259197/3560/22914/57823/116449	8
1109	NKC	GO:0045954	positive regulation of natural killer cell mediated cytotoxicity	5/181	27/18903	5.18214e-06	0.000203299	0.000155534	259197/22914/56253/4068/114836	5
1110	NKC	GO:0001774	microglial cell activation	6/181	47/18903	5.49827e-06	0.000212971	0.000162933	5788/8530/3689/3458/1075/7124	6
1111	NKC	GO:0019221	cytokine-mediated signaling pathway	17/181	496/18903	5.97259e-06	0.000228452	0.000174777	6352/7805/5788/3575/7852/960/25939/10663/3560/7128/3458/54625/330/7124/7294/9636/5777	17
1112	NKC	GO:0031341	regulation of cell killing	8/181	102/18903	6.1667e-06	0.000231709	0.000177269	5788/3575/259197/3458/22914/56253/4068/114836	8
1113	NKC	GO:0071677	positive regulation of mononuclear cell migration	7/181	73/18903	6.28492e-06	0.000231709	0.000177269	6352/11151/3676/811/7124/8740/7941	7
1114	NKC	GO:0072678	T cell migration	7/181	73/18903	6.28492e-06	0.000231709	0.000177269	6352/11151/1880/3683/3676/64005/8740	7
1115	NKC	GO:0042098	T cell proliferation	11/181	212/18903	6.47563e-06	0.000235898	0.000180474	6352/5788/11151/56253/959/940/3604/27242/1493/8740/5777	11
1116	NKC	GO:0070661	leukocyte proliferation	14/181	348/18903	6.87685e-06	0.000247567	0.000189401	6352/5788/3575/11151/1880/7128/56253/959/940/3604/27242/1493/8740/5777	14
1117	NKC	GO:0002269	leukocyte activation involved in inflammatory response	6/181	50/18903	7.94575e-06	0.000280838	0.000214855	5788/8530/3689/3458/1075/7124	6
1118	NKC	GO:0046651	lymphocyte proliferation	13/181	305/18903	7.98461e-06	0.000280838	0.000214855	6352/5788/3575/11151/1880/56253/959/940/3604/27242/1493/8740/5777	13
1119	NKC	GO:0032729	positive regulation of interferon-gamma production	7/181	77/18903	8.98251e-06	0.000312346	0.00023896	22914/56253/5142/7124/7294/9636/114836	7
1120	NKC	GO:0032943	mononuclear cell proliferation	13/181	312/18903	1.01795e-05	0.000349993	0.000267762	6352/5788/3575/11151/1880/56253/959/940/3604/27242/1493/8740/5777	13
1121	NKC	GO:0042129	regulation of T cell proliferation	10/181	182/18903	1.04345e-05	0.000354772	0.000271418	6352/5788/11151/56253/959/940/3604/27242/1493/5777	10
1122	NKC	GO:0043299	leukocyte degranulation	7/181	79/18903	1.06548e-05	0.000358283	0.000274104	4818/11151/3689/8832/8013/116449/7462	7
1123	NKC	GO:0070663	regulation of leukocyte proliferation	12/181	269/18903	1.14089e-05	0.00037947	0.000290313	6352/5788/11151/1880/7128/56253/959/940/3604/27242/1493/5777	12
1124	NKC	GO:0061900	glial cell activation	6/181	54/18903	1.25114e-05	0.000411664	0.000314944	5788/8530/3689/3458/1075/7124	6
1125	NKC	GO:0071346	cellular response to interferon-gamma	8/181	118/18903	1.80648e-05	0.000588068	0.000449901	6352/7454/356/3458/54625/7124/7294/2634	8
1126	NKC	GO:0050670	regulation of lymphocyte proliferation	11/181	239/18903	1.99691e-05	0.000641995	0.000491158	6352/5788/11151/1880/56253/959/940/3604/27242/1493/5777	11
1127	NKC	GO:0001910	regulation of leukocyte mediated cytotoxicity	7/181	87/18903	2.0141e-05	0.000641995	0.000491158	5788/3575/259197/22914/56253/4068/114836	7
1128	NKC	GO:0001912	positive regulation of leukocyte mediated cytotoxicity	6/181	59/18903	2.09797e-05	0.000661835	0.000506337	5788/259197/22914/56253/4068/114836	6
1129	NKC	GO:0045055	regulated exocytosis	11/181	242/18903	2.24121e-05	0.000699807	0.000535387	4818/11151/3689/8832/8013/5341/8676/116449/80223/808/7462	11
1130	NKC	GO:2000351	regulation of endothelial cell apoptotic process	6/181	60/18903	2.3127e-05	0.000712428	0.000545043	7128/356/3676/28984/959/7124	6
1131	NKC	GO:0032944	regulation of mononuclear cell proliferation	11/181	243/18903	2.3282e-05	0.000712428	0.000545043	6352/5788/11151/1880/56253/959/940/3604/27242/1493/5777	11
1132	NKC	GO:0071675	regulation of mononuclear cell migration	8/181	123/18903	2.44216e-05	0.000739901	0.000566061	6352/11151/22914/3676/811/7124/8740/7941	8
1133	NKC	GO:0032623	interleukin-2 production	6/181	63/18903	3.06512e-05	0.000910607	0.00069666	7805/5788/7430/7128/5142/940	6
1134	NKC	GO:0032663	regulation of interleukin-2 production	6/181	63/18903	3.06512e-05	0.000910607	0.00069666	7805/5788/7430/7128/5142/940	6
1135	NKC	GO:0097242	amyloid-beta clearance	5/181	39/18903	3.36756e-05	0.000990839	0.000758041	3689/3458/7124/1595/3156	5
1136	NKC	GO:1900221	regulation of amyloid-beta clearance	4/181	20/18903	3.49447e-05	0.00101839	0.000779118	3458/7124/1595/3156	4
1137	NKC	GO:0030866	cortical actin cytoskeleton organization	5/181	40/18903	3.81896e-05	0.00109301	0.000836211	3936/7430/811/5341/7124	5
1138	NKC	GO:0002275	myeloid cell activation involved in immune response	7/181	96/18903	3.82198e-05	0.00109301	0.000836211	3689/8832/3458/8013/116449/5777/7462	7
1139	NKC	GO:0072577	endothelial cell apoptotic process	6/181	66/18903	4.00265e-05	0.00113408	0.000867631	7128/356/3676/28984/959/7124	6
1140	NKC	GO:0050727	regulation of inflammatory response	14/181	414/18903	4.72067e-05	0.00132525	0.00101388	6352/5788/4818/8530/7128/3458/2876/284207/4790/940/330/1075/7124/7941	14
1141	NKC	GO:0001776	leukocyte homeostasis	7/181	100/18903	4.97084e-05	0.0013828	0.00105791	3575/11151/1880/7128/5142/8740/84636	7
1142	NKC	GO:0032635	interleukin-6 production	9/181	176/18903	5.10961e-05	0.00139602	0.00106802	8832/7128/3458/64135/55024/7124/1535/55122/5777	9
1143	NKC	GO:0032675	regulation of interleukin-6 production	9/181	176/18903	5.10961e-05	0.00139602	0.00106802	8832/7128/3458/64135/55024/7124/1535/55122/5777	9
1144	NKC	GO:0006909	phagocytosis	12/181	314/18903	5.21746e-05	0.00141287	0.00108092	5788/11151/3689/3683/3507/3560/3458/811/7124/1535/64005/28526	12
1145	NKC	GO:1902105	regulation of leukocyte differentiation	12/181	317/18903	5.71652e-05	0.00153444	0.00117392	864/5788/3575/54997/2124/3458/56253/940/7124/84807/1493/5777	12
1146	NKC	GO:0034341	response to interferon-gamma	8/181	140/18903	6.1687e-05	0.00164141	0.00125576	6352/7454/356/3458/54625/7124/7294/2634	8
1147	NKC	GO:0031348	negative regulation of defense response	11/181	272/18903	6.49491e-05	0.00171331	0.00131077	5788/8530/10225/25939/7128/2876/284207/4790/6397/54625/9636	11
1148	NKC	GO:0150076	neuroinflammatory response	6/181	73/18903	7.09559e-05	0.00185577	0.00141976	5788/8530/3689/3458/1075/7124	6
1149	NKC	GO:2000353	positive regulation of endothelial cell apoptotic process	4/181	24/18903	7.43799e-05	0.00192884	0.00147566	356/3676/28984/959	4
1150	NKC	GO:0050766	positive regulation of phagocytosis	6/181	74/18903	7.66092e-05	0.00196995	0.00150711	5788/3560/3458/811/7124/1535	6
1151	NKC	GO:0002685	regulation of leukocyte migration	10/181	231/18903	7.9916e-05	0.00203786	0.00155906	6352/11151/22914/3676/811/2841/1803/7124/8740/7941	10
1152	NKC	GO:0042269	regulation of natural killer cell mediated cytotoxicity	5/181	47/18903	8.43341e-05	0.00213275	0.00163166	259197/22914/56253/4068/114836	5
1153	NKC	GO:0042116	macrophage activation	7/181	109/18903	8.60872e-05	0.00215924	0.00165192	5788/8530/3689/8832/3458/1075/7124	7
1154	NKC	GO:0050860	negative regulation of T cell receptor signaling pathway	4/181	25/18903	8.78878e-05	0.00218648	0.00167276	7805/7430/4068/5777	4
1155	NKC	GO:2000116	regulation of cysteine-type endopeptidase activity	10/181	235/18903	9.21348e-05	0.00227365	0.00173946	7805/960/8530/26355/356/2876/8743/330/7124/8740	10
1156	NKC	GO:0002676	regulation of chronic inflammatory response	3/181	10/18903	9.86144e-05	0.00239492	0.00183224	6352/7128/7124	3
1157	NKC	GO:0042368	vitamin D biosynthetic process	3/181	10/18903	9.86144e-05	0.00239492	0.00183224	3458/4790/7124	3
1158	NKC	GO:0046629	gamma-delta T cell activation	4/181	26/18903	0.000103094	0.00246784	0.00188802	5788/919/2841/28526	4
1159	NKC	GO:0033628	regulation of cell adhesion mediated by integrin	5/181	49/18903	0.00010323	0.00246784	0.00188802	6352/54997/5140/1803/5777	5
1160	NKC	GO:0014068	positive regulation of phosphatidylinositol 3-kinase signaling	6/181	80/18903	0.00011852	0.00279675	0.00213965	6352/10870/940/7124/55615/5777	6
1161	NKC	GO:0002407	dendritic cell chemotaxis	4/181	27/18903	0.000120122	0.00279675	0.00213965	6352/7852/1880/811	4
1162	NKC	GO:0036037	CD8-positive, alpha-beta T cell activation	4/181	27/18903	0.000120122	0.00279675	0.00213965	864/56253/2841/8320	4
1163	NKC	GO:0035710	CD4-positive, alpha-beta T cell activation	7/181	115/18903	0.000120644	0.00279675	0.00213965	864/4818/1880/3458/940/84807/114836	7
1164	NKC	GO:0045058	T cell selection	5/181	51/18903	0.000125218	0.00288094	0.00220407	5788/915/387357/940/114836	5
1165	NKC	GO:0098586	cellular response to virus	7/181	116/18903	0.000127368	0.00290855	0.00222519	6352/3458/811/4790/64135/6397/330	7
1166	NKC	GO:0046632	alpha-beta T cell differentiation	7/181	117/18903	0.000134393	0.0030294	0.00231764	864/1880/3458/2841/8320/84807/114836	7
1167	NKC	GO:0031642	negative regulation of myelination	3/181	11/18903	0.00013464	0.0030294	0.00231764	27242/1075/7124	3
1168	NKC	GO:0032703	negative regulation of interleukin-2 production	4/181	28/18903	0.000139099	0.00310688	0.00237692	7805/5788/7430/7128	4
1169	NKC	GO:0002286	T cell activation involved in immune response	7/181	118/18903	0.000141729	0.00314268	0.00240431	3936/1880/3683/3458/8320/84807/114836	7
1170	NKC	GO:0043281	regulation of cysteine-type endopeptidase activity involved in apoptotic process	9/181	205/18903	0.00016398	0.00360027	0.00275439	7805/960/26355/356/2876/8743/330/7124/8740	9
1171	NKC	GO:0002279	mast cell activation involved in immune response	5/181	54/18903	0.000164718	0.00360027	0.00275439	8832/8013/116449/5777/7462	5
1172	NKC	GO:0030656	regulation of vitamin metabolic process	3/181	12/18903	0.000178256	0.0038413	0.00293879	3458/4790/7124	3
1173	NKC	GO:0043383	negative T cell selection	3/181	12/18903	0.000178256	0.0038413	0.00293879	5788/387357/940	3
1174	NKC	GO:0045619	regulation of lymphocyte differentiation	9/181	210/18903	0.000196406	0.00420282	0.00321537	864/5788/3575/3458/56253/940/84807/1493/5777	9
1175	NKC	GO:0060055	angiogenesis involved in wound healing	4/181	31/18903	0.000209024	0.00444176	0.00339817	7852/7128/2876/7124	4
1176	NKC	GO:0002688	regulation of leukocyte chemotaxis	7/181	127/18903	0.000223519	0.00471701	0.00360875	6352/22914/811/2841/1803/8740/7941	7
1177	NKC	GO:0042362	fat-soluble vitamin biosynthetic process	3/181	13/18903	0.000230103	0.00481698	0.00368523	3458/4790/7124	3
1178	NKC	GO:0001706	endoderm formation	5/181	58/18903	0.000231404	0.00481698	0.00368523	3689/3676/1844/54623/8320	5
1179	NKC	GO:0051482	positive regulation of cytosolic calcium ion concentration involved in phospholipase C-activating G protein-coupled signaling pathway	4/181	32/18903	0.000237108	0.00490238	0.00375056	2841/10161/27334/84636	4
1180	NKC	GO:2000117	negative regulation of cysteine-type endopeptidase activity	6/181	91/18903	0.000241054	0.00495051	0.00378739	960/8530/2876/330/7124/8740	6
1181	NKC	GO:0050730	regulation of peptidyl-tyrosine phosphorylation	10/181	266/18903	0.000252445	0.00512612	0.00392174	6352/5788/960/3689/64092/3458/55024/54625/7124/5777	10
1182	NKC	GO:0052548	regulation of endopeptidase activity	13/181	428/18903	0.000254338	0.00512612	0.00392174	7805/960/8530/5696/26355/356/2876/302/8743/330/7124/55122/8740	13
1183	NKC	GO:0045862	positive regulation of proteolysis	12/181	372/18903	0.000255476	0.00512612	0.00392174	7805/6281/26355/2023/356/3458/302/8743/1075/7124/55122/90637	12
1184	NKC	GO:0019079	viral genome replication	7/181	130/18903	0.000257981	0.00512612	0.00392174	6352/10663/64135/5479/940/7124/9636	7
1185	NKC	GO:0050853	B cell receptor signaling pathway	7/181	130/18903	0.000257981	0.00512612	0.00392174	5788/3507/55024/28526/1493/5777/7462	7
1186	NKC	GO:0019058	viral life cycle	11/181	319/18903	0.000262568	0.0051836	0.00396571	6352/7852/10663/4061/64135/5479/1803/940/6510/7124/9636	11
1187	NKC	GO:0050858	negative regulation of antigen receptor-mediated signaling pathway	4/181	33/18903	0.000267807	0.00523637	0.00400608	7805/7430/4068/5777	4
1188	NKC	GO:0006959	humoral immune response	11/181	320/18903	0.000269688	0.00523637	0.00400608	5788/1880/3507/3458/28984/940/27242/7124/4068/28526/5777	11
1189	NKC	GO:0051208	sequestering of calcium ion	7/181	131/18903	0.000270375	0.00523637	0.00400608	5788/11151/356/811/1535/808/5777	7
1190	NKC	GO:0043374	CD8-positive, alpha-beta T cell differentiation	3/181	14/18903	0.000290799	0.00554521	0.00424237	864/2841/8320	3
1191	NKC	GO:0061043	regulation of vascular wound healing	3/181	14/18903	0.000290799	0.00554521	0.00424237	7852/7128/7124	3
1192	NKC	GO:0030865	cortical cytoskeleton organization	5/181	61/18903	0.00029357	0.00554521	0.00424237	3936/7430/811/5341/7124	5
1193	NKC	GO:0034113	heterotypic cell-cell adhesion	5/181	61/18903	0.00029357	0.00554521	0.00424237	5788/960/3689/3676/7124	5
1194	NKC	GO:0035025	positive regulation of Rho protein signal transduction	4/181	34/18903	0.000301259	0.00562106	0.00430039	2841/10161/27334/84636	4
1195	NKC	GO:0036336	dendritic cell migration	4/181	34/18903	0.000301259	0.00562106	0.00430039	6352/7852/1880/811	4
1196	NKC	GO:0018108	peptidyl-tyrosine phosphorylation	12/181	380/18903	0.000309904	0.00574731	0.00439698	6352/5788/960/3689/64092/3458/55024/54625/7124/7294/4145/5777	12
1197	NKC	GO:0018212	peptidyl-tyrosine modification	12/181	382/18903	0.000324954	0.00599011	0.00458274	6352/5788/960/3689/64092/3458/55024/54625/7124/7294/4145/5777	12
1198	NKC	GO:0045936	negative regulation of phosphate metabolic process	13/181	440/18903	0.000331604	0.00604118	0.00462181	5788/64092/56937/7128/3458/5341/116496/54625/7453/7124/3156/808/5777	13
1199	NKC	GO:0045580	regulation of T cell differentiation	8/181	179/18903	0.000336167	0.00604118	0.00462181	864/5788/3575/3458/56253/940/84807/1493	8
1200	NKC	GO:2000406	positive regulation of T cell migration	4/181	35/18903	0.000337604	0.00604118	0.00462181	6352/11151/3676/8740	4
1201	NKC	GO:0010563	negative regulation of phosphorus metabolic process	13/181	441/18903	0.000338862	0.00604118	0.00462181	5788/64092/56937/7128/3458/5341/116496/54625/7453/7124/3156/808/5777	13
1202	NKC	GO:0032615	interleukin-12 production	5/181	63/18903	0.000341544	0.00604118	0.00462181	7805/4050/3458/4790/959	5
1203	NKC	GO:0032655	regulation of interleukin-12 production	5/181	63/18903	0.000341544	0.00604118	0.00462181	7805/4050/3458/4790/959	5
1204	NKC	GO:0046579	positive regulation of Ras protein signal transduction	5/181	63/18903	0.000341544	0.00604118	0.00462181	2841/10161/221002/27334/84636	5
1205	NKC	GO:0042060	wound healing	13/181	442/18903	0.000346255	0.00608931	0.00465863	7852/6281/960/7454/7128/2876/302/959/5341/7124/7294/221037/5777	13
1206	NKC	GO:0002822	regulation of adaptive immune response based on somatic recombination of immune receptors built from immunoglobulin superfamily domains	8/181	182/18903	0.000375781	0.00655438	0.00501442	5788/3575/7454/7128/940/7124/84807/5777	8
1207	NKC	GO:0010922	positive regulation of phosphatase activity	4/181	36/18903	0.000376984	0.00655438	0.00501442	5788/3458/5341/808	4
1208	NKC	GO:0050920	regulation of chemotaxis	9/181	230/18903	0.000384299	0.00664381	0.00508284	6352/7852/1880/22914/811/2841/1803/8740/7941	9
1209	NKC	GO:0060760	positive regulation of response to cytokine stimulus	5/181	65/18903	0.000395225	0.00679432	0.005198	7805/7852/64135/54625/7294	5
1210	NKC	GO:0032640	tumor necrosis factor production	8/181	184/18903	0.000404243	0.00679661	0.00519975	5788/8832/7128/3458/64135/2841/1535/5777	8
1211	NKC	GO:0032680	regulation of tumor necrosis factor production	8/181	184/18903	0.000404243	0.00679661	0.00519975	5788/8832/7128/3458/64135/2841/1535/5777	8
1212	NKC	GO:1902107	positive regulation of leukocyte differentiation	8/181	184/18903	0.000404243	0.00679661	0.00519975	864/5788/3575/54997/2124/3458/7124/84807	8
1213	NKC	GO:1903708	positive regulation of hemopoiesis	8/181	184/18903	0.000404243	0.00679661	0.00519975	864/5788/3575/54997/2124/3458/7124/84807	8
1214	NKC	GO:0006471	protein ADP-ribosylation	4/181	37/18903	0.00041954	0.00701526	0.00536703	25976/3458/54625/7453	4
1215	NKC	GO:0050854	regulation of antigen receptor-mediated signaling pathway	5/181	66/18903	0.00042434	0.00705696	0.00539893	7805/5788/7430/4068/5777	5
1216	NKC	GO:0001933	negative regulation of protein phosphorylation	11/181	338/18903	0.000428635	0.00708986	0.0054241	5788/64092/56937/7128/3458/116496/54625/7453/3156/808/5777	11
1217	NKC	GO:0071356	cellular response to tumor necrosis factor	9/181	234/18903	0.000435634	0.00716688	0.00548302	6352/7805/7128/4790/27242/330/7124/1535/2634	9
1218	NKC	GO:0032496	response to lipopolysaccharide	11/181	339/18903	0.000439384	0.00718993	0.00550065	6352/10225/7128/356/22914/4790/5142/3148/7124/55122/54623	11
1219	NKC	GO:0002700	regulation of production of molecular mediator of immune response	8/181	187/18903	0.000450203	0.00732777	0.00560611	7805/5788/10225/8013/959/940/7124/116449	8
1220	NKC	GO:0045576	mast cell activation	5/181	67/18903	0.000455043	0.00736737	0.00563641	8832/8013/116449/5777/7462	5
1221	NKC	GO:0043368	positive T cell selection	4/181	38/18903	0.000465417	0.00749566	0.00573456	5788/915/387357/114836	4
1222	NKC	GO:0045639	positive regulation of myeloid cell differentiation	6/181	103/18903	0.000470471	0.00749813	0.00573644	54997/2124/3458/3148/7124/9636	6
1223	NKC	GO:0050764	regulation of phagocytosis	6/181	103/18903	0.000470471	0.00749813	0.00573644	5788/3560/3458/811/7124/1535	6
1224	NKC	GO:0071706	tumor necrosis factor superfamily cytokine production	8/181	189/18903	0.000483135	0.00762059	0.00583013	5788/8832/7128/3458/64135/2841/1535/5777	8
1225	NKC	GO:1903555	regulation of tumor necrosis factor superfamily cytokine production	8/181	189/18903	0.000483135	0.00762059	0.00583013	5788/8832/7128/3458/64135/2841/1535/5777	8
1226	NKC	GO:0002704	negative regulation of leukocyte mediated immunity	5/181	68/18903	0.000487391	0.00764829	0.00585133	5788/3575/10225/8832/5777	5
1227	NKC	GO:0052547	regulation of peptidase activity	13/181	459/18903	0.000494671	0.00765562	0.00585693	7805/960/8530/5696/26355/356/2876/302/8743/330/7124/55122/8740	13
1228	NKC	GO:0042100	B cell proliferation	6/181	104/18903	0.000495364	0.00765562	0.00585693	5788/3575/1880/959/27242/1493	6
1229	NKC	GO:0046425	regulation of receptor signaling pathway via JAK-STAT	6/181	104/18903	0.000495364	0.00765562	0.00585693	6352/5788/3575/3458/54625/7124	6
1230	NKC	GO:0002260	lymphocyte homeostasis	5/181	69/18903	0.00052144	0.00797803	0.00610359	3575/11151/7128/8740/84636	5
1231	NKC	GO:2000401	regulation of lymphocyte migration	5/181	69/18903	0.00052144	0.00797803	0.00610359	6352/11151/22914/3676/8740	5
1232	NKC	GO:0033631	cell-cell adhesion mediated by integrin	3/181	17/18903	0.000531879	0.00805718	0.00616414	6352/3676/1803	3
1233	NKC	GO:1903729	regulation of plasma membrane organization	3/181	17/18903	0.000531879	0.00805718	0.00616414	6281/356/302	3
1234	NKC	GO:0002687	positive regulation of leukocyte migration	7/181	148/18903	0.000565186	0.00851955	0.00651788	6352/11151/3676/811/7124/8740/7941	7
1235	NKC	GO:0030099	myeloid cell differentiation	12/181	407/18903	0.000571952	0.00857929	0.00656358	54997/1880/2124/3458/29909/302/3148/7124/9636/54623/29887/5777	12
1236	NKC	GO:0002287	alpha-beta T cell activation involved in immune response	5/181	71/18903	0.000594867	0.0087514	0.00669526	1880/3458/8320/84807/114836	5
1237	NKC	GO:0002293	alpha-beta T cell differentiation involved in immune response	5/181	71/18903	0.000594867	0.0087514	0.00669526	1880/3458/8320/84807/114836	5
1238	NKC	GO:0032715	negative regulation of interleukin-6 production	5/181	71/18903	0.000594867	0.0087514	0.00669526	8832/7128/55024/7124/5777	5
1239	NKC	GO:0051057	positive regulation of small GTPase mediated signal transduction	5/181	71/18903	0.000594867	0.0087514	0.00669526	2841/10161/221002/27334/84636	5
1240	NKC	GO:0150077	regulation of neuroinflammatory response	4/181	41/18903	0.00062442	0.00914222	0.00699425	5788/8530/1075/7124	4
1241	NKC	GO:0010755	regulation of plasminogen activation	3/181	18/18903	0.000633774	0.00919974	0.00703826	6281/2023/302	3
1242	NKC	GO:0070265	necrotic cell death	5/181	72/18903	0.000634361	0.00919974	0.00703826	356/6533/330/7124/10105	5
1243	NKC	GO:0030183	B cell differentiation	7/181	152/18903	0.000662335	0.00956011	0.00731396	5788/1880/1316/3676/3955/959/5777	7
1244	NKC	GO:1904035	regulation of epithelial cell apoptotic process	6/181	110/18903	0.000667015	0.00958247	0.00733107	7128/356/3676/28984/959/7124	6
1245	NKC	GO:0046635	positive regulation of alpha-beta T cell activation	5/181	73/18903	0.000675788	0.00965988	0.00739029	864/5788/3458/940/84807	5
1246	NKC	GO:0032735	positive regulation of interleukin-12 production	4/181	42/18903	0.000685031	0.00965988	0.00739029	7805/4050/3458/959	4
1247	NKC	GO:0043029	T cell homeostasis	4/181	42/18903	0.000685031	0.00965988	0.00739029	3575/11151/8740/84636	4
1248	NKC	GO:2000403	positive regulation of lymphocyte migration	4/181	42/18903	0.000685031	0.00965988	0.00739029	6352/11151/3676/8740	4
1249	NKC	GO:0014066	regulation of phosphatidylinositol 3-kinase signaling	6/181	111/18903	0.000699612	0.00977541	0.00747867	6352/10870/940/7124/55615/5777	6
1250	NKC	GO:0031532	actin cytoskeleton reorganization	6/181	111/18903	0.000699612	0.00977541	0.00747867	397/7430/9535/10788/5341/64098	6
1251	NKC	GO:0051607	defense response to virus	10/181	304/18903	0.000718564	0.00999457	0.00764634	5788/25939/7128/3458/64135/6397/330/10964/9636/51191	10
1252	NKC	GO:0002237	response to molecule of bacterial origin	11/181	360/18903	0.000723192	0.0100134	0.00766077	6352/10225/7128/356/22914/4790/5142/3148/7124/55122/54623	11
1253	NKC	GO:0140546	defense response to symbiont	10/181	305/18903	0.000736875	0.0100617	0.00769767	5788/25939/7128/3458/64135/6397/330/10964/9636/51191	10
1254	NKC	GO:0042176	regulation of protein catabolic process	11/181	361/18903	0.000739822	0.0100617	0.00769767	7430/7128/25976/3458/2876/302/2308/7124/1595/3156/90637	11
1255	NKC	GO:0002544	chronic inflammatory response	3/181	19/18903	0.000747326	0.0100617	0.00769767	6352/7128/7124	3
1256	NKC	GO:0002923	regulation of humoral immune response mediated by circulating immunoglobulin	3/181	19/18903	0.000747326	0.0100617	0.00769767	5788/7124/5777	3
1257	NKC	GO:0031645	negative regulation of nervous system process	3/181	19/18903	0.000747326	0.0100617	0.00769767	27242/1075/7124	3
1258	NKC	GO:0097009	energy homeostasis	4/181	43/18903	0.000749692	0.0100617	0.00769767	8878/284207/8013/2308	4
1259	NKC	GO:1904037	positive regulation of epithelial cell apoptotic process	4/181	43/18903	0.000749692	0.0100617	0.00769767	356/3676/28984/959	4
1260	NKC	GO:0002456	T cell mediated immunity	6/181	113/18903	0.000768497	0.010269	0.00785629	5788/3575/7454/1075/3004/64005	6
1261	NKC	GO:0034612	response to tumor necrosis factor	9/181	254/18903	0.000784287	0.0104344	0.00798286	6352/7805/7128/4790/27242/330/7124/1535/2634	9
1262	NKC	GO:0050856	regulation of T cell receptor signaling pathway	4/181	44/18903	0.00081855	0.0108431	0.00829554	7805/7430/4068/5777	4
1263	NKC	GO:0046634	regulation of alpha-beta T cell activation	6/181	115/18903	0.000842508	0.0110647	0.00846505	864/5788/3458/56253/940/84807	6
1264	NKC	GO:1904892	regulation of receptor signaling pathway via STAT	6/181	115/18903	0.000842508	0.0110647	0.00846505	6352/5788/3575/3458/54625/7124	6
1265	NKC	GO:0045824	negative regulation of innate immune response	5/181	77/18903	0.000862018	0.0112248	0.00858753	10225/25939/7128/54625/9636	5
1266	NKC	GO:0070997	neuron death	11/181	368/18903	0.000865369	0.0112248	0.00858753	6352/11151/4929/3689/26355/356/3458/2876/8013/27242/7124	11
1267	NKC	GO:0009110	vitamin biosynthetic process	3/181	20/18903	0.00087304	0.0112248	0.00858753	3458/4790/7124	3
1268	NKC	GO:0042359	vitamin D metabolic process	3/181	20/18903	0.00087304	0.0112248	0.00858753	3458/4790/7124	3
1269	NKC	GO:1903978	regulation of microglial cell activation	3/181	20/18903	0.00087304	0.0112248	0.00858753	5788/8530/1075	3
1270	NKC	GO:0002832	negative regulation of response to biotic stimulus	6/181	116/18903	0.000881516	0.0112864	0.00863462	10225/25939/7128/6397/54625/9636	6
1271	NKC	GO:0051017	actin filament bundle assembly	7/181	160/18903	0.000896199	0.0114265	0.00874187	3936/6281/7430/7454/5216/28984/5341	7
1272	NKC	GO:0019722	calcium-mediated signaling	8/181	208/18903	0.00090448	0.0114843	0.00878603	5788/7852/10663/5341/7124/808/83988/7462	8
1273	NKC	GO:0043154	negative regulation of cysteine-type endopeptidase activity involved in apoptotic process	5/181	78/18903	0.000914012	0.0115573	0.00884194	960/2876/330/7124/8740	5
1274	NKC	GO:0050792	regulation of viral process	7/181	162/18903	0.00096377	0.0121082	0.00926339	6352/7852/4061/64135/940/7124/9636	7
1275	NKC	GO:0002292	T cell differentiation involved in immune response	5/181	79/18903	0.000968303	0.0121082	0.00926339	1880/3458/8320/84807/114836	5
1276	NKC	GO:0070266	necroptotic process	4/181	46/18903	0.000969449	0.0121082	0.00926339	356/330/7124/10105	4
1277	NKC	GO:2001233	regulation of apoptotic signaling pathway	11/181	374/18903	0.000986597	0.0122723	0.00938893	5788/960/4929/2023/7128/2876/3148/8743/1075/7124/10105	11
1278	NKC	GO:0070227	lymphocyte apoptotic process	5/181	80/18903	0.00102496	0.0126978	0.00971447	6352/3575/155038/356/27242	5
1279	NKC	GO:0061572	actin filament bundle organization	7/181	164/18903	0.00103529	0.0127742	0.00977288	3936/6281/7430/7454/5216/28984/5341	7
1280	NKC	GO:0090199	regulation of release of cytochrome c from mitochondria	4/181	47/18903	0.00105179	0.0129256	0.00988869	26355/2876/8743/10105	4
1281	NKC	GO:0002200	somatic diversification of immune receptors	5/181	81/18903	0.00108403	0.0132419	0.0101307	5788/25939/3148/959/940	5
1282	NKC	GO:0045637	regulation of myeloid cell differentiation	8/181	214/18903	0.00108618	0.0132419	0.0101307	54997/2124/3458/29909/3148/7124/9636/54623	8
1283	NKC	GO:0031641	regulation of myelination	4/181	48/18903	0.00113891	0.0138018	0.010559	8530/27242/1075/7124	4
1284	NKC	GO:0042326	negative regulation of phosphorylation	11/181	381/18903	0.00114546	0.0138018	0.010559	5788/64092/56937/7128/3458/116496/54625/7453/3156/808/5777	11
1285	NKC	GO:0002698	negative regulation of immune effector process	6/181	122/18903	0.00114564	0.0138018	0.010559	5788/3575/10225/8832/7124/5777	6
1286	NKC	GO:0045061	thymic T cell selection	3/181	22/18903	0.00116289	0.0139002	0.0106344	5788/915/940	3
1287	NKC	GO:0061042	vascular wound healing	3/181	22/18903	0.00116289	0.0139002	0.0106344	7852/7128/7124	3
1288	NKC	GO:0042742	defense response to bacterium	11/181	382/18903	0.00116979	0.0139283	0.0106558	3575/3507/22914/3148/7124/1535/9636/55122/51316/28526/2634	11
1289	NKC	GO:0007492	endoderm development	5/181	83/18903	0.00120971	0.0143477	0.0109767	3689/3676/1844/54623/8320	5
1290	NKC	GO:0035987	endodermal cell differentiation	4/181	49/18903	0.00123097	0.0144876	0.0110837	3689/3676/54623/8320	4
1291	NKC	GO:2000404	regulation of T cell migration	4/181	49/18903	0.00123097	0.0144876	0.0110837	6352/11151/3676/8740	4
1292	NKC	GO:0051209	release of sequestered calcium ion into cytosol	6/181	124/18903	0.00124593	0.0146075	0.0111755	5788/11151/356/1535/808/5777	6
1293	NKC	GO:0010921	regulation of phosphatase activity	5/181	84/18903	0.00127644	0.0149081	0.0114054	5788/3458/5341/7124/808	5
1294	NKC	GO:0051283	negative regulation of sequestering of calcium ion	6/181	125/18903	0.00129854	0.0151084	0.0115587	5788/11151/356/1535/808/5777	6
1295	NKC	GO:0002689	negative regulation of leukocyte chemotaxis	3/181	23/18903	0.00132796	0.0153923	0.0117759	22914/2841/1803	3
1296	NKC	GO:0008625	extrinsic apoptotic signaling pathway via death domain receptors	5/181	85/18903	0.00134586	0.0155408	0.0118895	7128/356/2876/3148/7124	5
1297	NKC	GO:0071222	cellular response to lipopolysaccharide	8/181	222/18903	0.00137264	0.0157905	0.0120805	6352/7128/22914/4790/5142/3148/7124/54623	8
1298	NKC	GO:0001704	formation of primary germ layer	6/181	127/18903	0.00140882	0.0160857	0.0123064	3689/3676/1844/7296/54623/8320	6
1299	NKC	GO:0051282	regulation of sequestering of calcium ion	6/181	127/18903	0.00140882	0.0160857	0.0123064	5788/11151/356/1535/808/5777	6
1300	NKC	GO:0033077	T cell differentiation in thymus	5/181	86/18903	0.00141802	0.0161306	0.0123407	5788/3575/915/940/3604	5
1301	NKC	GO:0001913	T cell mediated cytotoxicity	4/181	51/18903	0.00143049	0.0162122	0.0124031	5788/3575/1075/3004	4
1302	NKC	GO:0050679	positive regulation of epithelial cell proliferation	8/181	224/18903	0.00145289	0.016345	0.0125047	7128/3676/4831/3148/8013/7124/1535/860	8
1303	NKC	GO:0097191	extrinsic apoptotic signaling pathway	8/181	224/18903	0.00145289	0.016345	0.0125047	5788/7128/356/3458/2876/3148/8743/7124	8
1304	NKC	GO:0050868	negative regulation of T cell activation	6/181	128/18903	0.00146657	0.0164384	0.0125762	864/7805/56253/27242/1493/5777	6
1305	NKC	GO:0045069	regulation of viral genome replication	5/181	87/18903	0.00149299	0.0166735	0.0127561	6352/64135/940/7124/9636	5
1306	NKC	GO:0051651	maintenance of location in cell	8/181	226/18903	0.00153682	0.0170544	0.0130475	5788/11151/5552/356/811/1535/808/5777	8
1307	NKC	GO:0043303	mast cell degranulation	4/181	52/18903	0.00153824	0.0170544	0.0130475	8832/8013/116449/7462	4
1308	NKC	GO:0070482	response to oxygen levels	10/181	337/18903	0.00156111	0.0171671	0.0131337	7852/4929/26355/2023/28984/1803/2308/7124/1535/360	10
1309	NKC	GO:0002312	B cell activation involved in immune response	5/181	88/18903	0.00157084	0.0171671	0.0131337	5788/1880/3955/959/940	5
1310	NKC	GO:0035023	regulation of Rho protein signal transduction	5/181	88/18903	0.00157084	0.0171671	0.0131337	397/2841/10161/27334/84636	5
1311	NKC	GO:0043367	CD4-positive, alpha-beta T cell differentiation	5/181	88/18903	0.00157084	0.0171671	0.0131337	864/1880/3458/84807/114836	5
1312	NKC	GO:0097300	programmed necrotic cell death	4/181	53/18903	0.00165151	0.017922	0.0137112	356/330/7124/10105	4
1313	NKC	GO:0001960	negative regulation of cytokine-mediated signaling pathway	5/181	89/18903	0.00165164	0.017922	0.0137112	6352/5788/25939/54625/9636	5
1314	NKC	GO:0048015	phosphatidylinositol-mediated signaling	7/181	178/18903	0.00166038	0.0179532	0.0137351	6352/7430/10870/940/7124/55615/5777	7
1315	NKC	GO:0031579	membrane raft organization	3/181	25/18903	0.00170057	0.0182587	0.0139688	5788/6281/302	3
1316	NKC	GO:1904996	positive regulation of leukocyte adhesion to vascular endothelial cell	3/181	25/18903	0.00170057	0.0182587	0.0139688	3689/3676/7124	3
1317	NKC	GO:0051235	maintenance of location	10/181	342/18903	0.00174001	0.0186169	0.0142428	5788/11151/5552/356/811/4790/7124/1535/808/5777	10
1318	NKC	GO:0000018	regulation of DNA recombination	6/181	133/18903	0.00178285	0.0190088	0.0145427	5788/3575/7454/940/3006/3008	6
1319	NKC	GO:0048525	negative regulation of viral process	5/181	91/18903	0.00182232	0.0193622	0.014813	6352/4061/64135/7124/9636	5
1320	NKC	GO:2001234	negative regulation of apoptotic signaling pathway	8/181	233/18903	0.00186133	0.0197082	0.0150778	960/4929/2023/7128/2876/3148/7124/10105	8
1321	NKC	GO:0048017	inositol lipid-mediated signaling	7/181	182/18903	0.00188415	0.0198308	0.0151716	6352/7430/10870/940/7124/55615/5777	7
1322	NKC	GO:0002448	mast cell mediated immunity	4/181	55/18903	0.00189522	0.0198308	0.0151716	8832/8013/116449/7462	4
1323	NKC	GO:0038093	Fc receptor signaling pathway	4/181	55/18903	0.00189522	0.0198308	0.0151716	5788/919/8013/64005	4
1324	NKC	GO:0010954	positive regulation of protein processing	3/181	26/18903	0.00190893	0.0198308	0.0151716	6281/2023/302	3
1325	NKC	GO:0060333	interferon-gamma-mediated signaling pathway	3/181	26/18903	0.00190893	0.0198308	0.0151716	3458/54625/7294	3
1326	NKC	GO:0071219	cellular response to molecule of bacterial origin	8/181	234/18903	0.0019118	0.0198308	0.0151716	6352/7128/22914/4790/5142/3148/7124/54623	8
1327	NKC	GO:0001836	release of cytochrome c from mitochondria	4/181	56/18903	0.00202593	0.0208732	0.0159691	26355/2876/8743/10105	4
1328	NKC	GO:0002707	negative regulation of lymphocyte mediated immunity	4/181	56/18903	0.00202593	0.0208732	0.0159691	5788/3575/10225/5777	4
1329	NKC	GO:1904019	epithelial cell apoptotic process	6/181	137/18903	0.00207111	0.0212671	0.0162704	7128/356/3676/28984/959/7124	6
1330	NKC	GO:0060761	negative regulation of response to cytokine stimulus	5/181	94/18903	0.00210211	0.0215132	0.0164587	6352/5788/25939/54625/9636	5
1331	NKC	GO:0031639	plasminogen activation	3/181	27/18903	0.00213253	0.021557	0.0164922	6281/2023/302	3
1332	NKC	GO:0090200	positive regulation of release of cytochrome c from mitochondria	3/181	27/18903	0.00213253	0.021557	0.0164922	26355/8743/10105	3
1333	NKC	GO:1901623	regulation of lymphocyte chemotaxis	3/181	27/18903	0.00213253	0.021557	0.0164922	6352/22914/8740	3
1334	NKC	GO:0032608	interferon-beta production	4/181	57/18903	0.00216275	0.021557	0.0164922	5966/64135/3148/9636	4
1335	NKC	GO:0032648	regulation of interferon-beta production	4/181	57/18903	0.00216275	0.021557	0.0164922	5966/64135/3148/9636	4
1336	NKC	GO:0032768	regulation of monooxygenase activity	4/181	57/18903	0.00216275	0.021557	0.0164922	3458/4790/7124/808	4
1337	NKC	GO:0045071	negative regulation of viral genome replication	4/181	57/18903	0.00216275	0.021557	0.0164922	6352/64135/7124/9636	4
1338	NKC	GO:0070231	T cell apoptotic process	4/181	57/18903	0.00216275	0.021557	0.0164922	6352/3575/155038/356	4
1339	NKC	GO:0050678	regulation of epithelial cell proliferation	11/181	414/18903	0.00220512	0.021908	0.0167607	864/7128/2876/3676/28984/4831/3148/8013/7124/1535/860	11
1340	NKC	GO:0001666	response to hypoxia	9/181	296/18903	0.0022574	0.0222827	0.0170474	7852/4929/26355/2023/28984/1803/7124/1535/360	9
1341	NKC	GO:0048872	homeostasis of number of cells	9/181	296/18903	0.0022574	0.0222827	0.0170474	3575/11151/1880/7128/5142/3148/9636/8740/84636	9
1342	NKC	GO:0070664	negative regulation of leukocyte proliferation	5/181	96/18903	0.00230525	0.0224345	0.0171635	7128/56253/27242/1493/5777	5
1343	NKC	GO:0001961	positive regulation of cytokine-mediated signaling pathway	4/181	58/18903	0.00230581	0.0224345	0.0171635	7805/7852/54625/7294	4
1344	NKC	GO:0048008	platelet-derived growth factor receptor signaling pathway	4/181	58/18903	0.00230581	0.0224345	0.0171635	25976/8013/64651/7763	4
1345	NKC	GO:0050732	negative regulation of peptidyl-tyrosine phosphorylation	4/181	58/18903	0.00230581	0.0224345	0.0171635	5788/64092/54625/5777	4
1346	NKC	GO:0007266	Rho protein signal transduction	6/181	140/18903	0.00230943	0.0224345	0.0171635	397/7454/2841/10161/27334/84636	6
1347	NKC	GO:0010818	T cell chemotaxis	3/181	28/18903	0.00237175	0.0228945	0.0175154	6352/1880/8740	3
1348	NKC	GO:1903319	positive regulation of protein maturation	3/181	28/18903	0.00237175	0.0228945	0.0175154	6281/2023/302	3
1349	NKC	GO:0002763	positive regulation of myeloid leukocyte differentiation	4/181	59/18903	0.00245526	0.0234784	0.0179622	54997/2124/3458/7124	4
1350	NKC	GO:0045010	actin nucleation	4/181	59/18903	0.00245526	0.0234784	0.0179622	11151/7454/9535/10788	4
1351	NKC	GO:1903078	positive regulation of protein localization to plasma membrane	4/181	59/18903	0.00245526	0.0234784	0.0179622	7430/8878/3458/7124	4
1352	NKC	GO:0045444	fat cell differentiation	8/181	244/18903	0.00247821	0.0234892	0.0179704	4929/5696/2876/284207/8013/2308/7124/51316	8
1353	NKC	GO:0038061	NIK/NF-kappaB signaling	6/181	142/18903	0.00247942	0.0234892	0.0179704	7805/811/5966/330/7124/8740	6
1354	NKC	GO:1903900	regulation of viral life cycle	6/181	142/18903	0.00247942	0.0234892	0.0179704	6352/4061/64135/940/7124/9636	6
1355	NKC	GO:0016032	viral process	11/181	421/18903	0.00250967	0.0237024	0.0181335	6352/7852/10663/4061/64135/5479/1803/940/6510/7124/9636	11
1356	NKC	GO:1901617	organic hydroxy compound biosynthetic process	8/181	245/18903	0.00254139	0.0239009	0.0182854	4929/3458/4790/5341/7124/1595/3156/6309	8
1357	NKC	GO:0031334	positive regulation of protein-containing complex assembly	7/181	192/18903	0.00254631	0.0239009	0.0182854	3936/5216/3458/5341/7453/7124/9636	7
1358	NKC	GO:0002753	cytoplasmic pattern recognition receptor signaling pathway	4/181	60/18903	0.00261124	0.0243062	0.0185954	7128/64135/6397/330	4
1359	NKC	GO:0051353	positive regulation of oxidoreductase activity	4/181	60/18903	0.00261124	0.0243062	0.0185954	3458/7124/1535/808	4
1360	NKC	GO:0046578	regulation of Ras protein signal transduction	7/181	193/18903	0.00262125	0.0243062	0.0185954	397/8878/2841/10161/221002/27334/84636	7
1361	NKC	GO:0050731	positive regulation of peptidyl-tyrosine phosphorylation	7/181	193/18903	0.00262125	0.0243062	0.0185954	6352/5788/960/3458/55024/54625/7124	7
1362	NKC	GO:0032755	positive regulation of interleukin-6 production	5/181	99/18903	0.00263625	0.0243714	0.0186453	3458/64135/7124/1535/55122	5
1363	NKC	GO:0014065	phosphatidylinositol 3-kinase signaling	6/181	145/18903	0.00275182	0.0252705	0.0193332	6352/10870/940/7124/55615/5777	6
1364	NKC	GO:0030316	osteoclast differentiation	5/181	100/18903	0.00275386	0.0252705	0.0193332	1880/3458/302/7124/29887	5
1365	NKC	GO:0051056	regulation of small GTPase mediated signal transduction	9/181	305/18903	0.00275828	0.0252705	0.0193332	397/8878/117289/2841/257106/10161/221002/27334/84636	9
1366	NKC	GO:0050671	positive regulation of lymphocyte proliferation	6/181	146/18903	0.00284742	0.0260093	0.0198984	6352/5788/11151/1880/959/940	6
1367	NKC	GO:0007369	gastrulation	7/181	196/18903	0.00285631	0.0260128	0.0199011	3689/3676/8013/1844/7296/54623/8320	7
1368	NKC	GO:1905477	positive regulation of protein localization to membrane	5/181	101/18903	0.00287523	0.0261074	0.0199735	7430/3689/8878/3458/7124	5
1369	NKC	GO:0002820	negative regulation of adaptive immune response	4/181	62/18903	0.00294333	0.0263544	0.0201624	5788/3575/64092/5777	4
1370	NKC	GO:0032233	positive regulation of actin filament bundle assembly	4/181	62/18903	0.00294333	0.0263544	0.0201624	6281/5216/28984/5341	4
1371	NKC	GO:0043030	regulation of macrophage activation	4/181	62/18903	0.00294333	0.0263544	0.0201624	5788/8530/8832/1075	4
1372	NKC	GO:0007162	negative regulation of cell adhesion	9/181	308/18903	0.00294352	0.0263544	0.0201624	864/7805/5788/5140/56253/28984/27242/1493/5777	9
1373	NKC	GO:1903038	negative regulation of leukocyte cell-cell adhesion	6/181	147/18903	0.00294549	0.0263544	0.0201624	864/7805/56253/27242/1493/5777	6
1374	NKC	GO:0036293	response to decreased oxygen levels	9/181	309/18903	0.0030074	0.0267411	0.0204583	7852/4929/26355/2023/28984/1803/7124/1535/360	9
1375	NKC	GO:0055074	calcium ion homeostasis	9/181	309/18903	0.0030074	0.0267411	0.0204583	6352/5788/11151/356/811/1535/29887/808/5777	9
1376	NKC	GO:0031589	cell-substrate adhesion	10/181	369/18903	0.00301493	0.0267411	0.0204583	11151/6281/960/3689/10225/3683/3676/811/64005/64098	10
1377	NKC	GO:0032946	positive regulation of mononuclear cell proliferation	6/181	149/18903	0.00314919	0.0278512	0.0213076	6352/5788/11151/1880/959/940	6
1378	NKC	GO:1902042	negative regulation of extrinsic apoptotic signaling pathway via death domain receptors	3/181	31/18903	0.00318658	0.0281007	0.0214984	7128/2876/3148	3
1379	NKC	GO:0043122	regulation of I-kappaB kinase/NF-kappaB signaling	8/181	255/18903	0.00324503	0.0285339	0.0218298	6275/8878/7128/356/5966/8743/330/7124	8
1380	NKC	GO:0002712	regulation of B cell mediated immunity	4/181	64/18903	0.00330319	0.0287971	0.0220312	5788/940/7124/5777	4
1381	NKC	GO:0002889	regulation of immunoglobulin mediated immune response	4/181	64/18903	0.00330319	0.0287971	0.0220312	5788/940/7124/5777	4
1382	NKC	GO:0035306	positive regulation of dephosphorylation	4/181	64/18903	0.00330319	0.0287971	0.0220312	5788/3458/5341/808	4
1383	NKC	GO:0019932	second-messenger-mediated signaling	9/181	314/18903	0.00334346	0.0290653	0.0222364	5788/7852/10663/5140/5341/7124/808/83988/7462	9
1384	NKC	GO:0022408	negative regulation of cell-cell adhesion	7/181	202/18903	0.00337463	0.0292531	0.0223801	864/7805/56253/28984/27242/1493/5777	7
1385	NKC	GO:0032760	positive regulation of tumor necrosis factor production	5/181	105/18903	0.0033996	0.0293273	0.0224368	5788/8832/3458/64135/1535	5
1386	NKC	GO:0050708	regulation of protein secretion	8/181	257/18903	0.00340235	0.0293273	0.0224368	6352/7430/3458/2308/7124/1595/3156/80223	8
1387	NKC	GO:0032770	positive regulation of monooxygenase activity	3/181	32/18903	0.0034917	0.0297807	0.0227837	3458/7124/808	3
1388	NKC	GO:0032613	interleukin-10 production	4/181	65/18903	0.00349388	0.0297807	0.0227837	959/940/27242/9636	4
1389	NKC	GO:0032653	regulation of interleukin-10 production	4/181	65/18903	0.00349388	0.0297807	0.0227837	959/940/27242/9636	4
1390	NKC	GO:0048247	lymphocyte chemotaxis	4/181	65/18903	0.00349388	0.0297807	0.0227837	6352/1880/22914/8740	4
1391	NKC	GO:0006816	calcium ion transport	11/181	440/18903	0.00351129	0.029846	0.0228336	6352/5788/11151/7852/8832/356/302/5142/1535/808/5777	11
1392	NKC	GO:0030593	neutrophil chemotaxis	5/181	106/18903	0.00354075	0.0299301	0.022898	6352/3689/5142/5479/1803	5
1393	NKC	GO:0042102	positive regulation of T cell proliferation	5/181	106/18903	0.00354075	0.0299301	0.022898	6352/5788/11151/959/940	5
1394	NKC	GO:0002444	myeloid leukocyte mediated immunity	5/181	107/18903	0.00368607	0.0310055	0.0237208	3689/8832/8013/116449/7462	5
1395	NKC	GO:0050729	positive regulation of inflammatory response	6/181	154/18903	0.00370437	0.0310055	0.0237208	4818/3458/940/1075/7124/7941	6
1396	NKC	GO:0071216	cellular response to biotic stimulus	8/181	261/18903	0.00373472	0.0310055	0.0237208	6352/7128/22914/4790/5142/3148/7124/54623	8
1397	NKC	GO:0002431	Fc receptor mediated stimulatory signaling pathway	3/181	33/18903	0.00381409	0.0310055	0.0237208	5788/8013/64005	3
1398	NKC	GO:0038094	Fc-gamma receptor signaling pathway	3/181	33/18903	0.00381409	0.0310055	0.0237208	5788/919/64005	3
1399	NKC	GO:0050871	positive regulation of B cell activation	6/181	155/18903	0.0038236	0.0310055	0.0237208	5788/1880/3507/940/55122/28526	6
1400	NKC	GO:2001236	regulation of extrinsic apoptotic signaling pathway	6/181	155/18903	0.0038236	0.0310055	0.0237208	5788/7128/2876/3148/8743/7124	6
1401	NKC	GO:0032231	regulation of actin filament bundle assembly	5/181	108/18903	0.00383562	0.0310055	0.0237208	6281/7454/5216/28984/5341	5
1402	NKC	GO:0051341	regulation of oxidoreductase activity	5/181	108/18903	0.00383562	0.0310055	0.0237208	3458/4790/7124/1535/808	5
1403	NKC	GO:0030888	regulation of B cell proliferation	4/181	67/18903	0.00389743	0.0310055	0.0237208	5788/1880/27242/1493	4
1404	NKC	GO:0042531	positive regulation of tyrosine phosphorylation of STAT protein	4/181	67/18903	0.00389743	0.0310055	0.0237208	6352/3458/54625/7124	4
1405	NKC	GO:0070613	regulation of protein processing	4/181	67/18903	0.00389743	0.0310055	0.0237208	6281/8530/2023/302	4
1406	NKC	GO:1901224	positive regulation of NIK/NF-kappaB signaling	4/181	67/18903	0.00389743	0.0310055	0.0237208	7805/811/7124/8740	4
1407	NKC	GO:1904377	positive regulation of protein localization to cell periphery	4/181	67/18903	0.00389743	0.0310055	0.0237208	7430/8878/3458/7124	4
1408	NKC	GO:0001765	membrane raft assembly	2/181	10/18903	0.00390102	0.0310055	0.0237208	6281/302	2
1409	NKC	GO:0001915	negative regulation of T cell mediated cytotoxicity	2/181	10/18903	0.00390102	0.0310055	0.0237208	5788/3575	2
1410	NKC	GO:0002423	natural killer cell mediated immune response to tumor cell	2/181	10/18903	0.00390102	0.0310055	0.0237208	4818/56253	2
1411	NKC	GO:0033007	negative regulation of mast cell activation involved in immune response	2/181	10/18903	0.00390102	0.0310055	0.0237208	8832/5777	2
1412	NKC	GO:0035747	natural killer cell chemotaxis	2/181	10/18903	0.00390102	0.0310055	0.0237208	6352/22914	2
1413	NKC	GO:0048304	positive regulation of isotype switching to IgG isotypes	2/181	10/18903	0.00390102	0.0310055	0.0237208	5788/940	2
1414	NKC	GO:0098532	histone H3-K27 trimethylation	2/181	10/18903	0.00390102	0.0310055	0.0237208	3006/3008	2
1415	NKC	GO:2000271	positive regulation of fibroblast apoptotic process	2/181	10/18903	0.00390102	0.0310055	0.0237208	9263/9262	2
1416	NKC	GO:2000347	positive regulation of hepatocyte proliferation	2/181	10/18903	0.00390102	0.0310055	0.0237208	7128/7124	2
1417	NKC	GO:1903557	positive regulation of tumor necrosis factor superfamily cytokine production	5/181	109/18903	0.00398947	0.0316264	0.0241957	5788/8832/3458/64135/1535	5
1418	NKC	GO:0045732	positive regulation of protein catabolic process	7/181	209/18903	0.00406681	0.0321562	0.0246011	7430/7128/25976/3458/2308/7124/90637	7
1419	NKC	GO:0032743	positive regulation of interleukin-2 production	3/181	34/18903	0.00415404	0.032677	0.0249996	5788/5142/940	3
1420	NKC	GO:0039528	cytoplasmic pattern recognition receptor signaling pathway in response to virus	3/181	34/18903	0.00415404	0.032677	0.0249996	64135/6397/330	3
1421	NKC	GO:0030522	intracellular receptor signaling pathway	8/181	266/18903	0.00418493	0.0328356	0.0251209	4929/56937/7128/811/64135/8013/6397/330	8
1422	NKC	GO:0051924	regulation of calcium ion transport	8/181	268/18903	0.0043763	0.0342493	0.0262024	6352/11151/7852/8832/5142/1535/808/5777	8
1423	NKC	GO:0007015	actin filament organization	11/181	454/18903	0.00443709	0.0345992	0.0264701	3936/11151/6281/7430/7454/5216/9535/10788/28984/5341/64005	11
1424	NKC	GO:0071496	cellular response to external stimulus	9/181	328/18903	0.00444362	0.0345992	0.0264701	5788/4929/3676/4790/2308/55615/1535/360/8740	9
1425	NKC	GO:0002294	CD4-positive, alpha-beta T cell differentiation involved in immune response	4/181	70/18903	0.00456017	0.0351489	0.0268907	1880/3458/84807/114836	4
1426	NKC	GO:0014823	response to activity	4/181	70/18903	0.00456017	0.0351489	0.0268907	7852/284207/7124/1535	4
1427	NKC	GO:0016445	somatic diversification of immunoglobulins	4/181	70/18903	0.00456017	0.0351489	0.0268907	5788/25939/959/940	4
1428	NKC	GO:0042130	negative regulation of T cell proliferation	4/181	70/18903	0.00456017	0.0351489	0.0268907	56253/27242/1493/5777	4
1429	NKC	GO:0010835	regulation of protein ADP-ribosylation	2/181	11/18903	0.004738	0.0357367	0.0273404	3458/7453	2
1430	NKC	GO:0033632	regulation of cell-cell adhesion mediated by integrin	2/181	11/18903	0.004738	0.0357367	0.0273404	6352/1803	2
1431	NKC	GO:0043320	natural killer cell degranulation	2/181	11/18903	0.004738	0.0357367	0.0273404	4818/11151	2
1432	NKC	GO:0045060	negative thymic T cell selection	2/181	11/18903	0.004738	0.0357367	0.0273404	5788/940	2
1433	NKC	GO:0045654	positive regulation of megakaryocyte differentiation	2/181	11/18903	0.004738	0.0357367	0.0273404	54997/3148	2
1434	NKC	GO:0071803	positive regulation of podosome assembly	2/181	11/18903	0.004738	0.0357367	0.0273404	3936/7124	2
1435	NKC	GO:1901856	negative regulation of cellular respiration	2/181	11/18903	0.004738	0.0357367	0.0273404	7124/10105	2
1436	NKC	GO:2000644	regulation of receptor catabolic process	2/181	11/18903	0.004738	0.0357367	0.0273404	7805/302	2
1437	NKC	GO:0016064	immunoglobulin mediated immune response	7/181	215/18903	0.00474154	0.0357367	0.0273404	5788/3507/959/940/7124/28526/5777	7
1438	NKC	GO:0002562	somatic diversification of immune receptors via germline recombination within a single locus	4/181	71/18903	0.0047969	0.035948	0.027502	5788/3148/959/940	4
1439	NKC	GO:0016444	somatic cell DNA recombination	4/181	71/18903	0.0047969	0.035948	0.027502	5788/3148/959/940	4
1440	NKC	GO:0006310	DNA recombination	9/181	332/18903	0.00480481	0.035948	0.027502	5788/3575/7454/25939/3148/959/940/3006/3008	9
1441	NKC	GO:0071900	regulation of protein serine/threonine kinase activity	10/181	395/18903	0.00486068	0.0362773	0.0277539	5788/7128/3458/28984/959/7124/3156/51191/808/5777	10
1442	NKC	GO:0045589	regulation of regulatory T cell differentiation	3/181	36/18903	0.00488773	0.0363827	0.0278346	3458/940/1493	3
1443	NKC	GO:0002440	production of molecular mediator of immune response	9/181	333/18903	0.00489858	0.0363827	0.0278346	7805/5788/10225/25939/8013/959/940/7124/116449	9
1444	NKC	GO:0050709	negative regulation of protein secretion	4/181	72/18903	0.00504176	0.0372652	0.0285097	2308/1595/3156/80223	4
1445	NKC	GO:1903317	regulation of protein maturation	4/181	72/18903	0.00504176	0.0372652	0.0285097	6281/8530/2023/302	4
1446	NKC	GO:0002573	myeloid leukocyte differentiation	7/181	218/18903	0.005109	0.0375806	0.028751	54997/1880/2124/3458/302/7124/29887	7
1447	NKC	GO:0019724	B cell mediated immunity	7/181	218/18903	0.005109	0.0375806	0.028751	5788/3507/959/940/7124/28526/5777	7
1448	NKC	GO:0051604	protein maturation	9/181	336/18903	0.00518847	0.0380736	0.0291282	54997/6281/5552/8530/2023/811/302/1803/7941	9
1449	NKC	GO:0045582	positive regulation of T cell differentiation	5/181	117/18903	0.00538304	0.0393129	0.0300763	864/5788/3575/3458/84807	5
1450	NKC	GO:0071887	leukocyte apoptotic process	5/181	117/18903	0.00538304	0.0393129	0.0300763	6352/3575/155038/356/27242	5
1451	NKC	GO:0070665	positive regulation of leukocyte proliferation	6/181	167/18903	0.00548614	0.0399705	0.0305794	6352/5788/11151/1880/959/940	6
1452	NKC	GO:0002718	regulation of cytokine production involved in immune response	5/181	118/18903	0.00557858	0.0404513	0.0309473	7805/10225/8013/7124/116449	5
1453	NKC	GO:0050830	defense response to Gram-positive bacterium	5/181	118/18903	0.00557858	0.0404513	0.0309473	3575/22914/3148/7124/2634	5
1454	NKC	GO:0034135	regulation of toll-like receptor 2 signaling pathway	2/181	12/18903	0.00564994	0.0406796	0.0311219	7128/1535	2
1455	NKC	GO:0070493	thrombin-activated receptor signaling pathway	2/181	12/18903	0.00564994	0.0406796	0.0311219	10788/5341	2
1456	NKC	GO:0140289	protein mono-ADP-ribosylation	2/181	12/18903	0.00564994	0.0406796	0.0311219	25976/54625	2
1457	NKC	GO:0002455	humoral immune response mediated by circulating immunoglobulin	5/181	119/18903	0.00577909	0.0415118	0.0317586	5788/3507/7124/28526/5777	5
1458	NKC	GO:0032970	regulation of actin filament-based process	10/181	406/18903	0.00586877	0.0420572	0.0321759	11151/6281/397/7454/5216/9535/10788/5142/28984/5341	10
1459	NKC	GO:0002367	cytokine production involved in immune response	5/181	120/18903	0.00598463	0.0426876	0.0326581	7805/10225/8013/7124/116449	5
1460	NKC	GO:0002821	positive regulation of adaptive immune response	5/181	120/18903	0.00598463	0.0426876	0.0326581	5788/940/7124/55122/84807	5
1461	NKC	GO:0007596	blood coagulation	7/181	225/18903	0.00604946	0.0430496	0.0329351	7454/302/959/5341/7294/221037/5777	7
1462	NKC	GO:0002637	regulation of immunoglobulin production	4/181	76/18903	0.00610483	0.0432958	0.0331234	5788/959/940/7124	4
1463	NKC	GO:0032728	positive regulation of interferon-beta production	3/181	39/18903	0.0061265	0.0432958	0.0331234	64135/3148/9636	3
1464	NKC	GO:0045066	regulatory T cell differentiation	3/181	39/18903	0.0061265	0.0432958	0.0331234	3458/940/1493	3
1465	NKC	GO:0006874	cellular calcium ion homeostasis	8/181	284/18903	0.00616032	0.0434345	0.0332296	6352/5788/11151/356/811/1535/808/5777	8
1466	NKC	GO:0007259	receptor signaling pathway via JAK-STAT	6/181	172/18903	0.00631545	0.044426	0.0339881	6352/5788/3575/3458/54625/7124	6
1467	NKC	GO:0006919	activation of cysteine-type endopeptidase activity involved in apoptotic process	4/181	77/18903	0.00639211	0.044862	0.0343217	7805/26355/356/7124	4
1468	NKC	GO:0051051	negative regulation of transport	11/181	479/18903	0.00656609	0.0457302	0.0349859	11151/8832/302/4790/2308/7124/1595/3156/10105/80223/808	11
1469	NKC	GO:1904994	regulation of leukocyte adhesion to vascular endothelial cell	3/181	40/18903	0.00657721	0.0457302	0.0349859	3689/3676/7124	3
1470	NKC	GO:0002863	positive regulation of inflammatory response to antigenic stimulus	2/181	13/18903	0.00663537	0.0457302	0.0349859	940/7124	2
1471	NKC	GO:0032621	interleukin-18 production	2/181	13/18903	0.00663537	0.0457302	0.0349859	8832/7124	2
1472	NKC	GO:0032661	regulation of interleukin-18 production	2/181	13/18903	0.00663537	0.0457302	0.0349859	8832/7124	2
1473	NKC	GO:0042492	gamma-delta T cell differentiation	2/181	13/18903	0.00663537	0.0457302	0.0349859	5788/2841	2
1474	NKC	GO:0070424	regulation of nucleotide-binding oligomerization domain containing signaling pathway	2/181	13/18903	0.00663537	0.0457302	0.0349859	7128/330	2
1475	NKC	GO:0070486	leukocyte aggregation	2/181	13/18903	0.00663537	0.0457302	0.0349859	960/8013	2
1476	NKC	GO:0010950	positive regulation of endopeptidase activity	6/181	174/18903	0.00667146	0.0458469	0.0350751	7805/26355/356/8743/7124/55122	6
1477	NKC	GO:0007249	I-kappaB kinase/NF-kappaB signaling	8/181	288/18903	0.00668226	0.0458469	0.0350751	6275/8878/7128/356/5966/8743/330/7124	8
1478	NKC	GO:0050673	epithelial cell proliferation	11/181	481/18903	0.00676606	0.046318	0.0354356	864/7128/2876/3676/28984/4831/3148/8013/7124/1535/860	11
1479	NKC	GO:0008037	cell recognition	7/181	230/18903	0.00679646	0.0463189	0.0354363	7852/259197/3507/56253/27242/133418/28526	7
1480	NKC	GO:0050817	coagulation	7/181	230/18903	0.00679646	0.0463189	0.0354363	7454/302/959/5341/7294/221037/5777	7
1481	NKC	GO:0048660	regulation of smooth muscle cell proliferation	6/181	175/18903	0.00685483	0.0465095	0.0355821	6352/7128/3458/8013/7124/1535	6
1482	NKC	GO:0051048	negative regulation of secretion	6/181	175/18903	0.00685483	0.0465095	0.0355821	8832/2308/7124/1595/3156/80223	6
1483	NKC	GO:0007599	hemostasis	7/181	231/18903	0.00695374	0.046879	0.0358648	7454/302/959/5341/7294/221037/5777	7
1484	NKC	GO:0002437	inflammatory response to antigenic stimulus	4/181	79/18903	0.00699328	0.046879	0.0358648	2876/3148/940/7124	4
1485	NKC	GO:2000514	regulation of CD4-positive, alpha-beta T cell activation	4/181	79/18903	0.00699328	0.046879	0.0358648	864/3458/940/84807	4
1486	NKC	GO:1902905	positive regulation of supramolecular fiber organization	6/181	176/18903	0.00704183	0.046879	0.0358648	6281/7454/5216/2876/28984/5341	6
1487	NKC	GO:0032733	positive regulation of interleukin-10 production	3/181	41/18903	0.00704717	0.046879	0.0358648	959/940/9636	3
1488	NKC	GO:0042119	neutrophil activation	3/181	41/18903	0.00704717	0.046879	0.0358648	6352/3689/7124	3
1489	NKC	GO:0051125	regulation of actin nucleation	3/181	41/18903	0.00704717	0.046879	0.0358648	11151/7454/9535	3
1490	NKC	GO:0060338	regulation of type I interferon-mediated signaling pathway	3/181	41/18903	0.00704717	0.046879	0.0358648	25939/9636/5777	3
1491	NKC	GO:0070232	regulation of T cell apoptotic process	3/181	41/18903	0.00704717	0.046879	0.0358648	6352/3575/155038	3
1492	NKC	GO:0043280	positive regulation of cysteine-type endopeptidase activity involved in apoptotic process	5/181	125/18903	0.00709006	0.0469671	0.0359322	7805/26355/356/8743/7124	5
1493	NKC	GO:0016050	vesicle organization	9/181	353/18903	0.00709111	0.0469671	0.0359322	11151/6281/5552/8878/356/54809/302/8676/29887	9
1494	NKC	GO:0051099	positive regulation of binding	6/181	177/18903	0.0072325	0.0478001	0.0365694	6281/3458/3955/302/3148/808	6
1495	NKC	GO:0001659	temperature homeostasis	6/181	178/18903	0.00742687	0.0488736	0.0373908	7852/8878/2876/2308/7124/51316	6
1496	NKC	GO:0006694	steroid biosynthetic process	6/181	178/18903	0.00742687	0.0488736	0.0373908	3458/4790/7124/1595/3156/6309	6
1497	NKC	GO:0072507	divalent inorganic cation homeostasis	9/181	356/18903	0.00747613	0.0490678	0.0375393	6352/5788/11151/356/811/1535/29887/808/5777	9
1498	NKC	GO:0002714	positive regulation of B cell mediated immunity	3/181	42/18903	0.00753656	0.0490678	0.0375393	5788/940/7124	3
1499	NKC	GO:0002891	positive regulation of immunoglobulin mediated immune response	3/181	42/18903	0.00753656	0.0490678	0.0375393	5788/940/7124	3
1500	NKC	GO:0045429	positive regulation of nitric oxide biosynthetic process	3/181	42/18903	0.00753656	0.0490678	0.0375393	3458/22914/7124	3
1501	NKC	GO:2000249	regulation of actin cytoskeleton reorganization	3/181	42/18903	0.00753656	0.0490678	0.0375393	397/9535/10788	3
1502	NKC	GO:0048659	smooth muscle cell proliferation	6/181	179/18903	0.007625	0.0492468	0.0376762	6352/7128/3458/8013/7124/1535	6
1503	NKC	GO:0033004	negative regulation of mast cell activation	2/181	14/18903	0.0076928	0.0492468	0.0376762	8832/5777	2
1504	NKC	GO:0035589	G protein-coupled purinergic nucleotide receptor signaling pathway	2/181	14/18903	0.0076928	0.0492468	0.0376762	29909/27334	2
1505	NKC	GO:0045059	positive thymic T cell selection	2/181	14/18903	0.0076928	0.0492468	0.0376762	5788/915	2
1506	NKC	GO:0048302	regulation of isotype switching to IgG isotypes	2/181	14/18903	0.0076928	0.0492468	0.0376762	5788/940	2
1507	NKC	GO:0050966	detection of mechanical stimulus involved in sensory perception of pain	2/181	14/18903	0.0076928	0.0492468	0.0376762	7852/7124	2
1508	NKC	GO:0071801	regulation of podosome assembly	2/181	14/18903	0.0076928	0.0492468	0.0376762	3936/7124	2
1509	NKC	GO:1901841	regulation of high voltage-gated calcium channel activity	2/181	14/18903	0.0076928	0.0492468	0.0376762	5142/808	2
1510	NKC	GO:0010959	regulation of metal ion transport	10/181	423/18903	0.00774019	0.0494467	0.0378292	6352/54997/11151/7852/8832/3458/5142/1535/808/5777	10
1511	LEC	GO:0050673	epithelial cell proliferation	25/171	481/18903	1.63432e-12	3.65647e-09	2.44032e-09	5629/5764/10344/8828/3487/3479/2324/130497/2896/654/7498/3791/1910/1601/1012/7010/652/3397/3398/3280/857/2876/650/3249/3488	25
1512	LEC	GO:0003158	endothelium development	15/171	139/18903	2.21002e-12	3.65647e-09	2.44032e-09	5629/5175/54538/5138/1003/30061/654/2701/7498/3791/1910/652/3397/81792/2876	15
1513	LEC	GO:0050678	regulation of epithelial cell proliferation	22/171	414/18903	2.58442e-11	2.85062e-08	1.9025e-08	5629/5764/10344/8828/3479/2324/130497/2896/654/7498/3791/1910/1601/1012/7010/652/3397/3280/857/2876/650/3249	22
1514	LEC	GO:0030198	extracellular matrix organization	19/171	318/18903	8.86224e-11	5.73789e-08	3.82946e-08	2621/25890/10266/2199/50509/5806/2022/2006/351/11096/9510/81792/1490/857/302/650/151887/3249/170692	19
1515	LEC	GO:0043062	extracellular structure organization	19/171	319/18903	9.35084e-11	5.73789e-08	3.82946e-08	2621/25890/10266/2199/50509/5806/2022/2006/351/11096/9510/81792/1490/857/302/650/151887/3249/170692	19
1516	LEC	GO:0045229	external encapsulating structure organization	19/171	321/18903	1.04042e-10	5.73789e-08	3.82946e-08	2621/25890/10266/2199/50509/5806/2022/2006/351/11096/9510/81792/1490/857/302/650/151887/3249/170692	19
1517	LEC	GO:0031589	cell-substrate adhesion	20/171	369/18903	1.56046e-10	7.37653e-08	4.92309e-08	6366/2621/285/25890/2199/50509/3655/1942/3791/1601/3678/1012/7010/3397/81792/1490/7402/6281/151887/5054	20
1518	LEC	GO:0050679	positive regulation of epithelial cell proliferation	16/171	224/18903	2.16239e-10	8.9442e-08	5.96934e-08	5629/5764/10344/8828/3479/2324/130497/2896/654/3791/1012/7010/652/3397/650/3249	16
1519	LEC	GO:1901342	regulation of vasculature development	19/171	355/18903	5.70914e-10	2.09906e-07	1.40091e-07	23166/285/10266/10365/2022/1003/2896/958/1942/3791/7453/133/3678/7010/9510/3397/9314/3087/5054	19
1520	LEC	GO:0001667	ameboidal-type cell migration	22/171	492/18903	6.93101e-10	2.27794e-07	1.52029e-07	9590/5629/5764/285/223117/8828/2697/2324/1003/6273/2896/958/1942/3791/1910/1012/7010/652/9124/3397/9314/2876	22
1521	LEC	GO:0043542	endothelial cell migration	17/171	281/18903	7.57249e-10	2.27794e-07	1.52029e-07	5629/5764/285/8828/2324/1003/6273/2896/958/1942/3791/1012/7010/652/3397/9314/2876	17
1522	LEC	GO:0045446	endothelial cell differentiation	12/171	121/18903	1.01549e-09	2.80022e-07	1.86886e-07	5629/5175/54538/5138/1003/654/7498/3791/1910/652/3397/2876	12
1523	LEC	GO:0045765	regulation of angiogenesis	18/171	349/18903	2.99013e-09	7.61103e-07	5.07959e-07	23166/285/10266/10365/2022/1003/2896/958/1942/3791/7453/133/3678/7010/9510/9314/3087/5054	18
1524	LEC	GO:0010811	positive regulation of cell-substrate adhesion	11/171	125/18903	1.82914e-08	4.3233e-06	2.88537e-06	6366/25890/2199/3791/1601/3678/1012/7010/7402/6281/151887	11
1525	LEC	GO:0003018	vascular process in circulatory system	15/171	270/18903	2.47827e-08	5.46707e-06	3.64871e-06	9590/2171/10266/5138/10365/1003/154/654/1910/133/1889/7010/857/2876/5997	15
1526	LEC	GO:0052547	regulation of peptidase activity	19/171	459/18903	3.75936e-08	7.63582e-06	5.09613e-06	2621/2896/1942/7498/351/8743/55075/1490/9314/7079/857/1508/2876/302/7077/7078/51232/7035/5054	19
1527	LEC	GO:0010631	epithelial cell migration	17/171	366/18903	3.9229e-08	7.63582e-06	5.09613e-06	5629/5764/285/8828/2324/1003/6273/2896/958/1942/3791/1012/7010/652/3397/9314/2876	17
1528	LEC	GO:0090132	epithelium migration	17/171	369/18903	4.41651e-08	8.11902e-06	5.41862e-06	5629/5764/285/8828/2324/1003/6273/2896/958/1942/3791/1012/7010/652/3397/9314/2876	17
1529	LEC	GO:0090130	tissue migration	17/171	374/18903	5.36704e-08	9.34712e-06	6.23825e-06	5629/5764/285/8828/2324/1003/6273/2896/958/1942/3791/1012/7010/652/3397/9314/2876	17
1530	LEC	GO:0001938	positive regulation of endothelial cell proliferation	10/171	115/18903	9.27538e-08	1.53461e-05	1.0242e-05	5629/10344/8828/2324/654/3791/1012/7010/652/650	10
1531	LEC	GO:0001936	regulation of endothelial cell proliferation	12/171	183/18903	1.09005e-07	1.71761e-05	1.14633e-05	5629/10344/8828/2324/654/7498/3791/1012/7010/652/857/650	12
1532	LEC	GO:0010810	regulation of cell-substrate adhesion	13/171	222/18903	1.1949e-07	1.74505e-05	1.16465e-05	6366/285/25890/2199/3791/1601/3678/1012/7010/7402/6281/151887/5054	13
1533	LEC	GO:0070374	positive regulation of ERK1 and ERK2 cascade	13/171	223/18903	1.25901e-07	1.74505e-05	1.16465e-05	6366/9590/2621/10344/3479/2324/388121/351/3791/7010/652/1490/650	13
1534	LEC	GO:0043410	positive regulation of MAPK cascade	19/171	496/18903	1.26568e-07	1.74505e-05	1.16465e-05	6366/9590/2621/8654/10344/3487/3479/2324/388121/154/958/1942/7498/351/3791/7010/652/1490/650	19
1535	LEC	GO:0045766	positive regulation of angiogenesis	12/171	187/18903	1.38065e-07	1.75715e-05	1.17272e-05	285/10266/2022/1003/2896/958/3791/133/3678/7010/9314/5054	12
1536	LEC	GO:1904018	positive regulation of vasculature development	12/171	187/18903	1.38065e-07	1.75715e-05	1.17272e-05	285/10266/2022/1003/2896/958/3791/133/3678/7010/9314/5054	12
1537	LEC	GO:0070372	regulation of ERK1 and ERK2 cascade	15/171	315/18903	1.86543e-07	2.28619e-05	1.5258e-05	6366/9590/2621/10344/3479/2324/388121/351/3791/1601/7010/652/1490/7078/650	15
1538	LEC	GO:0072012	glomerulus vasculature development	6/171	29/18903	2.00628e-07	2.371e-05	1.5824e-05	5175/285/130497/7010/652/3280	6
1539	LEC	GO:0001935	endothelial cell proliferation	12/171	199/18903	2.71158e-07	2.98149e-05	1.98984e-05	5629/10344/8828/2324/654/7498/3791/1012/7010/652/857/650	12
1540	LEC	GO:0043114	regulation of vascular permeability	7/171	49/18903	2.73454e-07	2.98149e-05	1.98984e-05	9590/10266/5138/1003/654/133/7010	7
1541	LEC	GO:0030856	regulation of epithelial cell differentiation	11/171	164/18903	2.98894e-07	2.98149e-05	1.98984e-05	1003/130497/654/7498/652/3397/3280/857/23764/650/5054	11
1542	LEC	GO:0060537	muscle tissue development	17/171	422/18903	3.00063e-07	2.98149e-05	1.98984e-05	5629/3479/2697/2022/1832/130497/2006/3236/652/3398/857/2876/23764/5997/650/1827/3488	17
1543	LEC	GO:0061437	renal system vasculature development	6/171	31/18903	3.06349e-07	2.98149e-05	1.98984e-05	5175/285/130497/7010/652/3280	6
1544	LEC	GO:0061440	kidney vasculature development	6/171	31/18903	3.06349e-07	2.98149e-05	1.98984e-05	5175/285/130497/7010/652/3280	6
1545	LEC	GO:1902903	regulation of supramolecular fiber organization	16/171	384/18903	4.35668e-07	4.11893e-05	2.74897e-05	6366/5629/6711/256949/10344/9535/1003/2006/93663/10458/351/3949/3397/1490/6281/2876	16
1546	LEC	GO:0090287	regulation of cellular response to growth factor stimulus	15/171	338/18903	4.59239e-07	4.22117e-05	2.8172e-05	2022/1003/4756/7498/3791/8425/1601/3678/652/81792/3280/857/51232/3087/650	15
1547	LEC	GO:0032102	negative regulation of response to external stimulus	17/171	436/18903	4.7355e-07	4.23507e-05	2.82648e-05	22915/285/223117/3479/1843/10203/5169/1003/2896/3949/7010/9314/2876/302/7035/5054/170692	17
1548	LEC	GO:0070371	ERK1 and ERK2 cascade	15/171	340/18903	4.94888e-07	4.30944e-05	2.87611e-05	6366/9590/2621/10344/3479/2324/388121/351/3791/1601/7010/652/1490/7078/650	15
1549	LEC	GO:0060840	artery development	9/171	107/18903	5.51336e-07	4.67787e-05	3.122e-05	5629/221395/5138/144165/2022/3949/652/1649/3280	9
1550	LEC	GO:0019216	regulation of lipid metabolic process	15/171	347/18903	6.40195e-07	5.28976e-05	3.53038e-05	6366/2171/5629/221395/388121/8611/654/3949/133/1601/7010/3490/3398/857/650	15
1551	LEC	GO:2000352	negative regulation of endothelial cell apoptotic process	6/171	35/18903	6.55425e-07	5.28976e-05	3.53038e-05	2621/10266/1003/3791/7010/5054	6
1552	LEC	GO:0001659	temperature homeostasis	11/171	178/18903	6.78427e-07	5.29254e-05	3.53223e-05	2171/3910/2697/154/1910/11096/51316/3397/1649/857/2876	11
1553	LEC	GO:0110151	positive regulation of biomineralization	7/171	56/18903	7.00049e-07	5.29254e-05	3.53223e-05	5764/130497/154/654/129804/652/650	7
1554	LEC	GO:0048659	smooth muscle cell proliferation	11/171	179/18903	7.17247e-07	5.29254e-05	3.53223e-05	3479/2697/10203/2006/1012/9510/652/1649/3398/650/3488	11
1555	LEC	GO:0043491	protein kinase B signaling	12/171	218/18903	7.19747e-07	5.29254e-05	3.53223e-05	6366/2621/3479/388121/2022/958/7498/3791/7010/1649/2876/3488	12
1556	LEC	GO:0032970	regulation of actin filament-based process	16/171	406/18903	9.10427e-07	6.54914e-05	4.37088e-05	6366/5629/6711/256949/10344/9535/1832/2006/93663/10458/7010/5142/3397/1490/6281/857	16
1557	LEC	GO:2000351	regulation of endothelial cell apoptotic process	7/171	60/18903	1.1309e-06	7.96204e-05	5.31385e-05	2621/10266/1003/958/3791/7010/5054	7
1558	LEC	GO:0010594	regulation of endothelial cell migration	12/171	230/18903	1.26743e-06	8.73735e-05	5.83129e-05	5629/5764/285/8828/2324/2896/958/1942/3791/7010/652/9314	12
1559	LEC	GO:0090100	positive regulation of transmembrane receptor protein serine/threonine kinase signaling pathway	9/171	121/18903	1.55923e-06	0.000105296	7.02741e-05	2022/1003/4756/654/3791/1601/652/3280/650	9
1560	LEC	GO:0030513	positive regulation of BMP signaling pathway	6/171	41/18903	1.73589e-06	0.000113186	7.554e-05	2022/1003/4756/3791/652/3280	6
1561	LEC	GO:0045664	regulation of neuron differentiation	11/171	196/18903	1.75271e-06	0.000113186	7.554e-05	5649/5629/6925/654/351/1910/652/1840/3398/3280/650	11
1562	LEC	GO:0052548	regulation of endopeptidase activity	16/171	428/18903	1.81174e-06	0.000113186	7.554e-05	2621/1942/7498/351/8743/55075/1490/9314/7079/2876/302/7077/7078/51232/7035/5054	16
1563	LEC	GO:0007160	cell-matrix adhesion	12/171	238/18903	1.81289e-06	0.000113186	7.554e-05	6366/50509/3655/3791/3678/1012/7010/81792/1490/7402/6281/5054	12
1564	LEC	GO:0072577	endothelial cell apoptotic process	7/171	66/18903	2.17896e-06	0.000131563	8.78052e-05	2621/10266/1003/958/3791/7010/5054	7
1565	LEC	GO:0003206	cardiac chamber morphogenesis	9/171	126/18903	2.18676e-06	0.000131563	8.78052e-05	5629/8828/2022/1832/7010/9510/652/3280/650	9
1566	LEC	GO:0042060	wound healing	16/171	442/18903	2.74299e-06	0.000162081	0.000108173	22915/2621/2157/3479/10544/1832/958/3791/3678/6281/857/2876/302/7035/5054/170692	16
1567	LEC	GO:0003205	cardiac chamber development	10/171	167/18903	2.93707e-06	0.000165548	0.000110486	5629/8828/5138/2022/1832/7010/9510/652/3280/650	10
1568	LEC	GO:0032835	glomerulus development	7/171	69/18903	2.9507e-06	0.000165548	0.000110486	5175/285/130497/1910/7010/652/3280	7
1569	LEC	GO:0048661	positive regulation of smooth muscle cell proliferation	8/171	98/18903	2.99878e-06	0.000165548	0.000110486	3479/2697/10203/1012/9510/652/3398/3488	8
1570	LEC	GO:0097084	vascular associated smooth muscle cell development	4/171	12/18903	3.02437e-06	0.000165548	0.000110486	10266/2022/133/3280	4
1571	LEC	GO:0030501	positive regulation of bone mineralization	6/171	45/18903	3.05181e-06	0.000165548	0.000110486	5764/130497/154/654/652/650	6
1572	LEC	GO:0048762	mesenchymal cell differentiation	12/171	252/18903	3.27935e-06	0.000175022	0.000116809	223117/8828/3479/2022/130497/1942/1910/1601/652/3280/650/3249	12
1573	LEC	GO:0006898	receptor-mediated endocytosis	12/171	257/18903	4.01368e-06	0.000210814	0.000140697	6366/23166/10266/10203/154/3949/133/1601/857/302/284697/5054	12
1574	LEC	GO:0002067	glandular epithelial cell differentiation	7/171	73/18903	4.32299e-06	0.000220823	0.000147377	5629/654/652/3280/9314/857/650	7
1575	LEC	GO:0032341	aldosterone metabolic process	4/171	13/18903	4.33772e-06	0.000220823	0.000147377	654/1910/1601/650	4
1576	LEC	GO:0048660	regulation of smooth muscle cell proliferation	10/171	175/18903	4.46447e-06	0.000223832	0.000149385	3479/2697/10203/2006/1012/9510/652/3398/650/3488	10
1577	LEC	GO:0042692	muscle cell differentiation	15/171	409/18903	4.86828e-06	0.000240435	0.000160466	5629/10266/3479/2022/1910/11096/133/652/3398/3280/2876/5997/650/1827/3488	15
1578	LEC	GO:0110149	regulation of biomineralization	8/171	105/18903	5.03587e-06	0.000242041	0.000161537	2621/5764/130497/154/654/129804/652/650	8
1579	LEC	GO:0010466	negative regulation of peptidase activity	12/171	263/18903	5.0832e-06	0.000242041	0.000161537	2621/351/9314/7079/1508/2876/302/7077/7078/51232/7035/5054	12
1580	LEC	GO:0071772	response to BMP	10/171	178/18903	5.19338e-06	0.000242041	0.000161537	2022/1003/4756/654/3791/652/81792/3280/51232/650	10
1581	LEC	GO:0071773	cellular response to BMP stimulus	10/171	178/18903	5.19338e-06	0.000242041	0.000161537	2022/1003/4756/654/3791/652/81792/3280/51232/650	10
1582	LEC	GO:0008212	mineralocorticoid metabolic process	4/171	14/18903	6.02997e-06	0.000277128	0.000184954	654/1910/1601/650	4
1583	LEC	GO:0106106	cold-induced thermogenesis	9/171	147/18903	7.77166e-06	0.000346464	0.000231229	2171/3910/2697/154/11096/51316/3397/1649/857	9
1584	LEC	GO:0120161	regulation of cold-induced thermogenesis	9/171	147/18903	7.77166e-06	0.000346464	0.000231229	2171/3910/2697/154/11096/51316/3397/1649/857	9
1585	LEC	GO:0051346	negative regulation of hydrolase activity	14/171	373/18903	7.85276e-06	0.000346464	0.000231229	2621/5806/351/9314/7079/1508/2876/302/7077/7078/51232/7035/5997/5054	14
1586	LEC	GO:0060390	regulation of SMAD protein signal transduction	5/171	31/18903	8.02364e-06	0.000349345	0.000233152	6711/654/1601/652/650	5
1587	LEC	GO:0032352	positive regulation of hormone metabolic process	4/171	15/18903	8.16471e-06	0.000350871	0.00023417	654/133/1601/3249	4
1588	LEC	GO:0001570	vasculogenesis	7/171	81/18903	8.68293e-06	0.000368356	0.00024584	10266/2022/54922/7498/3791/133/857	7
1589	LEC	GO:0051896	regulation of protein kinase B signaling	10/171	189/18903	8.82047e-06	0.000369455	0.000246574	6366/2621/3479/388121/2022/7498/7010/1649/2876/3488	10
1590	LEC	GO:0045778	positive regulation of ossification	6/171	54/18903	9.0474e-06	0.000374223	0.000249756	5764/130497/154/654/652/650	6
1591	LEC	GO:0048708	astrocyte differentiation	7/171	82/18903	9.42167e-06	0.000384893	0.000256877	2896/351/3949/3459/3398/3280/650	7
1592	LEC	GO:0055001	muscle cell development	10/171	191/18903	9.67392e-06	0.000386323	0.000257831	5629/10266/3479/2022/133/652/3280/2876/5997/1827	10
1593	LEC	GO:0018108	peptidyl-tyrosine phosphorylation	14/171	380/18903	9.69017e-06	0.000386323	0.000257831	2621/5649/5175/3479/2324/958/654/1942/351/3791/3678/7010/3280/857	14
1594	LEC	GO:0070169	positive regulation of biomineral tissue development	6/171	55/18903	1.00797e-05	0.000397067	0.000265002	5764/130497/154/654/652/650	6
1595	LEC	GO:0018212	peptidyl-tyrosine modification	14/171	382/18903	1.02807e-05	0.000400223	0.000267108	2621/5649/5175/3479/2324/958/654/1942/351/3791/3678/7010/3280/857	14
1596	LEC	GO:0002065	columnar/cuboidal epithelial cell differentiation	8/171	116/18903	1.0548e-05	0.000405853	0.000270865	5629/654/652/3280/9314/857/650/5054	8
1597	LEC	GO:2001212	regulation of vasculogenesis	4/171	16/18903	1.08095e-05	0.000411135	0.000274391	10266/7498/3791/133	4
1598	LEC	GO:0001954	positive regulation of cell-matrix adhesion	6/171	56/18903	1.12052e-05	0.000421342	0.000281203	6366/3791/1012/7010/7402/6281	6
1599	LEC	GO:0007178	transmembrane receptor protein serine/threonine kinase signaling pathway	14/171	390/18903	1.29744e-05	0.000477024	0.000318365	6711/2022/1003/4756/654/3791/8425/1601/652/3397/3280/857/51232/650	14
1600	LEC	GO:0050878	regulation of body fluid levels	14/171	390/18903	1.29744e-05	0.000477024	0.000318365	22915/2621/2157/10544/958/7498/1910/133/9314/857/302/7035/5054/170692	14
1601	LEC	GO:0051897	positive regulation of protein kinase B signaling	8/171	120/18903	1.35306e-05	0.000490303	0.000327227	6366/2621/3479/388121/2022/7010/2876/3488	8
1602	LEC	GO:0090092	regulation of transmembrane receptor protein serine/threonine kinase signaling pathway	12/171	290/18903	1.36319e-05	0.000490303	0.000327227	2022/1003/4756/654/3791/8425/1601/652/3280/857/51232/650	12
1603	LEC	GO:0010566	regulation of ketone biosynthetic process	4/171	17/18903	1.40359e-05	0.000499408	0.000333304	654/133/1601/650	4
1604	LEC	GO:0045444	fat cell differentiation	11/171	244/18903	1.42216e-05	0.000500631	0.00033412	221395/10124/154/51316/1649/3398/3280/9314/2876/5997/650	11
1605	LEC	GO:0010632	regulation of epithelial cell migration	12/171	292/18903	1.45984e-05	0.000508486	0.000339363	5629/5764/285/8828/2324/2896/958/1942/3791/7010/652/9314	12
1606	LEC	GO:1990845	adaptive thermogenesis	9/171	160/18903	1.53894e-05	0.000530452	0.000354023	2171/3910/2697/154/11096/51316/3397/1649/857	9
1607	LEC	GO:0033002	muscle cell proliferation	11/171	247/18903	1.59379e-05	0.000543697	0.000362862	3479/2697/10203/2006/1012/9510/652/1649/3398/650/3488	11
1608	LEC	GO:0007517	muscle organ development	13/171	348/18903	1.75925e-05	0.000581315	0.000387969	5629/3479/2022/1832/2006/3236/652/7402/857/2876/23764/650/1827	13
1609	LEC	GO:0071695	anatomical structure maturation	11/171	250/18903	1.78312e-05	0.000581315	0.000387969	6366/3479/10365/1003/351/3791/1910/1649/81792/3280/650	11
1610	LEC	GO:0010755	regulation of plasminogen activation	4/171	18/18903	1.79191e-05	0.000581315	0.000387969	6281/302/3249/5054	4
1611	LEC	GO:0043116	negative regulation of vascular permeability	4/171	18/18903	1.79191e-05	0.000581315	0.000387969	9590/10266/5138/133	4
1612	LEC	GO:0060391	positive regulation of SMAD protein signal transduction	4/171	18/18903	1.79191e-05	0.000581315	0.000387969	654/1601/652/650	4
1613	LEC	GO:0010951	negative regulation of endopeptidase activity	11/171	252/18903	1.91991e-05	0.000616795	0.000411648	2621/351/9314/7079/2876/302/7077/7078/51232/7035/5054	11
1614	LEC	GO:0008207	C21-steroid hormone metabolic process	5/171	37/18903	1.97007e-05	0.000625093	0.000417186	654/1910/133/1601/650	5
1615	LEC	GO:0045861	negative regulation of proteolysis	13/171	352/18903	1.98352e-05	0.000625093	0.000417186	2621/1942/351/9314/7079/1508/2876/302/7077/7078/51232/7035/5054	13
1616	LEC	GO:1904036	negative regulation of epithelial cell apoptotic process	6/171	62/18903	2.02862e-05	0.000633273	0.000422645	2621/10266/1003/3791/7010/5054	6
1617	LEC	GO:0044703	multi-organism reproductive process	10/171	209/18903	2.11509e-05	0.000654098	0.000436544	5764/285/2697/133/3678/3490/1508/23764/5997/3488	10
1618	LEC	GO:0030509	BMP signaling pathway	9/171	167/18903	2.16484e-05	0.00066049	0.00044081	2022/1003/4756/654/3791/652/3280/51232/650	9
1619	LEC	GO:0021700	developmental maturation	12/171	304/18903	2.17568e-05	0.00066049	0.00044081	6366/5649/3479/10365/1003/351/3791/1910/1649/81792/3280/650	12
1620	LEC	GO:0048009	insulin-like growth factor receptor signaling pathway	5/171	38/18903	2.25206e-05	0.000677459	0.000452135	3487/3479/51232/650/3488	5
1621	LEC	GO:0003007	heart morphogenesis	11/171	258/18903	2.3863e-05	0.000708035	0.000472541	5629/8828/2022/1832/2006/1942/7010/9510/652/3280/650	11
1622	LEC	GO:0010720	positive regulation of cell development	12/171	307/18903	2.39649e-05	0.000708035	0.000472541	5649/5764/8654/1003/10458/1601/652/3398/3280/6281/57165/650	12
1623	LEC	GO:0002064	epithelial cell development	10/171	213/18903	2.48905e-05	0.000728873	0.000486448	5629/5175/54538/5138/1003/654/3791/1910/652/2876	10
1624	LEC	GO:0050727	regulation of inflammatory response	14/171	414/18903	2.51661e-05	0.00073048	0.000487521	3479/5138/10203/5169/1003/2896/351/3949/1910/7010/81792/9314/2876/5054	14
1625	LEC	GO:0010595	positive regulation of endothelial cell migration	8/171	131/18903	2.56081e-05	0.000731528	0.000488221	5629/8828/2324/2896/958/3791/7010/652	8
1626	LEC	GO:0032350	regulation of hormone metabolic process	5/171	39/18903	2.56444e-05	0.000731528	0.000488221	654/133/1601/650/3249	5
1627	LEC	GO:0042063	gliogenesis	12/171	310/18903	2.63657e-05	0.000745677	0.000497664	5649/5764/2896/351/3949/23224/3459/3398/3280/10397/57165/650	12
1628	LEC	GO:0001885	endothelial cell development	6/171	65/18903	2.66537e-05	0.000747433	0.000498836	5175/54538/5138/1003/1910/2876	6
1629	LEC	GO:1903034	regulation of response to wounding	9/171	172/18903	2.73423e-05	0.0007603	0.000507423	22915/5764/2896/9314/857/302/7035/5054/170692	9
1630	LEC	GO:0006700	C21-steroid hormone biosynthetic process	4/171	20/18903	2.79736e-05	0.000771372	0.000514812	654/133/1601/650	4
1631	LEC	GO:0032956	regulation of actin cytoskeleton organization	13/171	365/18903	2.89515e-05	0.000785842	0.00052447	6366/5629/6711/256949/10344/9535/2006/93663/10458/7010/3397/1490/6281	13
1632	LEC	GO:0060485	mesenchyme development	12/171	313/18903	2.89733e-05	0.000785842	0.00052447	223117/8828/3479/2022/130497/1942/1910/1601/652/3280/650/3249	12
1633	LEC	GO:0044706	multi-multicellular organism process	10/171	218/18903	3.0351e-05	0.000816517	0.000544942	5764/285/2697/133/3678/3490/1508/23764/5997/3488	10
1634	LEC	GO:0050730	regulation of peptidyl-tyrosine phosphorylation	11/171	266/18903	3.15858e-05	0.000842883	0.000562539	2621/5649/5175/3479/958/654/1942/351/3678/3280/857	11
1635	LEC	GO:1902905	positive regulation of supramolecular fiber organization	9/171	176/18903	3.27688e-05	0.000867456	0.000578939	6366/5629/10344/10458/351/3397/1490/6281/2876	9
1636	LEC	GO:0051099	positive regulation of binding	9/171	177/18903	3.42596e-05	0.000899724	0.000600474	3479/351/652/3280/6281/9314/857/302/650	9
1637	LEC	GO:0045862	positive regulation of proteolysis	13/171	372/18903	3.52374e-05	0.000904735	0.000603819	144165/2896/1942/7498/351/1601/8743/55075/1490/6281/857/302/3249	13
1638	LEC	GO:0051098	regulation of binding	13/171	372/18903	3.52374e-05	0.000904735	0.000603819	3479/154/351/1601/652/3397/1649/3280/6281/9314/857/302/650	13
1639	LEC	GO:0045785	positive regulation of cell adhesion	15/171	484/18903	3.52707e-05	0.000904735	0.000603819	6366/22915/25890/3479/2199/3791/1601/3678/1012/7010/3280/7402/6281/857/151887	15
1640	LEC	GO:0034329	cell junction assembly	14/171	430/18903	3.80847e-05	0.000969402	0.000646978	2823/5175/10266/2697/1003/3655/2701/351/3791/3678/7010/27253/6281/857	14
1641	LEC	GO:0019218	regulation of steroid metabolic process	7/171	102/18903	3.93359e-05	0.000993606	0.000663131	5629/654/3949/133/1601/3490/650	7
1642	LEC	GO:0007596	blood coagulation	10/171	225/18903	3.97003e-05	0.000995215	0.000664205	22915/2621/2157/10544/958/857/302/7035/5054/170692	10
1643	LEC	GO:0050767	regulation of neurogenesis	13/171	377/18903	4.04284e-05	0.00100585	0.0006713	5649/5629/5764/223117/10458/3949/3397/3398/3280/6281/302/57165/650	13
1644	LEC	GO:0110148	biomineralization	9/171	181/18903	4.08114e-05	0.0010078	0.000672603	2621/5764/3479/130497/154/654/129804/652/650	9
1645	LEC	GO:0009154	purine ribonucleotide catabolic process	5/171	43/18903	4.16402e-05	0.00101913	0.000680164	8654/5138/7498/5142/9615	5
1646	LEC	GO:0070167	regulation of biomineral tissue development	7/171	103/18903	4.18862e-05	0.00101913	0.000680164	2621/5764/130497/154/654/652/650	7
1647	LEC	GO:0046890	regulation of lipid biosynthetic process	9/171	182/18903	4.26056e-05	0.00102593	0.000684701	2171/5629/221395/654/3949/133/1601/3490/650	9
1648	LEC	GO:0010001	glial cell differentiation	10/171	227/18903	4.27857e-05	0.00102593	0.000684701	5649/5764/2896/351/3949/3459/3398/3280/10397/650	10
1649	LEC	GO:0070555	response to interleukin-1	8/171	141/18903	4.34126e-05	0.00103347	0.000689737	6366/9590/10344/10365/958/351/81792/3280	8
1650	LEC	GO:0050728	negative regulation of inflammatory response	9/171	184/18903	4.63945e-05	0.00109657	0.000731848	3479/10203/5169/1003/2896/3949/7010/9314/2876	9
1651	LEC	GO:0110053	regulation of actin filament organization	11/171	278/18903	4.71862e-05	0.00110601	0.000738152	6366/6711/256949/10344/9535/2006/93663/10458/3397/1490/6281	11
1652	LEC	GO:0050817	coagulation	10/171	230/18903	4.77969e-05	0.00110601	0.000738152	22915/2621/2157/10544/958/857/302/7035/5054/170692	10
1653	LEC	GO:0050920	regulation of chemotaxis	10/171	230/18903	4.77969e-05	0.00110601	0.000738152	6366/2621/5764/285/223117/10344/1843/3791/1012/5054	10
1654	LEC	GO:0002040	sprouting angiogenesis	9/171	185/18903	4.83933e-05	0.00111204	0.000742173	10266/2324/10365/3791/3678/1012/7010/652/9314	9
1655	LEC	GO:0006816	calcium ion transport	14/171	440/18903	4.88382e-05	0.00111452	0.000743829	6366/2621/2823/10266/10203/2701/1910/5142/1649/3280/1490/857/302/57165	14
1656	LEC	GO:0007599	hemostasis	10/171	231/18903	4.95749e-05	0.00112358	0.000749879	22915/2621/2157/10544/958/857/302/7035/5054/170692	10
1657	LEC	GO:0048143	astrocyte activation	4/171	23/18903	5.00542e-05	0.00112673	0.000751978	2896/351/3949/3459	4
1658	LEC	GO:0030324	lung development	9/171	187/18903	5.26098e-05	0.00117626	0.000785031	5629/2324/10365/3791/652/3280/1490/4048/3488	9
1659	LEC	GO:0035924	cellular response to vascular endothelial growth factor stimulus	6/171	74/18903	5.58986e-05	0.00123312	0.000822985	10266/8828/2324/7498/3791/81792	6
1660	LEC	GO:0051145	smooth muscle cell differentiation	6/171	74/18903	5.58986e-05	0.00123312	0.000822985	10266/2022/1910/133/652/3280	6
1661	LEC	GO:0007565	female pregnancy	9/171	189/18903	5.71323e-05	0.00125199	0.000835577	5764/285/2697/133/3678/3490/1508/5997/3488	9
1662	LEC	GO:0035296	regulation of tube diameter	8/171	147/18903	5.8365e-05	0.00126229	0.000842447	10365/154/1910/133/1889/857/2876/5997	8
1663	LEC	GO:0097746	blood vessel diameter maintenance	8/171	147/18903	5.8365e-05	0.00126229	0.000842447	10365/154/1910/133/1889/857/2876/5997	8
1664	LEC	GO:0120255	olefinic compound biosynthetic process	4/171	24/18903	5.96425e-05	0.00127923	0.000853758	654/133/1601/650	4
1665	LEC	GO:0050810	regulation of steroid biosynthetic process	6/171	75/18903	6.03084e-05	0.00127923	0.000853758	5629/654/133/1601/3490/650	6
1666	LEC	GO:0050818	regulation of coagulation	6/171	75/18903	6.03084e-05	0.00127923	0.000853758	10544/857/302/7035/5054/170692	6
1667	LEC	GO:0035150	regulation of tube size	8/171	148/18903	6.12309e-05	0.00129053	0.000861297	10365/154/1910/133/1889/857/2876/5997	8
1668	LEC	GO:0030323	respiratory tube development	9/171	191/18903	6.19783e-05	0.00129801	0.000866293	5629/2324/10365/3791/652/3280/1490/4048/3488	9
1669	LEC	GO:1904035	regulation of epithelial cell apoptotic process	7/171	110/18903	6.38047e-05	0.00132456	0.000884009	2621/10266/1003/958/3791/7010/5054	7
1670	LEC	GO:0016525	negative regulation of angiogenesis	8/171	149/18903	6.42129e-05	0.00132456	0.000884009	23166/285/10365/7010/9510/9314/3087/5054	8
1671	LEC	GO:0045601	regulation of endothelial cell differentiation	5/171	47/18903	6.44467e-05	0.00132456	0.000884009	1003/654/7498/652/3397	5
1672	LEC	GO:0050731	positive regulation of peptidyl-tyrosine phosphorylation	9/171	193/18903	6.71663e-05	0.00136368	0.00091012	2621/5649/5175/3479/958/654/1942/3678/3280	9
1673	LEC	GO:0030510	regulation of BMP signaling pathway	7/171	111/18903	6.75866e-05	0.00136368	0.00091012	2022/1003/4756/3791/652/3280/51232	7
1674	LEC	GO:0071347	cellular response to interleukin-1	7/171	111/18903	6.75866e-05	0.00136368	0.00091012	6366/9590/10344/10365/958/81792/3280	7
1675	LEC	GO:0043567	regulation of insulin-like growth factor receptor signaling pathway	4/171	25/18903	7.05037e-05	0.00138117	0.00092179	3487/3479/650/3488	4
1676	LEC	GO:0045932	negative regulation of muscle contraction	4/171	25/18903	7.05037e-05	0.00138117	0.00092179	8654/10203/154/5997	4
1677	LEC	GO:0046885	regulation of hormone biosynthetic process	4/171	25/18903	7.05037e-05	0.00138117	0.00092179	654/133/1601/650	4
1678	LEC	GO:0048745	smooth muscle tissue development	4/171	25/18903	7.05037e-05	0.00138117	0.00092179	5629/2022/130497/652	4
1679	LEC	GO:2000181	negative regulation of blood vessel morphogenesis	8/171	151/18903	7.05402e-05	0.00138117	0.00092179	23166/285/10365/7010/9510/9314/3087/5054	8
1680	LEC	GO:0006195	purine nucleotide catabolic process	5/171	48/18903	7.14177e-05	0.00138199	0.000922341	8654/5138/7498/5142/9615	5
1681	LEC	GO:0061028	establishment of endothelial barrier	5/171	48/18903	7.14177e-05	0.00138199	0.000922341	5175/54538/5138/1003/1910	5
1682	LEC	GO:0032872	regulation of stress-activated MAPK cascade	9/171	195/18903	7.27153e-05	0.00139892	0.00093364	6366/29969/1843/2324/7498/351/652/1490/650	9
1683	LEC	GO:0072006	nephron development	8/171	152/18903	7.3893e-05	0.00140524	0.000937856	5175/285/130497/1910/7010/652/3280/650	8
1684	LEC	GO:1901343	negative regulation of vasculature development	8/171	152/18903	7.3893e-05	0.00140524	0.000937856	23166/285/10365/7010/9510/9314/3087/5054	8
1685	LEC	GO:0055117	regulation of cardiac muscle contraction	6/171	78/18903	7.52285e-05	0.00142246	0.00094935	8654/1832/5142/1490/857/5997	6
1686	LEC	GO:0009261	ribonucleotide catabolic process	5/171	49/18903	7.89555e-05	0.00146777	0.00097959	8654/5138/7498/5142/9615	5
1687	LEC	GO:0010862	positive regulation of pathway-restricted SMAD protein phosphorylation	5/171	49/18903	7.89555e-05	0.00146777	0.00097959	2022/654/1601/652/650	5
1688	LEC	GO:0042311	vasodilation	5/171	49/18903	7.89555e-05	0.00146777	0.00097959	10365/154/1910/2876/5997	5
1689	LEC	GO:0048844	artery morphogenesis	6/171	79/18903	8.08076e-05	0.00148899	0.000993747	5629/221395/2022/3949/652/3280	6
1690	LEC	GO:0045834	positive regulation of lipid metabolic process	8/171	154/18903	8.09966e-05	0.00148899	0.000993747	6366/221395/388121/654/3949/133/1601/7010	8
1691	LEC	GO:0070302	regulation of stress-activated protein kinase signaling cascade	9/171	198/18903	8.17594e-05	0.00149471	0.000997565	6366/29969/1843/2324/7498/351/652/1490/650	9
1692	LEC	GO:0001765	membrane raft assembly	3/171	10/18903	8.33066e-05	0.00149816	0.00099987	6281/857/302	3
1693	LEC	GO:0046886	positive regulation of hormone biosynthetic process	3/171	10/18903	8.33066e-05	0.00149816	0.00099987	654/133/1601	3
1694	LEC	GO:0061626	pharyngeal arch artery morphogenesis	3/171	10/18903	8.33066e-05	0.00149816	0.00099987	221395/652/3280	3
1695	LEC	GO:2001236	regulation of extrinsic apoptotic signaling pathway	8/171	155/18903	8.47554e-05	0.00151598	0.00101176	3479/3655/8743/652/857/2876/7078/5054	8
1696	LEC	GO:1904707	positive regulation of vascular associated smooth muscle cell proliferation	5/171	50/18903	8.7091e-05	0.00154938	0.00103405	3479/2697/10203/9510/3488	5
1697	LEC	GO:0007188	adenylate cyclase-modulating G protein-coupled receptor signaling pathway	10/171	248/18903	8.96516e-05	0.0015864	0.00105876	9590/221395/10266/5138/10203/154/3360/133/5142/5997	10
1698	LEC	GO:0060047	heart contraction	10/171	250/18903	9.58028e-05	0.00168623	0.00112539	8654/2697/1832/1910/133/5142/1490/857/2876/5997	10
1699	LEC	GO:0031639	plasminogen activation	4/171	27/18903	9.6443e-05	0.00168852	0.00112691	6281/302/3249/5054	4
1700	LEC	GO:0030500	regulation of bone mineralization	6/171	83/18903	0.00010651	0.00185495	0.00123799	5764/130497/154/654/652/650	6
1701	LEC	GO:0032342	aldosterone biosynthetic process	3/171	11/18903	0.000113785	0.00197128	0.00131563	654/1601/650	3
1702	LEC	GO:0090257	regulation of muscle system process	10/171	256/18903	0.000116447	0.0020069	0.0013394	8654/3479/10203/1832/154/5142/1490/857/5997/3488	10
1703	LEC	GO:0007162	negative regulation of cell adhesion	11/171	308/18903	0.00011773	0.00201849	0.00134714	6366/8654/285/1843/654/1012/652/9314/650/5054/170692	11
1704	LEC	GO:0001822	kidney development	11/171	309/18903	0.000121133	0.00206331	0.00137705	5629/5175/285/130497/654/1910/7010/9510/652/3280/650	11
1705	LEC	GO:1901292	nucleoside phosphate catabolic process	6/171	85/18903	0.000121591	0.00206331	0.00137705	8654/5138/5169/7498/5142/9615	6
1706	LEC	GO:0071901	negative regulation of protein serine/threonine kinase activity	7/171	122/18903	0.000122669	0.00207098	0.00138217	1843/54922/652/857/3087/5997/650	7
1707	LEC	GO:0030857	negative regulation of epithelial cell differentiation	5/171	54/18903	0.00012626	0.00209946	0.00140118	130497/7498/3397/3280/857	5
1708	LEC	GO:0050819	negative regulation of coagulation	5/171	54/18903	0.00012626	0.00209946	0.00140118	10544/302/7035/5054/170692	5
1709	LEC	GO:0072523	purine-containing compound catabolic process	5/171	54/18903	0.00012626	0.00209946	0.00140118	8654/5138/7498/5142/9615	5
1710	LEC	GO:0060037	pharyngeal system development	4/171	29/18903	0.000128692	0.00211471	0.00141135	221395/1889/652/3280	4
1711	LEC	GO:0097066	response to thyroid hormone	4/171	29/18903	0.000128692	0.00211471	0.00141135	4005/3280/1508/3249	4
1712	LEC	GO:0030282	bone mineralization	7/171	123/18903	0.000129094	0.00211471	0.00141135	5764/3479/130497/154/654/652/650	7
1713	LEC	GO:0060541	respiratory system development	9/171	211/18903	0.000132654	0.00216233	0.00144313	5629/2324/10365/3791/652/3280/1490/4048/3488	9
1714	LEC	GO:0003015	heart process	10/171	261/18903	0.000136416	0.00221275	0.00147679	8654/2697/1832/1910/133/5142/1490/857/2876/5997	10
1715	LEC	GO:0001952	regulation of cell-matrix adhesion	7/171	125/18903	0.000142763	0.0023044	0.00153795	6366/3791/1012/7010/7402/6281/5054	7
1716	LEC	GO:1903522	regulation of blood circulation	10/171	263/18903	0.000145176	0.00233198	0.00155636	8654/2697/1832/1910/133/1889/5142/1490/857/5997	10
1717	LEC	GO:0033627	cell adhesion mediated by integrin	6/171	88/18903	0.00014734	0.00234746	0.00156669	6366/22915/3655/1942/3678/5054	6
1718	LEC	GO:0008016	regulation of heart contraction	9/171	214/18903	0.000147558	0.00234746	0.00156669	8654/2697/1832/1910/133/5142/1490/857/5997	9
1719	LEC	GO:0006705	mineralocorticoid biosynthetic process	3/171	12/18903	0.000150705	0.00237469	0.00158486	654/1601/650	3
1720	LEC	GO:2001214	positive regulation of vasculogenesis	3/171	12/18903	0.000150705	0.00237469	0.00158486	10266/3791/133	3
1721	LEC	GO:0072001	renal system development	11/171	318/18903	0.000155724	0.00244213	0.00162987	5629/5175/285/130497/654/1910/7010/9510/652/3280/650	11
1722	LEC	GO:0060326	cell chemotaxis	11/171	319/18903	0.00016004	0.00249798	0.00166715	6366/2621/5764/10344/1843/51554/3791/1910/5142/6372/5054	11
1723	LEC	GO:0033674	positive regulation of kinase activity	14/171	496/18903	0.000172858	0.00268538	0.00179222	6366/2621/5649/5629/8654/3479/2324/388121/154/958/1942/3791/7010/650	14
1724	LEC	GO:0032874	positive regulation of stress-activated MAPK cascade	7/171	130/18903	0.000182126	0.00281614	0.00187949	6366/2324/7498/351/652/1490/650	7
1725	LEC	GO:0006937	regulation of muscle contraction	8/171	174/18903	0.000188726	0.00289118	0.00192957	8654/10203/1832/154/5142/1490/857/5997	8
1726	LEC	GO:0031214	biomineral tissue development	8/171	174/18903	0.000188726	0.00289118	0.00192957	2621/5764/3479/130497/154/654/652/650	8
1727	LEC	GO:0048710	regulation of astrocyte differentiation	4/171	32/18903	0.000190769	0.00290901	0.00194147	3949/3398/3280/650	4
1728	LEC	GO:0009214	cyclic nucleotide catabolic process	3/171	13/18903	0.000194616	0.00294056	0.00196253	8654/5138/5142	3
1729	LEC	GO:0043568	positive regulation of insulin-like growth factor receptor signaling pathway	3/171	13/18903	0.000194616	0.00294056	0.00196253	3487/3479/3488	3
1730	LEC	GO:0050886	endocrine process	6/171	93/18903	0.000199676	0.00299667	0.00199997	80223/2697/654/1910/1889/1601	6
1731	LEC	GO:0070304	positive regulation of stress-activated protein kinase signaling cascade	7/171	132/18903	0.00020014	0.00299667	0.00199997	6366/2324/7498/351/652/1490/650	7
1732	LEC	GO:0010634	positive regulation of epithelial cell migration	8/171	176/18903	0.000204051	0.00304147	0.00202987	5629/8828/2324/2896/958/3791/7010/652	8
1733	LEC	GO:0043407	negative regulation of MAP kinase activity	5/171	60/18903	0.000208725	0.00309717	0.00206705	1843/652/857/5997/650	5
1734	LEC	GO:0043534	blood vessel endothelial cell migration	8/171	177/18903	0.000212089	0.00313304	0.00209099	285/1003/958/1942/3791/3397/9314/2876	8
1735	LEC	GO:1990874	vascular associated smooth muscle cell proliferation	6/171	95/18903	0.000224311	0.00329887	0.00220166	3479/2697/10203/9510/1649/3488	6
1736	LEC	GO:0010565	regulation of cellular ketone metabolic process	7/171	136/18903	0.000240488	0.00350616	0.00234001	2171/5629/654/133/1601/857/650	7
1737	LEC	GO:0035904	aorta development	5/171	62/18903	0.000243732	0.00350616	0.00234001	5629/5138/144165/2022/3280	5
1738	LEC	GO:0060393	regulation of pathway-restricted SMAD protein phosphorylation	5/171	62/18903	0.000243732	0.00350616	0.00234001	2022/654/1601/652/650	5
1739	LEC	GO:0060562	epithelial tube morphogenesis	11/171	335/18903	0.000244249	0.00350616	0.00234001	5629/144165/2022/54922/130497/3791/133/652/81792/3280/650	11
1740	LEC	GO:0034309	primary alcohol biosynthetic process	3/171	14/18903	0.000246048	0.00350616	0.00234001	654/1601/650	3
1741	LEC	GO:0048711	positive regulation of astrocyte differentiation	3/171	14/18903	0.000246048	0.00350616	0.00234001	3398/3280/650	3
1742	LEC	GO:0070278	extracellular matrix constituent secretion	3/171	14/18903	0.000246048	0.00350616	0.00234001	2022/1490/650	3
1743	LEC	GO:0043409	negative regulation of MAPK cascade	8/171	181/18903	0.000246883	0.00350616	0.00234001	1843/1942/1601/652/857/7078/5997/650	8
1744	LEC	GO:0006942	regulation of striated muscle contraction	6/171	97/18903	0.000251279	0.00354182	0.0023638	8654/1832/5142/1490/857/5997	6
1745	LEC	GO:1904019	epithelial cell apoptotic process	7/171	137/18903	0.000251534	0.00354182	0.0023638	2621/10266/1003/958/3791/7010/5054	7
1746	LEC	GO:0007015	actin filament organization	13/171	454/18903	0.000257589	0.00359647	0.00240027	6366/5629/6711/256949/10344/9535/2006/93663/10458/9124/3397/1490/6281	13
1747	LEC	GO:0051090	regulation of DNA-binding transcription factor activity	13/171	454/18903	0.000257589	0.00359647	0.00240027	2621/5649/5629/6446/958/351/3397/1649/3398/3280/9314/857/650	13
1748	LEC	GO:0071900	regulation of protein serine/threonine kinase activity	12/171	395/18903	0.000261274	0.00363258	0.00242438	5629/8654/1843/54922/154/958/1601/652/857/3087/5997/650	12
1749	LEC	GO:0003012	muscle system process	13/171	455/18903	0.000263108	0.00364278	0.00243119	8654/3479/2697/10203/1832/154/1910/5142/1490/7402/857/5997/3488	13
1750	LEC	GO:0051960	regulation of nervous system development	13/171	456/18903	0.000268728	0.00369675	0.0024672	5649/5629/5764/223117/10458/3949/3397/3398/3280/6281/302/57165/650	13
1751	LEC	GO:0048545	response to steroid hormone	11/171	339/18903	0.000270357	0.00369675	0.0024672	6446/2022/8611/654/133/1601/652/3490/1490/857/7035	11
1752	LEC	GO:0062012	regulation of small molecule metabolic process	11/171	339/18903	0.000270357	0.00369675	0.0024672	2171/5629/3487/3479/654/351/3949/133/1601/857/650	11
1753	LEC	GO:0060348	bone development	9/171	233/18903	0.000278117	0.0037872	0.00252757	3479/2697/2022/654/3791/652/81792/302/650	9
1754	LEC	GO:0050900	leukocyte migration	12/171	398/18903	0.000279873	0.0037955	0.00253311	6366/2621/5764/5175/10344/1843/3655/351/1910/5142/6372/5054	12
1755	LEC	GO:0030833	regulation of actin filament polymerization	7/171	140/18903	0.000287147	0.00386248	0.00257781	6366/6711/256949/10344/2006/93663/10458	7
1756	LEC	GO:0060048	cardiac muscle contraction	7/171	140/18903	0.000287147	0.00386248	0.00257781	8654/2697/1832/5142/1490/857/5997	7
1757	LEC	GO:0003170	heart valve development	5/171	65/18903	0.000304398	0.00407794	0.00272161	5138/2006/1942/652/650	5
1758	LEC	GO:0010721	negative regulation of cell development	8/171	188/18903	0.000318973	0.00425597	0.00284043	5629/5764/223117/3479/3949/1910/3397/3280	8
1759	LEC	GO:0060389	pathway-restricted SMAD protein phosphorylation	5/171	66/18903	0.000326963	0.00434506	0.00289989	2022/654/1601/652/650	5
1760	LEC	GO:0051403	stress-activated MAPK cascade	9/171	239/18903	0.000335234	0.00443716	0.00296135	6366/29969/1843/2324/7498/351/652/1490/650	9
1761	LEC	GO:0003176	aortic valve development	4/171	37/18903	0.000338255	0.0044593	0.00297613	2006/1942/652/650	4
1762	LEC	GO:0050921	positive regulation of chemotaxis	7/171	144/18903	0.000340821	0.0044753	0.00298681	6366/2621/5764/10344/3791/1012/5054	7
1763	LEC	GO:0030595	leukocyte chemotaxis	9/171	240/18903	0.000345635	0.00452057	0.00301702	6366/2621/5764/10344/1843/1910/5142/6372/5054	9
1764	LEC	GO:0008217	regulation of blood pressure	8/171	191/18903	0.000354721	0.00462115	0.00308415	2621/10266/6446/154/1910/133/1889/3398	8
1765	LEC	GO:0048738	cardiac muscle tissue development	9/171	241/18903	0.000356301	0.00462353	0.00308573	5629/3479/2697/2022/1832/652/3398/5997/650	9
1766	LEC	GO:0006936	muscle contraction	11/171	351/18903	0.000363261	0.00469543	0.00313372	8654/2697/10203/1832/154/1910/5142/1490/7402/857/5997	11
1767	LEC	GO:0031099	regeneration	8/171	192/18903	0.000367338	0.00472966	0.00315656	2621/5764/285/3479/2896/133/9314/2876	8
1768	LEC	GO:0045986	negative regulation of smooth muscle contraction	3/171	16/18903	0.000373529	0.00475388	0.00317273	10203/154/5997	3
1769	LEC	GO:0046184	aldehyde biosynthetic process	3/171	16/18903	0.000373529	0.00475388	0.00317273	654/1601/650	3
1770	LEC	GO:0090030	regulation of steroid hormone biosynthetic process	3/171	16/18903	0.000373529	0.00475388	0.00317273	654/1601/650	3
1771	LEC	GO:0010952	positive regulation of peptidase activity	8/171	194/18903	0.00039367	0.00499101	0.00333099	2896/1942/7498/351/8743/55075/1490/857	8
1772	LEC	GO:0014015	positive regulation of gliogenesis	5/171	69/18903	0.000402302	0.00508098	0.00339104	5764/3398/3280/57165/650	5
1773	LEC	GO:0051495	positive regulation of cytoskeleton organization	8/171	195/18903	0.000407401	0.00512581	0.00342096	6366/5629/10344/10458/7010/3397/1490/6281	8
1774	LEC	GO:0031098	stress-activated protein kinase signaling cascade	9/171	246/18903	0.000413794	0.00518653	0.00346148	6366/29969/1843/2324/7498/351/652/1490/650	9
1775	LEC	GO:0003279	cardiac septum development	6/171	107/18903	0.000426679	0.00528794	0.00352916	5629/8828/5138/2022/652/3280	6
1776	LEC	GO:0010717	regulation of epithelial to mesenchymal transition	6/171	107/18903	0.000426679	0.00528794	0.00352916	2022/1942/1601/652/650/3249	6
1777	LEC	GO:0014013	regulation of gliogenesis	6/171	107/18903	0.000426679	0.00528794	0.00352916	5764/3949/3398/3280/57165/650	6
1778	LEC	GO:0030193	regulation of blood coagulation	5/171	70/18903	0.000430113	0.00531061	0.00354429	857/302/7035/5054/170692	5
1779	LEC	GO:0048863	stem cell differentiation	9/171	248/18903	0.000438835	0.00539815	0.00360272	5764/2823/223117/8828/144165/130497/1910/652/3280	9
1780	LEC	GO:0001655	urogenital system development	11/171	360/18903	0.000449412	0.00550153	0.00367171	5629/5175/285/130497/654/1910/7010/9510/652/3280/650	11
1781	LEC	GO:0055119	relaxation of cardiac muscle	3/171	17/18903	0.000450563	0.00550153	0.00367171	8654/5142/5997	3
1782	LEC	GO:0035886	vascular associated smooth muscle cell differentiation	4/171	40/18903	0.000458292	0.00557532	0.00372096	10266/2022/133/3280	4
1783	LEC	GO:0043393	regulation of protein binding	8/171	200/18903	0.000482026	0.00584258	0.00389933	154/351/1601/652/3397/857/302/650	8
1784	LEC	GO:0060411	cardiac septum morphogenesis	5/171	72/18903	0.000490058	0.00589673	0.00393547	5629/8828/2022/652/3280	5
1785	LEC	GO:1900046	regulation of hemostasis	5/171	72/18903	0.000490058	0.00589673	0.00393547	857/302/7035/5054/170692	5
1786	LEC	GO:0032271	regulation of protein polymerization	8/171	201/18903	0.000498204	0.00597303	0.00398639	6366/6711/256949/10344/1003/2006/93663/10458	8
1787	LEC	GO:0120178	steroid hormone biosynthetic process	4/171	41/18903	0.000504281	0.00600239	0.00400599	654/133/1601/650	4
1788	LEC	GO:1905314	semi-lunar valve development	4/171	41/18903	0.000504281	0.00600239	0.00400599	2006/1942/652/650	4
1789	LEC	GO:0061035	regulation of cartilage development	5/171	73/18903	0.000522287	0.00617231	0.00411939	654/652/81792/1490/650	5
1790	LEC	GO:0150076	neuroinflammatory response	5/171	73/18903	0.000522287	0.00617231	0.00411939	3479/2896/351/3949/3459	5
1791	LEC	GO:0061564	axon development	13/171	490/18903	0.000531621	0.00625788	0.0041765	5649/5764/223117/8828/885/54538/4756/2896/1942/10458/351/1889/9314	13
1792	LEC	GO:0060070	canonical Wnt signaling pathway	10/171	310/18903	0.000537088	0.00625788	0.0041765	3487/147699/144165/1910/1601/1649/9314/857/3087/650	10
1793	LEC	GO:0086103	G protein-coupled receptor signaling pathway involved in heart process	3/171	18/18903	0.000537092	0.00625788	0.0041765	5142/857/5997	3
1794	LEC	GO:0150079	negative regulation of neuroinflammatory response	3/171	18/18903	0.000537092	0.00625788	0.0041765	3479/2896/3949	3
1795	LEC	GO:0010463	mesenchymal cell proliferation	4/171	42/18903	0.000553461	0.00640351	0.00427369	130497/3791/652/650	4
1796	LEC	GO:0014002	astrocyte development	4/171	42/18903	0.000553461	0.00640351	0.00427369	2896/351/3949/3459	4
1797	LEC	GO:0016049	cell growth	13/171	493/18903	0.000562795	0.00648881	0.00433062	223117/8828/3487/3479/6446/2697/351/8425/1601/3490/5997/3249/3488	13
1798	LEC	GO:0014706	striated muscle tissue development	9/171	257/18903	0.000567476	0.00652006	0.00435148	5629/3479/2697/2022/1832/652/3398/5997/650	9
1799	LEC	GO:2000242	negative regulation of reproductive process	5/171	75/18903	0.000591495	0.00677252	0.00451997	3479/1843/2697/84072/652	5
1800	LEC	GO:0002062	chondrocyte differentiation	6/171	114/18903	0.000597798	0.00682108	0.00455238	130497/654/652/81792/1490/650	6
1801	LEC	GO:0045687	positive regulation of glial cell differentiation	4/171	43/18903	0.000605956	0.0068904	0.00459864	5764/3398/3280/650	4
1802	LEC	GO:0007292	female gamete generation	7/171	159/18903	0.000617871	0.00693425	0.0046279	5764/8654/3479/5806/84072/9510/5997	7
1803	LEC	GO:0008064	regulation of actin polymerization or depolymerization	7/171	159/18903	0.000617871	0.00693425	0.0046279	6366/6711/256949/10344/2006/93663/10458	7
1804	LEC	GO:0035051	cardiocyte differentiation	7/171	159/18903	0.000617871	0.00693425	0.0046279	5629/3479/144165/652/3280/5997/650	7
1805	LEC	GO:0044089	positive regulation of cellular component biogenesis	13/171	498/18903	0.000618194	0.00693425	0.0046279	6366/2823/10344/54922/1003/10458/3791/7453/7010/3397/1490/6281/857	13
1806	LEC	GO:0045216	cell-cell junction organization	8/171	208/18903	0.000624204	0.00697801	0.00465711	5175/10266/2697/1003/1832/654/2701/857	8
1807	LEC	GO:0009166	nucleotide catabolic process	5/171	76/18903	0.000628573	0.00697969	0.00465823	8654/5138/7498/5142/9615	5
1808	LEC	GO:0045685	regulation of glial cell differentiation	5/171	76/18903	0.000628573	0.00697969	0.00465823	5764/3949/3398/3280/650	5
1809	LEC	GO:0043031	negative regulation of macrophage activation	3/171	19/18903	0.000633571	0.00698829	0.00466397	221395/2896/3949	3
1810	LEC	GO:0090036	regulation of protein kinase C signaling	3/171	19/18903	0.000633571	0.00698829	0.00466397	9590/2324/958	3
1811	LEC	GO:0051147	regulation of muscle cell differentiation	7/171	160/18903	0.000641299	0.00705003	0.00470518	5629/3479/2022/652/3398/5997/650	7
1812	LEC	GO:0072009	nephron epithelium development	6/171	116/18903	0.000655322	0.00715747	0.00477688	5175/130497/1910/652/3280/650	6
1813	LEC	GO:0001709	cell fate determination	4/171	44/18903	0.000661887	0.00715747	0.00477688	5629/652/3280/9314	4
1814	LEC	GO:0042181	ketone biosynthetic process	4/171	44/18903	0.000661887	0.00715747	0.00477688	654/133/1601/650	4
1815	LEC	GO:0071526	semaphorin-plexin signaling pathway	4/171	44/18903	0.000661887	0.00715747	0.00477688	223117/8828/3791/1889	4
1816	LEC	GO:0098815	modulation of excitatory postsynaptic potential	4/171	44/18903	0.000661887	0.00715747	0.00477688	5649/154/10458/351	4
1817	LEC	GO:0046434	organophosphate catabolic process	7/171	161/18903	0.000665428	0.00717232	0.00478679	8654/5138/5169/7498/3949/5142/9615	7
1818	LEC	GO:0030832	regulation of actin filament length	7/171	162/18903	0.000690271	0.00741593	0.00494938	6366/6711/256949/10344/2006/93663/10458	7
1819	LEC	GO:0061045	negative regulation of wound healing	5/171	78/18903	0.000707923	0.00758096	0.00505952	22915/302/7035/5054/170692	5
1820	LEC	GO:1900744	regulation of p38MAPK cascade	4/171	45/18903	0.00072138	0.00767539	0.00512255	1843/7498/652/650	4
1821	LEC	GO:1904646	cellular response to amyloid-beta	4/171	45/18903	0.00072138	0.00767539	0.00512255	3479/2697/154/351	4
1822	LEC	GO:0010975	regulation of neuron projection development	12/171	446/18903	0.000769858	0.00816494	0.00544926	5649/5764/223117/2896/3655/1942/10458/1601/3397/3280/9314/5997	12
1823	LEC	GO:0007613	memory	6/171	120/18903	0.000783177	0.00827966	0.00552583	5649/5764/6446/3949/3678/1827	6
1824	LEC	GO:0003151	outflow tract morphogenesis	5/171	80/18903	0.000794534	0.00836155	0.00558048	8828/2022/2006/652/3280	5
1825	LEC	GO:0007009	plasma membrane organization	7/171	166/18903	0.000797094	0.00836155	0.00558048	8436/6711/10458/6281/857/302/10397	7
1826	LEC	GO:0006469	negative regulation of protein kinase activity	8/171	216/18903	0.000798504	0.00836155	0.00558048	1843/54922/7453/652/857/3087/5997/650	8
1827	LEC	GO:0048568	embryonic organ development	12/171	449/18903	0.000815973	0.00851752	0.00568458	5629/2022/130497/3236/1942/3791/133/1889/652/3398/3280/3249	12
1828	LEC	GO:0009952	anterior/posterior pattern specification	8/171	218/18903	0.000847681	0.00869425	0.00580253	3203/130497/3236/652/1649/3280/3087/650	8
1829	LEC	GO:0042180	cellular ketone metabolic process	8/171	218/18903	0.000847681	0.00869425	0.00580253	2171/5629/654/1910/133/1601/857/650	8
1830	LEC	GO:0031348	negative regulation of defense response	9/171	272/18903	0.000849625	0.00869425	0.00580253	3479/10203/5169/1003/2896/3949/7010/9314/2876	9
1831	LEC	GO:0001774	microglial cell activation	4/171	47/18903	0.000851545	0.00869425	0.00580253	2896/351/3949/3459	4
1832	LEC	GO:0048286	lung alveolus development	4/171	47/18903	0.000851545	0.00869425	0.00580253	2324/3791/652/3488	4
1833	LEC	GO:0061383	trabecula morphogenesis	4/171	47/18903	0.000851545	0.00869425	0.00580253	2022/30061/7010/9510	4
1834	LEC	GO:0120163	negative regulation of cold-induced thermogenesis	4/171	47/18903	0.000851545	0.00869425	0.00580253	3910/11096/3397/1649	4
1835	LEC	GO:0030278	regulation of ossification	6/171	122/18903	0.000853923	0.00869425	0.00580253	5764/130497/154/654/652/650	6
1836	LEC	GO:0150105	protein localization to cell-cell junction	3/171	21/18903	0.000858129	0.00871028	0.00581322	5175/1003/1832	3
1837	LEC	GO:0001837	epithelial to mesenchymal transition	7/171	169/18903	0.000885469	0.00896029	0.00598009	3479/2022/1942/1601/652/650/3249	7
1838	LEC	GO:0060395	SMAD protein signal transduction	5/171	82/18903	0.000888817	0.0089624	0.00598149	6711/654/1601/652/650	5
1839	LEC	GO:0022612	gland morphogenesis	6/171	123/18903	0.000891094	0.0089624	0.00598149	5629/5764/652/857/3249/3488	6
1840	LEC	GO:0030041	actin filament polymerization	7/171	170/18903	0.000916585	0.00919085	0.00613396	6366/6711/256949/10344/2006/93663/10458	7
1841	LEC	GO:0050866	negative regulation of cell activation	8/171	221/18903	0.000925984	0.00925705	0.00617814	221395/8654/5169/2896/3949/652/3398/170692	8
1842	LEC	GO:0016055	Wnt signaling pathway	12/171	456/18903	0.000932631	0.00929541	0.00620374	3487/29969/147699/144165/351/1910/1601/1649/9314/857/3087/650	12
1843	LEC	GO:0014032	neural crest cell development	5/171	83/18903	0.000938965	0.00933044	0.00622712	223117/8828/1910/652/3280	5
1844	LEC	GO:0198738	cell-cell signaling by wnt	12/171	458/18903	0.000968409	0.00957305	0.00638904	3487/29969/147699/144165/351/1910/1601/1649/9314/857/3087/650	12
1845	LEC	GO:0003014	renal system process	6/171	125/18903	0.000969166	0.00957305	0.00638904	2621/221395/6446/1910/133/652	6
1846	LEC	GO:0001919	regulation of receptor recycling	3/171	22/18903	0.000987048	0.0096063	0.00641123	3949/1889/302	3
1847	LEC	GO:0003228	atrial cardiac muscle tissue development	3/171	22/18903	0.000987048	0.0096063	0.00641123	5629/2022/652	3
1848	LEC	GO:0072111	cell proliferation involved in kidney development	3/171	22/18903	0.000987048	0.0096063	0.00641123	130497/652/650	3
1849	LEC	GO:0072574	hepatocyte proliferation	3/171	22/18903	0.000987048	0.0096063	0.00641123	5629/5764/3249	3
1850	LEC	GO:0072575	epithelial cell proliferation involved in liver morphogenesis	3/171	22/18903	0.000987048	0.0096063	0.00641123	5629/5764/3249	3
1851	LEC	GO:0030111	regulation of Wnt signaling pathway	10/171	336/18903	0.000995084	0.00965611	0.00644447	3487/29969/147699/144165/351/1601/1649/857/3087/650	10
1852	LEC	GO:0097191	extrinsic apoptotic signaling pathway	8/171	224/18903	0.00100999	0.00974489	0.00650373	3479/3655/8743/652/857/2876/7078/5054	8
1853	LEC	GO:0003231	cardiac ventricle development	6/171	126/18903	0.00101012	0.00974489	0.00650373	5629/5138/2022/1832/652/3280	6
1854	LEC	GO:0001933	negative regulation of protein phosphorylation	10/171	338/18903	0.00104064	0.0100101	0.00668075	1843/2022/54922/7498/7453/652/857/3087/5997/650	10
1855	LEC	GO:0002269	leukocyte activation involved in inflammatory response	4/171	50/18903	0.00107661	0.0102665	0.00685187	2896/351/3949/3459	4
1856	LEC	GO:0030195	negative regulation of blood coagulation	4/171	50/18903	0.00107661	0.0102665	0.00685187	302/7035/5054/170692	4
1857	LEC	GO:0038084	vascular endothelial growth factor signaling pathway	4/171	50/18903	0.00107661	0.0102665	0.00685187	8828/2324/7498/3791	4
1858	LEC	GO:0032103	positive regulation of response to external stimulus	12/171	464/18903	0.00108268	0.0102948	0.00687075	6366/2621/5764/10344/5138/2896/654/351/3791/3949/1012/5054	12
1859	LEC	GO:0032092	positive regulation of protein binding	5/171	86/18903	0.00110207	0.0104491	0.00697372	351/652/857/302/650	5
1860	LEC	GO:0010893	positive regulation of steroid biosynthetic process	3/171	23/18903	0.0011276	0.0106303	0.00709462	654/133/1601	3
1861	LEC	GO:0072576	liver morphogenesis	3/171	23/18903	0.0011276	0.0106303	0.00709462	5629/5764/3249	3
1862	LEC	GO:0034332	adherens junction organization	4/171	51/18903	0.00116007	0.0108437	0.0072371	10266/1003/1832/654	4
1863	LEC	GO:0050873	brown fat cell differentiation	4/171	51/18903	0.00116007	0.0108437	0.0072371	10124/154/51316/5997	4
1864	LEC	GO:1900047	negative regulation of hemostasis	4/171	51/18903	0.00116007	0.0108437	0.0072371	302/7035/5054/170692	4
1865	LEC	GO:0070588	calcium ion transmembrane transport	10/171	345/18903	0.00121377	0.0113137	0.00755076	6366/2621/2823/1910/5142/1649/1490/857/302/57165	10
1866	LEC	GO:0046889	positive regulation of lipid biosynthetic process	5/171	88/18903	0.00122189	0.0113574	0.00757989	221395/654/3949/133/1601	5
1867	LEC	GO:0051043	regulation of membrane protein ectodomain proteolysis	3/171	24/18903	0.00128016	0.0118657	0.00791915	7079/7077/7078	3
1868	LEC	GO:0048864	stem cell development	5/171	89/18903	0.00128528	0.0118799	0.00792862	223117/8828/1910/652/3280	5
1869	LEC	GO:0043254	regulation of protein-containing complex assembly	11/171	410/18903	0.00130097	0.0119914	0.00800303	6366/6711/256949/10344/54922/1003/2006/93663/10458/7453/3280	11
1870	LEC	GO:0006941	striated muscle contraction	7/171	181/18903	0.00131907	0.0121244	0.00809183	8654/2697/1832/5142/1490/857/5997	7
1871	LEC	GO:0007163	establishment or maintenance of cell polarity	8/171	234/18903	0.00133503	0.0122033	0.00814448	6366/84552/2697/1003/23150/7010/9124/3280	8
1872	LEC	GO:0071356	cellular response to tumor necrosis factor	8/171	234/18903	0.00133503	0.0122033	0.00814448	6366/9590/2621/10344/10365/958/81792/3280	8
1873	LEC	GO:0048260	positive regulation of receptor-mediated endocytosis	4/171	53/18903	0.00134043	0.0122189	0.0081549	6366/1601/302/5054	4
1874	LEC	GO:0007411	axon guidance	8/171	236/18903	0.00140904	0.0128047	0.00854586	5649/223117/8828/54538/4756/1942/351/1889	8
1875	LEC	GO:0051146	striated muscle cell differentiation	9/171	293/18903	0.00142687	0.0128047	0.00854586	5629/3479/11096/652/2876/5997/650/1827/3488	9
1876	LEC	GO:0032330	regulation of chondrocyte differentiation	4/171	54/18903	0.00143756	0.0128047	0.00854586	654/652/81792/1490	4
1877	LEC	GO:0045744	negative regulation of G protein-coupled receptor signaling pathway	4/171	54/18903	0.00143756	0.0128047	0.00854586	154/133/5142/5997	4
1878	LEC	GO:0061900	glial cell activation	4/171	54/18903	0.00143756	0.0128047	0.00854586	2896/351/3949/3459	4
1879	LEC	GO:0042476	odontogenesis	6/171	135/18903	0.00144146	0.0128047	0.00854586	130497/11096/133/652/650/5054	6
1880	LEC	GO:0003148	outflow tract septum morphogenesis	3/171	25/18903	0.00144512	0.0128047	0.00854586	8828/2022/652	3
1881	LEC	GO:0031579	membrane raft organization	3/171	25/18903	0.00144512	0.0128047	0.00854586	6281/857/302	3
1882	LEC	GO:0045662	negative regulation of myoblast differentiation	3/171	25/18903	0.00144512	0.0128047	0.00854586	144165/652/1649	3
1883	LEC	GO:0002274	myeloid leukocyte activation	8/171	237/18903	0.00144726	0.0128047	0.00854586	221395/5169/2896/351/3949/3459/10397/6372	8
1884	LEC	GO:0097485	neuron projection guidance	8/171	237/18903	0.00144726	0.0128047	0.00854586	5649/223117/8828/54538/4756/1942/351/1889	8
1885	LEC	GO:0048562	embryonic organ morphogenesis	9/171	294/18903	0.00146073	0.0128895	0.0086024	5629/2022/130497/3236/1942/652/3398/3280/3249	9
1886	LEC	GO:0048872	homeostasis of number of cells	9/171	296/18903	0.00153038	0.0133963	0.00894064	221395/80177/10365/30061/51705/652/5142/3398/6372	9
1887	LEC	GO:0003179	heart valve morphogenesis	4/171	55/18903	0.0015395	0.0133963	0.00894064	2006/1942/652/650	4
1888	LEC	GO:0003229	ventricular cardiac muscle tissue development	4/171	55/18903	0.0015395	0.0133963	0.00894064	5629/2022/1832/3398	4
1889	LEC	GO:1904645	response to amyloid-beta	4/171	55/18903	0.0015395	0.0133963	0.00894064	3479/2697/154/351	4
1890	LEC	GO:2000107	negative regulation of leukocyte apoptotic process	4/171	55/18903	0.0015395	0.0133963	0.00894064	6366/2621/1942/652	4
1891	LEC	GO:0043405	regulation of MAP kinase activity	7/171	186/18903	0.00154245	0.0133963	0.00894064	8654/1843/958/652/857/5997/650	7
1892	LEC	GO:0061041	regulation of wound healing	6/171	137/18903	0.00155393	0.0134606	0.0089836	22915/857/302/7035/5054/170692	6
1893	LEC	GO:0045666	positive regulation of neuron differentiation	5/171	93/18903	0.0015634	0.0134668	0.00898775	5629/6925/654/652/650	5
1894	LEC	GO:1904705	regulation of vascular associated smooth muscle cell proliferation	5/171	93/18903	0.0015634	0.0134668	0.00898775	3479/2697/10203/9510/3488	5
1895	LEC	GO:0033673	negative regulation of kinase activity	8/171	240/18903	0.00156686	0.0134668	0.00898775	1843/54922/7453/652/857/3087/5997/650	8
1896	LEC	GO:0042445	hormone metabolic process	8/171	241/18903	0.00160842	0.0136639	0.00911925	654/1910/133/1889/1601/1508/650/3249	8
1897	LEC	GO:0030879	mammary gland development	6/171	138/18903	0.00161261	0.0136639	0.00911925	7498/652/3398/857/2876/3488	6
1898	LEC	GO:0010954	positive regulation of protein processing	3/171	26/18903	0.00162282	0.0136639	0.00911925	6281/302/3249	3
1899	LEC	GO:0043931	ossification involved in bone maturation	3/171	26/18903	0.00162282	0.0136639	0.00911925	3479/81792/650	3
1900	LEC	GO:0050926	regulation of positive chemotaxis	3/171	26/18903	0.00162282	0.0136639	0.00911925	285/3791/1012	3
1901	LEC	GO:0051894	positive regulation of focal adhesion assembly	3/171	26/18903	0.00162282	0.0136639	0.00911925	3791/7010/6281	3
1902	LEC	GO:0060343	trabecula formation	3/171	26/18903	0.00162282	0.0136639	0.00911925	30061/7010/9510	3
1903	LEC	GO:0072010	glomerular epithelium development	3/171	26/18903	0.00162282	0.0136639	0.00911925	5175/1910/652	3
1904	LEC	GO:0001558	regulation of cell growth	11/171	422/18903	0.001635	0.0136879	0.00913531	223117/3487/3479/6446/2697/8425/1601/3490/5997/3249/3488	11
1905	LEC	GO:1903035	negative regulation of response to wounding	5/171	94/18903	0.00163934	0.0136879	0.00913531	22915/302/7035/5054/170692	5
1906	LEC	GO:0061138	morphogenesis of a branching epithelium	7/171	188/18903	0.00163964	0.0136879	0.00913531	5629/2022/54922/3791/133/652/650	7
1907	LEC	GO:0010718	positive regulation of epithelial to mesenchymal transition	4/171	56/18903	0.00164636	0.0136879	0.00913531	2022/1601/652/650	4
1908	LEC	GO:0060986	endocrine hormone secretion	4/171	56/18903	0.00164636	0.0136879	0.00913531	80223/2697/654/1601	4
1909	LEC	GO:0097529	myeloid leukocyte migration	8/171	242/18903	0.00165086	0.0136909	0.00913731	6366/5175/10344/1843/1910/5142/6372/5054	8
1910	LEC	GO:0003002	regionalization	10/171	360/18903	0.00166455	0.01377	0.00919005	5649/8828/3203/130497/3236/652/1649/3280/3087/650	10
1911	LEC	GO:0007044	cell-substrate junction assembly	5/171	95/18903	0.00171795	0.014141	0.00943769	3655/3791/3678/7010/6281	5
1912	LEC	GO:0014909	smooth muscle cell migration	5/171	95/18903	0.00171795	0.014141	0.00943769	3479/9510/1649/5054/3488	5
1913	LEC	GO:0043433	negative regulation of DNA-binding transcription factor activity	7/171	190/18903	0.00174154	0.0142996	0.00954355	2621/5629/3397/1649/3398/3280/9314	7
1914	LEC	GO:0038066	p38MAPK cascade	4/171	57/18903	0.00175827	0.0144013	0.00961138	1843/7498/652/650	4
1915	LEC	GO:0034754	cellular hormone metabolic process	6/171	141/18903	0.0017988	0.0144863	0.00966811	654/1910/133/1889/1601/650	6
1916	LEC	GO:0045667	regulation of osteoblast differentiation	6/171	141/18903	0.0017988	0.0144863	0.00966811	3479/654/652/51232/650/3488	6
1917	LEC	GO:0090090	negative regulation of canonical Wnt signaling pathway	6/171	141/18903	0.0017988	0.0144863	0.00966811	3487/144165/1601/1649/857/650	6
1918	LEC	GO:0003073	regulation of systemic arterial blood pressure	5/171	96/18903	0.00179929	0.0144863	0.00966811	2621/154/1910/133/1889	5
1919	LEC	GO:0014033	neural crest cell differentiation	5/171	96/18903	0.00179929	0.0144863	0.00966811	223117/8828/1910/652/3280	5
1920	LEC	GO:0051153	regulation of striated muscle cell differentiation	5/171	96/18903	0.00179929	0.0144863	0.00966811	5629/3479/652/5997/650	5
1921	LEC	GO:0061097	regulation of protein tyrosine kinase activity	5/171	96/18903	0.00179929	0.0144863	0.00966811	2621/5649/1942/351/857	5
1922	LEC	GO:0032967	positive regulation of collagen biosynthetic process	3/171	27/18903	0.00181361	0.0145661	0.00972142	2022/652/1490	3
1923	LEC	GO:0001503	ossification	11/171	429/18903	0.00186029	0.0149049	0.00994748	5764/3479/130497/154/654/652/81792/1490/51232/650/3488	11
1924	LEC	GO:0048010	vascular endothelial growth factor receptor signaling pathway	4/171	58/18903	0.00187535	0.0149531	0.00997966	2324/3791/3678/3087	4
1925	LEC	GO:0061005	cell differentiation involved in kidney development	4/171	58/18903	0.00187535	0.0149531	0.00997966	130497/1910/652/3280	4
1926	LEC	GO:0044403	biological process involved in symbiotic interaction	9/171	307/18903	0.00196276	0.0155101	0.0103514	2621/5806/3949/3678/857/1508/2876/6372/3249	9
1927	LEC	GO:0120162	positive regulation of cold-induced thermogenesis	5/171	98/18903	0.0019704	0.0155101	0.0103514	2171/2697/154/51316/857	5
1928	LEC	GO:1902414	protein localization to cell junction	5/171	98/18903	0.0019704	0.0155101	0.0103514	5649/5175/1003/1832/10458	5
1929	LEC	GO:1990868	response to chemokine	5/171	98/18903	0.0019704	0.0155101	0.0103514	6366/10344/1843/51554/6372	5
1930	LEC	GO:1990869	cellular response to chemokine	5/171	98/18903	0.0019704	0.0155101	0.0103514	6366/10344/1843/51554/6372	5
1931	LEC	GO:0045926	negative regulation of growth	8/171	249/18903	0.00197333	0.0155101	0.0103514	223117/2697/154/1601/51316/652/5997/3488	8
1932	LEC	GO:0001755	neural crest cell migration	4/171	59/18903	0.00199772	0.0156276	0.0104298	223117/8828/1910/652	4
1933	LEC	GO:0071709	membrane assembly	4/171	59/18903	0.00199772	0.0156276	0.0104298	6711/6281/857/302	4
1934	LEC	GO:0010714	positive regulation of collagen metabolic process	3/171	28/18903	0.00201784	0.0157107	0.0104853	2022/652/1490	3
1935	LEC	GO:1903319	positive regulation of protein maturation	3/171	28/18903	0.00201784	0.0157107	0.0104853	6281/302/3249	3
1936	LEC	GO:2001237	negative regulation of extrinsic apoptotic signaling pathway	5/171	99/18903	0.00206027	0.0160034	0.0106806	3479/3655/652/2876/5054	5
1937	LEC	GO:0031644	regulation of nervous system process	6/171	145/18903	0.00207188	0.0160559	0.0107156	5649/2171/154/10458/351/1910	6
1938	LEC	GO:0055008	cardiac muscle tissue morphogenesis	4/171	60/18903	0.00212551	0.016433	0.0109673	5629/2022/1832/650	4
1939	LEC	GO:0050768	negative regulation of neurogenesis	6/171	146/18903	0.00214479	0.0165049	0.0110154	5629/5764/223117/3949/3397/3280	6
1940	LEC	GO:0072073	kidney epithelium development	6/171	146/18903	0.00214479	0.0165049	0.0110154	5175/130497/1910/652/3280/650	6
1941	LEC	GO:0002695	negative regulation of leukocyte activation	7/171	198/18903	0.00219926	0.0168848	0.0112689	221395/8654/5169/2896/3949/652/3398	7
1942	LEC	GO:0034612	response to tumor necrosis factor	8/171	254/18903	0.00223263	0.0170077	0.0113509	6366/9590/2621/10344/10365/958/81792/3280	8
1943	LEC	GO:0003209	cardiac atrium morphogenesis	3/171	29/18903	0.00223582	0.0170077	0.0113509	5629/2022/650	3
1944	LEC	GO:0048265	response to pain	3/171	29/18903	0.00223582	0.0170077	0.0113509	5649/2701/1910	3
1945	LEC	GO:0070977	bone maturation	3/171	29/18903	0.00223582	0.0170077	0.0113509	3479/81792/650	3
1946	LEC	GO:0150115	cell-substrate junction organization	5/171	101/18903	0.00224895	0.017065	0.0113891	3655/3791/3678/7010/6281	5
1947	LEC	GO:0060135	maternal process involved in female pregnancy	4/171	61/18903	0.00225883	0.017065	0.0113891	5764/285/1508/5997	4
1948	LEC	GO:0090497	mesenchymal cell migration	4/171	61/18903	0.00225883	0.017065	0.0113891	223117/8828/1910/652	4
1949	LEC	GO:0019932	second-messenger-mediated signaling	9/171	314/18903	0.00228532	0.0172258	0.0114965	8654/3479/51554/5138/3791/1910/133/1012/1827	9
1950	LEC	GO:0048732	gland development	11/171	441/18903	0.00230516	0.0173358	0.0115699	5629/5764/7498/652/3398/3280/857/2876/650/3249/3488	11
1951	LEC	GO:0008154	actin polymerization or depolymerization	7/171	200/18903	0.00232701	0.0174605	0.0116531	6366/6711/256949/10344/2006/93663/10458	7
1952	LEC	GO:0031102	neuron projection regeneration	4/171	62/18903	0.0023978	0.0179104	0.0119534	5764/2896/133/9314	4
1953	LEC	GO:0045428	regulation of nitric oxide biosynthetic process	4/171	62/18903	0.0023978	0.0179104	0.0119534	5806/10365/9314/857	4
1954	LEC	GO:0048477	oogenesis	5/171	103/18903	0.00244992	0.018228	0.0121653	5764/8654/3479/5806/84072	5
1955	LEC	GO:0022408	negative regulation of cell-cell adhesion	7/171	202/18903	0.00246042	0.018228	0.0121653	6366/8654/654/652/9314/650/170692	7
1956	LEC	GO:0045940	positive regulation of steroid metabolic process	3/171	30/18903	0.00246786	0.018228	0.0121653	654/133/1601	3
1957	LEC	GO:0070293	renal absorption	3/171	30/18903	0.00246786	0.018228	0.0121653	2621/6446/1910	3
1958	LEC	GO:2000463	positive regulation of excitatory postsynaptic potential	3/171	30/18903	0.00246786	0.018228	0.0121653	5649/154/10458	3
1959	LEC	GO:0042326	negative regulation of phosphorylation	10/171	381/18903	0.00251493	0.0185343	0.0123698	1843/2022/54922/7498/7453/652/857/3087/5997/650	10
1960	LEC	GO:0001763	morphogenesis of a branching structure	7/171	203/18903	0.0025293	0.0185723	0.0123952	5629/2022/54922/3791/133/652/650	7
1961	LEC	GO:0046718	viral entry into host cell	6/171	151/18903	0.00253884	0.0185723	0.0123952	2621/5806/3949/3678/857/1508	6
1962	LEC	GO:0051961	negative regulation of nervous system development	6/171	151/18903	0.00253884	0.0185723	0.0123952	5629/5764/223117/3949/3397/3280	6
1963	LEC	GO:0044091	membrane biogenesis	4/171	63/18903	0.00254254	0.0185723	0.0123952	6711/6281/857/302	4
1964	LEC	GO:0060828	regulation of canonical Wnt signaling pathway	8/171	260/18903	0.00257838	0.0187926	0.0125422	3487/147699/144165/1601/1649/857/3087/650	8
1965	LEC	GO:0007043	cell-cell junction assembly	6/171	152/18903	0.00262377	0.0190814	0.0127349	5175/10266/2697/1003/2701/857	6
1966	LEC	GO:0043281	regulation of cysteine-type endopeptidase activity involved in apoptotic process	7/171	205/18903	0.0026715	0.0193859	0.0129381	2621/7498/8743/55075/1490/9314/2876	7
1967	LEC	GO:0050918	positive chemotaxis	4/171	64/18903	0.00269318	0.0194405	0.0129745	285/3791/1012/652	4
1968	LEC	GO:0001945	lymph vessel development	3/171	31/18903	0.00271426	0.0194405	0.0129745	5629/2324/3791	3
1969	LEC	GO:0048679	regulation of axon regeneration	3/171	31/18903	0.00271426	0.0194405	0.0129745	5764/2896/9314	3
1970	LEC	GO:0060055	angiogenesis involved in wound healing	3/171	31/18903	0.00271426	0.0194405	0.0129745	3791/2876/5054	3
1971	LEC	GO:0150117	positive regulation of cell-substrate junction organization	3/171	31/18903	0.00271426	0.0194405	0.0129745	3791/7010/6281	3
1972	LEC	GO:1900745	positive regulation of p38MAPK cascade	3/171	31/18903	0.00271426	0.0194405	0.0129745	7498/652/650	3
1973	LEC	GO:0071674	mononuclear cell migration	7/171	206/18903	0.00274486	0.0195749	0.0130643	6366/2621/5175/10344/1843/351/5054	7
1974	LEC	GO:2000241	regulation of reproductive process	7/171	206/18903	0.00274486	0.0195749	0.0130643	8654/3479/1843/2697/84072/1910/652	7
1975	LEC	GO:0008202	steroid metabolic process	9/171	323/18903	0.00276061	0.0196448	0.0131109	5629/654/351/3949/1910/133/1601/3490/650	9
1976	LEC	GO:0006940	regulation of smooth muscle contraction	4/171	65/18903	0.00284982	0.0201497	0.0134479	10203/154/857/5997	4
1977	LEC	GO:0040014	regulation of multicellular organism growth	4/171	65/18903	0.00284982	0.0201497	0.0134479	3479/154/351/51316	4
1978	LEC	GO:0080164	regulation of nitric oxide metabolic process	4/171	65/18903	0.00284982	0.0201497	0.0134479	5806/10365/9314/857	4
1979	LEC	GO:0050807	regulation of synapse organization	7/171	209/18903	0.00297427	0.0207707	0.0138623	5649/2823/8828/1942/10458/351/83992	7
1980	LEC	GO:0003180	aortic valve morphogenesis	3/171	32/18903	0.00297532	0.0207707	0.0138623	2006/1942/652	3
1981	LEC	GO:0010644	cell communication by electrical coupling	3/171	32/18903	0.00297532	0.0207707	0.0138623	2697/857/57165	3
1982	LEC	GO:0043552	positive regulation of phosphatidylinositol 3-kinase activity	3/171	32/18903	0.00297532	0.0207707	0.0138623	6366/388121/7010	3
1983	LEC	GO:0061036	positive regulation of cartilage development	3/171	32/18903	0.00297532	0.0207707	0.0138623	654/652/650	3
1984	LEC	GO:0061384	heart trabecula morphogenesis	3/171	32/18903	0.00297532	0.0207707	0.0138623	2022/7010/9510	3
1985	LEC	GO:0014812	muscle cell migration	5/171	108/18903	0.00300909	0.0209182	0.0139608	3479/9510/1649/5054/3488	5
1986	LEC	GO:0034308	primary alcohol metabolic process	5/171	108/18903	0.00300909	0.0209182	0.0139608	3479/654/1910/1601/650	5
1987	LEC	GO:0007189	adenylate cyclase-activating G protein-coupled receptor signaling pathway	6/171	157/18903	0.0030808	0.0213272	0.0142337	221395/10266/10203/154/133/5142	6
1988	LEC	GO:0010976	positive regulation of neuron projection development	6/171	157/18903	0.0030808	0.0213272	0.0142337	5649/5764/2896/3655/10458/5997	6
1989	LEC	GO:0042116	macrophage activation	5/171	109/18903	0.00313111	0.0216132	0.0144246	221395/2896/351/3949/3459	5
1990	LEC	GO:0009612	response to mechanical stimulus	7/171	211/18903	0.00313519	0.0216132	0.0144246	5764/285/5138/2022/958/654/3249	7
1991	LEC	GO:0044409	entry into host	6/171	158/18903	0.00317892	0.0217518	0.0145171	2621/5806/3949/3678/857/1508	6
1992	LEC	GO:0031638	zymogen activation	4/171	67/18903	0.00318159	0.0217518	0.0145171	6281/302/3249/5054	4
1993	LEC	GO:0070613	regulation of protein processing	4/171	67/18903	0.00318159	0.0217518	0.0145171	6281/302/3249/5054	4
1994	LEC	GO:0072171	mesonephric tubule morphogenesis	4/171	67/18903	0.00318159	0.0217518	0.0145171	130497/652/3280/650	4
1995	LEC	GO:0001881	receptor recycling	3/171	33/18903	0.00325129	0.0220914	0.0147438	3949/1889/302	3
1996	LEC	GO:0048799	animal organ maturation	3/171	33/18903	0.00325129	0.0220914	0.0147438	3479/81792/650	3
1997	LEC	GO:0071875	adrenergic receptor signaling pathway	3/171	33/18903	0.00325129	0.0220914	0.0147438	154/5142/5997	3
1998	LEC	GO:0071560	cellular response to transforming growth factor beta stimulus	8/171	271/18903	0.00331998	0.0225119	0.0150244	5138/2022/1003/8425/1601/3397/857/650	8
[truncated: 3,176 more rows]
