# Supplementary material for: Dynamic changes in cellular atlases and communication patterns within yak ovaries across diverse reproductive states unveiled by single-cell analysis
Source: Front Cell Dev Biol. 2024 Aug 29;12:1444706. doi: 10.3389/fcell.2024.1444706 (PMC11390571; doi:10.3389/fcell.2024.1444706)
Supplement: Supplementary file 16 [file Table13.XLSX]

## Sheet: cell_comm_annotation_pregnant
Supplementary Data 13: Cell communication annotation within yak ovaries during pregnant period
receptor	ligand	receptor_cell	ligand_cell	expr	secreted	is_integrin	pval	receptor_expr	ligand_expr
CADM3	NECTIN3	BVEC	BVEC	0.136	FALSE	FALSE	1	-4.00876	-2.2557
CADM1	NECTIN3	BVEC	BVEC	0.174	FALSE	FALSE	1	-2.84374	-2.2557
NECTIN2	NECTIN3	BVEC	BVEC	0.576	FALSE	FALSE	0	-0.0849446	-2.2557
CADM3	CADM1	BVEC	BVEC	0.101	FALSE	FALSE	1	-4.00876	-2.84374
CADM1	CADM1	BVEC	BVEC	0.139	FALSE	FALSE	1	-2.84374	-2.84374
CRTAM	CADM1	BVEC	BVEC	0.07	FALSE	FALSE	1	-11.1213	-2.84374
CADM3	CADM4	BVEC	BVEC	0.039	FALSE	FALSE	1	-4.00876	-6.02632
TGFBR3	TGFB1	BVEC	BVEC	0.17	TRUE	FALSE	1	-1.87343	-3.89934
TGFBR3	INHA	BVEC	BVEC	0.169	TRUE	FALSE	1	-1.87343	-3.94014
TGFBR3	TGFB3	BVEC	BVEC	0.139	TRUE	FALSE	1	-1.87343	-7.74794
L1CAM	L1CAM	BVEC	BVEC	0.003	FALSE	FALSE	1	-8.52623	-8.52623
HLA-C	FAM3C	BVEC	BVEC	0.091	TRUE	FALSE	1	-3.17283	-3.82149
CXADR	FAM3C	BVEC	BVEC	0.04	TRUE	FALSE	1	-6.6403	-3.82149
PGRMC2	CCL4L2	BVEC	BVEC	0.086	TRUE	FALSE	1	-2.61468	-6.80388
ERBB3	NRG1	BVEC	BVEC	0.002	TRUE	FALSE	1	-8.51659	-9.60756
ERBB3	BTC	BVEC	BVEC	0.003	TRUE	FALSE	1	-8.51659	-8.13002
CD74	COPA	BVEC	BVEC	1.082	TRUE	FALSE	1	1.09083	-4.88475
CD44	HBEGF	BVEC	BVEC	0.32	TRUE	FALSE	1	-7.57357	-0.654073
CD74	APP	BVEC	BVEC	1.37	FALSE	FALSE	0	1.09083	-0.71224
TNFRSF6B	FASLG	BVEC	BVEC	0.115	TRUE	FALSE	1	-2.11799	-10.3924
NGFR	NTF3	BVEC	BVEC	0.011	TRUE	FALSE	1	-7.97665	-5.71663
ADORA2A	NAMPT	BVEC	BVEC	0.546	TRUE	FALSE	1	-3.80189	0.029447
NRP2	VEGFA	BVEC	BVEC	0.489	TRUE	FALSE	1	-3.91161	-0.132273
NRP2	SEMA3C	BVEC	BVEC	0.034	TRUE	FALSE	1	-3.91161	-8.90334
CLEC2D	FAM3C	BVEC	BVEC	0.05	TRUE	FALSE	1	-5.04961	-3.82149
NOTCH1	TNF	BVEC	BVEC	0.051	TRUE	FALSE	1	-3.31391	-10.5952
NOTCH1	DLL1	BVEC	BVEC	0.151	FALSE	FALSE	1	-3.31391	-2.31493
SEMA4C	TNF	BVEC	BVEC	0.044	TRUE	FALSE	1	-3.50444	-10.5952
PLXNB2	SEMA4C	BVEC	BVEC	0.278	FALSE	FALSE	1	-1.09352	-3.50444
ICOS	TNF	BVEC	BVEC	0.001	TRUE	FALSE	1	-9.52997	-10.5952
RIPK1	TNF	BVEC	BVEC	0.319	TRUE	FALSE	1	-0.650071	-10.5952
RIPK1	TNFSF10	BVEC	BVEC	0.607	TRUE	FALSE	0	-0.650071	-0.794057
PTPRS	TNF	BVEC	BVEC	0.003	TRUE	FALSE	1	-7.73494	-10.5952
PTPRS	PTN	BVEC	BVEC	0.015	TRUE	FALSE	1	-7.73494	-5.27411
DPP4	CXCL12	BVEC	BVEC	0.154	TRUE	FALSE	1	-11.2084	-1.70418
NOTCH1	JAG2	BVEC	BVEC	0.327	FALSE	FALSE	1	-3.31391	-0.852497
NOTCH1	JAG1	BVEC	BVEC	0.34	FALSE	FALSE	1	-3.31391	-0.786545
CD46	JAG1	BVEC	BVEC	0.643	FALSE	FALSE	0	-0.500687	-0.786545
LRP1	PDGFB	BVEC	BVEC	0.104	TRUE	FALSE	1	-3.83472	-2.8584
SIRPA	CD47	BVEC	BVEC	0.158	FALSE	FALSE	1	-3.30637	-2.21915
PDGFRB	PDGFB	BVEC	BVEC	0.091	TRUE	FALSE	1	-4.52734	-2.8584
PDGFRA	PDGFB	BVEC	BVEC	0.071	TRUE	FALSE	1	-8.09794	-2.8584
PDGFRA	PDGFA	BVEC	BVEC	0.019	TRUE	FALSE	1	-8.09794	-4.84389
PTN	PTPRZ1	BVEC	BVEC	0.013	TRUE	FALSE	1	-5.27411	-11.013
EPHA4	EFNA1	BVEC	BVEC	0.882	TRUE	FALSE	0	-1.86646	0.575594
EFNB2	EPHA4	BVEC	BVEC	0.319	FALSE	FALSE	0	-1.45738	-1.86646
PLXNB2	PTN	BVEC	BVEC	0.247	TRUE	FALSE	1	-1.09352	-5.27411
KDR	VEGFA	BVEC	BVEC	0.842	TRUE	FALSE	0	-0.372448	-0.132273
EPHA2	EFNA1	BVEC	BVEC	1.04	TRUE	FALSE	0	-0.759006	0.575594
CXCR4	CXCL12	BVEC	BVEC	0.378	TRUE	FALSE	0.57	-1.15191	-1.70418
NRG1	LSR	BVEC	BVEC	0.083	TRUE	FALSE	1	-9.60756	-2.5988
NRG1	NETO2	BVEC	BVEC	0.001	TRUE	FALSE	1	-9.60756	-9.36909
NCR3	BAG6	BVEC	BVEC	0.126	FALSE	FALSE	1	-6.28593	-2.06848
TEK	ANGPT2	BVEC	BVEC	0.258	TRUE	FALSE	1	-1.4175	-2.81376
NGFR	NGF	BVEC	BVEC	0.018	TRUE	FALSE	1	-7.97665	-4.959
SIRPA	CSF1	BVEC	BVEC	0.197	TRUE	FALSE	1	-3.30637	-1.76887
TNFSF14	TNFRSF6B	BVEC	BVEC	0.115	TRUE	FALSE	1	-10.6421	-2.11799
CD55	ADGRE5	BVEC	BVEC	0.137	TRUE	FALSE	1	-2.34564	-3.67669
KIT	KITLG	BVEC	BVEC	0.395	TRUE	FALSE	0	-2.03015	-0.877089
CD80	CD28	BVEC	BVEC	0.001	FALSE	FALSE	1	-10.7529	-10.2451
CD80	CTLA4	BVEC	BVEC	0	FALSE	FALSE	1	-10.7529	-11.5427
SELPLG	SELP	BVEC	BVEC	0.416	FALSE	FALSE	1	-8.00682	-0.272873
PDGFRA	PDGFC	BVEC	BVEC	0.02	TRUE	FALSE	1	-8.09794	-4.78958
KDR	VEGFC	BVEC	BVEC	0.436	TRUE	FALSE	1	-0.372448	-3.32741
COL1A1	a1b1 complex	BVEC	BVEC	0.159	TRUE	TRUE	1	-4.11969	0
COL3A1	a1b1 complex	BVEC	BVEC	0.146	TRUE	TRUE	1	-4.95219	0
COL4A1	a1b1 complex	BVEC	BVEC	0.415	TRUE	TRUE	1	-0.809757	0
COL5A2	a1b1 complex	BVEC	BVEC	0.155	TRUE	TRUE	1	-4.3165	0
COL1A2	a1b1 complex	BVEC	BVEC	0.158	TRUE	TRUE	1	-4.14692	0
COL4A2	a1b1 complex	BVEC	BVEC	0.289	TRUE	TRUE	1	-1.65061	0
COL6A1	a1b1 complex	BVEC	BVEC	0.135	TRUE	TRUE	1	-6.78227	0
COL5A1	a1b1 complex	BVEC	BVEC	0.152	TRUE	TRUE	1	-4.52743	0
COL5A3	a1b1 complex	BVEC	BVEC	0.144	TRUE	TRUE	1	-5.21706	0
COL4A5	a1b1 complex	BVEC	BVEC	0.136	TRUE	TRUE	1	-6.44943	0
COL15A1	a1b1 complex	BVEC	BVEC	0.155	TRUE	TRUE	1	-4.30898	0
COL18A1	a1b1 complex	BVEC	BVEC	0.216	TRUE	TRUE	1	-2.54483	0
COL4A4	a1b1 complex	BVEC	BVEC	0.147	TRUE	TRUE	1	-4.93448	0
COL4A3	a1b1 complex	BVEC	BVEC	0.138	TRUE	TRUE	1	-6.096	0
COL14A1	a1b1 complex	BVEC	BVEC	0.231	TRUE	TRUE	1	-2.30634	0
COL16A1	a1b1 complex	BVEC	BVEC	0.139	TRUE	TRUE	1	-5.82821	0
COL21A1	a1b1 complex	BVEC	BVEC	0.132	TRUE	TRUE	1	-7.91554	0
COL12A1	a1b1 complex	BVEC	BVEC	0.176	TRUE	TRUE	1	-3.45386	0
COL1A1	a2b1 complex	BVEC	BVEC	0.124	TRUE	TRUE	1	-4.11969	0
COL3A1	a2b1 complex	BVEC	BVEC	0.112	TRUE	TRUE	1	-4.95219	0
COL4A1	a2b1 complex	BVEC	BVEC	0.381	TRUE	TRUE	0	-0.809757	0
FN1	a2b1 complex	BVEC	BVEC	0.522	TRUE	TRUE	0	-0.230946	0
COL5A2	a2b1 complex	BVEC	BVEC	0.121	TRUE	TRUE	1	-4.3165	0
COL1A2	a2b1 complex	BVEC	BVEC	0.124	TRUE	TRUE	1	-4.14692	0
COL4A2	a2b1 complex	BVEC	BVEC	0.255	TRUE	TRUE	0	-1.65061	0
COL6A1	a2b1 complex	BVEC	BVEC	0.1	TRUE	TRUE	1	-6.78227	0
COL5A1	a2b1 complex	BVEC	BVEC	0.117	TRUE	TRUE	1	-4.52743	0
COL5A3	a2b1 complex	BVEC	BVEC	0.109	TRUE	TRUE	1	-5.21706	0
COL4A5	a2b1 complex	BVEC	BVEC	0.101	TRUE	TRUE	1	-6.44943	0
COL15A1	a2b1 complex	BVEC	BVEC	0.121	TRUE	TRUE	1	-4.30898	0
COL18A1	a2b1 complex	BVEC	BVEC	0.181	TRUE	TRUE	1	-2.54483	0
COL4A4	a2b1 complex	BVEC	BVEC	0.112	TRUE	TRUE	1	-4.93448	0
COL4A3	a2b1 complex	BVEC	BVEC	0.103	TRUE	TRUE	1	-6.096	0
COL14A1	a2b1 complex	BVEC	BVEC	0.197	TRUE	TRUE	1	-2.30634	0
COL16A1	a2b1 complex	BVEC	BVEC	0.104	TRUE	TRUE	1	-5.82821	0
COL21A1	a2b1 complex	BVEC	BVEC	0.098	TRUE	TRUE	1	-7.91554	0
COL12A1	a2b1 complex	BVEC	BVEC	0.141	TRUE	TRUE	1	-3.45386	0
LAMC1	a2b1 complex	BVEC	BVEC	0.182	TRUE	TRUE	0	-2.54034	0
FN1	a4b1 complex	BVEC	BVEC	0.428	TRUE	TRUE	1	-0.230946	0
VCAM1	a4b1 complex	BVEC	BVEC	0.295	FALSE	TRUE	1	-0.77011	0
JAM2	a4b1 complex	BVEC	BVEC	0.163	FALSE	TRUE	1	-1.62741	0
FN1	a4b7 complex	BVEC	BVEC	0.43	TRUE	TRUE	1	-0.230946	0
VCAM1	a4b7 complex	BVEC	BVEC	0.297	FALSE	TRUE	1	-0.77011	0
FN1	a5b1 complex	BVEC	BVEC	0.588	TRUE	TRUE	0	-0.230946	0
CD40LG	a5b1 complex	BVEC	BVEC	0.162	TRUE	TRUE	1	-10.8681	0
L1CAM	a5b1 complex	BVEC	BVEC	0.163	FALSE	TRUE	1	-8.52623	0
FBN1	a5b1 complex	BVEC	BVEC	0.394	TRUE	TRUE	0	-1.1074	0
FN1	aVb1 complex	BVEC	BVEC	0.497	TRUE	TRUE	1	-0.230946	0
FN1	aVb5 complex	BVEC	BVEC	0.497	TRUE	TRUE	1	-0.230946	0
LAMC1	a6b1 complex	BVEC	BVEC	0.248	TRUE	TRUE	0.99	-2.54034	0
VCAM1	a9b1 complex	BVEC	BVEC	0.354	FALSE	TRUE	1	-0.77011	0
BMPR1A_BMPR2	BMP6	BVEC	BVEC	0.1	TRUE	FALSE	1	-5.43985	-2.33334
BMPR1B_BMPR2	BMP6	BVEC	BVEC	0.1	TRUE	FALSE	1	-5.42726	-2.33334
BMR1A_ACR2A	BMP6	BVEC	BVEC	0.1	TRUE	FALSE	1	0	-2.33334
BMR1A_AVR2B	BMP6	BVEC	BVEC	0.1	TRUE	FALSE	1	0	-2.33334
BMR1B_AVR2A	BMP6	BVEC	BVEC	0.1	TRUE	FALSE	1	0	-2.33334
BMR1B_AVR2B	BMP6	BVEC	BVEC	0.1	TRUE	FALSE	1	0	-2.33334
BMPR1A_BMPR2	BMP2	BVEC	BVEC	0.035	TRUE	FALSE	1	-5.43985	-3.87618
BMPR1B_BMPR2	BMP2	BVEC	BVEC	0.035	TRUE	FALSE	1	-5.42726	-3.87618
BMR1A_ACR2A	BMP2	BVEC	BVEC	0.035	TRUE	FALSE	1	0	-3.87618
BMR1A_AVR2B	BMP2	BVEC	BVEC	0.035	TRUE	FALSE	1	0	-3.87618
BMR1B_AVR2A	BMP2	BVEC	BVEC	0.035	TRUE	FALSE	1	0	-3.87618
BMR1B_AVR2B	BMP2	BVEC	BVEC	0.035	TRUE	FALSE	1	0	-3.87618
BMPR1A_BMPR2	BMP4	BVEC	BVEC	0.255	TRUE	FALSE	1	-5.43985	-0.973529
BMPR1B_BMPR2	BMP4	BVEC	BVEC	0.256	TRUE	FALSE	1	-5.42726	-0.973529
BMR1A_ACR2A	BMP4	BVEC	BVEC	0.255	TRUE	FALSE	1	0	-0.973529
BMR1A_AVR2B	BMP4	BVEC	BVEC	0.255	TRUE	FALSE	1	0	-0.973529
BMR1B_AVR2A	BMP4	BVEC	BVEC	0.256	TRUE	FALSE	1	0	-0.973529
BMR1B_AVR2B	BMP4	BVEC	BVEC	0.256	TRUE	FALSE	1	0	-0.973529
BMPR1B_BMPR2	BMPR1A	BVEC	BVEC	0.002	FALSE	FALSE	1	-5.42726	-9.03245
ICAM4	aLb2 complex	BVEC	BVEC	0.044	TRUE	TRUE	1	-3.52171	0
PDGFR complex	PDGFB	BVEC	BVEC	0.071	TRUE	FALSE	1	0	-2.8584
TGFbeta receptor1	TGFB1	BVEC	BVEC	0.09	TRUE	FALSE	1	0	-3.89934
CADM3	NECTIN3	BVEC	GC	0.091	FALSE	FALSE	1	-4.00876	-3.05818
CADM1	NECTIN3	BVEC	GC	0.13	FALSE	FALSE	1	-2.84374	-3.05818
NECTIN2	NECTIN3	BVEC	GC	0.531	FALSE	FALSE	1	-0.0849446	-3.05818
CADM3	CADM1	BVEC	GC	0.047	FALSE	FALSE	1	-4.00876	-4.99933
CADM1	CADM1	BVEC	GC	0.085	FALSE	FALSE	1	-2.84374	-4.99933
CRTAM	CADM1	BVEC	GC	0.016	FALSE	FALSE	1	-11.1213	-4.99933
CADM3	CADM4	BVEC	GC	0.077	FALSE	FALSE	1	-4.00876	-3.4387
TGFBR3	TGFB1	GC	BVEC	0.06	TRUE	FALSE	1	-4.23917	-3.89934
TGFBR3	INHA	GC	BVEC	0.059	TRUE	FALSE	1	-4.23917	-3.94014
TGFBR3	TGFB3	GC	BVEC	0.029	TRUE	FALSE	1	-4.23917	-7.74794
L1CAM	L1CAM	BVEC	GC	0	FALSE	FALSE	1	-8.52623	-13.2877
HLA-C	FAM3C	BVEC	GC	0.086	TRUE	FALSE	1	-3.17283	-4.02824
CXADR	FAM3C	BVEC	GC	0.036	TRUE	FALSE	1	-6.6403	-4.02824
PGRMC2	CCL4L2	BVEC	GC	0.087	TRUE	FALSE	1	-2.61468	-6.52542
ERBB3	NRG1	BVEC	GC	0	TRUE	FALSE	1	-8.51659	-13.2877
ERBB3	BTC	BVEC	GC	0.142	TRUE	FALSE	1	-8.51659	-1.83353
CD74	COPA	BVEC	GC	1.089	TRUE	FALSE	1	1.09083	-4.39891
CD44	HBEGF	BVEC	GC	0.04	TRUE	FALSE	1	-7.57357	-3.72108
CD74	APP	BVEC	GC	1.175	FALSE	FALSE	0	1.09083	-2.18775
TNFRSF6B	FASLG	BVEC	GC	0	TRUE	FALSE	1	-2.11799	-13.2877
NGFR	NTF3	BVEC	GC	0.005	TRUE	FALSE	1	-7.97665	-7.17157
ADORA2A	NAMPT	BVEC	GC	0.412	TRUE	FALSE	1	-3.80189	-0.410452
NRP2	VEGFA	BVEC	GC	0.581	TRUE	FALSE	1	-3.91161	0.133189
NRP2	SEMA3C	BVEC	GC	0.067	TRUE	FALSE	1	-3.91161	-3.89544
CLEC2D	FAM3C	GC	BVEC	0.049	TRUE	FALSE	1	-5.18308	-3.82149
NOTCH1	TNF	GC	BVEC	0.004	TRUE	FALSE	1	-7.17369	-10.5952
NOTCH1	DLL1	GC	BVEC	0.104	FALSE	FALSE	1	-7.17369	-2.31493
SEMA4C	TNF	GC	BVEC	0.009	TRUE	FALSE	1	-5.79459	-10.5952
PLXNB2	SEMA4C	BVEC	GC	0.243	FALSE	FALSE	1	-1.09352	-5.79459
ICOS	TNF	GC	BVEC	0	TRUE	FALSE	1	-13.2877	-10.5952
RIPK1	TNF	GC	BVEC	0.06	TRUE	FALSE	1	-3.06717	-10.5952
RIPK1	TNFSF10	GC	BVEC	0.348	TRUE	FALSE	1	-3.06717	-0.794057
PTPRS	TNF	GC	BVEC	0.016	TRUE	FALSE	1	-4.94361	-10.5952
PTPRS	PTN	GC	BVEC	0.029	TRUE	FALSE	1	-4.94361	-5.27411
DPP4	CXCL12	BVEC	GC	0.017	TRUE	FALSE	1	-11.2084	-4.89773
NOTCH1	JAG2	BVEC	GC	0.073	FALSE	FALSE	1	-3.31391	-4.43506
NOTCH1	JAG1	BVEC	GC	0.098	FALSE	FALSE	1	-3.31391	-3.37293
CD46	JAG1	BVEC	GC	0.402	FALSE	FALSE	1	-0.500687	-3.37293
LRP1	PDGFB	GC	BVEC	0.402	TRUE	FALSE	1	-0.583611	-2.8584
SIRPA	CD47	BVEC	GC	0.074	FALSE	FALSE	1	-3.30637	-4.40811
PDGFRB	PDGFB	GC	BVEC	0.091	TRUE	FALSE	1	-4.48037	-2.8584
PDGFRA	PDGFB	GC	BVEC	0.073	TRUE	FALSE	1	-6.90995	-2.8584
PDGFRA	PDGFA	GC	BVEC	0.021	TRUE	FALSE	1	-6.90995	-4.84389
PTN	PTPRZ1	BVEC	GC	0	TRUE	FALSE	1	-5.27411	-13.2877
EPHA4	EFNA1	GC	BVEC	0.76	TRUE	FALSE	1	-5.0597	0.575594
EFNB2	EPHA4	BVEC	GC	0.197	FALSE	FALSE	1	-1.45738	-5.0597
PLXNB2	PTN	BVEC	GC	0.338	TRUE	FALSE	0.89	-1.09352	-2.26343
KDR	VEGFA	GC	BVEC	0.479	TRUE	FALSE	1	-4.44107	-0.132273
EPHA2	EFNA1	GC	BVEC	1.019	TRUE	FALSE	0	-0.866364	0.575594
CXCR4	CXCL12	GC	BVEC	0.215	TRUE	FALSE	1	-3.0295	-1.70418
NRG1	LSR	BVEC	GC	0.107	TRUE	FALSE	1	-9.60756	-2.22593
NRG1	NETO2	BVEC	GC	0	TRUE	FALSE	1	-9.60756	-13.2877
NCR3	BAG6	BVEC	GC	0.172	FALSE	FALSE	1	-6.28593	-1.5969
TEK	ANGPT2	GC	BVEC	0.082	TRUE	FALSE	1	-5.52069	-2.81376
NGFR	NGF	GC	BVEC	0	TRUE	FALSE	1	-13.2877	-4.959
SIRPA	CSF1	GC	BVEC	0.154	TRUE	FALSE	1	-6.10015	-1.76887
TNFSF14	TNFRSF6B	BVEC	GC	0.062	TRUE	FALSE	1	-10.6421	-3.00505
CD55	ADGRE5	BVEC	GC	0.135	TRUE	FALSE	1	-2.34564	-3.76071
KIT	KITLG	BVEC	GC	0.251	TRUE	FALSE	0.1	-2.03015	-1.96318
CD80	CD28	GC	BVEC	0	FALSE	FALSE	1	-13.2877	-10.2451
CD80	CTLA4	GC	BVEC	0	FALSE	FALSE	1	-13.2877	-11.5427
SELPLG	SELP	GC	BVEC	0	FALSE	FALSE	1	-13.2877	-0.272873
PDGFRA	PDGFC	BVEC	GC	0.088	TRUE	FALSE	1	-8.09794	-2.5267
KDR	VEGFC	BVEC	GC	0.46	TRUE	FALSE	1	-0.372448	-2.74968
COL1A1	a1b1 complex	BVEC	GC	0.046	TRUE	TRUE	1	-4.11969	0
COL3A1	a1b1 complex	BVEC	GC	0.033	TRUE	TRUE	1	-4.95219	0
COL4A1	a1b1 complex	BVEC	GC	0.302	TRUE	TRUE	1	-0.809757	0
COL5A2	a1b1 complex	BVEC	GC	0.042	TRUE	TRUE	1	-4.3165	0
COL1A2	a1b1 complex	BVEC	GC	0.045	TRUE	TRUE	1	-4.14692	0
COL4A2	a1b1 complex	BVEC	GC	0.176	TRUE	TRUE	1	-1.65061	0
COL6A1	a1b1 complex	BVEC	GC	0.022	TRUE	TRUE	1	-6.78227	0
COL5A1	a1b1 complex	BVEC	GC	0.039	TRUE	TRUE	1	-4.52743	0
COL5A3	a1b1 complex	BVEC	GC	0.03	TRUE	TRUE	1	-5.21706	0
COL4A5	a1b1 complex	BVEC	GC	0.023	TRUE	TRUE	1	-6.44943	0
COL15A1	a1b1 complex	BVEC	GC	0.042	TRUE	TRUE	1	-4.30898	0
COL18A1	a1b1 complex	BVEC	GC	0.103	TRUE	TRUE	1	-2.54483	0
COL4A4	a1b1 complex	BVEC	GC	0.033	TRUE	TRUE	1	-4.93448	0
COL4A3	a1b1 complex	BVEC	GC	0.024	TRUE	TRUE	1	-6.096	0
COL14A1	a1b1 complex	BVEC	GC	0.118	TRUE	TRUE	1	-2.30634	0
COL16A1	a1b1 complex	BVEC	GC	0.026	TRUE	TRUE	1	-5.82821	0
COL21A1	a1b1 complex	BVEC	GC	0.019	TRUE	TRUE	1	-7.91554	0
COL12A1	a1b1 complex	BVEC	GC	0.063	TRUE	TRUE	1	-3.45386	0
COL1A1	a2b1 complex	BVEC	GC	0.084	TRUE	TRUE	1	-4.11969	0
COL3A1	a2b1 complex	BVEC	GC	0.072	TRUE	TRUE	1	-4.95219	0
COL4A1	a2b1 complex	BVEC	GC	0.341	TRUE	TRUE	1	-0.809757	0
FN1	a2b1 complex	BVEC	GC	0.482	TRUE	TRUE	1	-0.230946	0
COL5A2	a2b1 complex	BVEC	GC	0.081	TRUE	TRUE	1	-4.3165	0
COL1A2	a2b1 complex	BVEC	GC	0.084	TRUE	TRUE	1	-4.14692	0
COL4A2	a2b1 complex	BVEC	GC	0.215	TRUE	TRUE	1	-1.65061	0
COL6A1	a2b1 complex	BVEC	GC	0.06	TRUE	TRUE	1	-6.78227	0
COL5A1	a2b1 complex	BVEC	GC	0.077	TRUE	TRUE	1	-4.52743	0
COL5A3	a2b1 complex	BVEC	GC	0.069	TRUE	TRUE	1	-5.21706	0
COL4A5	a2b1 complex	BVEC	GC	0.061	TRUE	TRUE	1	-6.44943	0
COL15A1	a2b1 complex	BVEC	GC	0.081	TRUE	TRUE	1	-4.30898	0
COL18A1	a2b1 complex	BVEC	GC	0.141	TRUE	TRUE	1	-2.54483	0
COL4A4	a2b1 complex	BVEC	GC	0.072	TRUE	TRUE	1	-4.93448	0
COL4A3	a2b1 complex	BVEC	GC	0.063	TRUE	TRUE	1	-6.096	0
COL14A1	a2b1 complex	BVEC	GC	0.157	TRUE	TRUE	1	-2.30634	0
COL16A1	a2b1 complex	BVEC	GC	0.064	TRUE	TRUE	1	-5.82821	0
COL21A1	a2b1 complex	BVEC	GC	0.058	TRUE	TRUE	1	-7.91554	0
COL12A1	a2b1 complex	BVEC	GC	0.101	TRUE	TRUE	1	-3.45386	0
LAMC1	a2b1 complex	BVEC	GC	0.142	TRUE	TRUE	1	-2.54034	0
FN1	a4b1 complex	BVEC	GC	0.479	TRUE	TRUE	1	-0.230946	0
VCAM1	a4b1 complex	BVEC	GC	0.346	FALSE	TRUE	1	-0.77011	0
JAM2	a4b1 complex	BVEC	GC	0.214	FALSE	TRUE	1	-1.62741	0
FN1	a4b7 complex	BVEC	GC	0	TRUE	TRUE	1	-0.230946	0
VCAM1	a4b7 complex	BVEC	GC	0	FALSE	TRUE	1	-0.77011	0
FN1	a5b1 complex	BVEC	GC	0.571	TRUE	TRUE	0.02	-0.230946	0
CD40LG	a5b1 complex	BVEC	GC	0.145	TRUE	TRUE	1	-10.8681	0
L1CAM	a5b1 complex	BVEC	GC	0.146	FALSE	TRUE	1	-8.52623	0
FBN1	a5b1 complex	BVEC	GC	0.377	TRUE	TRUE	0.02	-1.1074	0
FN1	aVb1 complex	BVEC	GC	0.573	TRUE	TRUE	0	-0.230946	0
FN1	aVb5 complex	BVEC	GC	0.573	TRUE	TRUE	0	-0.230946	0
LAMC1	a6b1 complex	BVEC	GC	0.231	TRUE	TRUE	0.89	-2.54034	0
VCAM1	a9b1 complex	BVEC	GC	0.296	FALSE	TRUE	1	-0.77011	0
BMPR1A_BMPR2	BMP6	BVEC	GC	0.006	TRUE	FALSE	1	-5.43985	-6.4732
BMPR1B_BMPR2	BMP6	BVEC	GC	0.006	TRUE	FALSE	1	-5.42726	-6.4732
BMR1A_ACR2A	BMP6	BVEC	GC	0.006	TRUE	FALSE	1	0	-6.4732
BMR1A_AVR2B	BMP6	BVEC	GC	0.006	TRUE	FALSE	1	0	-6.4732
BMR1B_AVR2A	BMP6	BVEC	GC	0.006	TRUE	FALSE	1	0	-6.4732
BMR1B_AVR2B	BMP6	BVEC	GC	0.006	TRUE	FALSE	1	0	-6.4732
BMPR1A_BMPR2	BMP2	BVEC	GC	0.009	TRUE	FALSE	1	-5.43985	-5.96861
BMPR1B_BMPR2	BMP2	BVEC	GC	0.009	TRUE	FALSE	1	-5.42726	-5.96861
BMR1A_ACR2A	BMP2	BVEC	GC	0.009	TRUE	FALSE	1	0	-5.96861
BMR1A_AVR2B	BMP2	BVEC	GC	0.009	TRUE	FALSE	1	0	-5.96861
BMR1B_AVR2A	BMP2	BVEC	GC	0.009	TRUE	FALSE	1	0	-5.96861
BMR1B_AVR2B	BMP2	BVEC	GC	0.009	TRUE	FALSE	1	0	-5.96861
BMPR1A_BMPR2	BMP4	BVEC	GC	0.028	TRUE	FALSE	1	-5.43985	-4.20258
BMPR1B_BMPR2	BMP4	BVEC	GC	0.028	TRUE	FALSE	1	-5.42726	-4.20258
BMR1A_ACR2A	BMP4	BVEC	GC	0.028	TRUE	FALSE	1	0	-4.20258
BMR1A_AVR2B	BMP4	BVEC	GC	0.028	TRUE	FALSE	1	0	-4.20258
BMR1B_AVR2A	BMP4	BVEC	GC	0.028	TRUE	FALSE	1	0	-4.20258
BMR1B_AVR2B	BMP4	BVEC	GC	0.028	TRUE	FALSE	1	0	-4.20258
BMPR1B_BMPR2	BMPR1A	BVEC	GC	0.016	FALSE	FALSE	1	-5.42726	-5.06214
ICAM4	aLb2 complex	BVEC	GC	0.048	TRUE	TRUE	1	-3.52171	0
PDGFR complex	PDGFB	GC	BVEC	0.073	TRUE	FALSE	1	0	-2.8584
TGFbeta receptor1	TGFB1	GC	BVEC	0.097	TRUE	FALSE	1	0	-3.89934
CADM3	NECTIN3	BVEC	GLIA	0.108	FALSE	FALSE	1	-4.00876	-2.69592
CADM1	NECTIN3	BVEC	GLIA	0.147	FALSE	FALSE	1	-2.84374	-2.69592
NECTIN2	NECTIN3	BVEC	GLIA	0.548	FALSE	FALSE	1	-0.0849446	-2.69592
CADM3	CADM1	BVEC	GLIA	0.914	FALSE	FALSE	1	-4.00876	0.820615
CADM1	CADM1	BVEC	GLIA	0.953	FALSE	FALSE	1	-2.84374	0.820615
CRTAM	CADM1	BVEC	GLIA	0.883	FALSE	FALSE	1	-11.1213	0.820615
CADM3	CADM4	BVEC	GLIA	0.207	FALSE	FALSE	1	-4.00876	-1.50669
TGFBR3	TGFB1	GLIA	BVEC	0.443	TRUE	FALSE	1	-0.288063	-3.89934
TGFBR3	INHA	GLIA	BVEC	0.442	TRUE	FALSE	1	-0.288063	-3.94014
TGFBR3	TGFB3	GLIA	BVEC	0.412	TRUE	FALSE	1	-0.288063	-7.74794
L1CAM	L1CAM	BVEC	GLIA	0.908	FALSE	FALSE	1	-8.52623	0.858661
HLA-C	FAM3C	BVEC	GLIA	0.091	TRUE	FALSE	1	-3.17283	-3.79182
CXADR	FAM3C	BVEC	GLIA	0.041	TRUE	FALSE	1	-6.6403	-3.79182
PGRMC2	CCL4L2	BVEC	GLIA	0	TRUE	FALSE	1	-2.61468	-13.2877
ERBB3	NRG1	BVEC	GLIA	0	TRUE	FALSE	1	-8.51659	-13.2877
ERBB3	BTC	BVEC	GLIA	0	TRUE	FALSE	1	-8.51659	-13.2877
CD74	COPA	BVEC	GLIA	1.087	TRUE	FALSE	1	1.09083	-4.48117
CD44	HBEGF	BVEC	GLIA	0.305	TRUE	FALSE	1	-7.57357	-0.725037
CD74	APP	BVEC	GLIA	1.514	FALSE	FALSE	0	1.09083	-0.155232
TNFRSF6B	FASLG	BVEC	GLIA	0	TRUE	FALSE	1	-2.11799	-13.2877
NGFR	NTF3	BVEC	GLIA	0	TRUE	FALSE	1	-7.97665	-13.2877
ADORA2A	NAMPT	BVEC	GLIA	0.383	TRUE	FALSE	1	-3.80189	-0.526943
NRP2	VEGFA	BVEC	GLIA	0.298	TRUE	FALSE	1	-3.91161	-0.918788
NRP2	SEMA3C	BVEC	GLIA	0.165	TRUE	FALSE	1	-3.91161	-1.92731
CLEC2D	FAM3C	GLIA	BVEC	0.047	TRUE	FALSE	1	-5.43107	-3.82149
NOTCH1	TNF	GLIA	BVEC	0	TRUE	FALSE	1	-13.2877	-10.5952
NOTCH1	DLL1	GLIA	BVEC	0	FALSE	FALSE	1	-13.2877	-2.31493
SEMA4C	TNF	GLIA	BVEC	0.03	TRUE	FALSE	1	-4.09223	-10.5952
PLXNB2	SEMA4C	BVEC	GLIA	0.264	FALSE	FALSE	1	-1.09352	-4.09223
ICOS	TNF	GLIA	BVEC	0	TRUE	FALSE	1	-13.2877	-10.5952
RIPK1	TNF	GLIA	BVEC	0.107	TRUE	FALSE	1	-2.22212	-10.5952
RIPK1	TNFSF10	GLIA	BVEC	0.395	TRUE	FALSE	1	-2.22212	-0.794057
PTPRS	TNF	GLIA	BVEC	0.063	TRUE	FALSE	1	-2.98418	-10.5952
PTPRS	PTN	GLIA	BVEC	0.076	TRUE	FALSE	1	-2.98418	-5.27411
DPP4	CXCL12	BVEC	GLIA	0.047	TRUE	FALSE	1	-11.2084	-3.42767
NOTCH1	JAG2	BVEC	GLIA	0.07	FALSE	FALSE	1	-3.31391	-4.63286
NOTCH1	JAG1	BVEC	GLIA	0.132	FALSE	FALSE	1	-3.31391	-2.60662
CD46	JAG1	BVEC	GLIA	0.435	FALSE	FALSE	1	-0.500687	-2.60662
LRP1	PDGFB	GLIA	BVEC	0.225	TRUE	FALSE	1	-1.67802	-2.8584
SIRPA	CD47	BVEC	GLIA	0.134	FALSE	FALSE	1	-3.30637	-2.58553
PDGFRB	PDGFB	GLIA	BVEC	0.084	TRUE	FALSE	1	-5.02315	-2.8584
PDGFRA	PDGFB	GLIA	BVEC	0	TRUE	FALSE	1	-13.2877	-2.8584
PDGFRA	PDGFA	GLIA	BVEC	0	TRUE	FALSE	1	-13.2877	-4.84389
PTN	PTPRZ1	BVEC	GLIA	0.242	TRUE	FALSE	1	-5.27411	-1.12455
EPHA4	EFNA1	GLIA	BVEC	0	TRUE	FALSE	1	-13.2877	0.575594
EFNB2	EPHA4	BVEC	GLIA	0	FALSE	FALSE	1	-1.45738	-13.2877
PLXNB2	PTN	BVEC	GLIA	0.319	TRUE	FALSE	1	-1.09352	-2.55254
KDR	VEGFA	GLIA	BVEC	0.471	TRUE	FALSE	1	-5.09951	-0.132273
EPHA2	EFNA1	GLIA	BVEC	0.921	TRUE	FALSE	0	-1.50312	0.575594
CXCR4	CXCL12	GLIA	BVEC	0.18	TRUE	FALSE	1	-4.20367	-1.70418
NRG1	LSR	BVEC	GLIA	0.03	TRUE	FALSE	1	-9.60756	-4.09762
NRG1	NETO2	BVEC	GLIA	0	TRUE	FALSE	1	-9.60756	-13.2877
NCR3	BAG6	BVEC	GLIA	0.102	FALSE	FALSE	1	-6.28593	-2.38926
TEK	ANGPT2	GLIA	BVEC	0	TRUE	FALSE	1	-13.2877	-2.81376
NGFR	NGF	GLIA	BVEC	0.304	TRUE	FALSE	1	-0.797901	-4.959
SIRPA	CSF1	GLIA	BVEC	0.159	TRUE	FALSE	1	-5.38983	-1.76887
TNFSF14	TNFRSF6B	BVEC	GLIA	0.028	TRUE	FALSE	1	-10.6421	-4.17124
CD55	ADGRE5	BVEC	GLIA	0.199	TRUE	FALSE	1	-2.34564	-2.30858
KIT	KITLG	BVEC	GLIA	0.14	TRUE	FALSE	1	-2.03015	-4.83647
CD80	CD28	GLIA	BVEC	0	FALSE	FALSE	1	-13.2877	-10.2451
CD80	CTLA4	GLIA	BVEC	0	FALSE	FALSE	1	-13.2877	-11.5427
SELPLG	SELP	GLIA	BVEC	0	FALSE	FALSE	1	-13.2877	-0.272873
PDGFRA	PDGFC	BVEC	GLIA	0	TRUE	FALSE	1	-8.09794	-13.2877
KDR	VEGFC	BVEC	GLIA	0	TRUE	FALSE	1	-0.372448	-13.2877
COL1A1	a1b1 complex	BVEC	GLIA	0.425	TRUE	TRUE	1	-4.11969	0
COL3A1	a1b1 complex	BVEC	GLIA	0.412	TRUE	TRUE	1	-4.95219	0
COL4A1	a1b1 complex	BVEC	GLIA	0.682	TRUE	TRUE	0	-0.809757	0
COL5A2	a1b1 complex	BVEC	GLIA	0.421	TRUE	TRUE	1	-4.3165	0
COL1A2	a1b1 complex	BVEC	GLIA	0.425	TRUE	TRUE	1	-4.14692	0
COL4A2	a1b1 complex	BVEC	GLIA	0.556	TRUE	TRUE	0	-1.65061	0
COL6A1	a1b1 complex	BVEC	GLIA	0.401	TRUE	TRUE	1	-6.78227	0
COL5A1	a1b1 complex	BVEC	GLIA	0.418	TRUE	TRUE	1	-4.52743	0
COL5A3	a1b1 complex	BVEC	GLIA	0.41	TRUE	TRUE	1	-5.21706	0
COL4A5	a1b1 complex	BVEC	GLIA	0.402	TRUE	TRUE	1	-6.44943	0
COL15A1	a1b1 complex	BVEC	GLIA	0.422	TRUE	TRUE	1	-4.30898	0
COL18A1	a1b1 complex	BVEC	GLIA	0.482	TRUE	TRUE	1	-2.54483	0
COL4A4	a1b1 complex	BVEC	GLIA	0.413	TRUE	TRUE	1	-4.93448	0
COL4A3	a1b1 complex	BVEC	GLIA	0.404	TRUE	TRUE	1	-6.096	0
COL14A1	a1b1 complex	BVEC	GLIA	0.497	TRUE	TRUE	0	-2.30634	0
COL16A1	a1b1 complex	BVEC	GLIA	0.405	TRUE	TRUE	1	-5.82821	0
COL21A1	a1b1 complex	BVEC	GLIA	0.398	TRUE	TRUE	1	-7.91554	0
COL12A1	a1b1 complex	BVEC	GLIA	0.442	TRUE	TRUE	1	-3.45386	0
COL1A1	a2b1 complex	BVEC	GLIA	0.051	TRUE	TRUE	1	-4.11969	0
COL3A1	a2b1 complex	BVEC	GLIA	0.039	TRUE	TRUE	1	-4.95219	0
COL4A1	a2b1 complex	BVEC	GLIA	0.308	TRUE	TRUE	1	-0.809757	0
FN1	a2b1 complex	BVEC	GLIA	0.449	TRUE	TRUE	1	-0.230946	0
COL5A2	a2b1 complex	BVEC	GLIA	0.048	TRUE	TRUE	1	-4.3165	0
COL1A2	a2b1 complex	BVEC	GLIA	0.051	TRUE	TRUE	1	-4.14692	0
COL4A2	a2b1 complex	BVEC	GLIA	0.182	TRUE	TRUE	1	-1.65061	0
COL6A1	a2b1 complex	BVEC	GLIA	0.027	TRUE	TRUE	1	-6.78227	0
COL5A1	a2b1 complex	BVEC	GLIA	0.044	TRUE	TRUE	1	-4.52743	0
COL5A3	a2b1 complex	BVEC	GLIA	0.036	TRUE	TRUE	1	-5.21706	0
COL4A5	a2b1 complex	BVEC	GLIA	0.028	TRUE	TRUE	1	-6.44943	0
COL15A1	a2b1 complex	BVEC	GLIA	0.048	TRUE	TRUE	1	-4.30898	0
COL18A1	a2b1 complex	BVEC	GLIA	0.108	TRUE	TRUE	1	-2.54483	0
COL4A4	a2b1 complex	BVEC	GLIA	0.039	TRUE	TRUE	1	-4.93448	0
COL4A3	a2b1 complex	BVEC	GLIA	0.03	TRUE	TRUE	1	-6.096	0
COL14A1	a2b1 complex	BVEC	GLIA	0.124	TRUE	TRUE	1	-2.30634	0
COL16A1	a2b1 complex	BVEC	GLIA	0.031	TRUE	TRUE	1	-5.82821	0
COL21A1	a2b1 complex	BVEC	GLIA	0.025	TRUE	TRUE	1	-7.91554	0
COL12A1	a2b1 complex	BVEC	GLIA	0.068	TRUE	TRUE	1	-3.45386	0
LAMC1	a2b1 complex	BVEC	GLIA	0.108	TRUE	TRUE	1	-2.54034	0
FN1	a4b1 complex	BVEC	GLIA	0.519	TRUE	TRUE	1	-0.230946	0
VCAM1	a4b1 complex	BVEC	GLIA	0.386	FALSE	TRUE	1	-0.77011	0
JAM2	a4b1 complex	BVEC	GLIA	0.255	FALSE	TRUE	1	-1.62741	0
FN1	a4b7 complex	BVEC	GLIA	0	TRUE	TRUE	1	-0.230946	0
VCAM1	a4b7 complex	BVEC	GLIA	0	FALSE	TRUE	1	-0.77011	0
FN1	a5b1 complex	BVEC	GLIA	0.701	TRUE	TRUE	0	-0.230946	0
CD40LG	a5b1 complex	BVEC	GLIA	0.275	TRUE	TRUE	1	-10.8681	0
L1CAM	a5b1 complex	BVEC	GLIA	0.276	FALSE	TRUE	1	-8.52623	0
FBN1	a5b1 complex	BVEC	GLIA	0.507	TRUE	TRUE	0	-1.1074	0
FN1	aVb1 complex	BVEC	GLIA	0.579	TRUE	TRUE	0	-0.230946	0
FN1	aVb5 complex	BVEC	GLIA	0.579	TRUE	TRUE	0	-0.230946	0
LAMC1	a6b1 complex	BVEC	GLIA	0.361	TRUE	TRUE	0	-2.54034	0
VCAM1	a9b1 complex	BVEC	GLIA	0.353	FALSE	TRUE	1	-0.77011	0
BMPR1A_BMPR2	BMP6	BVEC	GLIA	0	TRUE	FALSE	1	-5.43985	-13.2877
BMPR1B_BMPR2	BMP6	BVEC	GLIA	0	TRUE	FALSE	1	-5.42726	-13.2877
BMR1A_ACR2A	BMP6	BVEC	GLIA	0	TRUE	FALSE	1	0	-13.2877
BMR1A_AVR2B	BMP6	BVEC	GLIA	0	TRUE	FALSE	1	0	-13.2877
BMR1B_AVR2A	BMP6	BVEC	GLIA	0	TRUE	FALSE	1	0	-13.2877
BMR1B_AVR2B	BMP6	BVEC	GLIA	0	TRUE	FALSE	1	0	-13.2877
BMPR1A_BMPR2	BMP2	BVEC	GLIA	0.036	TRUE	FALSE	1	-5.43985	-3.85032
BMPR1B_BMPR2	BMP2	BVEC	GLIA	0.036	TRUE	FALSE	1	-5.42726	-3.85032
BMR1A_ACR2A	BMP2	BVEC	GLIA	0.036	TRUE	FALSE	1	0	-3.85032
BMR1A_AVR2B	BMP2	BVEC	GLIA	0.036	TRUE	FALSE	1	0	-3.85032
BMR1B_AVR2A	BMP2	BVEC	GLIA	0.036	TRUE	FALSE	1	0	-3.85032
BMR1B_AVR2B	BMP2	BVEC	GLIA	0.036	TRUE	FALSE	1	0	-3.85032
BMPR1A_BMPR2	BMP4	BVEC	GLIA	0.162	TRUE	FALSE	1	-5.43985	-1.63792
BMPR1B_BMPR2	BMP4	BVEC	GLIA	0.162	TRUE	FALSE	1	-5.42726	-1.63792
BMR1A_ACR2A	BMP4	BVEC	GLIA	0.162	TRUE	FALSE	1	0	-1.63792
BMR1A_AVR2B	BMP4	BVEC	GLIA	0.162	TRUE	FALSE	1	0	-1.63792
BMR1B_AVR2A	BMP4	BVEC	GLIA	0.162	TRUE	FALSE	1	0	-1.63792
BMR1B_AVR2B	BMP4	BVEC	GLIA	0.162	TRUE	FALSE	1	0	-1.63792
BMPR1B_BMPR2	BMPR1A	BVEC	GLIA	0.027	FALSE	FALSE	1	-5.42726	-4.26544
ICAM4	aLb2 complex	BVEC	GLIA	0	TRUE	TRUE	1	-3.52171	0
PDGFR complex	PDGFB	GLIA	BVEC	0	TRUE	FALSE	1	0	-2.8584
TGFbeta receptor1	TGFB1	GLIA	BVEC	0.058	TRUE	FALSE	1	0	-3.89934
CADM3	NECTIN3	BVEC	LEC	0.067	FALSE	FALSE	1	-4.00876	-3.79246
CADM1	NECTIN3	BVEC	LEC	0.106	FALSE	FALSE	1	-2.84374	-3.79246
NECTIN2	NECTIN3	BVEC	LEC	0.507	FALSE	FALSE	1	-0.0849446	-3.79246
CADM3	CADM1	BVEC	LEC	0.04	FALSE	FALSE	1	-4.00876	-5.81793
CADM1	CADM1	BVEC	LEC	0.078	FALSE	FALSE	1	-2.84374	-5.81793
CRTAM	CADM1	BVEC	LEC	0.009	FALSE	FALSE	1	-11.1213	-5.81793
CADM3	CADM4	BVEC	LEC	0.048	FALSE	FALSE	1	-4.00876	-4.87707
TGFBR3	TGFB1	LEC	BVEC	0.16	TRUE	FALSE	1	-1.98102	-3.89934
TGFBR3	INHA	LEC	BVEC	0.159	TRUE	FALSE	1	-1.98102	-3.94014
TGFBR3	TGFB3	LEC	BVEC	0.129	TRUE	FALSE	1	-1.98102	-7.74794
L1CAM	L1CAM	BVEC	LEC	0.002	FALSE	FALSE	1	-8.52623	-9.42818
HLA-C	FAM3C	BVEC	LEC	0.08	TRUE	FALSE	1	-3.17283	-4.3573
CXADR	FAM3C	BVEC	LEC	0.029	TRUE	FALSE	1	-6.6403	-4.3573
PGRMC2	CCL4L2	BVEC	LEC	0.084	TRUE	FALSE	1	-2.61468	-7.98869
ERBB3	NRG1	BVEC	LEC	0	TRUE	FALSE	1	-8.51659	-13.2877
ERBB3	BTC	BVEC	LEC	0.007	TRUE	FALSE	1	-8.51659	-6.3987
CD74	COPA	BVEC	LEC	1.073	TRUE	FALSE	1	1.09083	-5.93305
CD44	HBEGF	BVEC	LEC	0.081	TRUE	FALSE	1	-7.57357	-2.67774
CD74	APP	BVEC	LEC	1.491	FALSE	FALSE	0	1.09083	-0.232053
TNFRSF6B	FASLG	BVEC	LEC	0.116	TRUE	FALSE	1	-2.11799	-9.25555
NGFR	NTF3	BVEC	LEC	0.01	TRUE	FALSE	1	-7.97665	-5.96756
ADORA2A	NAMPT	BVEC	LEC	0.254	TRUE	FALSE	1	-3.80189	-1.19436
NRP2	VEGFA	BVEC	LEC	0.378	TRUE	FALSE	1	-3.91161	-0.534054
NRP2	SEMA3C	BVEC	LEC	0	TRUE	FALSE	1	-3.91161	-13.2877
CLEC2D	FAM3C	LEC	BVEC	0.044	TRUE	FALSE	1	-5.82811	-3.82149
NOTCH1	TNF	LEC	BVEC	0.042	TRUE	FALSE	1	-3.57367	-10.5952
NOTCH1	DLL1	LEC	BVEC	0.142	FALSE	FALSE	1	-3.57367	-2.31493
SEMA4C	TNF	LEC	BVEC	0.059	TRUE	FALSE	1	-3.09704	-10.5952
PLXNB2	SEMA4C	BVEC	LEC	0.293	FALSE	FALSE	1	-1.09352	-3.09704
ICOS	TNF	LEC	BVEC	0.001	TRUE	FALSE	1	-9.35298	-10.5952
RIPK1	TNF	LEC	BVEC	0.104	TRUE	FALSE	1	-2.26172	-10.5952
RIPK1	TNFSF10	LEC	BVEC	0.393	TRUE	FALSE	1	-2.26172	-0.794057
PTPRS	TNF	LEC	BVEC	0.01	TRUE	FALSE	1	-5.6933	-10.5952
PTPRS	PTN	LEC	BVEC	0.022	TRUE	FALSE	1	-5.6933	-5.27411
DPP4	CXCL12	BVEC	LEC	0.018	TRUE	FALSE	1	-11.2084	-4.81556
NOTCH1	JAG2	BVEC	LEC	0.104	FALSE	FALSE	1	-3.31391	-3.22737
NOTCH1	JAG1	BVEC	LEC	0.233	FALSE	FALSE	1	-3.31391	-1.45423
CD46	JAG1	BVEC	LEC	0.536	FALSE	FALSE	0	-0.500687	-1.45423
LRP1	PDGFB	LEC	BVEC	0.094	TRUE	FALSE	1	-4.32536	-2.8584
SIRPA	CD47	BVEC	LEC	0.114	FALSE	FALSE	1	-3.30637	-2.97133
PDGFRB	PDGFB	LEC	BVEC	0.086	TRUE	FALSE	1	-4.87069	-2.8584
PDGFRA	PDGFB	LEC	BVEC	0.071	TRUE	FALSE	1	-8.11053	-2.8584
PDGFRA	PDGFA	LEC	BVEC	0.019	TRUE	FALSE	1	-8.11053	-4.84389
PTN	PTPRZ1	BVEC	LEC	0	TRUE	FALSE	1	-5.27411	-13.2877
EPHA4	EFNA1	LEC	BVEC	0.762	TRUE	FALSE	1	-4.90166	0.575594
EFNB2	EPHA4	BVEC	LEC	0.199	FALSE	FALSE	1	-1.45738	-4.90166
PLXNB2	PTN	BVEC	LEC	0.871	TRUE	FALSE	0	-1.09352	0.34988
KDR	VEGFA	LEC	BVEC	0.66	TRUE	FALSE	0.68	-1.29153	-0.132273
EPHA2	EFNA1	LEC	BVEC	0.922	TRUE	FALSE	0	-1.49669	0.575594
CXCR4	CXCL12	LEC	BVEC	0.184	TRUE	FALSE	1	-4.04632	-1.70418
NRG1	LSR	BVEC	LEC	0.006	TRUE	FALSE	1	-9.60756	-6.60351
NRG1	NETO2	BVEC	LEC	0.002	TRUE	FALSE	1	-9.60756	-8.04417
NCR3	BAG6	BVEC	LEC	0.09	FALSE	FALSE	1	-6.28593	-2.58167
TEK	ANGPT2	LEC	BVEC	0.189	TRUE	FALSE	1	-2.08428	-2.81376
NGFR	NGF	LEC	BVEC	0.018	TRUE	FALSE	1	-8.11626	-4.959
SIRPA	CSF1	LEC	BVEC	0.238	TRUE	FALSE	1	-2.45568	-1.76887
TNFSF14	TNFRSF6B	BVEC	LEC	0.014	TRUE	FALSE	1	-10.6421	-5.19688
CD55	ADGRE5	BVEC	LEC	0.176	TRUE	FALSE	1	-2.34564	-2.68327
KIT	KITLG	BVEC	LEC	0.132	TRUE	FALSE	1	-2.03015	-5.67243
CD80	CD28	LEC	BVEC	0	FALSE	FALSE	1	-13.2877	-10.2451
CD80	CTLA4	LEC	BVEC	0	FALSE	FALSE	1	-13.2877	-11.5427
SELPLG	SELP	LEC	BVEC	0.418	FALSE	FALSE	1	-7.04433	-0.272873
PDGFRA	PDGFC	BVEC	LEC	0.065	TRUE	FALSE	1	-8.09794	-2.97093
KDR	VEGFC	BVEC	LEC	0.39	TRUE	FALSE	1	-0.372448	-6.94245
COL1A1	a1b1 complex	BVEC	LEC	0.141	TRUE	TRUE	1	-4.11969	0
COL3A1	a1b1 complex	BVEC	LEC	0.129	TRUE	TRUE	1	-4.95219	0
COL4A1	a1b1 complex	BVEC	LEC	0.398	TRUE	TRUE	1	-0.809757	0
COL5A2	a1b1 complex	BVEC	LEC	0.138	TRUE	TRUE	1	-4.3165	0
COL1A2	a1b1 complex	BVEC	LEC	0.141	TRUE	TRUE	1	-4.14692	0
COL4A2	a1b1 complex	BVEC	LEC	0.272	TRUE	TRUE	1	-1.65061	0
COL6A1	a1b1 complex	BVEC	LEC	0.117	TRUE	TRUE	1	-6.78227	0
COL5A1	a1b1 complex	BVEC	LEC	0.134	TRUE	TRUE	1	-4.52743	0
COL5A3	a1b1 complex	BVEC	LEC	0.126	TRUE	TRUE	1	-5.21706	0
COL4A5	a1b1 complex	BVEC	LEC	0.118	TRUE	TRUE	1	-6.44943	0
COL15A1	a1b1 complex	BVEC	LEC	0.138	TRUE	TRUE	1	-4.30898	0
COL18A1	a1b1 complex	BVEC	LEC	0.198	TRUE	TRUE	1	-2.54483	0
COL4A4	a1b1 complex	BVEC	LEC	0.129	TRUE	TRUE	1	-4.93448	0
COL4A3	a1b1 complex	BVEC	LEC	0.12	TRUE	TRUE	1	-6.096	0
COL14A1	a1b1 complex	BVEC	LEC	0.214	TRUE	TRUE	1	-2.30634	0
COL16A1	a1b1 complex	BVEC	LEC	0.121	TRUE	TRUE	1	-5.82821	0
COL21A1	a1b1 complex	BVEC	LEC	0.115	TRUE	TRUE	1	-7.91554	0
COL12A1	a1b1 complex	BVEC	LEC	0.158	TRUE	TRUE	1	-3.45386	0
COL1A1	a2b1 complex	BVEC	LEC	0.067	TRUE	TRUE	1	-4.11969	0
COL3A1	a2b1 complex	BVEC	LEC	0.054	TRUE	TRUE	1	-4.95219	0
COL4A1	a2b1 complex	BVEC	LEC	0.323	TRUE	TRUE	1	-0.809757	0
FN1	a2b1 complex	BVEC	LEC	0.464	TRUE	TRUE	1	-0.230946	0
COL5A2	a2b1 complex	BVEC	LEC	0.063	TRUE	TRUE	1	-4.3165	0
COL1A2	a2b1 complex	BVEC	LEC	0.066	TRUE	TRUE	1	-4.14692	0
COL4A2	a2b1 complex	BVEC	LEC	0.197	TRUE	TRUE	1	-1.65061	0
COL6A1	a2b1 complex	BVEC	LEC	0.042	TRUE	TRUE	1	-6.78227	0
COL5A1	a2b1 complex	BVEC	LEC	0.06	TRUE	TRUE	1	-4.52743	0
COL5A3	a2b1 complex	BVEC	LEC	0.051	TRUE	TRUE	1	-5.21706	0
COL4A5	a2b1 complex	BVEC	LEC	0.044	TRUE	TRUE	1	-6.44943	0
COL15A1	a2b1 complex	BVEC	LEC	0.063	TRUE	TRUE	1	-4.30898	0
COL18A1	a2b1 complex	BVEC	LEC	0.124	TRUE	TRUE	1	-2.54483	0
COL4A4	a2b1 complex	BVEC	LEC	0.054	TRUE	TRUE	1	-4.93448	0
COL4A3	a2b1 complex	BVEC	LEC	0.045	TRUE	TRUE	1	-6.096	0
COL14A1	a2b1 complex	BVEC	LEC	0.139	TRUE	TRUE	1	-2.30634	0
COL16A1	a2b1 complex	BVEC	LEC	0.047	TRUE	TRUE	1	-5.82821	0
COL21A1	a2b1 complex	BVEC	LEC	0.04	TRUE	TRUE	1	-7.91554	0
COL12A1	a2b1 complex	BVEC	LEC	0.083	TRUE	TRUE	1	-3.45386	0
LAMC1	a2b1 complex	BVEC	LEC	0.124	TRUE	TRUE	1	-2.54034	0
FN1	a4b1 complex	BVEC	LEC	0.429	TRUE	TRUE	1	-0.230946	0
VCAM1	a4b1 complex	BVEC	LEC	0.296	FALSE	TRUE	1	-0.77011	0
JAM2	a4b1 complex	BVEC	LEC	0.165	FALSE	TRUE	1	-1.62741	0
FN1	a4b7 complex	BVEC	LEC	0	TRUE	TRUE	1	-0.230946	0
VCAM1	a4b7 complex	BVEC	LEC	0	FALSE	TRUE	1	-0.77011	0
FN1	a5b1 complex	BVEC	LEC	0.491	TRUE	TRUE	1	-0.230946	0
CD40LG	a5b1 complex	BVEC	LEC	0.065	TRUE	TRUE	1	-10.8681	0
L1CAM	a5b1 complex	BVEC	LEC	0.066	FALSE	TRUE	1	-8.52623	0
FBN1	a5b1 complex	BVEC	LEC	0.297	TRUE	TRUE	1	-1.1074	0
FN1	aVb1 complex	BVEC	LEC	0.461	TRUE	TRUE	1	-0.230946	0
FN1	aVb5 complex	BVEC	LEC	0.461	TRUE	TRUE	1	-0.230946	0
LAMC1	a6b1 complex	BVEC	LEC	0.151	TRUE	TRUE	1	-2.54034	0
VCAM1	a9b1 complex	BVEC	LEC	0.481	FALSE	TRUE	0	-0.77011	0
BMPR1A_BMPR2	BMP6	BVEC	LEC	0.066	TRUE	FALSE	1	-5.43985	-2.93461
BMPR1B_BMPR2	BMP6	BVEC	LEC	0.066	TRUE	FALSE	1	-5.42726	-2.93461
BMR1A_ACR2A	BMP6	BVEC	LEC	0.066	TRUE	FALSE	1	0	-2.93461
BMR1A_AVR2B	BMP6	BVEC	LEC	0.066	TRUE	FALSE	1	0	-2.93461
BMR1B_AVR2A	BMP6	BVEC	LEC	0.066	TRUE	FALSE	1	0	-2.93461
BMR1B_AVR2B	BMP6	BVEC	LEC	0.066	TRUE	FALSE	1	0	-2.93461
BMPR1A_BMPR2	BMP2	BVEC	LEC	0.098	TRUE	FALSE	1	-5.43985	-2.36912
BMPR1B_BMPR2	BMP2	BVEC	LEC	0.098	TRUE	FALSE	1	-5.42726	-2.36912
BMR1A_ACR2A	BMP2	BVEC	LEC	0.098	TRUE	FALSE	1	0	-2.36912
BMR1A_AVR2B	BMP2	BVEC	LEC	0.098	TRUE	FALSE	1	0	-2.36912
BMR1B_AVR2A	BMP2	BVEC	LEC	0.098	TRUE	FALSE	1	0	-2.36912
BMR1B_AVR2B	BMP2	BVEC	LEC	0.098	TRUE	FALSE	1	0	-2.36912
BMPR1A_BMPR2	BMP4	BVEC	LEC	0.286	TRUE	FALSE	1	-5.43985	-0.807848
BMPR1B_BMPR2	BMP4	BVEC	LEC	0.286	TRUE	FALSE	1	-5.42726	-0.807848
BMR1A_ACR2A	BMP4	BVEC	LEC	0.286	TRUE	FALSE	1	0	-0.807848
BMR1A_AVR2B	BMP4	BVEC	LEC	0.286	TRUE	FALSE	1	0	-0.807848
BMR1B_AVR2A	BMP4	BVEC	LEC	0.286	TRUE	FALSE	1	0	-0.807848
BMR1B_AVR2B	BMP4	BVEC	LEC	0.286	TRUE	FALSE	1	0	-0.807848
BMPR1B_BMPR2	BMPR1A	BVEC	LEC	0.003	FALSE	FALSE	1	-5.42726	-8.11432
ICAM4	aLb2 complex	BVEC	LEC	0	TRUE	TRUE	1	-3.52171	0
PDGFR complex	PDGFB	LEC	BVEC	0.071	TRUE	FALSE	1	0	-2.8584
TGFbeta receptor1	TGFB1	LEC	BVEC	0.06	TRUE	FALSE	1	0	-3.89934
CADM3	NECTIN3	BVEC	MACR	0	FALSE	FALSE	1	-4.00876	-13.2877
CADM1	NECTIN3	BVEC	MACR	0	FALSE	FALSE	1	-2.84374	-13.2877
NECTIN2	NECTIN3	BVEC	MACR	0	FALSE	FALSE	1	-0.0849446	-13.2877
CADM3	CADM1	BVEC	MACR	0	FALSE	FALSE	1	-4.00876	-13.2877
CADM1	CADM1	BVEC	MACR	0	FALSE	FALSE	1	-2.84374	-13.2877
CRTAM	CADM1	BVEC	MACR	0	FALSE	FALSE	1	-11.1213	-13.2877
CADM3	CADM4	BVEC	MACR	0	FALSE	FALSE	1	-4.00876	-13.2877
TGFBR3	TGFB1	MACR	BVEC	0.067	TRUE	FALSE	1	-3.91138	-3.89934
TGFBR3	INHA	MACR	BVEC	0.066	TRUE	FALSE	1	-3.91138	-3.94014
TGFBR3	TGFB3	MACR	BVEC	0.035	TRUE	FALSE	1	-3.91138	-7.74794
L1CAM	L1CAM	BVEC	MACR	0	FALSE	FALSE	1	-8.52623	-13.2877
HLA-C	FAM3C	BVEC	MACR	0	TRUE	FALSE	1	-3.17283	-13.2877
CXADR	FAM3C	BVEC	MACR	0	TRUE	FALSE	1	-6.6403	-13.2877
PGRMC2	CCL4L2	BVEC	MACR	0	TRUE	FALSE	1	-2.61468	-13.2877
ERBB3	NRG1	BVEC	MACR	0	TRUE	FALSE	1	-8.51659	-13.2877
ERBB3	BTC	BVEC	MACR	0	TRUE	FALSE	1	-8.51659	-13.2877
CD74	COPA	BVEC	MACR	1.158	TRUE	FALSE	0	1.09083	-2.42087
CD44	HBEGF	BVEC	MACR	0.35	TRUE	FALSE	1	-7.57357	-0.525092
CD74	APP	BVEC	MACR	1.145	FALSE	FALSE	0.01	1.09083	-2.64063
TNFRSF6B	FASLG	BVEC	MACR	0	TRUE	FALSE	1	-2.11799	-13.2877
NGFR	NTF3	BVEC	MACR	0	TRUE	FALSE	1	-7.97665	-13.2877
ADORA2A	NAMPT	BVEC	MACR	0.151	TRUE	FALSE	1	-3.80189	-2.11975
NRP2	VEGFA	BVEC	MACR	0.379	TRUE	FALSE	1	-3.91161	-0.531
NRP2	SEMA3C	BVEC	MACR	0	TRUE	FALSE	1	-3.91161	-13.2877
CLEC2D	FAM3C	MACR	BVEC	0	TRUE	FALSE	1	-13.2877	-3.82149
NOTCH1	TNF	MACR	BVEC	0.15	TRUE	FALSE	1	-1.73587	-10.5952
NOTCH1	DLL1	MACR	BVEC	0.251	FALSE	FALSE	0.01	-1.73587	-2.31493
SEMA4C	TNF	MACR	BVEC	0	TRUE	FALSE	1	-13.2877	-10.5952
PLXNB2	SEMA4C	BVEC	MACR	0	FALSE	FALSE	1	-1.09352	-13.2877
ICOS	TNF	MACR	BVEC	0	TRUE	FALSE	1	-13.2877	-10.5952
RIPK1	TNF	MACR	BVEC	0.482	TRUE	FALSE	1	-0.0545455	-10.5952
RIPK1	TNFSF10	MACR	BVEC	0.77	TRUE	FALSE	0.02	-0.0545455	-0.794057
PTPRS	TNF	MACR	BVEC	0	TRUE	FALSE	1	-13.2877	-10.5952
PTPRS	PTN	MACR	BVEC	0	TRUE	FALSE	1	-13.2877	-5.27411
DPP4	CXCL12	BVEC	MACR	0	TRUE	FALSE	1	-11.2084	-13.2877
NOTCH1	JAG2	BVEC	MACR	0.11	FALSE	FALSE	1	-3.31391	-3.05428
NOTCH1	JAG1	BVEC	MACR	0.227	FALSE	FALSE	1	-3.31391	-1.50234
CD46	JAG1	BVEC	MACR	0.53	FALSE	FALSE	0.27	-0.500687	-1.50234
LRP1	PDGFB	MACR	BVEC	0	TRUE	FALSE	1	-13.2877	-2.8584
SIRPA	CD47	BVEC	MACR	0.228	FALSE	FALSE	1	-3.30637	-1.49709
PDGFRB	PDGFB	MACR	BVEC	0	TRUE	FALSE	1	-13.2877	-2.8584
PDGFRA	PDGFB	MACR	BVEC	0	TRUE	FALSE	1	-13.2877	-2.8584
PDGFRA	PDGFA	MACR	BVEC	0	TRUE	FALSE	1	-13.2877	-4.84389
PTN	PTPRZ1	BVEC	MACR	0	TRUE	FALSE	1	-5.27411	-13.2877
EPHA4	EFNA1	MACR	BVEC	0	TRUE	FALSE	1	-13.2877	0.575594
EFNB2	EPHA4	BVEC	MACR	0	FALSE	FALSE	1	-1.45738	-13.2877
PLXNB2	PTN	BVEC	MACR	0	TRUE	FALSE	1	-1.09352	-13.2877
KDR	VEGFA	MACR	BVEC	0.489	TRUE	FALSE	1	-3.91138	-0.132273
EPHA2	EFNA1	MACR	BVEC	1.011	TRUE	FALSE	0	-0.912345	0.575594
CXCR4	CXCL12	MACR	BVEC	0.697	TRUE	FALSE	0	0.120448	-1.70418
NRG1	LSR	BVEC	MACR	0	TRUE	FALSE	1	-9.60756	-13.2877
NRG1	NETO2	BVEC	MACR	0	TRUE	FALSE	1	-9.60756	-13.2877
NCR3	BAG6	BVEC	MACR	0.053	FALSE	FALSE	1	-6.28593	-3.41122
TEK	ANGPT2	MACR	BVEC	0	TRUE	FALSE	1	-13.2877	-2.81376
NGFR	NGF	MACR	BVEC	0	TRUE	FALSE	1	-13.2877	-4.959
SIRPA	CSF1	MACR	BVEC	0.424	TRUE	FALSE	0	-0.850742	-1.76887
TNFSF14	TNFRSF6B	BVEC	MACR	0.155	TRUE	FALSE	1	-10.6421	-1.69044
CD55	ADGRE5	BVEC	MACR	0.517	TRUE	FALSE	0	-2.34564	-0.255754
KIT	KITLG	BVEC	MACR	0	TRUE	FALSE	1	-2.03015	-13.2877
CD80	CD28	MACR	BVEC	0.16	FALSE	FALSE	1	-1.65044	-10.2451
CD80	CTLA4	MACR	BVEC	0.159	FALSE	FALSE	1	-1.65044	-11.5427
SELPLG	SELP	MACR	BVEC	0.447	FALSE	FALSE	1	-3.91138	-0.272873
PDGFRA	PDGFC	BVEC	MACR	0	TRUE	FALSE	1	-8.09794	-13.2877
KDR	VEGFC	BVEC	MACR	0.419	TRUE	FALSE	1	-0.372448	-3.91138
COL1A1	a1b1 complex	BVEC	MACR	0	TRUE	TRUE	1	-4.11969	0
COL3A1	a1b1 complex	BVEC	MACR	0	TRUE	TRUE	1	-4.95219	0
COL4A1	a1b1 complex	BVEC	MACR	0	TRUE	TRUE	1	-0.809757	0
COL5A2	a1b1 complex	BVEC	MACR	0	TRUE	TRUE	1	-4.3165	0
COL1A2	a1b1 complex	BVEC	MACR	0	TRUE	TRUE	1	-4.14692	0
COL4A2	a1b1 complex	BVEC	MACR	0	TRUE	TRUE	1	-1.65061	0
COL6A1	a1b1 complex	BVEC	MACR	0	TRUE	TRUE	1	-6.78227	0
COL5A1	a1b1 complex	BVEC	MACR	0	TRUE	TRUE	1	-4.52743	0
COL5A3	a1b1 complex	BVEC	MACR	0	TRUE	TRUE	1	-5.21706	0
COL4A5	a1b1 complex	BVEC	MACR	0	TRUE	TRUE	1	-6.44943	0
COL15A1	a1b1 complex	BVEC	MACR	0	TRUE	TRUE	1	-4.30898	0
COL18A1	a1b1 complex	BVEC	MACR	0	TRUE	TRUE	1	-2.54483	0
COL4A4	a1b1 complex	BVEC	MACR	0	TRUE	TRUE	1	-4.93448	0
COL4A3	a1b1 complex	BVEC	MACR	0	TRUE	TRUE	1	-6.096	0
COL14A1	a1b1 complex	BVEC	MACR	0	TRUE	TRUE	1	-2.30634	0
COL16A1	a1b1 complex	BVEC	MACR	0	TRUE	TRUE	1	-5.82821	0
COL21A1	a1b1 complex	BVEC	MACR	0	TRUE	TRUE	1	-7.91554	0
COL12A1	a1b1 complex	BVEC	MACR	0	TRUE	TRUE	1	-3.45386	0
COL1A1	a2b1 complex	BVEC	MACR	0.163	TRUE	TRUE	1	-4.11969	0
COL3A1	a2b1 complex	BVEC	MACR	0.15	TRUE	TRUE	1	-4.95219	0
COL4A1	a2b1 complex	BVEC	MACR	0.419	TRUE	TRUE	0.18	-0.809757	0
FN1	a2b1 complex	BVEC	MACR	0.56	TRUE	TRUE	0.02	-0.230946	0
COL5A2	a2b1 complex	BVEC	MACR	0.159	TRUE	TRUE	1	-4.3165	0
COL1A2	a2b1 complex	BVEC	MACR	0.162	TRUE	TRUE	1	-4.14692	0
COL4A2	a2b1 complex	BVEC	MACR	0.293	TRUE	TRUE	0.17	-1.65061	0
COL6A1	a2b1 complex	BVEC	MACR	0.139	TRUE	TRUE	1	-6.78227	0
COL5A1	a2b1 complex	BVEC	MACR	0.156	TRUE	TRUE	1	-4.52743	0
COL5A3	a2b1 complex	BVEC	MACR	0.148	TRUE	TRUE	1	-5.21706	0
COL4A5	a2b1 complex	BVEC	MACR	0.14	TRUE	TRUE	1	-6.44943	0
COL15A1	a2b1 complex	BVEC	MACR	0.159	TRUE	TRUE	1	-4.30898	0
COL18A1	a2b1 complex	BVEC	MACR	0.22	TRUE	TRUE	1	-2.54483	0
COL4A4	a2b1 complex	BVEC	MACR	0.151	TRUE	TRUE	1	-4.93448	0
COL4A3	a2b1 complex	BVEC	MACR	0.142	TRUE	TRUE	1	-6.096	0
COL14A1	a2b1 complex	BVEC	MACR	0.235	TRUE	TRUE	0.33	-2.30634	0
COL16A1	a2b1 complex	BVEC	MACR	0.143	TRUE	TRUE	1	-5.82821	0
COL21A1	a2b1 complex	BVEC	MACR	0.136	TRUE	TRUE	1	-7.91554	0
COL12A1	a2b1 complex	BVEC	MACR	0.18	TRUE	TRUE	1	-3.45386	0
LAMC1	a2b1 complex	BVEC	MACR	0.22	TRUE	TRUE	0.17	-2.54034	0
FN1	a4b1 complex	BVEC	MACR	0.542	TRUE	TRUE	0.01	-0.230946	0
VCAM1	a4b1 complex	BVEC	MACR	0.41	FALSE	TRUE	0	-0.77011	0
JAM2	a4b1 complex	BVEC	MACR	0.278	FALSE	TRUE	0	-1.62741	0
FN1	a4b7 complex	BVEC	MACR	0.473	TRUE	TRUE	1	-0.230946	0
VCAM1	a4b7 complex	BVEC	MACR	0.34	FALSE	TRUE	1	-0.77011	0
FN1	a5b1 complex	BVEC	MACR	0.659	TRUE	TRUE	0.11	-0.230946	0
CD40LG	a5b1 complex	BVEC	MACR	0.233	TRUE	TRUE	1	-10.8681	0
L1CAM	a5b1 complex	BVEC	MACR	0.234	FALSE	TRUE	1	-8.52623	0
FBN1	a5b1 complex	BVEC	MACR	0.465	TRUE	TRUE	0.12	-1.1074	0
FN1	aVb1 complex	BVEC	MACR	0	TRUE	TRUE	1	-0.230946	0
FN1	aVb5 complex	BVEC	MACR	0	TRUE	TRUE	1	-0.230946	0
LAMC1	a6b1 complex	BVEC	MACR	0.319	TRUE	TRUE	0.31	-2.54034	0
VCAM1	a9b1 complex	BVEC	MACR	0	FALSE	TRUE	1	-0.77011	0
BMPR1A_BMPR2	BMP6	BVEC	MACR	0.062	TRUE	FALSE	1	-5.43985	-3.04071
BMPR1B_BMPR2	BMP6	BVEC	MACR	0.062	TRUE	FALSE	1	-5.42726	-3.04071
BMR1A_ACR2A	BMP6	BVEC	MACR	0.062	TRUE	FALSE	1	0	-3.04071
BMR1A_AVR2B	BMP6	BVEC	MACR	0.062	TRUE	FALSE	1	0	-3.04071
BMR1B_AVR2A	BMP6	BVEC	MACR	0.062	TRUE	FALSE	1	0	-3.04071
BMR1B_AVR2B	BMP6	BVEC	MACR	0.062	TRUE	FALSE	1	0	-3.04071
BMPR1A_BMPR2	BMP2	BVEC	MACR	0	TRUE	FALSE	1	-5.43985	-13.2877
BMPR1B_BMPR2	BMP2	BVEC	MACR	0	TRUE	FALSE	1	-5.42726	-13.2877
BMR1A_ACR2A	BMP2	BVEC	MACR	0	TRUE	FALSE	1	0	-13.2877
BMR1A_AVR2B	BMP2	BVEC	MACR	0	TRUE	FALSE	1	0	-13.2877
BMR1B_AVR2A	BMP2	BVEC	MACR	0	TRUE	FALSE	1	0	-13.2877
BMR1B_AVR2B	BMP2	BVEC	MACR	0	TRUE	FALSE	1	0	-13.2877
BMPR1A_BMPR2	BMP4	BVEC	MACR	0	TRUE	FALSE	1	-5.43985	-13.2877
BMPR1B_BMPR2	BMP4	BVEC	MACR	0	TRUE	FALSE	1	-5.42726	-13.2877
BMR1A_ACR2A	BMP4	BVEC	MACR	0	TRUE	FALSE	1	0	-13.2877
BMR1A_AVR2B	BMP4	BVEC	MACR	0	TRUE	FALSE	1	0	-13.2877
BMR1B_AVR2A	BMP4	BVEC	MACR	0	TRUE	FALSE	1	0	-13.2877
BMR1B_AVR2B	BMP4	BVEC	MACR	0	TRUE	FALSE	1	0	-13.2877
BMPR1B_BMPR2	BMPR1A	BVEC	MACR	0	FALSE	FALSE	1	-5.42726	-13.2877
ICAM4	aLb2 complex	BVEC	MACR	0.111	TRUE	TRUE	1	-3.52171	0
PDGFR complex	PDGFB	MACR	BVEC	0	TRUE	FALSE	1	0	-2.8584
TGFbeta receptor1	TGFB1	MACR	BVEC	0.134	TRUE	FALSE	1	0	-3.89934
CADM3	NECTIN3	BVEC	NKC	0.041	FALSE	FALSE	1	-4.00876	-5.63232
CADM1	NECTIN3	BVEC	NKC	0.08	FALSE	FALSE	1	-2.84374	-5.63232
NECTIN2	NECTIN3	BVEC	NKC	0.481	FALSE	FALSE	1	-0.0849446	-5.63232
CADM3	CADM1	BVEC	NKC	0.044	FALSE	FALSE	1	-4.00876	-5.21393
CADM1	CADM1	BVEC	NKC	0.083	FALSE	FALSE	1	-2.84374	-5.21393
CRTAM	CADM1	BVEC	NKC	0.014	FALSE	FALSE	1	-11.1213	-5.21393
CADM3	CADM4	BVEC	NKC	0.045	FALSE	FALSE	1	-4.00876	-5.11153
TGFBR3	TGFB1	NKC	BVEC	0.073	TRUE	FALSE	1	-3.67434	-3.89934
TGFBR3	INHA	NKC	BVEC	0.072	TRUE	FALSE	1	-3.67434	-3.94014
TGFBR3	TGFB3	NKC	BVEC	0.041	TRUE	FALSE	1	-3.67434	-7.74794
L1CAM	L1CAM	BVEC	NKC	0.021	FALSE	FALSE	1	-8.52623	-4.69072
HLA-C	FAM3C	BVEC	NKC	0.064	TRUE	FALSE	1	-3.17283	-5.88195
CXADR	FAM3C	BVEC	NKC	0.013	TRUE	FALSE	1	-6.6403	-5.88195
PGRMC2	CCL4L2	BVEC	NKC	0.744	TRUE	FALSE	0	-2.61468	0.405269
ERBB3	NRG1	BVEC	NKC	0	TRUE	FALSE	1	-8.51659	-13.2877
ERBB3	BTC	BVEC	NKC	0.003	TRUE	FALSE	1	-8.51659	-8.18808
CD74	COPA	BVEC	NKC	1.093	TRUE	FALSE	1	1.09083	-4.15548
CD44	HBEGF	BVEC	NKC	0.04	TRUE	FALSE	1	-7.57357	-3.72562
CD74	APP	BVEC	NKC	1.085	FALSE	FALSE	1	1.09083	-4.62537
TNFRSF6B	FASLG	BVEC	NKC	0.324	TRUE	FALSE	0	-2.11799	-1.25826
NGFR	NTF3	BVEC	NKC	0.013	TRUE	FALSE	1	-7.97665	-5.50707
ADORA2A	NAMPT	BVEC	NKC	0.259	TRUE	FALSE	1	-3.80189	-1.16082
NRP2	VEGFA	BVEC	NKC	0.17	TRUE	FALSE	1	-3.91161	-1.86876
NRP2	SEMA3C	BVEC	NKC	0.036	TRUE	FALSE	1	-3.91161	-7.57639
CLEC2D	FAM3C	NKC	BVEC	0.041	TRUE	FALSE	1	-6.43298	-3.82149
NOTCH1	TNF	NKC	BVEC	0.01	TRUE	FALSE	1	-5.63322	-10.5952
NOTCH1	DLL1	NKC	BVEC	0.11	FALSE	FALSE	1	-5.63322	-2.31493
SEMA4C	TNF	NKC	BVEC	0.005	TRUE	FALSE	1	-6.60711	-10.5952
PLXNB2	SEMA4C	BVEC	NKC	0.239	FALSE	FALSE	1	-1.09352	-6.60711
ICOS	TNF	NKC	BVEC	0.151	TRUE	FALSE	1	-1.73115	-10.5952
RIPK1	TNF	NKC	BVEC	0.132	TRUE	FALSE	1	-1.928	-10.5952
RIPK1	TNFSF10	NKC	BVEC	0.42	TRUE	FALSE	0.48	-1.928	-0.794057
PTPRS	TNF	NKC	BVEC	0.005	TRUE	FALSE	1	-6.84046	-10.5952
PTPRS	PTN	NKC	BVEC	0.017	TRUE	FALSE	1	-6.84046	-5.27411
DPP4	CXCL12	BVEC	NKC	0.013	TRUE	FALSE	1	-11.2084	-5.32231
NOTCH1	JAG2	BVEC	NKC	0.081	FALSE	FALSE	1	-3.31391	-4.03658
NOTCH1	JAG1	BVEC	NKC	0.128	FALSE	FALSE	1	-3.31391	-2.68251
CD46	JAG1	BVEC	NKC	0.431	FALSE	FALSE	1	-0.500687	-2.68251
LRP1	PDGFB	NKC	BVEC	0.084	TRUE	FALSE	1	-5.03079	-2.8584
SIRPA	CD47	BVEC	NKC	0.163	FALSE	FALSE	1	-3.30637	-2.15085
PDGFRB	PDGFB	NKC	BVEC	0.099	TRUE	FALSE	1	-4.05292	-2.8584
PDGFRA	PDGFB	NKC	BVEC	0	TRUE	FALSE	1	-13.2877	-2.8584
PDGFRA	PDGFA	NKC	BVEC	0	TRUE	FALSE	1	-13.2877	-4.84389
PTN	PTPRZ1	BVEC	NKC	0	TRUE	FALSE	1	-5.27411	-13.2877
EPHA4	EFNA1	NKC	BVEC	0.755	TRUE	FALSE	1	-5.69497	0.575594
EFNB2	EPHA4	BVEC	NKC	0.192	FALSE	FALSE	1	-1.45738	-5.69497
PLXNB2	PTN	BVEC	NKC	0.242	TRUE	FALSE	1	-1.09352	-6.07308
KDR	VEGFA	NKC	BVEC	0.475	TRUE	FALSE	1	-4.71489	-0.132273
EPHA2	EFNA1	NKC	BVEC	0.803	TRUE	FALSE	1	-3.0986	0.575594
CXCR4	CXCL12	NKC	BVEC	1.092	TRUE	FALSE	0	0.908855	-1.70418
NRG1	LSR	BVEC	NKC	0.006	TRUE	FALSE	1	-9.60756	-6.3932
NRG1	NETO2	BVEC	NKC	0	TRUE	FALSE	1	-9.60756	-13.2877
NCR3	BAG6	BVEC	NKC	0.065	FALSE	FALSE	1	-6.28593	-3.0902
TEK	ANGPT2	NKC	BVEC	0.076	TRUE	FALSE	1	-6.76316	-2.81376
NGFR	NGF	NKC	BVEC	0.019	TRUE	FALSE	1	-7.24413	-4.959
SIRPA	CSF1	NKC	BVEC	0.149	TRUE	FALSE	1	-7.68515	-1.76887
TNFSF14	TNFRSF6B	BVEC	NKC	0.02	TRUE	FALSE	1	-10.6421	-4.64966
CD55	ADGRE5	BVEC	NKC	0.485	TRUE	FALSE	0	-2.34564	-0.369601
KIT	KITLG	BVEC	NKC	0.134	TRUE	FALSE	1	-2.03015	-5.37637
CD80	CD28	NKC	BVEC	0.057	FALSE	FALSE	1	-3.14822	-10.2451
CD80	CTLA4	NKC	BVEC	0.056	FALSE	FALSE	1	-3.14822	-11.5427
SELPLG	SELP	NKC	BVEC	0.484	FALSE	FALSE	1	-2.8369	-0.272873
PDGFRA	PDGFC	BVEC	NKC	0.004	TRUE	FALSE	1	-8.09794	-7.96744
KDR	VEGFC	BVEC	NKC	0	TRUE	FALSE	1	-0.372448	-13.2877
COL1A1	a1b1 complex	BVEC	NKC	0.067	TRUE	TRUE	1	-4.11969	0
COL3A1	a1b1 complex	BVEC	NKC	0.055	TRUE	TRUE	1	-4.95219	0
COL4A1	a1b1 complex	BVEC	NKC	0.324	TRUE	TRUE	1	-0.809757	0
COL5A2	a1b1 complex	BVEC	NKC	0.064	TRUE	TRUE	1	-4.3165	0
COL1A2	a1b1 complex	BVEC	NKC	0.067	TRUE	TRUE	1	-4.14692	0
COL4A2	a1b1 complex	BVEC	NKC	0.198	TRUE	TRUE	1	-1.65061	0
COL6A1	a1b1 complex	BVEC	NKC	0.043	TRUE	TRUE	1	-6.78227	0
COL5A1	a1b1 complex	BVEC	NKC	0.06	TRUE	TRUE	1	-4.52743	0
COL5A3	a1b1 complex	BVEC	NKC	0.052	TRUE	TRUE	1	-5.21706	0
COL4A5	a1b1 complex	BVEC	NKC	0.044	TRUE	TRUE	1	-6.44943	0
COL15A1	a1b1 complex	BVEC	NKC	0.064	TRUE	TRUE	1	-4.30898	0
COL18A1	a1b1 complex	BVEC	NKC	0.124	TRUE	TRUE	1	-2.54483	0
COL4A4	a1b1 complex	BVEC	NKC	0.055	TRUE	TRUE	1	-4.93448	0
COL4A3	a1b1 complex	BVEC	NKC	0.046	TRUE	TRUE	1	-6.096	0
COL14A1	a1b1 complex	BVEC	NKC	0.14	TRUE	TRUE	1	-2.30634	0
COL16A1	a1b1 complex	BVEC	NKC	0.047	TRUE	TRUE	1	-5.82821	0
COL21A1	a1b1 complex	BVEC	NKC	0.041	TRUE	TRUE	1	-7.91554	0
COL12A1	a1b1 complex	BVEC	NKC	0.084	TRUE	TRUE	1	-3.45386	0
COL1A1	a2b1 complex	BVEC	NKC	0.034	TRUE	TRUE	1	-4.11969	0
COL3A1	a2b1 complex	BVEC	NKC	0.021	TRUE	TRUE	1	-4.95219	0
COL4A1	a2b1 complex	BVEC	NKC	0.291	TRUE	TRUE	1	-0.809757	0
FN1	a2b1 complex	BVEC	NKC	0.431	TRUE	TRUE	1	-0.230946	0
COL5A2	a2b1 complex	BVEC	NKC	0.03	TRUE	TRUE	1	-4.3165	0
COL1A2	a2b1 complex	BVEC	NKC	0.034	TRUE	TRUE	1	-4.14692	0
COL4A2	a2b1 complex	BVEC	NKC	0.165	TRUE	TRUE	1	-1.65061	0
COL6A1	a2b1 complex	BVEC	NKC	0.01	TRUE	TRUE	1	-6.78227	0
COL5A1	a2b1 complex	BVEC	NKC	0.027	TRUE	TRUE	1	-4.52743	0
COL5A3	a2b1 complex	BVEC	NKC	0.019	TRUE	TRUE	1	-5.21706	0
COL4A5	a2b1 complex	BVEC	NKC	0.011	TRUE	TRUE	1	-6.44943	0
COL15A1	a2b1 complex	BVEC	NKC	0.031	TRUE	TRUE	1	-4.30898	0
COL18A1	a2b1 complex	BVEC	NKC	0.091	TRUE	TRUE	1	-2.54483	0
COL4A4	a2b1 complex	BVEC	NKC	0.022	TRUE	TRUE	1	-4.93448	0
COL4A3	a2b1 complex	BVEC	NKC	0.013	TRUE	TRUE	1	-6.096	0
COL14A1	a2b1 complex	BVEC	NKC	0.106	TRUE	TRUE	1	-2.30634	0
COL16A1	a2b1 complex	BVEC	NKC	0.014	TRUE	TRUE	1	-5.82821	0
COL21A1	a2b1 complex	BVEC	NKC	0.007	TRUE	TRUE	1	-7.91554	0
COL12A1	a2b1 complex	BVEC	NKC	0.051	TRUE	TRUE	1	-3.45386	0
LAMC1	a2b1 complex	BVEC	NKC	0.091	TRUE	TRUE	1	-2.54034	0
FN1	a4b1 complex	BVEC	NKC	0.573	TRUE	TRUE	0	-0.230946	0
VCAM1	a4b1 complex	BVEC	NKC	0.441	FALSE	TRUE	0	-0.77011	0
JAM2	a4b1 complex	BVEC	NKC	0.309	FALSE	TRUE	0	-1.62741	0
FN1	a4b7 complex	BVEC	NKC	0.457	TRUE	TRUE	1	-0.230946	0
VCAM1	a4b7 complex	BVEC	NKC	0.324	FALSE	TRUE	1	-0.77011	0
FN1	a5b1 complex	BVEC	NKC	0.507	TRUE	TRUE	1	-0.230946	0
CD40LG	a5b1 complex	BVEC	NKC	0.081	TRUE	TRUE	1	-10.8681	0
L1CAM	a5b1 complex	BVEC	NKC	0.082	FALSE	TRUE	1	-8.52623	0
FBN1	a5b1 complex	BVEC	NKC	0.313	TRUE	TRUE	1	-1.1074	0
FN1	aVb1 complex	BVEC	NKC	0.439	TRUE	TRUE	1	-0.230946	0
FN1	aVb5 complex	BVEC	NKC	0.439	TRUE	TRUE	1	-0.230946	0
LAMC1	a6b1 complex	BVEC	NKC	0.167	TRUE	TRUE	1	-2.54034	0
VCAM1	a9b1 complex	BVEC	NKC	0.306	FALSE	TRUE	1	-0.77011	0
BMPR1A_BMPR2	BMP6	BVEC	NKC	0.008	TRUE	FALSE	1	-5.43985	-6.11384
BMPR1B_BMPR2	BMP6	BVEC	NKC	0.008	TRUE	FALSE	1	-5.42726	-6.11384
BMR1A_ACR2A	BMP6	BVEC	NKC	0.008	TRUE	FALSE	1	0	-6.11384
BMR1A_AVR2B	BMP6	BVEC	NKC	0.008	TRUE	FALSE	1	0	-6.11384
BMR1B_AVR2A	BMP6	BVEC	NKC	0.008	TRUE	FALSE	1	0	-6.11384
BMR1B_AVR2B	BMP6	BVEC	NKC	0.008	TRUE	FALSE	1	0	-6.11384
BMPR1A_BMPR2	BMP2	BVEC	NKC	0	TRUE	FALSE	1	-5.43985	-13.2877
BMPR1B_BMPR2	BMP2	BVEC	NKC	0	TRUE	FALSE	1	-5.42726	-13.2877
BMR1A_ACR2A	BMP2	BVEC	NKC	0	TRUE	FALSE	1	0	-13.2877
BMR1A_AVR2B	BMP2	BVEC	NKC	0	TRUE	FALSE	1	0	-13.2877
BMR1B_AVR2A	BMP2	BVEC	NKC	0	TRUE	FALSE	1	0	-13.2877
BMR1B_AVR2B	BMP2	BVEC	NKC	0	TRUE	FALSE	1	0	-13.2877
BMPR1A_BMPR2	BMP4	BVEC	NKC	0.037	TRUE	FALSE	1	-5.43985	-3.791
BMPR1B_BMPR2	BMP4	BVEC	NKC	0.037	TRUE	FALSE	1	-5.42726	-3.791
BMR1A_ACR2A	BMP4	BVEC	NKC	0.037	TRUE	FALSE	1	0	-3.791
BMR1A_AVR2B	BMP4	BVEC	NKC	0.037	TRUE	FALSE	1	0	-3.791
BMR1B_AVR2A	BMP4	BVEC	NKC	0.037	TRUE	FALSE	1	0	-3.791
BMR1B_AVR2B	BMP4	BVEC	NKC	0.037	TRUE	FALSE	1	0	-3.791
BMPR1B_BMPR2	BMPR1A	BVEC	NKC	0	FALSE	FALSE	1	-5.42726	-13.2877
ICAM4	aLb2 complex	BVEC	NKC	0.204	TRUE	TRUE	1	-3.52171	0
PDGFR complex	PDGFB	NKC	BVEC	0	TRUE	FALSE	1	0	-2.8584
TGFbeta receptor1	TGFB1	NKC	BVEC	0.068	TRUE	FALSE	1	0	-3.89934
CADM3	NECTIN3	BVEC	PC	0.167	FALSE	FALSE	1	-4.00876	-1.88245
CADM1	NECTIN3	BVEC	PC	0.205	FALSE	FALSE	1	-2.84374	-1.88245
NECTIN2	NECTIN3	BVEC	PC	0.607	FALSE	FALSE	0	-0.0849446	-1.88245
CADM3	CADM1	BVEC	PC	0.069	FALSE	FALSE	1	-4.00876	-3.72117
CADM1	CADM1	BVEC	PC	0.107	FALSE	FALSE	1	-2.84374	-3.72117
CRTAM	CADM1	BVEC	PC	0.038	FALSE	FALSE	1	-11.1213	-3.72117
CADM3	CADM4	BVEC	PC	0.051	FALSE	FALSE	1	-4.00876	-4.61516
TGFBR3	TGFB1	PC	BVEC	0.117	TRUE	FALSE	1	-2.58891	-3.89934
TGFBR3	INHA	PC	BVEC	0.116	TRUE	FALSE	1	-2.58891	-3.94014
TGFBR3	TGFB3	PC	BVEC	0.085	TRUE	FALSE	1	-2.58891	-7.74794
L1CAM	L1CAM	BVEC	PC	0	FALSE	FALSE	1	-8.52623	-13.2877
HLA-C	FAM3C	BVEC	PC	0.087	TRUE	FALSE	1	-3.17283	-3.97658
CXADR	FAM3C	BVEC	PC	0.037	TRUE	FALSE	1	-6.6403	-3.97658
PGRMC2	CCL4L2	BVEC	PC	0.084	TRUE	FALSE	1	-2.61468	-7.53981
ERBB3	NRG1	BVEC	PC	0.005	TRUE	FALSE	1	-8.51659	-7.1035
ERBB3	BTC	BVEC	PC	0.027	TRUE	FALSE	1	-8.51659	-4.28681
CD74	COPA	BVEC	PC	1.098	TRUE	FALSE	1	1.09083	-3.93683
CD44	HBEGF	BVEC	PC	0.215	TRUE	FALSE	1	-7.57357	-1.2324
CD74	APP	BVEC	PC	1.379	FALSE	FALSE	0	1.09083	-0.67121
TNFRSF6B	FASLG	BVEC	PC	0	TRUE	FALSE	1	-2.11799	-13.2877
NGFR	NTF3	BVEC	PC	0.069	TRUE	FALSE	1	-7.97665	-2.90722
ADORA2A	NAMPT	BVEC	PC	0.507	TRUE	FALSE	1	-3.80189	-0.0867709
NRP2	VEGFA	BVEC	PC	0.61	TRUE	FALSE	1	-3.91161	0.205298
NRP2	SEMA3C	BVEC	PC	0.038	TRUE	FALSE	1	-3.91161	-6.70834
CLEC2D	FAM3C	PC	BVEC	0.048	TRUE	FALSE	1	-5.3207	-3.82149
NOTCH1	TNF	PC	BVEC	0.032	TRUE	FALSE	1	-3.98212	-10.5952
NOTCH1	DLL1	PC	BVEC	0.132	FALSE	FALSE	1	-3.98212	-2.31493
SEMA4C	TNF	PC	BVEC	0.065	TRUE	FALSE	1	-2.94843	-10.5952
PLXNB2	SEMA4C	BVEC	PC	0.299	FALSE	FALSE	1	-1.09352	-2.94843
ICOS	TNF	PC	BVEC	0	TRUE	FALSE	1	-13.2877	-10.5952
RIPK1	TNF	PC	BVEC	0.276	TRUE	FALSE	1	-0.856584	-10.5952
RIPK1	TNFSF10	PC	BVEC	0.564	TRUE	FALSE	0	-0.856584	-0.794057
PTPRS	TNF	PC	BVEC	0.011	TRUE	FALSE	1	-5.60377	-10.5952
PTPRS	PTN	PC	BVEC	0.023	TRUE	FALSE	1	-5.60377	-5.27411
DPP4	CXCL12	BVEC	PC	0.113	TRUE	FALSE	1	-11.2084	-2.15083
NOTCH1	JAG2	BVEC	PC	0.149	FALSE	FALSE	1	-3.31391	-2.33624
NOTCH1	JAG1	BVEC	PC	0.391	FALSE	FALSE	1	-3.31391	-0.551141
CD46	JAG1	BVEC	PC	0.695	FALSE	FALSE	0	-0.500687	-0.551141
LRP1	PDGFB	PC	BVEC	0.239	TRUE	FALSE	1	-1.55091	-2.8584
SIRPA	CD47	BVEC	PC	0.192	FALSE	FALSE	1	-3.30637	-1.82493
PDGFRB	PDGFB	PC	BVEC	0.203	TRUE	FALSE	1	-1.90338	-2.8584
PDGFRA	PDGFB	PC	BVEC	0.081	TRUE	FALSE	1	-5.40288	-2.8584
PDGFRA	PDGFA	PC	BVEC	0.029	TRUE	FALSE	1	-5.40288	-4.84389
PTN	PTPRZ1	BVEC	PC	0	TRUE	FALSE	1	-5.27411	-13.2877
EPHA4	EFNA1	PC	BVEC	0.836	TRUE	FALSE	0	-2.4585	0.575594
EFNB2	EPHA4	BVEC	PC	0.273	FALSE	FALSE	0	-1.45738	-2.4585
PLXNB2	PTN	BVEC	PC	0.49	TRUE	FALSE	0	-1.09352	-0.96691
KDR	VEGFA	PC	BVEC	0.746	TRUE	FALSE	0	-0.787177	-0.132273
EPHA2	EFNA1	PC	BVEC	1.117	TRUE	FALSE	0	-0.426976	0.575594
CXCR4	CXCL12	PC	BVEC	0.393	TRUE	FALSE	0.4	-1.06308	-1.70418
NRG1	LSR	BVEC	PC	0.092	TRUE	FALSE	1	-9.60756	-2.44414
NRG1	NETO2	BVEC	PC	0.005	TRUE	FALSE	1	-9.60756	-6.71828
NCR3	BAG6	BVEC	PC	0.148	FALSE	FALSE	1	-6.28593	-1.81452
TEK	ANGPT2	PC	BVEC	0.187	TRUE	FALSE	1	-2.10877	-2.81376
NGFR	NGF	PC	BVEC	0	TRUE	FALSE	1	-13.2877	-4.959
SIRPA	CSF1	PC	BVEC	0.271	TRUE	FALSE	0	-2.00508	-1.76887
TNFSF14	TNFRSF6B	BVEC	PC	0.071	TRUE	FALSE	1	-10.6421	-2.83055
CD55	ADGRE5	BVEC	PC	0.196	TRUE	FALSE	0	-2.34564	-2.35566
KIT	KITLG	BVEC	PC	0.335	TRUE	FALSE	0	-2.03015	-1.23192
CD80	CD28	PC	BVEC	0	FALSE	FALSE	1	-13.2877	-10.2451
CD80	CTLA4	PC	BVEC	0	FALSE	FALSE	1	-13.2877	-11.5427
SELPLG	SELP	PC	BVEC	0	FALSE	FALSE	1	-13.2877	-0.272873
PDGFRA	PDGFC	BVEC	PC	0.042	TRUE	FALSE	1	-8.09794	-3.62239
KDR	VEGFC	BVEC	PC	0.483	TRUE	FALSE	0	-0.372448	-2.37058
COL1A1	a1b1 complex	BVEC	PC	0.221	TRUE	TRUE	1	-4.11969	0
COL3A1	a1b1 complex	BVEC	PC	0.209	TRUE	TRUE	1	-4.95219	0
COL4A1	a1b1 complex	BVEC	PC	0.478	TRUE	TRUE	0.38	-0.809757	0
COL5A2	a1b1 complex	BVEC	PC	0.218	TRUE	TRUE	1	-4.3165	0
COL1A2	a1b1 complex	BVEC	PC	0.221	TRUE	TRUE	1	-4.14692	0
COL4A2	a1b1 complex	BVEC	PC	0.352	TRUE	TRUE	0.26	-1.65061	0
COL6A1	a1b1 complex	BVEC	PC	0.197	TRUE	TRUE	1	-6.78227	0
COL5A1	a1b1 complex	BVEC	PC	0.214	TRUE	TRUE	1	-4.52743	0
COL5A3	a1b1 complex	BVEC	PC	0.206	TRUE	TRUE	1	-5.21706	0
COL4A5	a1b1 complex	BVEC	PC	0.198	TRUE	TRUE	1	-6.44943	0
COL15A1	a1b1 complex	BVEC	PC	0.218	TRUE	TRUE	1	-4.30898	0
COL18A1	a1b1 complex	BVEC	PC	0.278	TRUE	TRUE	1	-2.54483	0
COL4A4	a1b1 complex	BVEC	PC	0.209	TRUE	TRUE	1	-4.93448	0
COL4A3	a1b1 complex	BVEC	PC	0.2	TRUE	TRUE	1	-6.096	0
COL14A1	a1b1 complex	BVEC	PC	0.294	TRUE	TRUE	0.81	-2.30634	0
COL16A1	a1b1 complex	BVEC	PC	0.201	TRUE	TRUE	1	-5.82821	0
COL21A1	a1b1 complex	BVEC	PC	0.195	TRUE	TRUE	1	-7.91554	0
COL12A1	a1b1 complex	BVEC	PC	0.238	TRUE	TRUE	1	-3.45386	0
COL1A1	a2b1 complex	BVEC	PC	0.177	TRUE	TRUE	1	-4.11969	0
COL3A1	a2b1 complex	BVEC	PC	0.165	TRUE	TRUE	1	-4.95219	0
COL4A1	a2b1 complex	BVEC	PC	0.434	TRUE	TRUE	0	-0.809757	0
FN1	a2b1 complex	BVEC	PC	0.575	TRUE	TRUE	0	-0.230946	0
COL5A2	a2b1 complex	BVEC	PC	0.174	TRUE	TRUE	1	-4.3165	0
COL1A2	a2b1 complex	BVEC	PC	0.177	TRUE	TRUE	1	-4.14692	0
COL4A2	a2b1 complex	BVEC	PC	0.308	TRUE	TRUE	0	-1.65061	0
COL6A1	a2b1 complex	BVEC	PC	0.153	TRUE	TRUE	1	-6.78227	0
COL5A1	a2b1 complex	BVEC	PC	0.17	TRUE	TRUE	1	-4.52743	0
COL5A3	a2b1 complex	BVEC	PC	0.162	TRUE	TRUE	1	-5.21706	0
COL4A5	a2b1 complex	BVEC	PC	0.154	TRUE	TRUE	1	-6.44943	0
COL15A1	a2b1 complex	BVEC	PC	0.174	TRUE	TRUE	1	-4.30898	0
COL18A1	a2b1 complex	BVEC	PC	0.234	TRUE	TRUE	1	-2.54483	0
COL4A4	a2b1 complex	BVEC	PC	0.165	TRUE	TRUE	1	-4.93448	0
COL4A3	a2b1 complex	BVEC	PC	0.156	TRUE	TRUE	1	-6.096	0
COL14A1	a2b1 complex	BVEC	PC	0.25	TRUE	TRUE	0.01	-2.30634	0
COL16A1	a2b1 complex	BVEC	PC	0.157	TRUE	TRUE	1	-5.82821	0
COL21A1	a2b1 complex	BVEC	PC	0.151	TRUE	TRUE	1	-7.91554	0
COL12A1	a2b1 complex	BVEC	PC	0.194	TRUE	TRUE	1	-3.45386	0
LAMC1	a2b1 complex	BVEC	PC	0.234	TRUE	TRUE	0	-2.54034	0
FN1	a4b1 complex	BVEC	PC	0.457	TRUE	TRUE	1	-0.230946	0
VCAM1	a4b1 complex	BVEC	PC	0.324	FALSE	TRUE	1	-0.77011	0
JAM2	a4b1 complex	BVEC	PC	0.193	FALSE	TRUE	1	-1.62741	0
FN1	a4b7 complex	BVEC	PC	0.435	TRUE	TRUE	1	-0.230946	0
VCAM1	a4b7 complex	BVEC	PC	0.302	FALSE	TRUE	1	-0.77011	0
FN1	a5b1 complex	BVEC	PC	0.636	TRUE	TRUE	0	-0.230946	0
CD40LG	a5b1 complex	BVEC	PC	0.211	TRUE	TRUE	1	-10.8681	0
L1CAM	a5b1 complex	BVEC	PC	0.212	FALSE	TRUE	1	-8.52623	0
FBN1	a5b1 complex	BVEC	PC	0.442	TRUE	TRUE	0	-1.1074	0
FN1	aVb1 complex	BVEC	PC	0.523	TRUE	TRUE	0	-0.230946	0
FN1	aVb5 complex	BVEC	PC	0.523	TRUE	TRUE	0	-0.230946	0
LAMC1	a6b1 complex	BVEC	PC	0.296	TRUE	TRUE	0.06	-2.54034	0
VCAM1	a9b1 complex	BVEC	PC	0.355	FALSE	TRUE	1	-0.77011	0
BMPR1A_BMPR2	BMP6	BVEC	PC	0.12	TRUE	FALSE	1	-5.43985	-2.0635
BMPR1B_BMPR2	BMP6	BVEC	PC	0.12	TRUE	FALSE	1	-5.42726	-2.0635
BMR1A_ACR2A	BMP6	BVEC	PC	0.12	TRUE	FALSE	1	0	-2.0635
BMR1A_AVR2B	BMP6	BVEC	PC	0.12	TRUE	FALSE	1	0	-2.0635
BMR1B_AVR2A	BMP6	BVEC	PC	0.12	TRUE	FALSE	1	0	-2.0635
BMR1B_AVR2B	BMP6	BVEC	PC	0.12	TRUE	FALSE	1	0	-2.0635
BMPR1A_BMPR2	BMP2	BVEC	PC	0.054	TRUE	FALSE	1	-5.43985	-3.23457
BMPR1B_BMPR2	BMP2	BVEC	PC	0.054	TRUE	FALSE	1	-5.42726	-3.23457
BMR1A_ACR2A	BMP2	BVEC	PC	0.054	TRUE	FALSE	1	0	-3.23457
BMR1A_AVR2B	BMP2	BVEC	PC	0.054	TRUE	FALSE	1	0	-3.23457
BMR1B_AVR2A	BMP2	BVEC	PC	0.054	TRUE	FALSE	1	0	-3.23457
BMR1B_AVR2B	BMP2	BVEC	PC	0.054	TRUE	FALSE	1	0	-3.23457
BMPR1A_BMPR2	BMP4	BVEC	PC	0.165	TRUE	FALSE	1	-5.43985	-1.60996
BMPR1B_BMPR2	BMP4	BVEC	PC	0.165	TRUE	FALSE	1	-5.42726	-1.60996
BMR1A_ACR2A	BMP4	BVEC	PC	0.165	TRUE	FALSE	1	0	-1.60996
BMR1A_AVR2B	BMP4	BVEC	PC	0.165	TRUE	FALSE	1	0	-1.60996
BMR1B_AVR2A	BMP4	BVEC	PC	0.165	TRUE	FALSE	1	0	-1.60996
BMR1B_AVR2B	BMP4	BVEC	PC	0.165	TRUE	FALSE	1	0	-1.60996
BMPR1B_BMPR2	BMPR1A	BVEC	PC	0.017	FALSE	FALSE	1	-5.42726	-4.93217
ICAM4	aLb2 complex	BVEC	PC	0.046	TRUE	TRUE	1	-3.52171	0
PDGFR complex	PDGFB	PC	BVEC	0.081	TRUE	FALSE	1	0	-2.8584
TGFbeta receptor1	TGFB1	PC	BVEC	0.125	TRUE	FALSE	1	0	-3.89934
CADM3	NECTIN3	BVEC	PNKC	0	FALSE	FALSE	1	-4.00876	-13.2877
CADM1	NECTIN3	BVEC	PNKC	0	FALSE	FALSE	1	-2.84374	-13.2877
NECTIN2	NECTIN3	BVEC	PNKC	0	FALSE	FALSE	1	-0.0849446	-13.2877
CADM3	CADM1	BVEC	PNKC	0	FALSE	FALSE	1	-4.00876	-13.2877
CADM1	CADM1	BVEC	PNKC	0	FALSE	FALSE	1	-2.84374	-13.2877
CRTAM	CADM1	BVEC	PNKC	0	FALSE	FALSE	1	-11.1213	-13.2877
CADM3	CADM4	BVEC	PNKC	0	FALSE	FALSE	1	-4.00876	-13.2877
TGFBR3	TGFB1	PNKC	BVEC	0	TRUE	FALSE	1	-13.2877	-3.89934
TGFBR3	INHA	PNKC	BVEC	0	TRUE	FALSE	1	-13.2877	-3.94014
TGFBR3	TGFB3	PNKC	BVEC	0	TRUE	FALSE	1	-13.2877	-7.74794
L1CAM	L1CAM	BVEC	PNKC	0	FALSE	FALSE	1	-8.52623	-13.2877
HLA-C	FAM3C	BVEC	PNKC	0.152	TRUE	FALSE	1	-3.17283	-2.37558
CXADR	FAM3C	BVEC	PNKC	0.101	TRUE	FALSE	1	-6.6403	-2.37558
PGRMC2	CCL4L2	BVEC	PNKC	1.15	TRUE	FALSE	0	-2.61468	1.09611
ERBB3	NRG1	BVEC	PNKC	0	TRUE	FALSE	1	-8.51659	-13.2877
ERBB3	BTC	BVEC	PNKC	0	TRUE	FALSE	1	-8.51659	-13.2877
CD74	COPA	BVEC	PNKC	1.177	TRUE	FALSE	0	1.09083	-2.15515
CD44	HBEGF	BVEC	PNKC	0	TRUE	FALSE	1	-7.57357	-13.2877
CD74	APP	BVEC	PNKC	0	FALSE	FALSE	1	1.09083	-13.2877
TNFRSF6B	FASLG	BVEC	PNKC	0.207	TRUE	FALSE	0.03	-2.11799	-2.43952
NGFR	NTF3	BVEC	PNKC	0	TRUE	FALSE	1	-7.97665	-13.2877
ADORA2A	NAMPT	BVEC	PNKC	0.346	TRUE	FALSE	1	-3.80189	-0.687685
NRP2	VEGFA	BVEC	PNKC	0.42	TRUE	FALSE	1	-3.91161	-0.369943
NRP2	SEMA3C	BVEC	PNKC	0	TRUE	FALSE	1	-3.91161	-13.2877
CLEC2D	FAM3C	PNKC	BVEC	0.119	TRUE	FALSE	1	-2.57176	-3.82149
NOTCH1	TNF	PNKC	BVEC	0	TRUE	FALSE	1	-13.2877	-10.5952
NOTCH1	DLL1	PNKC	BVEC	0	FALSE	FALSE	1	-13.2877	-2.31493
SEMA4C	TNF	PNKC	BVEC	0.062	TRUE	FALSE	1	-3.01934	-10.5952
PLXNB2	SEMA4C	BVEC	PNKC	0.296	FALSE	FALSE	0.29	-1.09352	-3.01934
ICOS	TNF	PNKC	BVEC	0.196	TRUE	FALSE	1	-1.34949	-10.5952
RIPK1	TNF	PNKC	BVEC	0.3	TRUE	FALSE	1	-0.738785	-10.5952
RIPK1	TNFSF10	PNKC	BVEC	0.588	TRUE	FALSE	0.16	-0.738785	-0.794057
PTPRS	TNF	PNKC	BVEC	0.09	TRUE	FALSE	1	-2.47132	-10.5952
PTPRS	PTN	PNKC	BVEC	0.103	TRUE	FALSE	1	-2.47132	-5.27411
DPP4	CXCL12	BVEC	PNKC	0	TRUE	FALSE	1	-11.2084	-13.2877
NOTCH1	JAG2	BVEC	PNKC	0	FALSE	FALSE	1	-3.31391	-13.2877
NOTCH1	JAG1	BVEC	PNKC	0.14	FALSE	FALSE	1	-3.31391	-2.47132
CD46	JAG1	BVEC	PNKC	0.443	FALSE	FALSE	0.47	-0.500687	-2.47132
LRP1	PDGFB	PNKC	BVEC	0.131	TRUE	FALSE	1	-3.01934	-2.8584
SIRPA	CD47	BVEC	PNKC	0.24	FALSE	FALSE	1	-3.30637	-1.39912
PDGFRB	PDGFB	PNKC	BVEC	0.159	TRUE	FALSE	1	-2.47132	-2.8584
PDGFRA	PDGFB	PNKC	BVEC	0	TRUE	FALSE	1	-13.2877	-2.8584
PDGFRA	PDGFA	PNKC	BVEC	0	TRUE	FALSE	1	-13.2877	-4.84389
PTN	PTPRZ1	BVEC	PNKC	0	TRUE	FALSE	1	-5.27411	-13.2877
EPHA4	EFNA1	PNKC	BVEC	0.841	TRUE	FALSE	0	-2.37558	0.575594
EFNB2	EPHA4	BVEC	PNKC	0.278	FALSE	FALSE	0.16	-1.45738	-2.37558
PLXNB2	PTN	BVEC	PNKC	0	TRUE	FALSE	1	-1.09352	-13.2877
KDR	VEGFA	PNKC	BVEC	0	TRUE	FALSE	1	-13.2877	-0.132273
EPHA2	EFNA1	PNKC	BVEC	0.965	TRUE	FALSE	0.05	-1.18552	0.575594
CXCR4	CXCL12	PNKC	BVEC	1.427	TRUE	FALSE	0	1.34933	-1.70418
NRG1	LSR	BVEC	PNKC	0	TRUE	FALSE	1	-9.60756	-13.2877
NRG1	NETO2	BVEC	PNKC	0.062	TRUE	FALSE	1	-9.60756	-3.01934
NCR3	BAG6	BVEC	PNKC	0.273	FALSE	FALSE	1	-6.28593	-0.907648
TEK	ANGPT2	PNKC	BVEC	0	TRUE	FALSE	1	-13.2877	-2.81376
NGFR	NGF	PNKC	BVEC	0	TRUE	FALSE	1	-13.2877	-4.959
SIRPA	CSF1	PNKC	BVEC	0	TRUE	FALSE	1	-13.2877	-1.76887
TNFSF14	TNFRSF6B	BVEC	PNKC	0.161	TRUE	FALSE	1	-10.6421	-1.63848
CD55	ADGRE5	BVEC	PNKC	0.802	TRUE	FALSE	0	-2.34564	0.493861
KIT	KITLG	BVEC	PNKC	0.257	TRUE	FALSE	0.33	-2.03015	-1.88918
CD80	CD28	PNKC	BVEC	0	FALSE	FALSE	1	-13.2877	-10.2451
CD80	CTLA4	PNKC	BVEC	0	FALSE	FALSE	1	-13.2877	-11.5427
SELPLG	SELP	PNKC	BVEC	0.657	FALSE	FALSE	0	-1.03926	-0.272873
PDGFRA	PDGFC	BVEC	PNKC	0	TRUE	FALSE	1	-8.09794	-13.2877
KDR	VEGFC	BVEC	PNKC	0	TRUE	FALSE	1	-0.372448	-13.2877
COL1A1	a1b1 complex	BVEC	PNKC	0.113	TRUE	TRUE	1	-4.11969	0
COL3A1	a1b1 complex	BVEC	PNKC	0.1	TRUE	TRUE	1	-4.95219	0
COL4A1	a1b1 complex	BVEC	PNKC	0.369	TRUE	TRUE	0.74	-0.809757	0
COL5A2	a1b1 complex	BVEC	PNKC	0.109	TRUE	TRUE	1	-4.3165	0
COL1A2	a1b1 complex	BVEC	PNKC	0.112	TRUE	TRUE	1	-4.14692	0
COL4A2	a1b1 complex	BVEC	PNKC	0.243	TRUE	TRUE	0.72	-1.65061	0
COL6A1	a1b1 complex	BVEC	PNKC	0.089	TRUE	TRUE	1	-6.78227	0
COL5A1	a1b1 complex	BVEC	PNKC	0.106	TRUE	TRUE	1	-4.52743	0
COL5A3	a1b1 complex	BVEC	PNKC	0.097	TRUE	TRUE	1	-5.21706	0
COL4A5	a1b1 complex	BVEC	PNKC	0.09	TRUE	TRUE	1	-6.44943	0
COL15A1	a1b1 complex	BVEC	PNKC	0.109	TRUE	TRUE	1	-4.30898	0
COL18A1	a1b1 complex	BVEC	PNKC	0.17	TRUE	TRUE	1	-2.54483	0
COL4A4	a1b1 complex	BVEC	PNKC	0.1	TRUE	TRUE	1	-4.93448	0
COL4A3	a1b1 complex	BVEC	PNKC	0.091	TRUE	TRUE	1	-6.096	0
COL14A1	a1b1 complex	BVEC	PNKC	0.185	TRUE	TRUE	0.79	-2.30634	0
COL16A1	a1b1 complex	BVEC	PNKC	0.093	TRUE	TRUE	1	-5.82821	0
COL21A1	a1b1 complex	BVEC	PNKC	0.086	TRUE	TRUE	1	-7.91554	0
COL12A1	a1b1 complex	BVEC	PNKC	0.13	TRUE	TRUE	1	-3.45386	0
COL1A1	a2b1 complex	BVEC	PNKC	0	TRUE	TRUE	1	-4.11969	0
COL3A1	a2b1 complex	BVEC	PNKC	0	TRUE	TRUE	1	-4.95219	0
COL4A1	a2b1 complex	BVEC	PNKC	0	TRUE	TRUE	1	-0.809757	0
FN1	a2b1 complex	BVEC	PNKC	0	TRUE	TRUE	1	-0.230946	0
COL5A2	a2b1 complex	BVEC	PNKC	0	TRUE	TRUE	1	-4.3165	0
COL1A2	a2b1 complex	BVEC	PNKC	0	TRUE	TRUE	1	-4.14692	0
COL4A2	a2b1 complex	BVEC	PNKC	0	TRUE	TRUE	1	-1.65061	0
COL6A1	a2b1 complex	BVEC	PNKC	0	TRUE	TRUE	1	-6.78227	0
COL5A1	a2b1 complex	BVEC	PNKC	0	TRUE	TRUE	1	-4.52743	0
COL5A3	a2b1 complex	BVEC	PNKC	0	TRUE	TRUE	1	-5.21706	0
COL4A5	a2b1 complex	BVEC	PNKC	0	TRUE	TRUE	1	-6.44943	0
COL15A1	a2b1 complex	BVEC	PNKC	0	TRUE	TRUE	1	-4.30898	0
COL18A1	a2b1 complex	BVEC	PNKC	0	TRUE	TRUE	1	-2.54483	0
COL4A4	a2b1 complex	BVEC	PNKC	0	TRUE	TRUE	1	-4.93448	0
COL4A3	a2b1 complex	BVEC	PNKC	0	TRUE	TRUE	1	-6.096	0
COL14A1	a2b1 complex	BVEC	PNKC	0	TRUE	TRUE	1	-2.30634	0
COL16A1	a2b1 complex	BVEC	PNKC	0	TRUE	TRUE	1	-5.82821	0
COL21A1	a2b1 complex	BVEC	PNKC	0	TRUE	TRUE	1	-7.91554	0
COL12A1	a2b1 complex	BVEC	PNKC	0	TRUE	TRUE	1	-3.45386	0
LAMC1	a2b1 complex	BVEC	PNKC	0	TRUE	TRUE	1	-2.54034	0
FN1	a4b1 complex	BVEC	PNKC	0.738	TRUE	TRUE	0	-0.230946	0
VCAM1	a4b1 complex	BVEC	PNKC	0.606	FALSE	TRUE	0	-0.77011	0
JAM2	a4b1 complex	BVEC	PNKC	0.474	FALSE	TRUE	0	-1.62741	0
FN1	a4b7 complex	BVEC	PNKC	0.552	TRUE	TRUE	0	-0.230946	0
VCAM1	a4b7 complex	BVEC	PNKC	0.419	FALSE	TRUE	0	-0.77011	0
FN1	a5b1 complex	BVEC	PNKC	0.603	TRUE	TRUE	0.21	-0.230946	0
CD40LG	a5b1 complex	BVEC	PNKC	0.178	TRUE	TRUE	1	-10.8681	0
L1CAM	a5b1 complex	BVEC	PNKC	0.179	FALSE	TRUE	1	-8.52623	0
FBN1	a5b1 complex	BVEC	PNKC	0.409	TRUE	TRUE	0.21	-1.1074	0
FN1	aVb1 complex	BVEC	PNKC	0.669	TRUE	TRUE	0.02	-0.230946	0
FN1	aVb5 complex	BVEC	PNKC	0.669	TRUE	TRUE	0.02	-0.230946	0
LAMC1	a6b1 complex	BVEC	PNKC	0.263	TRUE	TRUE	0.43	-2.54034	0
VCAM1	a9b1 complex	BVEC	PNKC	0	FALSE	TRUE	1	-0.77011	0
BMPR1A_BMPR2	BMP6	BVEC	PNKC	0	TRUE	FALSE	1	-5.43985	-13.2877
BMPR1B_BMPR2	BMP6	BVEC	PNKC	0	TRUE	FALSE	1	-5.42726	-13.2877
BMR1A_ACR2A	BMP6	BVEC	PNKC	0	TRUE	FALSE	1	0	-13.2877
BMR1A_AVR2B	BMP6	BVEC	PNKC	0	TRUE	FALSE	1	0	-13.2877
BMR1B_AVR2A	BMP6	BVEC	PNKC	0	TRUE	FALSE	1	0	-13.2877
BMR1B_AVR2B	BMP6	BVEC	PNKC	0	TRUE	FALSE	1	0	-13.2877
BMPR1A_BMPR2	BMP2	BVEC	PNKC	0	TRUE	FALSE	1	-5.43985	-13.2877
BMPR1B_BMPR2	BMP2	BVEC	PNKC	0	TRUE	FALSE	1	-5.42726	-13.2877
BMR1A_ACR2A	BMP2	BVEC	PNKC	0	TRUE	FALSE	1	0	-13.2877
BMR1A_AVR2B	BMP2	BVEC	PNKC	0	TRUE	FALSE	1	0	-13.2877
BMR1B_AVR2A	BMP2	BVEC	PNKC	0	TRUE	FALSE	1	0	-13.2877
BMR1B_AVR2B	BMP2	BVEC	PNKC	0	TRUE	FALSE	1	0	-13.2877
BMPR1A_BMPR2	BMP4	BVEC	PNKC	0.091	TRUE	FALSE	1	-5.43985	-2.47132
BMPR1B_BMPR2	BMP4	BVEC	PNKC	0.091	TRUE	FALSE	1	-5.42726	-2.47132
BMR1A_ACR2A	BMP4	BVEC	PNKC	0.091	TRUE	FALSE	1	0	-2.47132
BMR1A_AVR2B	BMP4	BVEC	PNKC	0.091	TRUE	FALSE	1	0	-2.47132
BMR1B_AVR2A	BMP4	BVEC	PNKC	0.091	TRUE	FALSE	1	0	-2.47132
BMR1B_AVR2B	BMP4	BVEC	PNKC	0.091	TRUE	FALSE	1	0	-2.47132
BMPR1B_BMPR2	BMPR1A	BVEC	PNKC	0.063	FALSE	FALSE	1	-5.42726	-3.01934
ICAM4	aLb2 complex	BVEC	PNKC	0.315	TRUE	TRUE	1	-3.52171	0
PDGFR complex	PDGFB	PNKC	BVEC	0	TRUE	FALSE	1	0	-2.8584
TGFbeta receptor1	TGFB1	PNKC	BVEC	0	TRUE	FALSE	1	0	-3.89934
CADM3	NECTIN3	BVEC	SMC	0.137	FALSE	FALSE	1	-4.00876	-2.24163
CADM1	NECTIN3	BVEC	SMC	0.175	FALSE	FALSE	1	-2.84374	-2.24163
NECTIN2	NECTIN3	BVEC	SMC	0.577	FALSE	FALSE	0	-0.0849446	-2.24163
CADM3	CADM1	BVEC	SMC	0.04	FALSE	FALSE	1	-4.00876	-5.78678
CADM1	CADM1	BVEC	SMC	0.079	FALSE	FALSE	1	-2.84374	-5.78678
CRTAM	CADM1	BVEC	SMC	0.009	FALSE	FALSE	1	-11.1213	-5.78678
CADM3	CADM4	BVEC	SMC	0.04	FALSE	FALSE	1	-4.00876	-5.78112
TGFBR3	TGFB1	SMC	BVEC	0.126	TRUE	FALSE	1	-2.437	-3.89934
TGFBR3	INHA	SMC	BVEC	0.125	TRUE	FALSE	1	-2.437	-3.94014
TGFBR3	TGFB3	SMC	BVEC	0.095	TRUE	FALSE	1	-2.437	-7.74794
L1CAM	L1CAM	BVEC	SMC	0	FALSE	FALSE	1	-8.52623	-13.2877
HLA-C	FAM3C	BVEC	SMC	0.096	TRUE	FALSE	1	-3.17283	-3.60565
CXADR	FAM3C	BVEC	SMC	0.046	TRUE	FALSE	1	-6.6403	-3.60565
PGRMC2	CCL4L2	BVEC	SMC	0.085	TRUE	FALSE	1	-2.61468	-7.00222
ERBB3	NRG1	BVEC	SMC	0.002	TRUE	FALSE	1	-8.51659	-10.3966
ERBB3	BTC	BVEC	SMC	0.051	TRUE	FALSE	1	-8.51659	-3.31917
CD74	COPA	BVEC	SMC	1.086	TRUE	FALSE	1	1.09083	-4.54938
CD44	HBEGF	BVEC	SMC	0.09	TRUE	FALSE	1	-7.57357	-2.50811
CD74	APP	BVEC	SMC	1.222	FALSE	FALSE	0	1.09083	-1.67148
TNFRSF6B	FASLG	BVEC	SMC	0.115	TRUE	FALSE	1	-2.11799	-10.3868
NGFR	NTF3	BVEC	SMC	0.373	TRUE	FALSE	1	-7.97665	-0.429905
ADORA2A	NAMPT	BVEC	SMC	0.309	TRUE	FALSE	1	-3.80189	-0.869325
NRP2	VEGFA	BVEC	SMC	0.583	TRUE	FALSE	1	-3.91161	0.137713
NRP2	SEMA3C	BVEC	SMC	0.034	TRUE	FALSE	1	-3.91161	-8.72786
CLEC2D	FAM3C	SMC	BVEC	0.057	TRUE	FALSE	1	-4.51754	-3.82149
NOTCH1	TNF	SMC	BVEC	0.016	TRUE	FALSE	1	-4.99028	-10.5952
NOTCH1	DLL1	SMC	BVEC	0.116	FALSE	FALSE	1	-4.99028	-2.31493
SEMA4C	TNF	SMC	BVEC	0.096	TRUE	FALSE	1	-2.38114	-10.5952
PLXNB2	SEMA4C	BVEC	SMC	0.33	FALSE	FALSE	1	-1.09352	-2.38114
ICOS	TNF	SMC	BVEC	0.001	TRUE	FALSE	1	-9.44293	-10.5952
RIPK1	TNF	SMC	BVEC	0.358	TRUE	FALSE	1	-0.484569	-10.5952
RIPK1	TNFSF10	SMC	BVEC	0.646	TRUE	FALSE	0	-0.484569	-0.794057
PTPRS	TNF	SMC	BVEC	0.018	TRUE	FALSE	1	-4.84809	-10.5952
PTPRS	PTN	SMC	BVEC	0.03	TRUE	FALSE	1	-4.84809	-5.27411
DPP4	CXCL12	BVEC	SMC	0.148	TRUE	FALSE	1	-11.2084	-1.75553
NOTCH1	JAG2	BVEC	SMC	0.062	FALSE	FALSE	1	-3.31391	-5.36212
NOTCH1	JAG1	BVEC	SMC	0.428	FALSE	FALSE	1	-3.31391	-0.405162
CD46	JAG1	BVEC	SMC	0.731	FALSE	FALSE	0	-0.500687	-0.405162
LRP1	PDGFB	SMC	BVEC	0.262	TRUE	FALSE	1	-1.37203	-2.8584
SIRPA	CD47	BVEC	SMC	0.088	FALSE	FALSE	1	-3.30637	-3.73521
PDGFRB	PDGFB	SMC	BVEC	0.581	TRUE	FALSE	1	0.0335969	-2.8584
PDGFRA	PDGFB	SMC	BVEC	0.072	TRUE	FALSE	1	-7.31447	-2.8584
PDGFRA	PDGFA	SMC	BVEC	0.02	TRUE	FALSE	1	-7.31447	-4.84389
PTN	PTPRZ1	BVEC	SMC	0.013	TRUE	FALSE	1	-5.27411	-9.59165
EPHA4	EFNA1	SMC	BVEC	0.769	TRUE	FALSE	1	-4.3575	0.575594
EFNB2	EPHA4	BVEC	SMC	0.206	FALSE	FALSE	1	-1.45738	-4.3575
PLXNB2	PTN	BVEC	SMC	0.515	TRUE	FALSE	0	-1.09352	-0.830059
KDR	VEGFA	SMC	BVEC	0.468	TRUE	FALSE	1	-5.38536	-0.132273
EPHA2	EFNA1	SMC	BVEC	1.02	TRUE	FALSE	0	-0.861628	0.575594
CXCR4	CXCL12	SMC	BVEC	0.445	TRUE	FALSE	0	-0.77994	-1.70418
NRG1	LSR	BVEC	SMC	0.005	TRUE	FALSE	1	-9.60756	-6.79156
NRG1	NETO2	BVEC	SMC	0.001	TRUE	FALSE	1	-9.60756	-10.0502
NCR3	BAG6	BVEC	SMC	0.081	FALSE	FALSE	1	-6.28593	-2.73726
TEK	ANGPT2	SMC	BVEC	0.081	TRUE	FALSE	1	-5.64391	-2.81376
NGFR	NGF	SMC	BVEC	0.023	TRUE	FALSE	1	-6.16028	-4.959
SIRPA	CSF1	SMC	BVEC	0.15	TRUE	FALSE	1	-7.10288	-1.76887
TNFSF14	TNFRSF6B	BVEC	SMC	0.027	TRUE	FALSE	1	-10.6421	-4.21494
CD55	ADGRE5	BVEC	SMC	0.169	TRUE	FALSE	1	-2.34564	-2.81235
KIT	KITLG	BVEC	SMC	0.229	TRUE	FALSE	0.17	-2.03015	-2.23245
CD80	CD28	SMC	BVEC	0	FALSE	FALSE	1	-13.2877	-10.2451
CD80	CTLA4	SMC	BVEC	0	FALSE	FALSE	1	-13.2877	-11.5427
SELPLG	SELP	SMC	BVEC	0.417	FALSE	FALSE	1	-7.22546	-0.272873
PDGFRA	PDGFC	BVEC	SMC	0.027	TRUE	FALSE	1	-8.09794	-4.28241
KDR	VEGFC	BVEC	SMC	0.389	TRUE	FALSE	1	-0.372448	-7.43553
COL1A1	a1b1 complex	BVEC	SMC	0.328	TRUE	TRUE	1	-4.11969	0
COL3A1	a1b1 complex	BVEC	SMC	0.316	TRUE	TRUE	1	-4.95219	0
COL4A1	a1b1 complex	BVEC	SMC	0.585	TRUE	TRUE	0	-0.809757	0
COL5A2	a1b1 complex	BVEC	SMC	0.325	TRUE	TRUE	1	-4.3165	0
COL1A2	a1b1 complex	BVEC	SMC	0.328	TRUE	TRUE	1	-4.14692	0
COL4A2	a1b1 complex	BVEC	SMC	0.459	TRUE	TRUE	0	-1.65061	0
COL6A1	a1b1 complex	BVEC	SMC	0.304	TRUE	TRUE	1	-6.78227	0
COL5A1	a1b1 complex	BVEC	SMC	0.321	TRUE	TRUE	1	-4.52743	0
COL5A3	a1b1 complex	BVEC	SMC	0.313	TRUE	TRUE	1	-5.21706	0
COL4A5	a1b1 complex	BVEC	SMC	0.305	TRUE	TRUE	1	-6.44943	0
COL15A1	a1b1 complex	BVEC	SMC	0.325	TRUE	TRUE	1	-4.30898	0
COL18A1	a1b1 complex	BVEC	SMC	0.385	TRUE	TRUE	1	-2.54483	0
COL4A4	a1b1 complex	BVEC	SMC	0.316	TRUE	TRUE	1	-4.93448	0
COL4A3	a1b1 complex	BVEC	SMC	0.307	TRUE	TRUE	1	-6.096	0
COL14A1	a1b1 complex	BVEC	SMC	0.401	TRUE	TRUE	0	-2.30634	0
COL16A1	a1b1 complex	BVEC	SMC	0.308	TRUE	TRUE	1	-5.82821	0
COL21A1	a1b1 complex	BVEC	SMC	0.302	TRUE	TRUE	1	-7.91554	0
COL12A1	a1b1 complex	BVEC	SMC	0.345	TRUE	TRUE	1	-3.45386	0
COL1A1	a2b1 complex	BVEC	SMC	0.042	TRUE	TRUE	1	-4.11969	0
COL3A1	a2b1 complex	BVEC	SMC	0.029	TRUE	TRUE	1	-4.95219	0
COL4A1	a2b1 complex	BVEC	SMC	0.299	TRUE	TRUE	1	-0.809757	0
FN1	a2b1 complex	BVEC	SMC	0.439	TRUE	TRUE	1	-0.230946	0
COL5A2	a2b1 complex	BVEC	SMC	0.038	TRUE	TRUE	1	-4.3165	0
COL1A2	a2b1 complex	BVEC	SMC	0.042	TRUE	TRUE	1	-4.14692	0
COL4A2	a2b1 complex	BVEC	SMC	0.173	TRUE	TRUE	1	-1.65061	0
COL6A1	a2b1 complex	BVEC	SMC	0.018	TRUE	TRUE	1	-6.78227	0
COL5A1	a2b1 complex	BVEC	SMC	0.035	TRUE	TRUE	1	-4.52743	0
COL5A3	a2b1 complex	BVEC	SMC	0.027	TRUE	TRUE	1	-5.21706	0
COL4A5	a2b1 complex	BVEC	SMC	0.019	TRUE	TRUE	1	-6.44943	0
COL15A1	a2b1 complex	BVEC	SMC	0.039	TRUE	TRUE	1	-4.30898	0
COL18A1	a2b1 complex	BVEC	SMC	0.099	TRUE	TRUE	1	-2.54483	0
COL4A4	a2b1 complex	BVEC	SMC	0.03	TRUE	TRUE	1	-4.93448	0
COL4A3	a2b1 complex	BVEC	SMC	0.021	TRUE	TRUE	1	-6.096	0
COL14A1	a2b1 complex	BVEC	SMC	0.114	TRUE	TRUE	1	-2.30634	0
COL16A1	a2b1 complex	BVEC	SMC	0.022	TRUE	TRUE	1	-5.82821	0
COL21A1	a2b1 complex	BVEC	SMC	0.015	TRUE	TRUE	1	-7.91554	0
COL12A1	a2b1 complex	BVEC	SMC	0.059	TRUE	TRUE	1	-3.45386	0
LAMC1	a2b1 complex	BVEC	SMC	0.099	TRUE	TRUE	1	-2.54034	0
FN1	a4b1 complex	BVEC	SMC	0.499	TRUE	TRUE	1	-0.230946	0
VCAM1	a4b1 complex	BVEC	SMC	0.366	FALSE	TRUE	1	-0.77011	0
JAM2	a4b1 complex	BVEC	SMC	0.235	FALSE	TRUE	1	-1.62741	0
FN1	a4b7 complex	BVEC	SMC	0	TRUE	TRUE	1	-0.230946	0
VCAM1	a4b7 complex	BVEC	SMC	0	FALSE	TRUE	1	-0.77011	0
FN1	a5b1 complex	BVEC	SMC	0.663	TRUE	TRUE	0	-0.230946	0
CD40LG	a5b1 complex	BVEC	SMC	0.238	TRUE	TRUE	1	-10.8681	0
L1CAM	a5b1 complex	BVEC	SMC	0.239	FALSE	TRUE	1	-8.52623	0
FBN1	a5b1 complex	BVEC	SMC	0.469	TRUE	TRUE	0	-1.1074	0
FN1	aVb1 complex	BVEC	SMC	0.484	TRUE	TRUE	1	-0.230946	0
FN1	aVb5 complex	BVEC	SMC	0.484	TRUE	TRUE	1	-0.230946	0
LAMC1	a6b1 complex	BVEC	SMC	0.323	TRUE	TRUE	0	-2.54034	0
VCAM1	a9b1 complex	BVEC	SMC	0.308	FALSE	TRUE	1	-0.77011	0
BMPR1A_BMPR2	BMP6	BVEC	SMC	0.014	TRUE	FALSE	1	-5.43985	-5.19887
BMPR1B_BMPR2	BMP6	BVEC	SMC	0.014	TRUE	FALSE	1	-5.42726	-5.19887
BMR1A_ACR2A	BMP6	BVEC	SMC	0.014	TRUE	FALSE	1	0	-5.19887
BMR1A_AVR2B	BMP6	BVEC	SMC	0.014	TRUE	FALSE	1	0	-5.19887
BMR1B_AVR2A	BMP6	BVEC	SMC	0.014	TRUE	FALSE	1	0	-5.19887
BMR1B_AVR2B	BMP6	BVEC	SMC	0.014	TRUE	FALSE	1	0	-5.19887
BMPR1A_BMPR2	BMP2	BVEC	SMC	0.035	TRUE	FALSE	1	-5.43985	-3.87372
BMPR1B_BMPR2	BMP2	BVEC	SMC	0.035	TRUE	FALSE	1	-5.42726	-3.87372
BMR1A_ACR2A	BMP2	BVEC	SMC	0.035	TRUE	FALSE	1	0	-3.87372
BMR1A_AVR2B	BMP2	BVEC	SMC	0.035	TRUE	FALSE	1	0	-3.87372
BMR1B_AVR2A	BMP2	BVEC	SMC	0.035	TRUE	FALSE	1	0	-3.87372
BMR1B_AVR2B	BMP2	BVEC	SMC	0.035	TRUE	FALSE	1	0	-3.87372
BMPR1A_BMPR2	BMP4	BVEC	SMC	0.115	TRUE	FALSE	1	-5.43985	-2.132
BMPR1B_BMPR2	BMP4	BVEC	SMC	0.115	TRUE	FALSE	1	-5.42726	-2.132
BMR1A_ACR2A	BMP4	BVEC	SMC	0.115	TRUE	FALSE	1	0	-2.132
BMR1A_AVR2B	BMP4	BVEC	SMC	0.115	TRUE	FALSE	1	0	-2.132
BMR1B_AVR2A	BMP4	BVEC	SMC	0.115	TRUE	FALSE	1	0	-2.132
BMR1B_AVR2B	BMP4	BVEC	SMC	0.115	TRUE	FALSE	1	0	-2.132
BMPR1B_BMPR2	BMPR1A	BVEC	SMC	0.026	FALSE	FALSE	1	-5.42726	-4.33312
ICAM4	aLb2 complex	BVEC	SMC	0	TRUE	TRUE	1	-3.52171	0
PDGFR complex	PDGFB	SMC	BVEC	0.072	TRUE	FALSE	1	0	-2.8584
TGFbeta receptor1	TGFB1	SMC	BVEC	0.087	TRUE	FALSE	1	0	-3.89934
CADM3	NECTIN3	BVEC	STRO1	0.133	FALSE	FALSE	1	-4.00876	-2.29199
CADM1	NECTIN3	BVEC	STRO1	0.172	FALSE	FALSE	1	-2.84374	-2.29199
NECTIN2	NECTIN3	BVEC	STRO1	0.573	FALSE	FALSE	1	-0.0849446	-2.29199
CADM3	CADM1	BVEC	STRO1	0.034	FALSE	FALSE	1	-4.00876	-7.41156
CADM1	CADM1	BVEC	STRO1	0.072	FALSE	FALSE	1	-2.84374	-7.41156
CRTAM	CADM1	BVEC	STRO1	0.003	FALSE	FALSE	1	-11.1213	-7.41156
CADM3	CADM4	BVEC	STRO1	0.037	FALSE	FALSE	1	-4.00876	-6.48859
TGFBR3	TGFB1	STRO1	BVEC	0.127	TRUE	FALSE	1	-2.41457	-3.89934
TGFBR3	INHA	STRO1	BVEC	0.126	TRUE	FALSE	1	-2.41457	-3.94014
TGFBR3	TGFB3	STRO1	BVEC	0.096	TRUE	FALSE	1	-2.41457	-7.74794
L1CAM	L1CAM	BVEC	STRO1	0	FALSE	FALSE	1	-8.52623	-13.2877
HLA-C	FAM3C	BVEC	STRO1	0.068	TRUE	FALSE	1	-3.17283	-5.34165
CXADR	FAM3C	BVEC	STRO1	0.017	TRUE	FALSE	1	-6.6403	-5.34165
PGRMC2	CCL4L2	BVEC	STRO1	0.084	TRUE	FALSE	1	-2.61468	-7.46214
ERBB3	NRG1	BVEC	STRO1	0	TRUE	FALSE	1	-8.51659	-13.2877
ERBB3	BTC	BVEC	STRO1	0.032	TRUE	FALSE	1	-8.51659	-4.00568
CD74	COPA	BVEC	STRO1	1.081	TRUE	FALSE	1	1.09083	-4.97893
CD44	HBEGF	BVEC	STRO1	0.146	TRUE	FALSE	1	-7.57357	-1.80336
CD74	APP	BVEC	STRO1	1.126	FALSE	FALSE	1	1.09083	-3.02754
TNFRSF6B	FASLG	BVEC	STRO1	0	TRUE	FALSE	1	-2.11799	-13.2877
NGFR	NTF3	BVEC	STRO1	0.172	TRUE	FALSE	1	-7.97665	-1.55686
ADORA2A	NAMPT	BVEC	STRO1	0.392	TRUE	FALSE	1	-3.80189	-0.488155
NRP2	VEGFA	BVEC	STRO1	0.679	TRUE	FALSE	1	-3.91161	0.370108
NRP2	SEMA3C	BVEC	STRO1	0.038	TRUE	FALSE	1	-3.91161	-6.68174
CLEC2D	FAM3C	STRO1	BVEC	0.049	TRUE	FALSE	1	-5.18437	-3.82149
NOTCH1	TNF	STRO1	BVEC	0.011	TRUE	FALSE	1	-5.49312	-10.5952
NOTCH1	DLL1	STRO1	BVEC	0.111	FALSE	FALSE	1	-5.49312	-2.31493
SEMA4C	TNF	STRO1	BVEC	0.09	TRUE	FALSE	1	-2.47664	-10.5952
PLXNB2	SEMA4C	BVEC	STRO1	0.324	FALSE	FALSE	1	-1.09352	-2.47664
ICOS	TNF	STRO1	BVEC	0.001	TRUE	FALSE	1	-8.98841	-10.5952
RIPK1	TNF	STRO1	BVEC	0.227	TRUE	FALSE	1	-1.14224	-10.5952
RIPK1	TNFSF10	STRO1	BVEC	0.515	TRUE	FALSE	0	-1.14224	-0.794057
PTPRS	TNF	STRO1	BVEC	0.017	TRUE	FALSE	1	-4.88253	-10.5952
PTPRS	PTN	STRO1	BVEC	0.03	TRUE	FALSE	1	-4.88253	-5.27411
DPP4	CXCL12	BVEC	STRO1	0.094	TRUE	FALSE	1	-11.2084	-2.41911
NOTCH1	JAG2	BVEC	STRO1	0.069	FALSE	FALSE	1	-3.31391	-4.69889
NOTCH1	JAG1	BVEC	STRO1	0.304	FALSE	FALSE	1	-3.31391	-0.97615
CD46	JAG1	BVEC	STRO1	0.607	FALSE	FALSE	0	-0.500687	-0.97615
LRP1	PDGFB	STRO1	BVEC	0.227	TRUE	FALSE	1	-1.66399	-2.8584
SIRPA	CD47	BVEC	STRO1	0.08	FALSE	FALSE	1	-3.30637	-4.0767
PDGFRB	PDGFB	STRO1	BVEC	0.386	TRUE	FALSE	1	-0.656618	-2.8584
PDGFRA	PDGFB	STRO1	BVEC	0.092	TRUE	FALSE	1	-4.42072	-2.8584
PDGFRA	PDGFA	STRO1	BVEC	0.041	TRUE	FALSE	1	-4.42072	-4.84389
PTN	PTPRZ1	BVEC	STRO1	0	TRUE	FALSE	1	-5.27411	-13.2877
EPHA4	EFNA1	STRO1	BVEC	0.766	TRUE	FALSE	1	-4.57752	0.575594
EFNB2	EPHA4	BVEC	STRO1	0.203	FALSE	FALSE	1	-1.45738	-4.57752
PLXNB2	PTN	BVEC	STRO1	0.332	TRUE	FALSE	1	-1.09352	-2.35994
KDR	VEGFA	STRO1	BVEC	0.468	TRUE	FALSE	1	-5.42104	-0.132273
EPHA2	EFNA1	STRO1	BVEC	0.984	TRUE	FALSE	0	-1.06366	0.575594
CXCR4	CXCL12	STRO1	BVEC	0.457	TRUE	FALSE	0	-0.718488	-1.70418
NRG1	LSR	BVEC	STRO1	0.006	TRUE	FALSE	1	-9.60756	-6.41299
NRG1	NETO2	BVEC	STRO1	0.002	TRUE	FALSE	1	-9.60756	-8.98477
NCR3	BAG6	BVEC	STRO1	0.044	FALSE	FALSE	1	-6.28593	-3.72853
TEK	ANGPT2	STRO1	BVEC	0.086	TRUE	FALSE	1	-5.06733	-2.81376
NGFR	NGF	STRO1	BVEC	0.021	TRUE	FALSE	1	-6.66455	-4.959
SIRPA	CSF1	STRO1	BVEC	0.156	TRUE	FALSE	1	-5.80418	-1.76887
TNFSF14	TNFRSF6B	BVEC	STRO1	0.017	TRUE	FALSE	1	-10.6421	-4.9021
CD55	ADGRE5	BVEC	STRO1	0.139	TRUE	FALSE	1	-2.34564	-3.60729
KIT	KITLG	BVEC	STRO1	0.217	TRUE	FALSE	1	-2.03015	-2.40719
CD80	CD28	STRO1	BVEC	0	FALSE	FALSE	1	-13.2877	-10.2451
CD80	CTLA4	STRO1	BVEC	0	FALSE	FALSE	1	-13.2877	-11.5427
SELPLG	SELP	STRO1	BVEC	0	FALSE	FALSE	1	-13.2877	-0.272873
PDGFRA	PDGFC	BVEC	STRO1	0.026	TRUE	FALSE	1	-8.09794	-4.38386
KDR	VEGFC	BVEC	STRO1	0.39	TRUE	FALSE	1	-0.372448	-7.13544
COL1A1	a1b1 complex	BVEC	STRO1	0.148	TRUE	TRUE	1	-4.11969	0
COL3A1	a1b1 complex	BVEC	STRO1	0.135	TRUE	TRUE	1	-4.95219	0
COL4A1	a1b1 complex	BVEC	STRO1	0.405	TRUE	TRUE	1	-0.809757	0
COL5A2	a1b1 complex	BVEC	STRO1	0.144	TRUE	TRUE	1	-4.3165	0
COL1A2	a1b1 complex	BVEC	STRO1	0.148	TRUE	TRUE	1	-4.14692	0
COL4A2	a1b1 complex	BVEC	STRO1	0.279	TRUE	TRUE	1	-1.65061	0
COL6A1	a1b1 complex	BVEC	STRO1	0.124	TRUE	TRUE	1	-6.78227	0
COL5A1	a1b1 complex	BVEC	STRO1	0.141	TRUE	TRUE	1	-4.52743	0
COL5A3	a1b1 complex	BVEC	STRO1	0.133	TRUE	TRUE	1	-5.21706	0
COL4A5	a1b1 complex	BVEC	STRO1	0.125	TRUE	TRUE	1	-6.44943	0
COL15A1	a1b1 complex	BVEC	STRO1	0.145	TRUE	TRUE	1	-4.30898	0
COL18A1	a1b1 complex	BVEC	STRO1	0.205	TRUE	TRUE	1	-2.54483	0
COL4A4	a1b1 complex	BVEC	STRO1	0.136	TRUE	TRUE	1	-4.93448	0
COL4A3	a1b1 complex	BVEC	STRO1	0.127	TRUE	TRUE	1	-6.096	0
COL14A1	a1b1 complex	BVEC	STRO1	0.22	TRUE	TRUE	1	-2.30634	0
COL16A1	a1b1 complex	BVEC	STRO1	0.128	TRUE	TRUE	1	-5.82821	0
COL21A1	a1b1 complex	BVEC	STRO1	0.121	TRUE	TRUE	1	-7.91554	0
COL12A1	a1b1 complex	BVEC	STRO1	0.165	TRUE	TRUE	1	-3.45386	0
COL1A1	a2b1 complex	BVEC	STRO1	0.037	TRUE	TRUE	1	-4.11969	0
COL3A1	a2b1 complex	BVEC	STRO1	0.025	TRUE	TRUE	1	-4.95219	0
COL4A1	a2b1 complex	BVEC	STRO1	0.294	TRUE	TRUE	1	-0.809757	0
FN1	a2b1 complex	BVEC	STRO1	0.435	TRUE	TRUE	1	-0.230946	0
COL5A2	a2b1 complex	BVEC	STRO1	0.034	TRUE	TRUE	1	-4.3165	0
COL1A2	a2b1 complex	BVEC	STRO1	0.037	TRUE	TRUE	1	-4.14692	0
COL4A2	a2b1 complex	BVEC	STRO1	0.168	TRUE	TRUE	1	-1.65061	0
COL6A1	a2b1 complex	BVEC	STRO1	0.013	TRUE	TRUE	1	-6.78227	0
COL5A1	a2b1 complex	BVEC	STRO1	0.03	TRUE	TRUE	1	-4.52743	0
COL5A3	a2b1 complex	BVEC	STRO1	0.022	TRUE	TRUE	1	-5.21706	0
COL4A5	a2b1 complex	BVEC	STRO1	0.014	TRUE	TRUE	1	-6.44943	0
COL15A1	a2b1 complex	BVEC	STRO1	0.034	TRUE	TRUE	1	-4.30898	0
COL18A1	a2b1 complex	BVEC	STRO1	0.094	TRUE	TRUE	1	-2.54483	0
COL4A4	a2b1 complex	BVEC	STRO1	0.025	TRUE	TRUE	1	-4.93448	0
COL4A3	a2b1 complex	BVEC	STRO1	0.016	TRUE	TRUE	1	-6.096	0
COL14A1	a2b1 complex	BVEC	STRO1	0.11	TRUE	TRUE	1	-2.30634	0
COL16A1	a2b1 complex	BVEC	STRO1	0.017	TRUE	TRUE	1	-5.82821	0
COL21A1	a2b1 complex	BVEC	STRO1	0.011	TRUE	TRUE	1	-7.91554	0
COL12A1	a2b1 complex	BVEC	STRO1	0.054	TRUE	TRUE	1	-3.45386	0
LAMC1	a2b1 complex	BVEC	STRO1	0.094	TRUE	TRUE	1	-2.54034	0
FN1	a4b1 complex	BVEC	STRO1	0.466	TRUE	TRUE	1	-0.230946	0
VCAM1	a4b1 complex	BVEC	STRO1	0.333	FALSE	TRUE	1	-0.77011	0
JAM2	a4b1 complex	BVEC	STRO1	0.202	FALSE	TRUE	1	-1.62741	0
FN1	a4b7 complex	BVEC	STRO1	0	TRUE	TRUE	1	-0.230946	0
VCAM1	a4b7 complex	BVEC	STRO1	0	FALSE	TRUE	1	-0.77011	0
FN1	a5b1 complex	BVEC	STRO1	0.535	TRUE	TRUE	1	-0.230946	0
CD40LG	a5b1 complex	BVEC	STRO1	0.109	TRUE	TRUE	1	-10.8681	0
L1CAM	a5b1 complex	BVEC	STRO1	0.111	FALSE	TRUE	1	-8.52623	0
FBN1	a5b1 complex	BVEC	STRO1	0.341	TRUE	TRUE	1	-1.1074	0
FN1	aVb1 complex	BVEC	STRO1	0.466	TRUE	TRUE	1	-0.230946	0
FN1	aVb5 complex	BVEC	STRO1	0.466	TRUE	TRUE	1	-0.230946	0
LAMC1	a6b1 complex	BVEC	STRO1	0.195	TRUE	TRUE	1	-2.54034	0
VCAM1	a9b1 complex	BVEC	STRO1	0.308	FALSE	TRUE	1	-0.77011	0
BMPR1A_BMPR2	BMP6	BVEC	STRO1	0.011	TRUE	FALSE	1	-5.43985	-5.62377
BMPR1B_BMPR2	BMP6	BVEC	STRO1	0.011	TRUE	FALSE	1	-5.42726	-5.62377
BMR1A_ACR2A	BMP6	BVEC	STRO1	0.011	TRUE	FALSE	1	0	-5.62377
BMR1A_AVR2B	BMP6	BVEC	STRO1	0.011	TRUE	FALSE	1	0	-5.62377
BMR1B_AVR2A	BMP6	BVEC	STRO1	0.011	TRUE	FALSE	1	0	-5.62377
BMR1B_AVR2B	BMP6	BVEC	STRO1	0.011	TRUE	FALSE	1	0	-5.62377
BMPR1A_BMPR2	BMP2	BVEC	STRO1	0.035	TRUE	FALSE	1	-5.43985	-3.85228
BMPR1B_BMPR2	BMP2	BVEC	STRO1	0.035	TRUE	FALSE	1	-5.42726	-3.85228
BMR1A_ACR2A	BMP2	BVEC	STRO1	0.035	TRUE	FALSE	1	0	-3.85228
BMR1A_AVR2B	BMP2	BVEC	STRO1	0.035	TRUE	FALSE	1	0	-3.85228
BMR1B_AVR2A	BMP2	BVEC	STRO1	0.035	TRUE	FALSE	1	0	-3.85228
BMR1B_AVR2B	BMP2	BVEC	STRO1	0.035	TRUE	FALSE	1	0	-3.85228
BMPR1A_BMPR2	BMP4	BVEC	STRO1	0.126	TRUE	FALSE	1	-5.43985	-1.99935
BMPR1B_BMPR2	BMP4	BVEC	STRO1	0.126	TRUE	FALSE	1	-5.42726	-1.99935
BMR1A_ACR2A	BMP4	BVEC	STRO1	0.126	TRUE	FALSE	1	0	-1.99935
BMR1A_AVR2B	BMP4	BVEC	STRO1	0.126	TRUE	FALSE	1	0	-1.99935
BMR1B_AVR2A	BMP4	BVEC	STRO1	0.126	TRUE	FALSE	1	0	-1.99935
BMR1B_AVR2B	BMP4	BVEC	STRO1	0.126	TRUE	FALSE	1	0	-1.99935
BMPR1B_BMPR2	BMPR1A	BVEC	STRO1	0.027	FALSE	FALSE	1	-5.42726	-4.26493
ICAM4	aLb2 complex	BVEC	STRO1	0	TRUE	TRUE	1	-3.52171	0
PDGFR complex	PDGFB	STRO1	BVEC	0.092	TRUE	FALSE	1	0	-2.8584
TGFbeta receptor1	TGFB1	STRO1	BVEC	0.09	TRUE	FALSE	1	0	-3.89934
CADM3	NECTIN3	BVEC	STRO2	0.122	FALSE	FALSE	1	-4.00876	-2.45131
CADM1	NECTIN3	BVEC	STRO2	0.161	FALSE	FALSE	1	-2.84374	-2.45131
NECTIN2	NECTIN3	BVEC	STRO2	0.563	FALSE	FALSE	1	-0.0849446	-2.45131
CADM3	CADM1	BVEC	STRO2	0.05	FALSE	FALSE	1	-4.00876	-4.71658
CADM1	CADM1	BVEC	STRO2	0.089	FALSE	FALSE	1	-2.84374	-4.71658
CRTAM	CADM1	BVEC	STRO2	0.019	FALSE	FALSE	1	-11.1213	-4.71658
CADM3	CADM4	BVEC	STRO2	0.043	FALSE	FALSE	1	-4.00876	-5.31811
TGFBR3	TGFB1	STRO2	BVEC	0.265	TRUE	FALSE	1	-1.11332	-3.89934
TGFBR3	INHA	STRO2	BVEC	0.264	TRUE	FALSE	1	-1.11332	-3.94014
TGFBR3	TGFB3	STRO2	BVEC	0.233	TRUE	FALSE	1	-1.11332	-7.74794
L1CAM	L1CAM	BVEC	STRO2	0.002	FALSE	FALSE	1	-8.52623	-9.40036
HLA-C	FAM3C	BVEC	STRO2	0.102	TRUE	FALSE	1	-3.17283	-3.43479
CXADR	FAM3C	BVEC	STRO2	0.051	TRUE	FALSE	1	-6.6403	-3.43479
PGRMC2	CCL4L2	BVEC	STRO2	0.085	TRUE	FALSE	1	-2.61468	-7.15225
ERBB3	NRG1	BVEC	STRO2	0.007	TRUE	FALSE	1	-8.51659	-6.49064
ERBB3	BTC	BVEC	STRO2	0.006	TRUE	FALSE	1	-8.51659	-6.66262
CD74	COPA	BVEC	STRO2	1.095	TRUE	FALSE	1	1.09083	-4.0758
CD44	HBEGF	BVEC	STRO2	0.064	TRUE	FALSE	1	-7.57357	-3.01527
CD74	APP	BVEC	STRO2	1.27	FALSE	FALSE	0	1.09083	-1.28777
TNFRSF6B	FASLG	BVEC	STRO2	0.116	TRUE	FALSE	1	-2.11799	-8.71733
NGFR	NTF3	BVEC	STRO2	0.061	TRUE	FALSE	1	-7.97665	-3.09187
ADORA2A	NAMPT	BVEC	STRO2	0.286	TRUE	FALSE	1	-3.80189	-0.995693
NRP2	VEGFA	BVEC	STRO2	0.445	TRUE	FALSE	1	-3.91161	-0.279646
NRP2	SEMA3C	BVEC	STRO2	0.053	TRUE	FALSE	1	-3.91161	-4.68862
CLEC2D	FAM3C	STRO2	BVEC	0.056	TRUE	FALSE	1	-4.59826	-3.82149
NOTCH1	TNF	STRO2	BVEC	0.012	TRUE	FALSE	1	-5.4026	-10.5952
NOTCH1	DLL1	STRO2	BVEC	0.112	FALSE	FALSE	1	-5.4026	-2.31493
SEMA4C	TNF	STRO2	BVEC	0.051	TRUE	FALSE	1	-3.29326	-10.5952
PLXNB2	SEMA4C	BVEC	STRO2	0.285	FALSE	FALSE	1	-1.09352	-3.29326
ICOS	TNF	STRO2	BVEC	0	TRUE	FALSE	1	-13.2877	-10.5952
RIPK1	TNF	STRO2	BVEC	0.184	TRUE	FALSE	1	-1.443	-10.5952
RIPK1	TNFSF10	STRO2	BVEC	0.472	TRUE	FALSE	0	-1.443	-0.794057
PTPRS	TNF	STRO2	BVEC	0.024	TRUE	FALSE	1	-4.42436	-10.5952
PTPRS	PTN	STRO2	BVEC	0.036	TRUE	FALSE	1	-4.42436	-5.27411
DPP4	CXCL12	BVEC	STRO2	0.275	TRUE	FALSE	1	-11.2084	-0.860634
NOTCH1	JAG2	BVEC	STRO2	0.06	FALSE	FALSE	1	-3.31391	-5.64709
NOTCH1	JAG1	BVEC	STRO2	0.201	FALSE	FALSE	1	-3.31391	-1.73222
CD46	JAG1	BVEC	STRO2	0.504	FALSE	FALSE	0.01	-0.500687	-1.73222
LRP1	PDGFB	STRO2	BVEC	0.428	TRUE	FALSE	1	-0.477908	-2.8584
SIRPA	CD47	BVEC	STRO2	0.085	FALSE	FALSE	1	-3.30637	-3.84893
PDGFRB	PDGFB	STRO2	BVEC	0.371	TRUE	FALSE	1	-0.725684	-2.8584
PDGFRA	PDGFB	STRO2	BVEC	0.161	TRUE	FALSE	1	-2.44039	-2.8584
PDGFRA	PDGFA	STRO2	BVEC	0.109	TRUE	FALSE	1	-2.44039	-4.84389
PTN	PTPRZ1	BVEC	STRO2	0	TRUE	FALSE	1	-5.27411	-13.2877
EPHA4	EFNA1	STRO2	BVEC	0.756	TRUE	FALSE	1	-5.45069	0.575594
EFNB2	EPHA4	BVEC	STRO2	0.193	FALSE	FALSE	1	-1.45738	-5.45069
PLXNB2	PTN	BVEC	STRO2	0.604	TRUE	FALSE	0	-1.09352	-0.437014
KDR	VEGFA	STRO2	BVEC	0.466	TRUE	FALSE	1	-5.60819	-0.132273
EPHA2	EFNA1	STRO2	BVEC	0.857	TRUE	FALSE	0	-2.15878	0.575594
CXCR4	CXCL12	STRO2	BVEC	0.301	TRUE	FALSE	1	-1.75629	-1.70418
NRG1	LSR	BVEC	STRO2	0.004	TRUE	FALSE	1	-9.60756	-7.10606
NRG1	NETO2	BVEC	STRO2	0.005	TRUE	FALSE	1	-9.60756	-6.80068
NCR3	BAG6	BVEC	STRO2	0.084	FALSE	FALSE	1	-6.28593	-2.68378
TEK	ANGPT2	STRO2	BVEC	0.089	TRUE	FALSE	1	-4.76712	-2.81376
NGFR	NGF	STRO2	BVEC	0.021	TRUE	FALSE	1	-6.54267	-4.959
SIRPA	CSF1	STRO2	BVEC	0.158	TRUE	FALSE	1	-5.45167	-1.76887
TNFSF14	TNFRSF6B	BVEC	STRO2	0.037	TRUE	FALSE	1	-10.6421	-3.7512
CD55	ADGRE5	BVEC	STRO2	0.181	TRUE	FALSE	1	-2.34564	-2.60064
KIT	KITLG	BVEC	STRO2	0.196	TRUE	FALSE	1	-2.03015	-2.7617
CD80	CD28	STRO2	BVEC	0	FALSE	FALSE	1	-13.2877	-10.2451
CD80	CTLA4	STRO2	BVEC	0	FALSE	FALSE	1	-13.2877	-11.5427
SELPLG	SELP	STRO2	BVEC	0.415	FALSE	FALSE	1	-9.30615	-0.272873
PDGFRA	PDGFC	BVEC	STRO2	0.031	TRUE	FALSE	1	-8.09794	-4.09938
KDR	VEGFC	BVEC	STRO2	0.392	TRUE	FALSE	1	-0.372448	-6.50405
COL1A1	a1b1 complex	BVEC	STRO2	0.212	TRUE	TRUE	1	-4.11969	0
COL3A1	a1b1 complex	BVEC	STRO2	0.2	TRUE	TRUE	1	-4.95219	0
COL4A1	a1b1 complex	BVEC	STRO2	0.469	TRUE	TRUE	0.48	-0.809757	0
COL5A2	a1b1 complex	BVEC	STRO2	0.209	TRUE	TRUE	1	-4.3165	0
COL1A2	a1b1 complex	BVEC	STRO2	0.212	TRUE	TRUE	1	-4.14692	0
COL4A2	a1b1 complex	BVEC	STRO2	0.343	TRUE	TRUE	0.15	-1.65061	0
COL6A1	a1b1 complex	BVEC	STRO2	0.188	TRUE	TRUE	1	-6.78227	0
COL5A1	a1b1 complex	BVEC	STRO2	0.205	TRUE	TRUE	1	-4.52743	0
COL5A3	a1b1 complex	BVEC	STRO2	0.197	TRUE	TRUE	1	-5.21706	0
COL4A5	a1b1 complex	BVEC	STRO2	0.189	TRUE	TRUE	1	-6.44943	0
COL15A1	a1b1 complex	BVEC	STRO2	0.209	TRUE	TRUE	1	-4.30898	0
COL18A1	a1b1 complex	BVEC	STRO2	0.269	TRUE	TRUE	1	-2.54483	0
COL4A4	a1b1 complex	BVEC	STRO2	0.2	TRUE	TRUE	1	-4.93448	0
COL4A3	a1b1 complex	BVEC	STRO2	0.191	TRUE	TRUE	1	-6.096	0
COL14A1	a1b1 complex	BVEC	STRO2	0.285	TRUE	TRUE	1	-2.30634	0
COL16A1	a1b1 complex	BVEC	STRO2	0.192	TRUE	TRUE	1	-5.82821	0
COL21A1	a1b1 complex	BVEC	STRO2	0.186	TRUE	TRUE	1	-7.91554	0
COL12A1	a1b1 complex	BVEC	STRO2	0.229	TRUE	TRUE	1	-3.45386	0
COL1A1	a2b1 complex	BVEC	STRO2	0.063	TRUE	TRUE	1	-4.11969	0
COL3A1	a2b1 complex	BVEC	STRO2	0.051	TRUE	TRUE	1	-4.95219	0
COL4A1	a2b1 complex	BVEC	STRO2	0.32	TRUE	TRUE	1	-0.809757	0
FN1	a2b1 complex	BVEC	STRO2	0.461	TRUE	TRUE	1	-0.230946	0
COL5A2	a2b1 complex	BVEC	STRO2	0.06	TRUE	TRUE	1	-4.3165	0
COL1A2	a2b1 complex	BVEC	STRO2	0.063	TRUE	TRUE	1	-4.14692	0
COL4A2	a2b1 complex	BVEC	STRO2	0.194	TRUE	TRUE	1	-1.65061	0
COL6A1	a2b1 complex	BVEC	STRO2	0.039	TRUE	TRUE	1	-6.78227	0
COL5A1	a2b1 complex	BVEC	STRO2	0.056	TRUE	TRUE	1	-4.52743	0
COL5A3	a2b1 complex	BVEC	STRO2	0.048	TRUE	TRUE	1	-5.21706	0
COL4A5	a2b1 complex	BVEC	STRO2	0.04	TRUE	TRUE	1	-6.44943	0
COL15A1	a2b1 complex	BVEC	STRO2	0.06	TRUE	TRUE	1	-4.30898	0
COL18A1	a2b1 complex	BVEC	STRO2	0.12	TRUE	TRUE	1	-2.54483	0
COL4A4	a2b1 complex	BVEC	STRO2	0.051	TRUE	TRUE	1	-4.93448	0
COL4A3	a2b1 complex	BVEC	STRO2	0.042	TRUE	TRUE	1	-6.096	0
COL14A1	a2b1 complex	BVEC	STRO2	0.136	TRUE	TRUE	1	-2.30634	0
COL16A1	a2b1 complex	BVEC	STRO2	0.043	TRUE	TRUE	1	-5.82821	0
COL21A1	a2b1 complex	BVEC	STRO2	0.037	TRUE	TRUE	1	-7.91554	0
COL12A1	a2b1 complex	BVEC	STRO2	0.08	TRUE	TRUE	1	-3.45386	0
LAMC1	a2b1 complex	BVEC	STRO2	0.121	TRUE	TRUE	1	-2.54034	0
FN1	a4b1 complex	BVEC	STRO2	0.461	TRUE	TRUE	1	-0.230946	0
VCAM1	a4b1 complex	BVEC	STRO2	0.328	FALSE	TRUE	1	-0.77011	0
JAM2	a4b1 complex	BVEC	STRO2	0.197	FALSE	TRUE	1	-1.62741	0
FN1	a4b7 complex	BVEC	STRO2	0	TRUE	TRUE	1	-0.230946	0
VCAM1	a4b7 complex	BVEC	STRO2	0	FALSE	TRUE	1	-0.77011	0
FN1	a5b1 complex	BVEC	STRO2	0.608	TRUE	TRUE	0	-0.230946	0
CD40LG	a5b1 complex	BVEC	STRO2	0.182	TRUE	TRUE	1	-10.8681	0
L1CAM	a5b1 complex	BVEC	STRO2	0.183	FALSE	TRUE	1	-8.52623	0
FBN1	a5b1 complex	BVEC	STRO2	0.414	TRUE	TRUE	0	-1.1074	0
FN1	aVb1 complex	BVEC	STRO2	0.507	TRUE	TRUE	1	-0.230946	0
FN1	aVb5 complex	BVEC	STRO2	0.507	TRUE	TRUE	1	-0.230946	0
LAMC1	a6b1 complex	BVEC	STRO2	0.268	TRUE	TRUE	0.26	-2.54034	0
VCAM1	a9b1 complex	BVEC	STRO2	0.351	FALSE	TRUE	1	-0.77011	0
BMPR1A_BMPR2	BMP6	BVEC	STRO2	0.022	TRUE	FALSE	1	-5.43985	-4.55105
BMPR1B_BMPR2	BMP6	BVEC	STRO2	0.022	TRUE	FALSE	1	-5.42726	-4.55105
BMR1A_ACR2A	BMP6	BVEC	STRO2	0.022	TRUE	FALSE	1	0	-4.55105
BMR1A_AVR2B	BMP6	BVEC	STRO2	0.022	TRUE	FALSE	1	0	-4.55105
BMR1B_AVR2A	BMP6	BVEC	STRO2	0.022	TRUE	FALSE	1	0	-4.55105
BMR1B_AVR2B	BMP6	BVEC	STRO2	0.022	TRUE	FALSE	1	0	-4.55105
BMPR1A_BMPR2	BMP2	BVEC	STRO2	0.012	TRUE	FALSE	1	-5.43985	-5.53621
BMPR1B_BMPR2	BMP2	BVEC	STRO2	0.012	TRUE	FALSE	1	-5.42726	-5.53621
BMR1A_ACR2A	BMP2	BVEC	STRO2	0.012	TRUE	FALSE	1	0	-5.53621
BMR1A_AVR2B	BMP2	BVEC	STRO2	0.012	TRUE	FALSE	1	0	-5.53621
BMR1B_AVR2A	BMP2	BVEC	STRO2	0.012	TRUE	FALSE	1	0	-5.53621
BMR1B_AVR2B	BMP2	BVEC	STRO2	0.012	TRUE	FALSE	1	0	-5.53621
BMPR1A_BMPR2	BMP4	BVEC	STRO2	0.083	TRUE	FALSE	1	-5.43985	-2.60002
BMPR1B_BMPR2	BMP4	BVEC	STRO2	0.083	TRUE	FALSE	1	-5.42726	-2.60002
BMR1A_ACR2A	BMP4	BVEC	STRO2	0.083	TRUE	FALSE	1	0	-2.60002
BMR1A_AVR2B	BMP4	BVEC	STRO2	0.083	TRUE	FALSE	1	0	-2.60002
BMR1B_AVR2A	BMP4	BVEC	STRO2	0.083	TRUE	FALSE	1	0	-2.60002
BMR1B_AVR2B	BMP4	BVEC	STRO2	0.083	TRUE	FALSE	1	0	-2.60002
BMPR1B_BMPR2	BMPR1A	BVEC	STRO2	0.043	FALSE	FALSE	1	-5.42726	-3.58417
ICAM4	aLb2 complex	BVEC	STRO2	0	TRUE	TRUE	1	-3.52171	0
PDGFR complex	PDGFB	STRO2	BVEC	0.161	TRUE	FALSE	1	0	-2.8584
TGFbeta receptor1	TGFB1	STRO2	BVEC	0.086	TRUE	FALSE	1	0	-3.89934
CADM3	NECTIN3	BVEC	TC1	0.093	FALSE	FALSE	1	-4.00876	-3.01361
CADM1	NECTIN3	BVEC	TC1	0.131	FALSE	FALSE	1	-2.84374	-3.01361
NECTIN2	NECTIN3	BVEC	TC1	0.533	FALSE	FALSE	1	-0.0849446	-3.01361
CADM3	CADM1	BVEC	TC1	0.091	FALSE	FALSE	1	-4.00876	-3.05326
CADM1	CADM1	BVEC	TC1	0.13	FALSE	FALSE	1	-2.84374	-3.05326
CRTAM	CADM1	BVEC	TC1	0.06	FALSE	FALSE	1	-11.1213	-3.05326
CADM3	CADM4	BVEC	TC1	0.219	FALSE	FALSE	1	-4.00876	-1.41443
TGFBR3	TGFB1	TC1	BVEC	0.578	TRUE	FALSE	1	0.122339	-3.89934
TGFBR3	INHA	TC1	BVEC	0.577	TRUE	FALSE	1	0.122339	-3.94014
TGFBR3	TGFB3	TC1	BVEC	0.546	TRUE	FALSE	1	0.122339	-7.74794
L1CAM	L1CAM	BVEC	TC1	0	FALSE	FALSE	1	-8.52623	-13.2877
HLA-C	FAM3C	BVEC	TC1	0.12	TRUE	FALSE	1	-3.17283	-2.95728
CXADR	FAM3C	BVEC	TC1	0.069	TRUE	FALSE	1	-6.6403	-2.95728
PGRMC2	CCL4L2	BVEC	TC1	0.125	TRUE	FALSE	1	-2.61468	-3.50847
ERBB3	NRG1	BVEC	TC1	0.113	TRUE	FALSE	1	-8.51659	-2.1584
ERBB3	BTC	BVEC	TC1	0	TRUE	FALSE	1	-8.51659	-13.2877
CD74	COPA	BVEC	TC1	1.158	TRUE	FALSE	0	1.09083	-2.41822
CD44	HBEGF	BVEC	TC1	0.12	TRUE	FALSE	1	-7.57357	-2.08411
CD74	APP	BVEC	TC1	1.117	FALSE	FALSE	1	1.09083	-3.27273
TNFRSF6B	FASLG	BVEC	TC1	0.127	TRUE	FALSE	1	-2.11799	-5.36132
NGFR	NTF3	BVEC	TC1	0.012	TRUE	FALSE	1	-7.97665	-5.6977
ADORA2A	NAMPT	BVEC	TC1	0.346	TRUE	FALSE	1	-3.80189	-0.687869
NRP2	VEGFA	BVEC	TC1	0.81	TRUE	FALSE	1	-3.91161	0.636414
NRP2	SEMA3C	BVEC	TC1	0.055	TRUE	FALSE	1	-3.91161	-4.50615
CLEC2D	FAM3C	TC1	BVEC	0.052	TRUE	FALSE	1	-4.91213	-3.82149
NOTCH1	TNF	TC1	BVEC	0	TRUE	FALSE	1	-13.2877	-10.5952
NOTCH1	DLL1	TC1	BVEC	0	FALSE	FALSE	1	-13.2877	-2.31493
SEMA4C	TNF	TC1	BVEC	0.047	TRUE	FALSE	1	-3.42107	-10.5952
PLXNB2	SEMA4C	BVEC	TC1	0.281	FALSE	FALSE	1	-1.09352	-3.42107
ICOS	TNF	TC1	BVEC	0	TRUE	FALSE	1	-13.2877	-10.5952
RIPK1	TNF	TC1	BVEC	0.317	TRUE	FALSE	1	-0.657566	-10.5952
RIPK1	TNFSF10	TC1	BVEC	0.605	TRUE	FALSE	0	-0.657566	-0.794057
PTPRS	TNF	TC1	BVEC	0.038	TRUE	FALSE	1	-3.71793	-10.5952
PTPRS	PTN	TC1	BVEC	0.051	TRUE	FALSE	1	-3.71793	-5.27411
DPP4	CXCL12	BVEC	TC1	0.023	TRUE	FALSE	1	-11.2084	-4.44697
NOTCH1	JAG2	BVEC	TC1	0.076	FALSE	FALSE	1	-3.31391	-4.2963
NOTCH1	JAG1	BVEC	TC1	0.61	FALSE	FALSE	1	-3.31391	0.161873
CD46	JAG1	BVEC	TC1	0.913	FALSE	FALSE	0	-0.500687	0.161873
LRP1	PDGFB	TC1	BVEC	0.192	TRUE	FALSE	1	-2.02649	-2.8584
SIRPA	CD47	BVEC	TC1	0.138	FALSE	FALSE	1	-3.30637	-2.51944
PDGFRB	PDGFB	TC1	BVEC	0.087	TRUE	FALSE	1	-4.74604	-2.8584
PDGFRA	PDGFB	TC1	BVEC	0.157	TRUE	FALSE	1	-2.49839	-2.8584
PDGFRA	PDGFA	TC1	BVEC	0.106	TRUE	FALSE	1	-2.49839	-4.84389
PTN	PTPRZ1	BVEC	TC1	0	TRUE	FALSE	1	-5.27411	-13.2877
EPHA4	EFNA1	TC1	BVEC	0	TRUE	FALSE	1	-13.2877	0.575594
EFNB2	EPHA4	BVEC	TC1	0	FALSE	FALSE	1	-1.45738	-13.2877
PLXNB2	PTN	BVEC	TC1	0.311	TRUE	FALSE	0.89	-1.09352	-2.69402
KDR	VEGFA	TC1	BVEC	0.484	TRUE	FALSE	1	-4.14931	-0.132273
EPHA2	EFNA1	TC1	BVEC	1.05	TRUE	FALSE	0	-0.714605	0.575594
CXCR4	CXCL12	TC1	BVEC	0.677	TRUE	FALSE	0	0.0670711	-1.70418
NRG1	LSR	BVEC	TC1	0.059	TRUE	FALSE	1	-9.60756	-3.09935
NRG1	NETO2	BVEC	TC1	0.012	TRUE	FALSE	1	-9.60756	-5.47738
NCR3	BAG6	BVEC	TC1	0.201	FALSE	FALSE	1	-6.28593	-1.3604
TEK	ANGPT2	TC1	BVEC	0.08	TRUE	FALSE	1	-5.74337	-2.81376
NGFR	NGF	TC1	BVEC	0	TRUE	FALSE	1	-13.2877	-4.959
SIRPA	CSF1	TC1	BVEC	0	TRUE	FALSE	1	-13.2877	-1.76887
TNFSF14	TNFRSF6B	BVEC	TC1	0.054	TRUE	FALSE	1	-10.6421	-3.22167
CD55	ADGRE5	BVEC	TC1	0.108	TRUE	FALSE	1	-2.34564	-5.6977
KIT	KITLG	BVEC	TC1	0.241	TRUE	FALSE	0.31	-2.03015	-2.07179
CD80	CD28	TC1	BVEC	0	FALSE	FALSE	1	-13.2877	-10.2451
CD80	CTLA4	TC1	BVEC	0	FALSE	FALSE	1	-13.2877	-11.5427
SELPLG	SELP	TC1	BVEC	0	FALSE	FALSE	1	-13.2877	-0.272873
PDGFRA	PDGFC	BVEC	TC1	0.014	TRUE	FALSE	1	-8.09794	-5.31528
KDR	VEGFC	BVEC	TC1	0.411	TRUE	FALSE	1	-0.372448	-4.31461
COL1A1	a1b1 complex	BVEC	TC1	0.064	TRUE	TRUE	1	-4.11969	0
COL3A1	a1b1 complex	BVEC	TC1	0.052	TRUE	TRUE	1	-4.95219	0
COL4A1	a1b1 complex	BVEC	TC1	0.321	TRUE	TRUE	1	-0.809757	0
COL5A2	a1b1 complex	BVEC	TC1	0.061	TRUE	TRUE	1	-4.3165	0
COL1A2	a1b1 complex	BVEC	TC1	0.064	TRUE	TRUE	1	-4.14692	0
COL4A2	a1b1 complex	BVEC	TC1	0.195	TRUE	TRUE	1	-1.65061	0
COL6A1	a1b1 complex	BVEC	TC1	0.04	TRUE	TRUE	1	-6.78227	0
COL5A1	a1b1 complex	BVEC	TC1	0.057	TRUE	TRUE	1	-4.52743	0
COL5A3	a1b1 complex	BVEC	TC1	0.049	TRUE	TRUE	1	-5.21706	0
COL4A5	a1b1 complex	BVEC	TC1	0.041	TRUE	TRUE	1	-6.44943	0
COL15A1	a1b1 complex	BVEC	TC1	0.061	TRUE	TRUE	1	-4.30898	0
COL18A1	a1b1 complex	BVEC	TC1	0.121	TRUE	TRUE	1	-2.54483	0
COL4A4	a1b1 complex	BVEC	TC1	0.052	TRUE	TRUE	1	-4.93448	0
COL4A3	a1b1 complex	BVEC	TC1	0.043	TRUE	TRUE	1	-6.096	0
COL14A1	a1b1 complex	BVEC	TC1	0.137	TRUE	TRUE	1	-2.30634	0
COL16A1	a1b1 complex	BVEC	TC1	0.044	TRUE	TRUE	1	-5.82821	0
COL21A1	a1b1 complex	BVEC	TC1	0.038	TRUE	TRUE	1	-7.91554	0
COL12A1	a1b1 complex	BVEC	TC1	0.081	TRUE	TRUE	1	-3.45386	0
COL1A1	a2b1 complex	BVEC	TC1	0	TRUE	TRUE	1	-4.11969	0
COL3A1	a2b1 complex	BVEC	TC1	0	TRUE	TRUE	1	-4.95219	0
COL4A1	a2b1 complex	BVEC	TC1	0	TRUE	TRUE	1	-0.809757	0
FN1	a2b1 complex	BVEC	TC1	0	TRUE	TRUE	1	-0.230946	0
COL5A2	a2b1 complex	BVEC	TC1	0	TRUE	TRUE	1	-4.3165	0
COL1A2	a2b1 complex	BVEC	TC1	0	TRUE	TRUE	1	-4.14692	0
COL4A2	a2b1 complex	BVEC	TC1	0	TRUE	TRUE	1	-1.65061	0
COL6A1	a2b1 complex	BVEC	TC1	0	TRUE	TRUE	1	-6.78227	0
COL5A1	a2b1 complex	BVEC	TC1	0	TRUE	TRUE	1	-4.52743	0
COL5A3	a2b1 complex	BVEC	TC1	0	TRUE	TRUE	1	-5.21706	0
COL4A5	a2b1 complex	BVEC	TC1	0	TRUE	TRUE	1	-6.44943	0
COL15A1	a2b1 complex	BVEC	TC1	0	TRUE	TRUE	1	-4.30898	0
COL18A1	a2b1 complex	BVEC	TC1	0	TRUE	TRUE	1	-2.54483	0
COL4A4	a2b1 complex	BVEC	TC1	0	TRUE	TRUE	1	-4.93448	0
COL4A3	a2b1 complex	BVEC	TC1	0	TRUE	TRUE	1	-6.096	0
COL14A1	a2b1 complex	BVEC	TC1	0	TRUE	TRUE	1	-2.30634	0
COL16A1	a2b1 complex	BVEC	TC1	0	TRUE	TRUE	1	-5.82821	0
COL21A1	a2b1 complex	BVEC	TC1	0	TRUE	TRUE	1	-7.91554	0
COL12A1	a2b1 complex	BVEC	TC1	0	TRUE	TRUE	1	-3.45386	0
LAMC1	a2b1 complex	BVEC	TC1	0	TRUE	TRUE	1	-2.54034	0
FN1	a4b1 complex	BVEC	TC1	0.465	TRUE	TRUE	1	-0.230946	0
VCAM1	a4b1 complex	BVEC	TC1	0.332	FALSE	TRUE	1	-0.77011	0
JAM2	a4b1 complex	BVEC	TC1	0.201	FALSE	TRUE	1	-1.62741	0
FN1	a4b7 complex	BVEC	TC1	0.437	TRUE	TRUE	1	-0.230946	0
VCAM1	a4b7 complex	BVEC	TC1	0.304	FALSE	TRUE	1	-0.77011	0
FN1	a5b1 complex	BVEC	TC1	0.591	TRUE	TRUE	0.06	-0.230946	0
CD40LG	a5b1 complex	BVEC	TC1	0.165	TRUE	TRUE	1	-10.8681	0
L1CAM	a5b1 complex	BVEC	TC1	0.166	FALSE	TRUE	1	-8.52623	0
FBN1	a5b1 complex	BVEC	TC1	0.397	TRUE	TRUE	0.06	-1.1074	0
FN1	aVb1 complex	BVEC	TC1	0.54	TRUE	TRUE	0	-0.230946	0
FN1	aVb5 complex	BVEC	TC1	0.54	TRUE	TRUE	0	-0.230946	0
LAMC1	a6b1 complex	BVEC	TC1	0.251	TRUE	TRUE	0.5	-2.54034	0
VCAM1	a9b1 complex	BVEC	TC1	0.332	FALSE	TRUE	1	-0.77011	0
BMPR1A_BMPR2	BMP6	BVEC	TC1	0.158	TRUE	FALSE	1	-5.43985	-1.66998
BMPR1B_BMPR2	BMP6	BVEC	TC1	0.158	TRUE	FALSE	1	-5.42726	-1.66998
BMR1A_ACR2A	BMP6	BVEC	TC1	0.158	TRUE	FALSE	1	0	-1.66998
BMR1A_AVR2B	BMP6	BVEC	TC1	0.158	TRUE	FALSE	1	0	-1.66998
BMR1B_AVR2A	BMP6	BVEC	TC1	0.158	TRUE	FALSE	1	0	-1.66998
BMR1B_AVR2B	BMP6	BVEC	TC1	0.158	TRUE	FALSE	1	0	-1.66998
BMPR1A_BMPR2	BMP2	BVEC	TC1	0	TRUE	FALSE	1	-5.43985	-13.2877
BMPR1B_BMPR2	BMP2	BVEC	TC1	0	TRUE	FALSE	1	-5.42726	-13.2877
BMR1A_ACR2A	BMP2	BVEC	TC1	0	TRUE	FALSE	1	0	-13.2877
BMR1A_AVR2B	BMP2	BVEC	TC1	0	TRUE	FALSE	1	0	-13.2877
BMR1B_AVR2A	BMP2	BVEC	TC1	0	TRUE	FALSE	1	0	-13.2877
BMR1B_AVR2B	BMP2	BVEC	TC1	0	TRUE	FALSE	1	0	-13.2877
BMPR1A_BMPR2	BMP4	BVEC	TC1	0.064	TRUE	FALSE	1	-5.43985	-2.99417
BMPR1B_BMPR2	BMP4	BVEC	TC1	0.064	TRUE	FALSE	1	-5.42726	-2.99417
BMR1A_ACR2A	BMP4	BVEC	TC1	0.064	TRUE	FALSE	1	0	-2.99417
BMR1A_AVR2B	BMP4	BVEC	TC1	0.064	TRUE	FALSE	1	0	-2.99417
BMR1B_AVR2A	BMP4	BVEC	TC1	0.064	TRUE	FALSE	1	0	-2.99417
BMR1B_AVR2B	BMP4	BVEC	TC1	0.064	TRUE	FALSE	1	0	-2.99417
BMPR1B_BMPR2	BMPR1A	BVEC	TC1	0.018	FALSE	FALSE	1	-5.42726	-4.89266
ICAM4	aLb2 complex	BVEC	TC1	0.056	TRUE	TRUE	1	-3.52171	0
PDGFR complex	PDGFB	TC1	BVEC	0.157	TRUE	FALSE	1	0	-2.8584
TGFbeta receptor1	TGFB1	TC1	BVEC	0.145	TRUE	FALSE	1	0	-3.89934
CADM3	NECTIN3	BVEC	TC2	0.08	FALSE	FALSE	1	-4.00876	-3.3544
CADM1	NECTIN3	BVEC	TC2	0.118	FALSE	FALSE	1	-2.84374	-3.3544
NECTIN2	NECTIN3	BVEC	TC2	0.52	FALSE	FALSE	1	-0.0849446	-3.3544
CADM3	CADM1	BVEC	TC2	0	FALSE	FALSE	1	-4.00876	-13.2877
CADM1	CADM1	BVEC	TC2	0	FALSE	FALSE	1	-2.84374	-13.2877
CRTAM	CADM1	BVEC	TC2	0	FALSE	FALSE	1	-11.1213	-13.2877
CADM3	CADM4	BVEC	TC2	0	FALSE	FALSE	1	-4.00876	-13.2877
TGFBR3	TGFB1	TC2	BVEC	0.087	TRUE	FALSE	1	-3.22612	-3.89934
TGFBR3	INHA	TC2	BVEC	0.086	TRUE	FALSE	1	-3.22612	-3.94014
TGFBR3	TGFB3	TC2	BVEC	0.056	TRUE	FALSE	1	-3.22612	-7.74794
L1CAM	L1CAM	BVEC	TC2	0	FALSE	FALSE	1	-8.52623	-13.2877
HLA-C	FAM3C	BVEC	TC2	0.072	TRUE	FALSE	1	-3.17283	-4.89016
CXADR	FAM3C	BVEC	TC2	0.022	TRUE	FALSE	1	-6.6403	-4.89016
PGRMC2	CCL4L2	BVEC	TC2	0.094	TRUE	FALSE	1	-2.61468	-5.27124
ERBB3	NRG1	BVEC	TC2	0	TRUE	FALSE	1	-8.51659	-13.2877
ERBB3	BTC	BVEC	TC2	0.013	TRUE	FALSE	1	-8.51659	-5.37112
CD74	COPA	BVEC	TC2	0	TRUE	FALSE	1	1.09083	-13.2877
CD44	HBEGF	BVEC	TC2	0.015	TRUE	FALSE	1	-7.57357	-5.32041
CD74	APP	BVEC	TC2	1.143	FALSE	FALSE	1	1.09083	-2.6814
TNFRSF6B	FASLG	BVEC	TC2	0	TRUE	FALSE	1	-2.11799	-13.2877
NGFR	NTF3	BVEC	TC2	0.093	TRUE	FALSE	1	-7.97665	-2.44831
ADORA2A	NAMPT	BVEC	TC2	0.148	TRUE	FALSE	1	-3.80189	-2.1537
NRP2	VEGFA	BVEC	TC2	0.227	TRUE	FALSE	1	-3.91161	-1.36429
NRP2	SEMA3C	BVEC	TC2	0.044	TRUE	FALSE	1	-3.91161	-5.50348
CLEC2D	FAM3C	TC2	BVEC	0	TRUE	FALSE	1	-13.2877	-3.82149
NOTCH1	TNF	TC2	BVEC	0	TRUE	FALSE	1	-13.2877	-10.5952
NOTCH1	DLL1	TC2	BVEC	0	FALSE	FALSE	1	-13.2877	-2.31493
SEMA4C	TNF	TC2	BVEC	0.066	TRUE	FALSE	1	-2.91794	-10.5952
PLXNB2	SEMA4C	BVEC	TC2	0.3	FALSE	FALSE	1	-1.09352	-2.91794
ICOS	TNF	TC2	BVEC	0	TRUE	FALSE	1	-13.2877	-10.5952
RIPK1	TNF	TC2	BVEC	0.263	TRUE	FALSE	1	-0.929717	-10.5952
RIPK1	TNFSF10	TC2	BVEC	0.551	TRUE	FALSE	0	-0.929717	-0.794057
PTPRS	TNF	TC2	BVEC	0.026	TRUE	FALSE	1	-4.27981	-10.5952
PTPRS	PTN	TC2	BVEC	0.039	TRUE	FALSE	1	-4.27981	-5.27411
DPP4	CXCL12	BVEC	TC2	0.229	TRUE	FALSE	1	-11.2084	-1.13038
NOTCH1	JAG2	BVEC	TC2	0	FALSE	FALSE	1	-3.31391	-13.2877
NOTCH1	JAG1	BVEC	TC2	0.135	FALSE	FALSE	1	-3.31391	-2.55207
CD46	JAG1	BVEC	TC2	0.439	FALSE	FALSE	1	-0.500687	-2.55207
LRP1	PDGFB	TC2	BVEC	0.173	TRUE	FALSE	1	-2.25829	-2.8584
SIRPA	CD47	BVEC	TC2	0.105	FALSE	FALSE	1	-3.30637	-3.19655
PDGFRB	PDGFB	TC2	BVEC	0.321	TRUE	FALSE	1	-0.988952	-2.8584
PDGFRA	PDGFB	TC2	BVEC	0	TRUE	FALSE	1	-13.2877	-2.8584
PDGFRA	PDGFA	TC2	BVEC	0	TRUE	FALSE	1	-13.2877	-4.84389
PTN	PTPRZ1	BVEC	TC2	0	TRUE	FALSE	1	-5.27411	-13.2877
EPHA4	EFNA1	TC2	BVEC	0	TRUE	FALSE	1	-13.2877	0.575594
EFNB2	EPHA4	BVEC	TC2	0	FALSE	FALSE	1	-1.45738	-13.2877
PLXNB2	PTN	BVEC	TC2	0.445	TRUE	FALSE	0.08	-1.09352	-1.24775
KDR	VEGFA	TC2	BVEC	0.47	TRUE	FALSE	1	-5.15102	-0.132273
EPHA2	EFNA1	TC2	BVEC	0.89	TRUE	FALSE	0	-1.78286	0.575594
CXCR4	CXCL12	TC2	BVEC	0.269	TRUE	FALSE	1	-2.10679	-1.70418
NRG1	LSR	BVEC	TC2	0	TRUE	FALSE	1	-9.60756	-13.2877
NRG1	NETO2	BVEC	TC2	0	TRUE	FALSE	1	-9.60756	-13.2877
NCR3	BAG6	BVEC	TC2	0.05	FALSE	FALSE	1	-6.28593	-3.5294
TEK	ANGPT2	TC2	BVEC	0.081	TRUE	FALSE	1	-5.58855	-2.81376
NGFR	NGF	TC2	BVEC	0.046	TRUE	FALSE	1	-4.04501	-4.959
SIRPA	CSF1	TC2	BVEC	0	TRUE	FALSE	1	-13.2877	-1.76887
TNFSF14	TNFRSF6B	BVEC	TC2	0.059	TRUE	FALSE	1	-10.6421	-3.08519
CD55	ADGRE5	BVEC	TC2	0.139	TRUE	FALSE	1	-2.34564	-3.61346
KIT	KITLG	BVEC	TC2	0.276	TRUE	FALSE	0.11	-2.03015	-1.69755
CD80	CD28	TC2	BVEC	0	FALSE	FALSE	1	-13.2877	-10.2451
CD80	CTLA4	TC2	BVEC	0	FALSE	FALSE	1	-13.2877	-11.5427
SELPLG	SELP	TC2	BVEC	0	FALSE	FALSE	1	-13.2877	-0.272873
PDGFRA	PDGFC	BVEC	TC2	0	TRUE	FALSE	1	-8.09794	-13.2877
KDR	VEGFC	BVEC	TC2	0	TRUE	FALSE	1	-0.372448	-13.2877
COL1A1	a1b1 complex	BVEC	TC2	0.053	TRUE	TRUE	1	-4.11969	0
COL3A1	a1b1 complex	BVEC	TC2	0.041	TRUE	TRUE	1	-4.95219	0
COL4A1	a1b1 complex	BVEC	TC2	0.31	TRUE	TRUE	1	-0.809757	0
COL5A2	a1b1 complex	BVEC	TC2	0.049	TRUE	TRUE	1	-4.3165	0
COL1A2	a1b1 complex	BVEC	TC2	0.053	TRUE	TRUE	1	-4.14692	0
COL4A2	a1b1 complex	BVEC	TC2	0.184	TRUE	TRUE	1	-1.65061	0
COL6A1	a1b1 complex	BVEC	TC2	0.029	TRUE	TRUE	1	-6.78227	0
COL5A1	a1b1 complex	BVEC	TC2	0.046	TRUE	TRUE	1	-4.52743	0
COL5A3	a1b1 complex	BVEC	TC2	0.038	TRUE	TRUE	1	-5.21706	0
COL4A5	a1b1 complex	BVEC	TC2	0.03	TRUE	TRUE	1	-6.44943	0
COL15A1	a1b1 complex	BVEC	TC2	0.05	TRUE	TRUE	1	-4.30898	0
COL18A1	a1b1 complex	BVEC	TC2	0.11	TRUE	TRUE	1	-2.54483	0
COL4A4	a1b1 complex	BVEC	TC2	0.041	TRUE	TRUE	1	-4.93448	0
COL4A3	a1b1 complex	BVEC	TC2	0.032	TRUE	TRUE	1	-6.096	0
COL14A1	a1b1 complex	BVEC	TC2	0.125	TRUE	TRUE	1	-2.30634	0
COL16A1	a1b1 complex	BVEC	TC2	0.033	TRUE	TRUE	1	-5.82821	0
COL21A1	a1b1 complex	BVEC	TC2	0.026	TRUE	TRUE	1	-7.91554	0
COL12A1	a1b1 complex	BVEC	TC2	0.07	TRUE	TRUE	1	-3.45386	0
COL1A1	a2b1 complex	BVEC	TC2	0	TRUE	TRUE	1	-4.11969	0
COL3A1	a2b1 complex	BVEC	TC2	0	TRUE	TRUE	1	-4.95219	0
COL4A1	a2b1 complex	BVEC	TC2	0	TRUE	TRUE	1	-0.809757	0
FN1	a2b1 complex	BVEC	TC2	0	TRUE	TRUE	1	-0.230946	0
COL5A2	a2b1 complex	BVEC	TC2	0	TRUE	TRUE	1	-4.3165	0
COL1A2	a2b1 complex	BVEC	TC2	0	TRUE	TRUE	1	-4.14692	0
COL4A2	a2b1 complex	BVEC	TC2	0	TRUE	TRUE	1	-1.65061	0
COL6A1	a2b1 complex	BVEC	TC2	0	TRUE	TRUE	1	-6.78227	0
COL5A1	a2b1 complex	BVEC	TC2	0	TRUE	TRUE	1	-4.52743	0
COL5A3	a2b1 complex	BVEC	TC2	0	TRUE	TRUE	1	-5.21706	0
COL4A5	a2b1 complex	BVEC	TC2	0	TRUE	TRUE	1	-6.44943	0
COL15A1	a2b1 complex	BVEC	TC2	0	TRUE	TRUE	1	-4.30898	0
COL18A1	a2b1 complex	BVEC	TC2	0	TRUE	TRUE	1	-2.54483	0
COL4A4	a2b1 complex	BVEC	TC2	0	TRUE	TRUE	1	-4.93448	0
COL4A3	a2b1 complex	BVEC	TC2	0	TRUE	TRUE	1	-6.096	0
COL14A1	a2b1 complex	BVEC	TC2	0	TRUE	TRUE	1	-2.30634	0
COL16A1	a2b1 complex	BVEC	TC2	0	TRUE	TRUE	1	-5.82821	0
COL21A1	a2b1 complex	BVEC	TC2	0	TRUE	TRUE	1	-7.91554	0
COL12A1	a2b1 complex	BVEC	TC2	0	TRUE	TRUE	1	-3.45386	0
LAMC1	a2b1 complex	BVEC	TC2	0	TRUE	TRUE	1	-2.54034	0
FN1	a4b1 complex	BVEC	TC2	0	TRUE	TRUE	1	-0.230946	0
VCAM1	a4b1 complex	BVEC	TC2	0	FALSE	TRUE	1	-0.77011	0
JAM2	a4b1 complex	BVEC	TC2	0	FALSE	TRUE	1	-1.62741	0
FN1	a4b7 complex	BVEC	TC2	0	TRUE	TRUE	1	-0.230946	0
VCAM1	a4b7 complex	BVEC	TC2	0	FALSE	TRUE	1	-0.77011	0
FN1	a5b1 complex	BVEC	TC2	0.584	TRUE	TRUE	0.06	-0.230946	0
CD40LG	a5b1 complex	BVEC	TC2	0.159	TRUE	TRUE	1	-10.8681	0
L1CAM	a5b1 complex	BVEC	TC2	0.16	FALSE	TRUE	1	-8.52623	0
FBN1	a5b1 complex	BVEC	TC2	0.39	TRUE	TRUE	0.08	-1.1074	0
FN1	aVb1 complex	BVEC	TC2	0.452	TRUE	TRUE	1	-0.230946	0
FN1	aVb5 complex	BVEC	TC2	0.452	TRUE	TRUE	1	-0.230946	0
LAMC1	a6b1 complex	BVEC	TC2	0.244	TRUE	TRUE	0.58	-2.54034	0
VCAM1	a9b1 complex	BVEC	TC2	0	FALSE	TRUE	1	-0.77011	0
BMPR1A_BMPR2	BMP6	BVEC	TC2	0	TRUE	FALSE	1	-5.43985	-13.2877
BMPR1B_BMPR2	BMP6	BVEC	TC2	0	TRUE	FALSE	1	-5.42726	-13.2877
BMR1A_ACR2A	BMP6	BVEC	TC2	0	TRUE	FALSE	1	0	-13.2877
BMR1A_AVR2B	BMP6	BVEC	TC2	0	TRUE	FALSE	1	0	-13.2877
BMR1B_AVR2A	BMP6	BVEC	TC2	0	TRUE	FALSE	1	0	-13.2877
BMR1B_AVR2B	BMP6	BVEC	TC2	0	TRUE	FALSE	1	0	-13.2877
BMPR1A_BMPR2	BMP2	BVEC	TC2	0	TRUE	FALSE	1	-5.43985	-13.2877
BMPR1B_BMPR2	BMP2	BVEC	TC2	0	TRUE	FALSE	1	-5.42726	-13.2877
BMR1A_ACR2A	BMP2	BVEC	TC2	0	TRUE	FALSE	1	0	-13.2877
BMR1A_AVR2B	BMP2	BVEC	TC2	0	TRUE	FALSE	1	0	-13.2877
BMR1B_AVR2A	BMP2	BVEC	TC2	0	TRUE	FALSE	1	0	-13.2877
BMR1B_AVR2B	BMP2	BVEC	TC2	0	TRUE	FALSE	1	0	-13.2877
BMPR1A_BMPR2	BMP4	BVEC	TC2	0.042	TRUE	FALSE	1	-5.43985	-3.61691
BMPR1B_BMPR2	BMP4	BVEC	TC2	0.042	TRUE	FALSE	1	-5.42726	-3.61691
BMR1A_ACR2A	BMP4	BVEC	TC2	0.042	TRUE	FALSE	1	0	-3.61691
BMR1A_AVR2B	BMP4	BVEC	TC2	0.042	TRUE	FALSE	1	0	-3.61691
BMR1B_AVR2A	BMP4	BVEC	TC2	0.042	TRUE	FALSE	1	0	-3.61691
BMR1B_AVR2B	BMP4	BVEC	TC2	0.042	TRUE	FALSE	1	0	-3.61691
BMPR1B_BMPR2	BMPR1A	BVEC	TC2	0.024	FALSE	FALSE	1	-5.42726	-4.40792
ICAM4	aLb2 complex	BVEC	TC2	0	TRUE	TRUE	1	-3.52171	0
PDGFR complex	PDGFB	TC2	BVEC	0	TRUE	FALSE	1	0	-2.8584
TGFbeta receptor1	TGFB1	TC2	BVEC	0.07	TRUE	FALSE	1	0	-3.89934
CADM3	NECTIN3	BVEC	UNKN1	0.081	FALSE	FALSE	1	-4.00876	-3.3319
CADM1	NECTIN3	BVEC	UNKN1	0.119	FALSE	FALSE	1	-2.84374	-3.3319
NECTIN2	NECTIN3	BVEC	UNKN1	0.521	FALSE	FALSE	1	-0.0849446	-3.3319
CADM3	CADM1	BVEC	UNKN1	0	FALSE	FALSE	1	-4.00876	-13.2877
CADM1	CADM1	BVEC	UNKN1	0	FALSE	FALSE	1	-2.84374	-13.2877
CRTAM	CADM1	BVEC	UNKN1	0	FALSE	FALSE	1	-11.1213	-13.2877
CADM3	CADM4	BVEC	UNKN1	0	FALSE	FALSE	1	-4.00876	-13.2877
TGFBR3	TGFB1	UNKN1	BVEC	0.12	TRUE	FALSE	1	-2.52605	-3.89934
TGFBR3	INHA	UNKN1	BVEC	0.119	TRUE	FALSE	1	-2.52605	-3.94014
TGFBR3	TGFB3	UNKN1	BVEC	0.089	TRUE	FALSE	1	-2.52605	-7.74794
L1CAM	L1CAM	BVEC	UNKN1	0	FALSE	FALSE	1	-8.52623	-13.2877
HLA-C	FAM3C	BVEC	UNKN1	0.068	TRUE	FALSE	1	-3.17283	-5.32487
CXADR	FAM3C	BVEC	UNKN1	0.017	TRUE	FALSE	1	-6.6403	-5.32487
PGRMC2	CCL4L2	BVEC	UNKN1	0	TRUE	FALSE	1	-2.61468	-13.2877
ERBB3	NRG1	BVEC	UNKN1	0	TRUE	FALSE	1	-8.51659	-13.2877
ERBB3	BTC	BVEC	UNKN1	0	TRUE	FALSE	1	-8.51659	-13.2877
CD74	COPA	BVEC	UNKN1	1.077	TRUE	FALSE	1	1.09083	-5.30912
CD44	HBEGF	BVEC	UNKN1	0.039	TRUE	FALSE	1	-7.57357	-3.77114
CD74	APP	BVEC	UNKN1	1.11	FALSE	FALSE	1	1.09083	-3.48554
TNFRSF6B	FASLG	BVEC	UNKN1	0	TRUE	FALSE	1	-2.11799	-13.2877
NGFR	NTF3	BVEC	UNKN1	0	TRUE	FALSE	1	-7.97665	-13.2877
ADORA2A	NAMPT	BVEC	UNKN1	0.138	TRUE	FALSE	1	-3.80189	-2.29112
NRP2	VEGFA	BVEC	UNKN1	0.942	TRUE	FALSE	1	-3.91161	0.862735
NRP2	SEMA3C	BVEC	UNKN1	0	TRUE	FALSE	1	-3.91161	-13.2877
CLEC2D	FAM3C	UNKN1	BVEC	0.047	TRUE	FALSE	1	-5.3678	-3.82149
NOTCH1	TNF	UNKN1	BVEC	0.136	TRUE	FALSE	1	-1.88138	-10.5952
NOTCH1	DLL1	UNKN1	BVEC	0.236	FALSE	FALSE	1	-1.88138	-2.31493
SEMA4C	TNF	UNKN1	BVEC	0.034	TRUE	FALSE	1	-3.89168	-10.5952
PLXNB2	SEMA4C	BVEC	UNKN1	0.268	FALSE	FALSE	1	-1.09352	-3.89168
ICOS	TNF	UNKN1	BVEC	0	TRUE	FALSE	1	-13.2877	-10.5952
RIPK1	TNF	UNKN1	BVEC	0.068	TRUE	FALSE	1	-2.88859	-10.5952
RIPK1	TNFSF10	UNKN1	BVEC	0.356	TRUE	FALSE	1	-2.88859	-0.794057
PTPRS	TNF	UNKN1	BVEC	0.014	TRUE	FALSE	1	-5.18517	-10.5952
PTPRS	PTN	UNKN1	BVEC	0.027	TRUE	FALSE	1	-5.18517	-5.27411
DPP4	CXCL12	BVEC	UNKN1	0.076	TRUE	FALSE	1	-11.2084	-2.72369
NOTCH1	JAG2	BVEC	UNKN1	0.283	FALSE	FALSE	1	-3.31391	-1.10513
NOTCH1	JAG1	BVEC	UNKN1	0.211	FALSE	FALSE	1	-3.31391	-1.6324
CD46	JAG1	BVEC	UNKN1	0.515	FALSE	FALSE	0.21	-0.500687	-1.6324
LRP1	PDGFB	UNKN1	BVEC	0.082	TRUE	FALSE	1	-5.28141	-2.8584
SIRPA	CD47	BVEC	UNKN1	0.142	FALSE	FALSE	1	-3.30637	-2.4459
PDGFRB	PDGFB	UNKN1	BVEC	0.082	TRUE	FALSE	1	-5.25851	-2.8584
PDGFRA	PDGFB	UNKN1	BVEC	0.083	TRUE	FALSE	1	-5.18517	-2.8584
PDGFRA	PDGFA	UNKN1	BVEC	0.031	TRUE	FALSE	1	-5.18517	-4.84389
PTN	PTPRZ1	BVEC	UNKN1	0	TRUE	FALSE	1	-5.27411	-13.2877
EPHA4	EFNA1	UNKN1	BVEC	0.829	TRUE	FALSE	1	-2.57162	0.575594
EFNB2	EPHA4	BVEC	UNKN1	0.266	FALSE	FALSE	1	-1.45738	-2.57162
PLXNB2	PTN	BVEC	UNKN1	0.247	TRUE	FALSE	1	-1.09352	-5.24806
KDR	VEGFA	UNKN1	BVEC	0.66	TRUE	FALSE	0.5	-1.29424	-0.132273
EPHA2	EFNA1	UNKN1	BVEC	0.853	TRUE	FALSE	1	-2.21009	0.575594
CXCR4	CXCL12	UNKN1	BVEC	0.258	TRUE	FALSE	1	-2.26049	-1.70418
NRG1	LSR	BVEC	UNKN1	0.028	TRUE	FALSE	1	-9.60756	-4.16927
NRG1	NETO2	BVEC	UNKN1	0	TRUE	FALSE	1	-9.60756	-13.2877
NCR3	BAG6	BVEC	UNKN1	0.09	FALSE	FALSE	1	-6.28593	-2.58607
TEK	ANGPT2	UNKN1	BVEC	0.222	TRUE	FALSE	1	-1.73078	-2.81376
NGFR	NGF	UNKN1	BVEC	0	TRUE	FALSE	1	-13.2877	-4.959
SIRPA	CSF1	UNKN1	BVEC	0	TRUE	FALSE	1	-13.2877	-1.76887
TNFSF14	TNFRSF6B	BVEC	UNKN1	0.015	TRUE	FALSE	1	-10.6421	-5.03802
CD55	ADGRE5	BVEC	UNKN1	0.148	TRUE	FALSE	1	-2.34564	-3.34351
KIT	KITLG	BVEC	UNKN1	0.134	TRUE	FALSE	1	-2.03015	-5.47241
CD80	CD28	UNKN1	BVEC	0	FALSE	FALSE	1	-13.2877	-10.2451
CD80	CTLA4	UNKN1	BVEC	0	FALSE	FALSE	1	-13.2877	-11.5427
SELPLG	SELP	UNKN1	BVEC	0	FALSE	FALSE	1	-13.2877	-0.272873
PDGFRA	PDGFC	BVEC	UNKN1	0	TRUE	FALSE	1	-8.09794	-13.2877
KDR	VEGFC	BVEC	UNKN1	0.407	TRUE	FALSE	1	-0.372448	-4.55982
COL1A1	a1b1 complex	BVEC	UNKN1	0.147	TRUE	TRUE	1	-4.11969	0
COL3A1	a1b1 complex	BVEC	UNKN1	0.134	TRUE	TRUE	1	-4.95219	0
COL4A1	a1b1 complex	BVEC	UNKN1	0.403	TRUE	TRUE	1	-0.809757	0
COL5A2	a1b1 complex	BVEC	UNKN1	0.143	TRUE	TRUE	1	-4.3165	0
COL1A2	a1b1 complex	BVEC	UNKN1	0.146	TRUE	TRUE	1	-4.14692	0
COL4A2	a1b1 complex	BVEC	UNKN1	0.277	TRUE	TRUE	1	-1.65061	0
COL6A1	a1b1 complex	BVEC	UNKN1	0.122	TRUE	TRUE	1	-6.78227	0
COL5A1	a1b1 complex	BVEC	UNKN1	0.14	TRUE	TRUE	1	-4.52743	0
COL5A3	a1b1 complex	BVEC	UNKN1	0.131	TRUE	TRUE	1	-5.21706	0
COL4A5	a1b1 complex	BVEC	UNKN1	0.124	TRUE	TRUE	1	-6.44943	0
COL15A1	a1b1 complex	BVEC	UNKN1	0.143	TRUE	TRUE	1	-4.30898	0
COL18A1	a1b1 complex	BVEC	UNKN1	0.204	TRUE	TRUE	1	-2.54483	0
COL4A4	a1b1 complex	BVEC	UNKN1	0.134	TRUE	TRUE	1	-4.93448	0
COL4A3	a1b1 complex	BVEC	UNKN1	0.125	TRUE	TRUE	1	-6.096	0
COL14A1	a1b1 complex	BVEC	UNKN1	0.219	TRUE	TRUE	1	-2.30634	0
COL16A1	a1b1 complex	BVEC	UNKN1	0.127	TRUE	TRUE	1	-5.82821	0
COL21A1	a1b1 complex	BVEC	UNKN1	0.12	TRUE	TRUE	1	-7.91554	0
COL12A1	a1b1 complex	BVEC	UNKN1	0.164	TRUE	TRUE	1	-3.45386	0
COL1A1	a2b1 complex	BVEC	UNKN1	0.084	TRUE	TRUE	1	-4.11969	0
COL3A1	a2b1 complex	BVEC	UNKN1	0.071	TRUE	TRUE	1	-4.95219	0
COL4A1	a2b1 complex	BVEC	UNKN1	0.34	TRUE	TRUE	1	-0.809757	0
FN1	a2b1 complex	BVEC	UNKN1	0.481	TRUE	TRUE	1	-0.230946	0
COL5A2	a2b1 complex	BVEC	UNKN1	0.08	TRUE	TRUE	1	-4.3165	0
COL1A2	a2b1 complex	BVEC	UNKN1	0.083	TRUE	TRUE	1	-4.14692	0
COL4A2	a2b1 complex	BVEC	UNKN1	0.214	TRUE	TRUE	1	-1.65061	0
COL6A1	a2b1 complex	BVEC	UNKN1	0.059	TRUE	TRUE	1	-6.78227	0
COL5A1	a2b1 complex	BVEC	UNKN1	0.077	TRUE	TRUE	1	-4.52743	0
COL5A3	a2b1 complex	BVEC	UNKN1	0.068	TRUE	TRUE	1	-5.21706	0
COL4A5	a2b1 complex	BVEC	UNKN1	0.061	TRUE	TRUE	1	-6.44943	0
COL15A1	a2b1 complex	BVEC	UNKN1	0.08	TRUE	TRUE	1	-4.30898	0
COL18A1	a2b1 complex	BVEC	UNKN1	0.141	TRUE	TRUE	1	-2.54483	0
COL4A4	a2b1 complex	BVEC	UNKN1	0.071	TRUE	TRUE	1	-4.93448	0
COL4A3	a2b1 complex	BVEC	UNKN1	0.062	TRUE	TRUE	1	-6.096	0
COL14A1	a2b1 complex	BVEC	UNKN1	0.156	TRUE	TRUE	1	-2.30634	0
COL16A1	a2b1 complex	BVEC	UNKN1	0.064	TRUE	TRUE	1	-5.82821	0
COL21A1	a2b1 complex	BVEC	UNKN1	0.057	TRUE	TRUE	1	-7.91554	0
COL12A1	a2b1 complex	BVEC	UNKN1	0.1	TRUE	TRUE	1	-3.45386	0
LAMC1	a2b1 complex	BVEC	UNKN1	0.141	TRUE	TRUE	1	-2.54034	0
FN1	a4b1 complex	BVEC	UNKN1	0	TRUE	TRUE	1	-0.230946	0
VCAM1	a4b1 complex	BVEC	UNKN1	0	FALSE	TRUE	1	-0.77011	0
JAM2	a4b1 complex	BVEC	UNKN1	0	FALSE	TRUE	1	-1.62741	0
FN1	a4b7 complex	BVEC	UNKN1	0	TRUE	TRUE	1	-0.230946	0
VCAM1	a4b7 complex	BVEC	UNKN1	0	FALSE	TRUE	1	-0.77011	0
FN1	a5b1 complex	BVEC	UNKN1	0.448	TRUE	TRUE	1	-0.230946	0
CD40LG	a5b1 complex	BVEC	UNKN1	0.022	TRUE	TRUE	1	-10.8681	0
L1CAM	a5b1 complex	BVEC	UNKN1	0.023	FALSE	TRUE	1	-8.52623	0
FBN1	a5b1 complex	BVEC	UNKN1	0.254	TRUE	TRUE	1	-1.1074	0
FN1	aVb1 complex	BVEC	UNKN1	0.462	TRUE	TRUE	1	-0.230946	0
FN1	aVb5 complex	BVEC	UNKN1	0.462	TRUE	TRUE	1	-0.230946	0
LAMC1	a6b1 complex	BVEC	UNKN1	0.108	TRUE	TRUE	1	-2.54034	0
VCAM1	a9b1 complex	BVEC	UNKN1	0.338	FALSE	TRUE	1	-0.77011	0
BMPR1A_BMPR2	BMP6	BVEC	UNKN1	0.038	TRUE	FALSE	1	-5.43985	-3.76743
BMPR1B_BMPR2	BMP6	BVEC	UNKN1	0.038	TRUE	FALSE	1	-5.42726	-3.76743
BMR1A_ACR2A	BMP6	BVEC	UNKN1	0.038	TRUE	FALSE	1	0	-3.76743
BMR1A_AVR2B	BMP6	BVEC	UNKN1	0.038	TRUE	FALSE	1	0	-3.76743
BMR1B_AVR2A	BMP6	BVEC	UNKN1	0.038	TRUE	FALSE	1	0	-3.76743
BMR1B_AVR2B	BMP6	BVEC	UNKN1	0.038	TRUE	FALSE	1	0	-3.76743
BMPR1A_BMPR2	BMP2	BVEC	UNKN1	0	TRUE	FALSE	1	-5.43985	-13.2877
BMPR1B_BMPR2	BMP2	BVEC	UNKN1	0	TRUE	FALSE	1	-5.42726	-13.2877
BMR1A_ACR2A	BMP2	BVEC	UNKN1	0	TRUE	FALSE	1	0	-13.2877
BMR1A_AVR2B	BMP2	BVEC	UNKN1	0	TRUE	FALSE	1	0	-13.2877
BMR1B_AVR2A	BMP2	BVEC	UNKN1	0	TRUE	FALSE	1	0	-13.2877
BMR1B_AVR2B	BMP2	BVEC	UNKN1	0	TRUE	FALSE	1	0	-13.2877
BMPR1A_BMPR2	BMP4	BVEC	UNKN1	0.071	TRUE	FALSE	1	-5.43985	-2.83414
BMPR1B_BMPR2	BMP4	BVEC	UNKN1	0.071	TRUE	FALSE	1	-5.42726	-2.83414
BMR1A_ACR2A	BMP4	BVEC	UNKN1	0.071	TRUE	FALSE	1	0	-2.83414
BMR1A_AVR2B	BMP4	BVEC	UNKN1	0.071	TRUE	FALSE	1	0	-2.83414
BMR1B_AVR2A	BMP4	BVEC	UNKN1	0.071	TRUE	FALSE	1	0	-2.83414
BMR1B_AVR2B	BMP4	BVEC	UNKN1	0.071	TRUE	FALSE	1	0	-2.83414
BMPR1B_BMPR2	BMPR1A	BVEC	UNKN1	0	FALSE	FALSE	1	-5.42726	-13.2877
ICAM4	aLb2 complex	BVEC	UNKN1	0.052	TRUE	TRUE	1	-3.52171	0
PDGFR complex	PDGFB	UNKN1	BVEC	0.083	TRUE	FALSE	1	0	-2.8584
TGFbeta receptor1	TGFB1	UNKN1	BVEC	0.074	TRUE	FALSE	1	0	-3.89934
CADM3	NECTIN3	BVEC	UNKN2	0.11	FALSE	FALSE	1	-4.00876	-2.66215
CADM1	NECTIN3	BVEC	UNKN2	0.149	FALSE	FALSE	1	-2.84374	-2.66215
NECTIN2	NECTIN3	BVEC	UNKN2	0.55	FALSE	FALSE	1	-0.0849446	-2.66215
CADM3	CADM1	BVEC	UNKN2	0.227	FALSE	FALSE	1	-4.00876	-1.35309
CADM1	CADM1	BVEC	UNKN2	0.265	FALSE	FALSE	1	-2.84374	-1.35309
CRTAM	CADM1	BVEC	UNKN2	0.196	FALSE	FALSE	1	-11.1213	-1.35309
CADM3	CADM4	BVEC	UNKN2	0	FALSE	FALSE	1	-4.00876	-13.2877
TGFBR3	TGFB1	UNKN2	BVEC	0.252	TRUE	FALSE	1	-1.19555	-3.89934
TGFBR3	INHA	UNKN2	BVEC	0.251	TRUE	FALSE	1	-1.19555	-3.94014
TGFBR3	TGFB3	UNKN2	BVEC	0.221	TRUE	FALSE	1	-1.19555	-7.74794
L1CAM	L1CAM	BVEC	UNKN2	0	FALSE	FALSE	1	-8.52623	-13.2877
HLA-C	FAM3C	BVEC	UNKN2	0	TRUE	FALSE	1	-3.17283	-13.2877
CXADR	FAM3C	BVEC	UNKN2	0	TRUE	FALSE	1	-6.6403	-13.2877
PGRMC2	CCL4L2	BVEC	UNKN2	0	TRUE	FALSE	1	-2.61468	-13.2877
ERBB3	NRG1	BVEC	UNKN2	0.069	TRUE	FALSE	1	-8.51659	-2.88954
ERBB3	BTC	BVEC	UNKN2	0.019	TRUE	FALSE	1	-8.51659	-4.83513
CD74	COPA	BVEC	UNKN2	0	TRUE	FALSE	1	1.09083	-13.2877
CD44	HBEGF	BVEC	UNKN2	0.231	TRUE	FALSE	1	-7.57357	-1.12916
CD74	APP	BVEC	UNKN2	1.241	FALSE	FALSE	0	1.09083	-1.50664
TNFRSF6B	FASLG	BVEC	UNKN2	0	TRUE	FALSE	1	-2.11799	-13.2877
NGFR	NTF3	BVEC	UNKN2	0	TRUE	FALSE	1	-7.97665	-13.2877
ADORA2A	NAMPT	BVEC	UNKN2	0.32	TRUE	FALSE	1	-3.80189	-0.81261
NRP2	VEGFA	BVEC	UNKN2	0.846	TRUE	FALSE	1	-3.91161	0.701082
NRP2	SEMA3C	BVEC	UNKN2	0.2	TRUE	FALSE	1	-3.91161	-1.58687
CLEC2D	FAM3C	UNKN2	BVEC	0.062	TRUE	FALSE	1	-4.20473	-3.82149
NOTCH1	TNF	UNKN2	BVEC	0.029	TRUE	FALSE	1	-4.12635	-10.5952
NOTCH1	DLL1	UNKN2	BVEC	0.129	FALSE	FALSE	1	-4.12635	-2.31493
SEMA4C	TNF	UNKN2	BVEC	0	TRUE	FALSE	1	-13.2877	-10.5952
PLXNB2	SEMA4C	BVEC	UNKN2	0	FALSE	FALSE	1	-1.09352	-13.2877
ICOS	TNF	UNKN2	BVEC	0	TRUE	FALSE	1	-13.2877	-10.5952
RIPK1	TNF	UNKN2	BVEC	0.197	TRUE	FALSE	1	-1.34562	-10.5952
RIPK1	TNFSF10	UNKN2	BVEC	0.485	TRUE	FALSE	0.28	-1.34562	-0.794057
PTPRS	TNF	UNKN2	BVEC	0.077	TRUE	FALSE	1	-2.7055	-10.5952
PTPRS	PTN	UNKN2	BVEC	0.089	TRUE	FALSE	1	-2.7055	-5.27411
DPP4	CXCL12	BVEC	UNKN2	0.035	TRUE	FALSE	1	-11.2084	-3.84886
NOTCH1	JAG2	BVEC	UNKN2	0.085	FALSE	FALSE	1	-3.31391	-3.84855
NOTCH1	JAG1	BVEC	UNKN2	0.184	FALSE	FALSE	1	-3.31391	-1.89895
CD46	JAG1	BVEC	UNKN2	0.487	FALSE	FALSE	0.44	-0.500687	-1.89895
LRP1	PDGFB	UNKN2	BVEC	0.606	TRUE	FALSE	1	0.103792	-2.8584
SIRPA	CD47	BVEC	UNKN2	0.142	FALSE	FALSE	1	-3.30637	-2.45128
PDGFRB	PDGFB	UNKN2	BVEC	0.152	TRUE	FALSE	1	-2.58635	-2.8584
PDGFRA	PDGFB	UNKN2	BVEC	0	TRUE	FALSE	1	-13.2877	-2.8584
PDGFRA	PDGFA	UNKN2	BVEC	0	TRUE	FALSE	1	-13.2877	-4.84389
PTN	PTPRZ1	BVEC	UNKN2	0	TRUE	FALSE	1	-5.27411	-13.2877
EPHA4	EFNA1	UNKN2	BVEC	0.763	TRUE	FALSE	1	-4.77285	0.575594
EFNB2	EPHA4	BVEC	UNKN2	0.2	FALSE	FALSE	1	-1.45738	-4.77285
PLXNB2	PTN	BVEC	UNKN2	0	TRUE	FALSE	1	-1.09352	-13.2877
KDR	VEGFA	UNKN2	BVEC	0.555	TRUE	FALSE	0.96	-2.3325	-0.132273
EPHA2	EFNA1	UNKN2	BVEC	0.886	TRUE	FALSE	0	-1.82446	0.575594
CXCR4	CXCL12	UNKN2	BVEC	0.625	TRUE	FALSE	0	-0.0827618	-1.70418
NRG1	LSR	BVEC	UNKN2	0.08	TRUE	FALSE	1	-9.60756	-2.64987
NRG1	NETO2	BVEC	UNKN2	0.012	TRUE	FALSE	1	-9.60756	-5.49325
NCR3	BAG6	BVEC	UNKN2	0.132	FALSE	FALSE	1	-6.28593	-1.98772
TEK	ANGPT2	UNKN2	BVEC	0	TRUE	FALSE	1	-13.2877	-2.81376
NGFR	NGF	UNKN2	BVEC	0	TRUE	FALSE	1	-13.2877	-4.959
SIRPA	CSF1	UNKN2	BVEC	0.164	TRUE	FALSE	1	-4.83513	-1.76887
TNFSF14	TNFRSF6B	BVEC	UNKN2	0.022	TRUE	FALSE	1	-10.6421	-4.49672
CD55	ADGRE5	BVEC	UNKN2	0.116	TRUE	FALSE	1	-2.34564	-4.80574
KIT	KITLG	BVEC	UNKN2	0.21	TRUE	FALSE	0.5	-2.03015	-2.51889
CD80	CD28	UNKN2	BVEC	0	FALSE	FALSE	1	-13.2877	-10.2451
CD80	CTLA4	UNKN2	BVEC	0	FALSE	FALSE	1	-13.2877	-11.5427
SELPLG	SELP	UNKN2	BVEC	0	FALSE	FALSE	1	-13.2877	-0.272873
PDGFRA	PDGFC	BVEC	UNKN2	0.082	TRUE	FALSE	1	-8.09794	-2.64228
KDR	VEGFC	BVEC	UNKN2	0	TRUE	FALSE	1	-0.372448	-13.2877
COL1A1	a1b1 complex	BVEC	UNKN2	0.052	TRUE	TRUE	1	-4.11969	0
COL3A1	a1b1 complex	BVEC	UNKN2	0.039	TRUE	TRUE	1	-4.95219	0
COL4A1	a1b1 complex	BVEC	UNKN2	0.308	TRUE	TRUE	1	-0.809757	0
COL5A2	a1b1 complex	BVEC	UNKN2	0.048	TRUE	TRUE	1	-4.3165	0
COL1A2	a1b1 complex	BVEC	UNKN2	0.051	TRUE	TRUE	1	-4.14692	0
COL4A2	a1b1 complex	BVEC	UNKN2	0.182	TRUE	TRUE	1	-1.65061	0
COL6A1	a1b1 complex	BVEC	UNKN2	0.027	TRUE	TRUE	1	-6.78227	0
COL5A1	a1b1 complex	BVEC	UNKN2	0.045	TRUE	TRUE	1	-4.52743	0
COL5A3	a1b1 complex	BVEC	UNKN2	0.036	TRUE	TRUE	1	-5.21706	0
COL4A5	a1b1 complex	BVEC	UNKN2	0.029	TRUE	TRUE	1	-6.44943	0
COL15A1	a1b1 complex	BVEC	UNKN2	0.048	TRUE	TRUE	1	-4.30898	0
COL18A1	a1b1 complex	BVEC	UNKN2	0.109	TRUE	TRUE	1	-2.54483	0
COL4A4	a1b1 complex	BVEC	UNKN2	0.039	TRUE	TRUE	1	-4.93448	0
COL4A3	a1b1 complex	BVEC	UNKN2	0.03	TRUE	TRUE	1	-6.096	0
COL14A1	a1b1 complex	BVEC	UNKN2	0.124	TRUE	TRUE	1	-2.30634	0
COL16A1	a1b1 complex	BVEC	UNKN2	0.032	TRUE	TRUE	1	-5.82821	0
[truncated: 28,827 more rows]
