# Supplementary material for: Dynamic changes in cellular atlases and communication patterns within yak ovaries across diverse reproductive states unveiled by single-cell analysis
Source: Front Cell Dev Biol. 2024 Aug 29;12:1444706. doi: 10.3389/fcell.2024.1444706 (PMC11390571; doi:10.3389/fcell.2024.1444706)
Supplement: Supplementary file 17 [file Table7.XLSX]

## Sheet: BP_all_GC
Supplementary Data 7: Biological process terms of gene ontology for each granulosa cell subtype within yak ovaries
	Cluster	ID	Description	GeneRatio	BgRatio	pvalue	p.adjust	qvalue	geneID	Count
1	X0	GO:0008380	RNA splicing	25/194	469/18903	1.62945e-11	4.67327e-08	4.07363e-08	9360/23028/55578/6625/57396/9169/5411/81669/23064/3192/10521/94104/4857/8899/55692/22889/23451/55015/1195/6430/27332/6421/26993/9879/10625	25
2	X0	GO:0031058	positive regulation of histone modification	12/194	102/18903	5.85606e-10	8.3976e-07	7.32008e-07	23028/22823/29117/4089/25836/54904/9031/94104/7422/23451/26993/55183	12
3	X0	GO:0016570	histone modification	21/194	474/18903	2.00323e-08	1.91509e-05	1.66936e-05	23028/6015/55578/64426/22823/29117/4089/25836/6873/23522/29072/54904/9031/94104/7422/23451/55870/10075/6421/26993/55183	21
4	X0	GO:0000377	RNA splicing, via transesterification reactions with bulged adenosine as nucleophile	17/194	329/18903	5.38969e-08	3.06841e-05	2.67469e-05	23028/6625/9169/5411/23064/3192/10521/94104/4857/8899/55692/22889/23451/55015/6430/6421/9879	17
5	X0	GO:0000398	mRNA splicing, via spliceosome	17/194	329/18903	5.38969e-08	3.06841e-05	2.67469e-05	23028/6625/9169/5411/23064/3192/10521/94104/4857/8899/55692/22889/23451/55015/6430/6421/9879	17
6	X0	GO:0000375	RNA splicing, via transesterification reactions	17/194	333/18903	6.41927e-08	3.06841e-05	2.67469e-05	23028/6625/9169/5411/23064/3192/10521/94104/4857/8899/55692/22889/23451/55015/6430/6421/9879	17
7	X0	GO:0031056	regulation of histone modification	12/194	175/18903	2.64662e-07	0.000102934	8.97261e-05	23028/22823/29117/4089/25836/54904/9031/94104/7422/23451/26993/55183	12
8	X0	GO:0018205	peptidyl-lysine modification	18/194	414/18903	2.87124e-07	0.000102934	8.97261e-05	79677/23028/55578/22823/29117/4089/54552/4193/6873/23522/8535/29072/54904/9031/10210/23451/55870/55183	18
9	X0	GO:0006338	chromatin remodeling	16/194	373/18903	1.61077e-06	0.000513299	0.000447436	23028/54737/51773/29117/4678/55196/6596/23522/29072/9031/6760/29994/2186/23451/473/55183	16
10	X0	GO:0022613	ribonucleoprotein complex biogenesis	18/194	489/18903	3.1159e-06	0.000893641	0.000778976	51116/131870/88745/10528/54853/54552/7514/9169/54505/23064/10521/51575/55692/22889/23451/55015/6430/9879	18
11	X0	GO:0000245	spliceosomal complex assembly	8/194	95/18903	6.03913e-06	0.00157457	0.00137253	9169/23064/55692/22889/23451/55015/6430/9879	8
12	X0	GO:0043484	regulation of RNA splicing	10/194	180/18903	1.7337e-05	0.00414355	0.00361188	55578/6625/57396/81669/23064/3192/10521/4857/1195/6430	10
13	X0	GO:0000819	sister chromatid segregation	11/194	239/18903	3.78935e-05	0.0083599	0.00728722	9126/29117/25836/7756/7155/9031/3192/27436/4926/6421/26993	11
14	X0	GO:0140694	non-membrane-bounded organelle assembly	14/194	386/18903	4.73538e-05	0.00970076	0.00845603	51116/6311/9126/4089/9611/54505/7756/3192/23019/4926/6713/9662/85459/23215	14
15	X0	GO:0033044	regulation of chromosome organization	11/194	252/18903	6.12131e-05	0.0111172	0.00969071	79677/54737/29117/54552/55196/7756/9031/3192/4926/5514/6421	11
16	X0	GO:0000724	double-strand break repair via homologous recombination	9/194	169/18903	6.38205e-05	0.0111172	0.00969071	79677/23028/25836/4176/29072/7158/5980/6421/55183	9
17	X0	GO:0060065	uterus development	4/194	22/18903	6.80701e-05	0.0111172	0.00969071	4089/25836/64220/55870	4
18	X0	GO:0000288	nuclear-transcribed mRNA catabolic process, deadenylation-dependent decay	6/194	68/18903	6.97731e-05	0.0111172	0.00969071	678/27327/115024/3192/57690/23019	6
19	X0	GO:0000725	recombinational repair	9/194	173/18903	7.64479e-05	0.0115396	0.0100589	79677/23028/25836/4176/29072/7158/5980/6421/55183	9
20	X0	GO:0019827	stem cell population maintenance	9/194	177/18903	9.11136e-05	0.0130657	0.0113892	9126/64426/22823/678/25836/5108/6760/23019/55183	9
21	X0	GO:0098727	maintenance of cell number	9/194	181/18903	0.000108072	0.0147596	0.0128657	9126/64426/22823/678/25836/5108/6760/23019/55183	9
22	X0	GO:0048733	sebaceous gland development	3/194	10/18903	0.000121122	0.0157898	0.0137638	4089/2131/55870	3
23	X0	GO:1900151	regulation of nuclear-transcribed mRNA catabolic process, deadenylation-dependent decay	4/194	26/18903	0.000134722	0.0167992	0.0146437	678/3192/57690/23019	4
24	X0	GO:0061351	neural precursor cell proliferation	8/194	149/18903	0.000154451	0.0180681	0.0157497	23028/2018/3091/5108/6259/7422/10763/473	8
25	X0	GO:0006376	mRNA splice site selection	5/194	50/18903	0.000157497	0.0180681	0.0157497	23064/55692/22889/55015/6430	5
26	X0	GO:0031062	positive regulation of histone methylation	5/194	51/18903	0.000173175	0.018395	0.0160347	22823/4089/54904/94104/55183	5
27	X0	GO:1901985	positive regulation of protein acetylation	5/194	51/18903	0.000173175	0.018395	0.0160347	29117/4089/9031/23451/85459	5
28	X0	GO:0031060	regulation of histone methylation	6/194	81/18903	0.00018529	0.018979	0.0165438	23028/22823/4089/54904/94104/55183	6
29	X0	GO:0048732	gland development	14/194	441/18903	0.000192792	0.0190665	0.01662	4087/4089/2131/3091/55727/7422/64220/284217/5066/6430/55870/3162/394/26019	14
30	X0	GO:0007492	endoderm development	6/194	83/18903	0.000211877	0.0202555	0.0176564	4087/3685/4089/2131/29072/2186	6
31	X0	GO:0000070	mitotic sister chromatid segregation	9/194	204/18903	0.000265341	0.0238145	0.0207588	9126/29117/25836/7756/9031/3192/27436/4926/26993	9
32	X0	GO:0001892	embryonic placenta development	6/194	87/18903	0.00027403	0.0238145	0.0207588	29072/3091/2186/25831/133/57448	6
33	X0	GO:0060213	positive regulation of nuclear-transcribed mRNA poly(A) tail shortening	3/194	13/18903	0.000282183	0.0238145	0.0207588	27327/57690/23019	3
34	X0	GO:0006302	double-strand break repair	11/194	300/18903	0.00028232	0.0238145	0.0207588	79677/23028/29117/25836/4176/29072/23064/7158/5980/6421/55183	11
35	X0	GO:0030705	cytoskeleton-dependent intracellular transport	9/194	208/18903	0.000306207	0.0246465	0.021484	8976/23224/3091/23095/3192/5108/55704/6421/4430	9
36	X0	GO:0000956	nuclear-transcribed mRNA catabolic process	7/194	125/18903	0.00030937	0.0246465	0.021484	678/27327/115024/3192/57690/23019/26019	7
37	X0	GO:0016571	histone methylation	8/194	167/18903	0.000335903	0.026037	0.0226962	23028/22823/4089/29072/54904/94104/55870/55183	8
38	X0	GO:0010452	histone H3-K36 methylation	3/194	14/18903	0.000356433	0.0269013	0.0234495	29072/54904/55870	3
39	X0	GO:0035066	positive regulation of histone acetylation	4/194	34/18903	0.000391967	0.028151	0.0245389	29117/4089/9031/23451	4
40	X0	GO:0034968	histone lysine methylation	7/194	130/18903	0.000392622	0.028151	0.0245389	23028/22823/4089/29072/54904/55870/55183	7
41	X0	GO:0060211	regulation of nuclear-transcribed mRNA poly(A) tail shortening	3/194	15/18903	0.000442182	0.0301947	0.0263203	27327/57690/23019	3
42	X0	GO:1900153	positive regulation of nuclear-transcribed mRNA catabolic process, deadenylation-dependent decay	3/194	15/18903	0.000442182	0.0301947	0.0263203	678/57690/23019	3
43	X0	GO:0098813	nuclear chromosome segregation	11/194	321/18903	0.000499639	0.0321683	0.0280407	9126/29117/25836/7756/7155/9031/3192/27436/4926/6421/26993	11
44	X0	GO:0016925	protein sumoylation	5/194	64/18903	0.000504733	0.0321683	0.0280407	79677/54552/4193/8535/10210	5
45	X0	GO:0048524	positive regulation of viral process	5/194	64/18903	0.000504733	0.0321683	0.0280407	51773/7155/29969/2494/5586	5
46	X0	GO:0032507	maintenance of protein location in cell	5/194	65/18903	0.000542293	0.0338108	0.0294725	3098/10210/3192/55704/288	5
47	X0	GO:0051656	establishment of organelle localization	13/194	437/18903	0.000602484	0.0358575	0.0312566	8976/26286/4139/7514/23224/3091/3192/5108/27436/4926/9321/3162/4430	13
48	X0	GO:0007059	chromosome segregation	12/194	382/18903	0.000606705	0.0358575	0.0312566	79677/9126/29117/25836/7756/7155/9031/3192/27436/4926/6421/26993	12
49	X0	GO:1903313	positive regulation of mRNA metabolic process	7/194	140/18903	0.000612629	0.0358575	0.0312566	6625/678/27327/115024/3192/57690/23019	7
50	X0	GO:0006310	DNA recombination	11/194	332/18903	0.000660593	0.0378916	0.0330297	79677/23028/25836/4176/29072/7155/23064/7158/5980/6421/55183	11
51	X0	GO:0061157	mRNA destabilization	6/194	103/18903	0.000677772	0.0381147	0.0332241	678/27327/115024/3192/57690/23019	6
52	X0	GO:2001234	negative regulation of apoptotic signaling pathway	9/194	233/18903	0.000696641	0.0383918	0.0334657	23028/3685/4193/2729/3091/57448/3162/55023/10625	9
53	X0	GO:0022618	ribonucleoprotein complex assembly	9/194	234/18903	0.000718207	0.0383918	0.0334657	9169/54505/23064/55692/22889/23451/55015/6430/9879	9
54	X0	GO:0018022	peptidyl-lysine methylation	7/194	144/18903	0.000724135	0.0383918	0.0334657	23028/22823/4089/29072/54904/55870/55183	7
55	X0	GO:2000758	positive regulation of peptidyl-lysine acetylation	4/194	40/18903	0.000736245	0.0383918	0.0334657	29117/4089/9031/23451	4
56	X0	GO:0090308	regulation of DNA methylation-dependent heterochromatin formation	3/194	18/18903	0.000775225	0.0397026	0.0346083	23028/54737/55196	3
57	X0	GO:0050779	RNA destabilization	6/194	107/18903	0.00082824	0.0409551	0.0357	678/27327/115024/3192/57690/23019	6
58	X0	GO:0061014	positive regulation of mRNA catabolic process	6/194	107/18903	0.00082824	0.0409551	0.0357	678/27327/115024/3192/57690/23019	6
59	X0	GO:0071826	ribonucleoprotein complex subunit organization	9/194	242/18903	0.000911121	0.0425995	0.0371335	9169/54505/23064/55692/22889/23451/55015/6430/9879	9
60	X0	GO:0045091	regulation of single stranded viral RNA replication via double stranded DNA intermediate	3/194	19/18903	0.000913652	0.0425995	0.0371335	54737/55196/7155	3
61	X0	GO:2000369	regulation of clathrin-dependent endocytosis	3/194	19/18903	0.000913652	0.0425995	0.0371335	60682/8976/55589	3
62	X0	GO:0001890	placenta development	7/194	150/18903	0.00092091	0.0425995	0.0371335	29072/3091/2186/25831/133/57448/55870	7
63	X0	GO:1902275	regulation of chromatin organization	4/194	43/18903	0.000970671	0.0439998	0.038354	23028/54737/55196/3192	4
64	X0	GO:0003281	ventricular septum development	5/194	74/18903	0.000981863	0.0439998	0.038354	4089/4193/64220/25831/9321	5
65	X0	GO:0048259	regulation of receptor-mediated endocytosis	6/194	112/18903	0.00105116	0.0463573	0.0404091	6311/60682/8976/3685/7422/55589	6
66	X0	GO:0039692	single stranded viral RNA replication via double stranded DNA intermediate	3/194	20/18903	0.0010668	0.0463573	0.0404091	54737/55196/7155	3
67	X0	GO:0009185	ribonucleoside diphosphate metabolic process	6/194	114/18903	0.00115219	0.0493207	0.0429922	790/3098/9611/26137/3091/54541	6
68	X1	GO:0015986	proton motive force-driven ATP synthesis	17/191	76/18903	1.31637e-18	3.34489e-15	3.13157e-15	4707/4724/4713/4696/55967/4706/4722/54539/10476/4716/4700/4702/30968/518/4729/4715/6390	17
69	X1	GO:0042776	proton motive force-driven mitochondrial ATP synthesis	16/191	67/18903	4.4755e-18	5.39278e-15	5.04885e-15	4707/4724/4713/4696/55967/4706/4722/54539/10476/4716/4700/4702/30968/4729/4715/6390	16
70	X1	GO:0009206	purine ribonucleoside triphosphate biosynthetic process	19/191	117/18903	7.18465e-18	5.39278e-15	5.04885e-15	4707/4831/4724/4713/4696/55967/4706/4722/2023/54539/10476/4716/4700/4702/30968/518/4729/4715/6390	19
71	X1	GO:0009145	purine nucleoside triphosphate biosynthetic process	19/191	118/18903	8.48922e-18	5.39278e-15	5.04885e-15	4707/4831/4724/4713/4696/55967/4706/4722/2023/54539/10476/4716/4700/4702/30968/518/4729/4715/6390	19
72	X1	GO:0009201	ribonucleoside triphosphate biosynthetic process	19/191	123/18903	1.90955e-17	9.70431e-15	9.08542e-15	4707/4831/4724/4713/4696/55967/4706/4722/2023/54539/10476/4716/4700/4702/30968/518/4729/4715/6390	19
73	X1	GO:0006754	ATP biosynthetic process	18/191	106/18903	2.3806e-17	1.00819e-14	9.43888e-15	4707/4724/4713/4696/55967/4706/4722/2023/54539/10476/4716/4700/4702/30968/518/4729/4715/6390	18
74	X1	GO:0006119	oxidative phosphorylation	20/191	147/18903	3.47147e-17	1.26014e-14	1.17978e-14	4707/4724/4713/4696/55967/4706/1351/4722/29796/54539/10476/4716/4700/84300/4702/30968/4729/4715/6390/11315	20
75	X1	GO:0009060	aerobic respiration	22/191	194/18903	4.54544e-17	1.44375e-14	1.35167e-14	4707/4724/4713/4696/55967/4706/1351/8802/4722/29796/54539/10476/4716/4191/4700/84300/4702/30968/4729/4715/6390/11315	22
76	X1	GO:0009142	nucleoside triphosphate biosynthetic process	19/191	134/18903	1.00229e-16	2.82981e-14	2.64934e-14	4707/4831/4724/4713/4696/55967/4706/4722/2023/54539/10476/4716/4700/4702/30968/518/4729/4715/6390	19
77	X1	GO:0045333	cellular respiration	23/191	240/18903	3.62605e-16	9.2138e-14	8.62619e-14	4707/4724/4713/4696/55967/4706/1351/8802/4722/29796/54539/10476/2109/4716/4191/4700/84300/4702/30968/4729/4715/6390/11315	23
78	X1	GO:0033108	mitochondrial respiratory chain complex assembly	16/191	99/18903	3.40065e-15	7.8555e-13	7.35451e-13	4707/4724/4713/4696/55967/4706/4722/54539/4716/25915/84987/10063/4700/84300/4702/4715	16
79	X1	GO:0042773	ATP synthesis coupled electron transport	16/191	101/18903	4.72678e-15	9.23904e-13	8.64982e-13	4707/4724/4713/4696/55967/4706/1351/4722/29796/4716/4700/4702/4729/4715/6390/11315	16
80	X1	GO:0042775	mitochondrial ATP synthesis coupled electron transport	16/191	101/18903	4.72678e-15	9.23904e-13	8.64982e-13	4707/4724/4713/4696/55967/4706/1351/4722/29796/4716/4700/4702/4729/4715/6390/11315	16
81	X1	GO:0022904	respiratory electron transport chain	17/191	122/18903	5.91052e-15	1.07276e-12	1.00434e-12	4707/4724/4713/4696/55967/4706/1351/4722/29796/2109/4716/4700/4702/4729/4715/6390/11315	17
82	X1	GO:0010257	NADH dehydrogenase complex assembly	13/191	59/18903	2.04437e-14	3.24672e-12	3.03966e-12	4707/4724/4713/4696/55967/4706/4722/54539/4716/25915/4700/4702/4715	13
83	X1	GO:0032981	mitochondrial respiratory chain complex I assembly	13/191	59/18903	2.04437e-14	3.24672e-12	3.03966e-12	4707/4724/4713/4696/55967/4706/4722/54539/4716/25915/4700/4702/4715	13
84	X1	GO:0019646	aerobic electron transport chain	15/191	93/18903	2.63193e-14	3.93396e-12	3.68307e-12	4707/4724/4713/4696/4706/1351/4722/29796/4716/4700/4702/4729/4715/6390/11315	15
85	X1	GO:0046390	ribose phosphate biosynthetic process	21/191	241/18903	5.01943e-14	7.08576e-12	6.63386e-12	4707/4831/4724/4713/4696/55967/4706/4722/6576/2023/54539/10476/4716/4700/4702/30968/7086/518/4729/4715/6390	21
86	X1	GO:0006164	purine nucleotide biosynthetic process	21/191	242/18903	5.44883e-14	7.28709e-12	6.82236e-12	4707/4831/4724/4713/4696/55967/4706/4722/6576/2023/54539/10476/4716/4700/4702/30968/518/4729/4715/6390/2987	21
87	X1	GO:0006120	mitochondrial electron transport, NADH to ubiquinone	12/191	51/18903	9.00142e-14	1.12393e-11	1.05225e-11	4707/4724/4713/4696/4706/4722/4716/4700/4702/4729/4715/11315	12
88	X1	GO:0009152	purine ribonucleotide biosynthetic process	20/191	220/18903	9.28867e-14	1.12393e-11	1.05225e-11	4707/4831/4724/4713/4696/55967/4706/4722/6576/2023/54539/10476/4716/4700/4702/30968/518/4729/4715/6390	20
89	X1	GO:0072522	purine-containing compound biosynthetic process	21/191	251/18903	1.12116e-13	1.29494e-11	1.21236e-11	4707/4831/4724/4713/4696/55967/4706/4722/6576/2023/54539/10476/4716/4700/4702/30968/518/4729/4715/6390/2987	21
90	X1	GO:0022900	electron transport chain	18/191	176/18903	2.23063e-13	2.46436e-11	2.30719e-11	4707/4724/4713/4696/55967/4706/1351/4722/29796/2109/4716/4700/4702/4729/4715/6390/11315/26227	18
91	X1	GO:0009260	ribonucleotide biosynthetic process	20/191	234/18903	2.98297e-13	3.15822e-11	2.95681e-11	4707/4831/4724/4713/4696/55967/4706/4722/6576/2023/54539/10476/4716/4700/4702/30968/518/4729/4715/6390	20
92	X1	GO:0032543	mitochondrial translation	16/191	131/18903	3.14447e-13	3.19604e-11	2.99221e-11	64432/122704/64976/128308/64949/54948/78988/54534/51023/708/84300/29074/79590/55052/64975/3396	16
93	X1	GO:0015980	energy derivation by oxidation of organic compounds	23/191	333/18903	4.13925e-13	4.04532e-11	3.78733e-11	4707/4724/4713/4696/55967/4706/1351/8802/4722/29796/54539/10476/2109/4716/4191/4700/84300/4702/30968/4729/4715/6390/11315	23
94	X1	GO:0009205	purine ribonucleoside triphosphate metabolic process	20/191	242/18903	5.60648e-13	5.27632e-11	4.93983e-11	4707/93974/4831/4724/4713/4696/55967/4706/4722/2023/54539/10476/4716/4700/4702/30968/518/4729/4715/6390	20
95	X1	GO:0046034	ATP metabolic process	19/191	217/18903	7.82337e-13	7.09971e-11	6.64693e-11	4707/93974/4724/4713/4696/55967/4706/4722/2023/54539/10476/4716/4700/4702/30968/518/4729/4715/6390	19
96	X1	GO:0009144	purine nucleoside triphosphate metabolic process	20/191	247/18903	8.21644e-13	7.1993e-11	6.74017e-11	4707/93974/4831/4724/4713/4696/55967/4706/4722/2023/54539/10476/4716/4700/4702/30968/518/4729/4715/6390	20
97	X1	GO:0009199	ribonucleoside triphosphate metabolic process	20/191	249/18903	9.54973e-13	8.08862e-11	7.57277e-11	4707/93974/4831/4724/4713/4696/55967/4706/4722/2023/54539/10476/4716/4700/4702/30968/518/4729/4715/6390	20
98	X1	GO:0009141	nucleoside triphosphate metabolic process	20/191	267/18903	3.48007e-12	2.85253e-10	2.67061e-10	4707/93974/4831/4724/4713/4696/55967/4706/4722/2023/54539/10476/4716/4700/4702/30968/518/4729/4715/6390	20
99	X1	GO:0009165	nucleotide biosynthetic process	21/191	304/18903	4.60578e-12	3.65728e-10	3.42403e-10	4707/4831/4724/4713/4696/55967/4706/4722/6576/2023/54539/10476/4716/4700/4702/30968/518/4729/4715/6390/2987	21
100	X1	GO:1901293	nucleoside phosphate biosynthetic process	21/191	306/18903	5.21914e-12	4.01874e-10	3.76244e-10	4707/4831/4724/4713/4696/55967/4706/4722/6576/2023/54539/10476/4716/4700/4702/30968/518/4729/4715/6390/2987	21
101	X1	GO:0140053	mitochondrial gene expression	16/191	163/18903	9.51373e-12	7.11012e-10	6.65667e-10	64432/122704/64976/128308/64949/54948/78988/54534/51023/708/84300/29074/79590/55052/64975/3396	16
102	X1	GO:0019693	ribose phosphate metabolic process	25/191	475/18903	1.51467e-11	1.09965e-09	1.02952e-09	4707/93974/4831/4724/4713/4696/55967/4706/8802/4722/6576/2023/54539/10476/4716/4700/80221/4702/30968/7086/518/4729/4715/6390/2987	25
103	X1	GO:0009150	purine ribonucleotide metabolic process	24/191	447/18903	2.64513e-11	1.86702e-09	1.74795e-09	4707/93974/4831/4724/4713/4696/55967/4706/8802/4722/6576/2023/54539/10476/4716/4700/80221/4702/30968/518/4729/4715/6390/2987	24
104	X1	GO:0009259	ribonucleotide metabolic process	24/191	466/18903	6.2547e-11	4.29546e-09	4.02151e-09	4707/93974/4831/4724/4713/4696/55967/4706/8802/4722/6576/2023/54539/10476/4716/4700/80221/4702/30968/518/4729/4715/6390/2987	24
105	X1	GO:0006163	purine nucleotide metabolic process	24/191	476/18903	9.67122e-11	6.46699e-09	6.05456e-09	4707/93974/4831/4724/4713/4696/55967/4706/8802/4722/6576/2023/54539/10476/4716/4700/80221/4702/30968/518/4729/4715/6390/2987	24
106	X1	GO:1990748	cellular detoxification	10/191	115/18903	2.6067e-07	1.69837e-05	1.59005e-05	2878/9588/2876/9536/2947/5052/2879/4259/11315/84817	10
107	X1	GO:0072655	establishment of protein localization to mitochondrion	10/191	123/18903	4.89276e-07	3.03232e-05	2.83893e-05	93974/54543/808/9141/140823/10134/581/26521/9531/1649	10
108	X1	GO:0097237	cellular response to toxic substance	10/191	123/18903	4.89276e-07	3.03232e-05	2.83893e-05	2878/9588/2876/9536/2947/5052/2879/4259/11315/84817	10
109	X1	GO:0070585	protein localization to mitochondrion	10/191	128/18903	7.08295e-07	4.28519e-05	4.0119e-05	93974/54543/808/9141/140823/10134/581/26521/9531/1649	10
110	X1	GO:0098869	cellular oxidant detoxification	9/191	100/18903	7.83592e-07	4.63048e-05	4.33517e-05	2878/9588/2876/9536/5052/2879/4259/11315/84817	9
111	X1	GO:0090151	establishment of protein localization to mitochondrial membrane	6/191	37/18903	1.7623e-06	0.000101773	9.52825e-05	54543/808/9141/140823/581/26521	6
112	X1	GO:0006457	protein folding	12/191	223/18903	2.92808e-06	0.000165339	0.000154794	64374/10471/6902/9141/9601/5204/5202/25764/811/5479/8195/9531	12
113	X1	GO:0098754	detoxification	10/191	154/18903	3.81919e-06	0.000210969	0.000197514	2878/9588/2876/9536/2947/5052/2879/4259/11315/84817	10
114	X1	GO:0051204	protein insertion into mitochondrial membrane	5/191	33/18903	1.88497e-05	0.00101909	0.000954093	54543/9141/140823/581/26521	5
115	X1	GO:0009636	response to toxic substance	11/191	250/18903	4.94656e-05	0.00261859	0.00245159	2878/9588/2876/9536/2947/5052/2879/4259/11315/581/84817	11
116	X1	GO:0006626	protein targeting to mitochondrion	7/191	104/18903	8.95653e-05	0.0046446	0.00434839	93974/54543/9141/140823/10134/26521/9531	7
117	X1	GO:1903241	U2-type prespliceosome assembly	4/191	24/18903	9.16125e-05	0.00465575	0.00435883	6633/6636/83443/6628	4
118	X1	GO:0010822	positive regulation of mitochondrion organization	6/191	76/18903	0.000119578	0.00580807	0.00543766	26355/93974/9141/30968/11315/581	6
119	X1	GO:0006605	protein targeting	12/191	325/18903	0.000121144	0.00580807	0.00543766	64374/23204/93974/90637/54543/6747/9141/140823/10134/26521/9531/11337	12
120	X1	GO:0031647	regulation of protein stability	12/191	325/18903	0.000121144	0.00580807	0.00543766	10169/10471/54543/5216/5204/5202/25764/811/5479/1603/11315/9531	12
121	X1	GO:0010821	regulation of mitochondrion organization	8/191	150/18903	0.000145318	0.006838	0.0064019	26355/2876/93974/9141/30968/55170/11315/581	8
122	X1	GO:0072594	establishment of protein localization to organelle	14/191	449/18903	0.000197166	0.00910907	0.00852814	93974/90637/54543/808/6747/9141/140823/10134/51160/29107/581/26521/9531/1649	14
123	X1	GO:0007006	mitochondrial membrane organization	7/191	120/18903	0.000219039	0.0099389	0.00930504	93974/54543/808/9141/140823/581/26521	7
124	X1	GO:1905907	negative regulation of amyloid fibril formation	3/191	13/18903	0.000269549	0.0120162	0.0112499	10471/5204/5202	3
125	X1	GO:0046700	heterocycle catabolic process	14/191	468/18903	0.000300649	0.0131716	0.0123315	7431/645/81892/8802/51690/23589/84153/79002/644/191/54512/4116/581/10949	14
126	X1	GO:0050821	protein stabilization	9/191	214/18903	0.000336466	0.0144743	0.0135512	10471/5216/5204/5202/25764/811/5479/11315/9531	9
127	X1	GO:0044270	cellular nitrogen compound catabolic process	14/191	474/18903	0.000341778	0.0144743	0.0135512	7431/645/81892/8802/51690/23589/84153/79002/644/191/54512/4116/581/10949	14
128	X1	GO:2001242	regulation of intrinsic apoptotic signaling pathway	8/191	172/18903	0.000368862	0.0153652	0.0143853	2876/7314/4722/2023/10134/11315/581/1649	8
129	X1	GO:2001244	positive regulation of intrinsic apoptotic signaling pathway	5/191	63/18903	0.00043696	0.0179083	0.0167662	7314/10134/11315/581/1649	5
130	X1	GO:0019439	aromatic compound catabolic process	14/191	489/18903	0.000466269	0.0188062	0.0176068	7431/645/81892/8802/51690/23589/84153/79002/644/191/54512/4116/581/10949	14
131	X1	GO:1905906	regulation of amyloid fibril formation	3/191	16/18903	0.000516124	0.0204917	0.0191849	10471/5204/5202	3
132	X1	GO:0051205	protein insertion into membrane	5/191	67/18903	0.000581161	0.0227189	0.02127	54543/9141/140823/581/26521	5
133	X1	GO:0006790	sulfur compound metabolic process	11/191	338/18903	0.0006727	0.0258989	0.0242472	2876/6484/2947/4706/8802/6576/2879/80221/191/11315/26227	11
134	X1	GO:0006839	mitochondrial transport	8/191	189/18903	0.000688478	0.0261108	0.0244456	93974/54543/9141/140823/10134/581/26521/9531	8
135	X1	GO:0051881	regulation of mitochondrial membrane potential	5/191	70/18903	0.000710768	0.0265597	0.0248659	93974/7314/30968/11315/581	5
136	X1	GO:0045454	cell redox homeostasis	4/191	41/18903	0.000763628	0.0281214	0.026328	9588/2876/5052/1649	4
137	X1	GO:0032689	negative regulation of interferon-gamma production	4/191	44/18903	0.000999789	0.0357812	0.0334992	3623/708/3624/1649	4
138	X1	GO:1903214	regulation of protein targeting to mitochondrion	4/191	44/18903	0.000999789	0.0357812	0.0334992	93974/54543/9141/9531	4
139	X1	GO:0036260	RNA capping	3/191	20/18903	0.00101988	0.0359696	0.0336757	6633/6636/6628	3
140	X1	GO:0042273	ribosomal large subunit biogenesis	5/191	76/18903	0.00103337	0.0359696	0.0336757	4809/55319/55052/10412/51550	5
141	X1	GO:0090199	regulation of release of cytochrome c from mitochondria	4/191	47/18903	0.00128307	0.0440577	0.0412479	26355/2876/9141/581	4
142	X1	GO:0034655	nucleobase-containing compound catabolic process	12/191	428/18903	0.00141048	0.0477871	0.0447395	7431/81892/8802/51690/23589/84153/79002/191/54512/4116/581/10949	12
143	X1	GO:0022613	ribonucleoprotein complex biogenesis	13/191	489/18903	0.00145139	0.0479717	0.0449123	6633/4809/55319/6636/83443/708/55052/10412/54512/2091/6628/51550/27335	13
144	X1	GO:1905897	regulation of response to endoplasmic reticulum stress	5/191	82/18903	0.00145369	0.0479717	0.0449123	7873/10134/11315/581/1649	5
145	X2	GO:0008380	RNA splicing	27/195	469/18903	4.33815e-13	1.30535e-09	1.10326e-09	1655/3187/57018/5725/6651/26986/54407/6421/8899/6430/6431/94104/10286/23451/6625/6434/4670/3192/6432/10625/284695/10285/10915/29896/23091/1195/22889	27
146	X2	GO:0000375	RNA splicing, via transesterification reactions	20/195	333/18903	2.72846e-10	4.10497e-07	3.46946e-07	1655/3187/5725/6651/26986/6421/8899/6430/6431/94104/10286/23451/6625/6434/4670/3192/6432/10285/29896/22889	20
147	X2	GO:0043484	regulation of RNA splicing	15/195	180/18903	5.93632e-10	5.95413e-07	5.03233e-07	1655/3187/57018/5725/6651/54407/6430/6431/6625/6434/3192/6432/284695/29896/1195	15
148	X2	GO:0000377	RNA splicing, via transesterification reactions with bulged adenosine as nucleophile	19/195	329/18903	1.5011e-09	9.03362e-07	7.63507e-07	1655/3187/5725/6651/26986/6421/8899/6430/6431/94104/10286/23451/6625/6434/4670/3192/6432/29896/22889	19
149	X2	GO:0000398	mRNA splicing, via spliceosome	19/195	329/18903	1.5011e-09	9.03362e-07	7.63507e-07	1655/3187/5725/6651/26986/6421/8899/6430/6431/94104/10286/23451/6625/6434/4670/3192/6432/29896/22889	19
150	X2	GO:0016126	sterol biosynthetic process	9/195	65/18903	2.13561e-08	9.45006e-06	7.98703e-06	3638/6713/6309/3156/1595/335/22937/3422/6307	9
151	X2	GO:0008203	cholesterol metabolic process	12/195	139/18903	2.19842e-08	9.45006e-06	7.98703e-06	3949/3638/6713/6309/3156/3069/1595/335/22937/37/3422/6307	12
152	X2	GO:1902652	secondary alcohol metabolic process	12/195	149/18903	4.78445e-08	1.79955e-05	1.52095e-05	3949/3638/6713/6309/3156/3069/1595/335/22937/37/3422/6307	12
153	X2	GO:0033044	regulation of chromosome organization	15/195	252/18903	5.75625e-08	1.92451e-05	1.62656e-05	6421/55196/10575/29117/6950/4683/3192/54552/26054/10576/4926/8467/7756/8289/546	15
154	X2	GO:0016125	sterol metabolic process	12/195	154/18903	6.90158e-08	2.07668e-05	1.75518e-05	3949/3638/6713/6309/3156/3069/1595/335/22937/37/3422/6307	12
155	X2	GO:0006695	cholesterol biosynthetic process	8/195	58/18903	1.36935e-07	3.2594e-05	2.75479e-05	3638/6309/3156/1595/335/22937/3422/6307	8
156	X2	GO:1902653	secondary alcohol biosynthetic process	8/195	58/18903	1.36935e-07	3.2594e-05	2.75479e-05	3638/6309/3156/1595/335/22937/3422/6307	8
157	X2	GO:1903311	regulation of mRNA metabolic process	16/195	309/18903	1.40818e-07	3.2594e-05	2.75479e-05	1655/5725/6651/26986/6431/3182/6625/6434/54623/4670/3192/6432/79882/29896/678/10140	16
158	X2	GO:0050684	regulation of mRNA processing	11/195	139/18903	2.10262e-07	4.51914e-05	3.8195e-05	1655/5725/6651/6431/6625/6434/54623/3192/6432/79882/29896	11
159	X2	GO:0006694	steroid biosynthetic process	12/195	178/18903	3.36196e-07	6.74409e-05	5.69999e-05	3638/6713/6309/3156/1595/23411/335/22937/64746/476/3422/6307	12
160	X2	GO:0097193	intrinsic apoptotic signaling pathway	15/195	298/18903	5.03086e-07	9.46116e-05	7.99642e-05	1655/4170/6421/1649/10210/5034/23411/9709/6498/1654/1969/4683/10625/9774/3091	15
161	X2	GO:0051642	centrosome localization	6/195	32/18903	8.08743e-07	0.000143148	0.000120986	7430/5903/23224/3799/5048/10142	6
162	X2	GO:0061842	microtubule organizing center localization	6/195	33/18903	9.80021e-07	0.000163827	0.000138464	7430/5903/23224/3799/5048/10142	6
163	X2	GO:0042176	regulation of protein catabolic process	16/195	361/18903	1.12549e-06	0.000178243	0.000150648	3949/3156/7430/1595/9709/127544/6625/5709/5886/7077/4035/29116/5708/7514/91304/4843	16
164	X2	GO:0008202	steroid metabolic process	15/195	323/18903	1.38356e-06	0.000208156	0.00017593	3949/3638/6713/6309/3156/3069/1595/23411/335/22937/37/64746/476/3422/6307	15
165	X2	GO:2001242	regulation of intrinsic apoptotic signaling pathway	11/195	172/18903	1.76533e-06	0.000252946	0.000213786	4170/6421/1649/5034/23411/9709/6498/1654/10625/9774/3091	11
166	X2	GO:0048024	regulation of mRNA splicing, via spliceosome	9/195	109/18903	1.92822e-06	0.000263728	0.000222899	1655/5725/6651/6431/6625/6434/3192/6432/29896	9
167	X2	GO:1904816	positive regulation of protein localization to chromosome, telomeric region	4/195	12/18903	5.09495e-06	0.000666552	0.000563359	10575/6950/54552/10576	4
168	X2	GO:1904377	positive regulation of protein localization to cell periphery	7/195	67/18903	5.75269e-06	0.000697397	0.000589429	7430/8878/1969/3799/4035/2037/4926	7
169	X2	GO:1903312	negative regulation of mRNA metabolic process	8/195	94/18903	5.79426e-06	0.000697397	0.000589429	5725/26986/6431/3182/3192/6432/79882/10140	8
170	X2	GO:1990830	cellular response to leukemia inhibitory factor	8/195	100/18903	9.18934e-06	0.00106349	0.000898844	23411/27101/3192/6432/9774/10765/8467/84159	8
171	X2	GO:1990823	response to leukemia inhibitory factor	8/195	101/18903	9.89261e-06	0.00108943	0.000920769	23411/27101/3192/6432/9774/10765/8467/84159	8
172	X2	GO:1904814	regulation of protein localization to chromosome, telomeric region	4/195	14/18903	1.01376e-05	0.00108943	0.000920769	10575/6950/54552/10576	4
173	X2	GO:1902175	regulation of oxidative stress-induced intrinsic apoptotic signaling pathway	5/195	29/18903	1.07761e-05	0.00111812	0.000945014	4170/6421/5034/23411/3091	5
174	X2	GO:0051656	establishment of organelle localization	16/195	437/18903	1.28144e-05	0.00124471	0.00105201	7430/23224/3192/3799/2697/5048/3091/4926/4139/7514/26286/9321/7534/2669/10726/4430	16
175	X2	GO:0070198	protein localization to chromosome, telomeric region	5/195	30/18903	1.28235e-05	0.00124471	0.00105201	10575/6950/54552/10576/546	5
176	X2	GO:2001252	positive regulation of chromosome organization	8/195	106/18903	1.41287e-05	0.00132854	0.00112286	6421/55196/10575/6950/4683/10576/4926/546	8
177	X2	GO:0000380	alternative mRNA splicing, via spliceosome	7/195	81/18903	2.03683e-05	0.00185722	0.00156969	1655/5725/6421/6431/6434/4670/3192	7
178	X2	GO:0018205	peptidyl-lysine modification	15/195	414/18903	2.71887e-05	0.0024062	0.00203368	10210/5903/23411/23451/29117/8535/54552/6873/26054/6018/8467/55870/9188/546/5926	15
179	X2	GO:0016570	histone modification	16/195	474/18903	3.44644e-05	0.00296296	0.00250424	6421/23411/94104/221037/23451/29117/54623/6015/6873/10765/6018/8467/55870/9188/546/5926	16
180	X2	GO:2001244	positive regulation of intrinsic apoptotic signaling pathway	6/195	63/18903	4.65061e-05	0.00388714	0.00328534	4170/6421/1649/23411/6498/9774	6
181	X2	GO:0006378	mRNA polyadenylation	5/195	39/18903	4.80532e-05	0.00390789	0.00330289	26986/51585/54623/55339/79882	5
182	X2	GO:0033120	positive regulation of RNA splicing	5/195	40/18903	5.4461e-05	0.00431245	0.00364481	54407/6430/6625/6434/29896	5
183	X2	GO:0043631	RNA polyadenylation	5/195	41/18903	6.15091e-05	0.00474566	0.00401096	26986/51585/54623/55339/79882	5
184	X2	GO:0032204	regulation of telomere maintenance	7/195	101/18903	8.4713e-05	0.00637254	0.00538596	10575/6950/4683/3192/54552/10576/546	7
185	X2	GO:0019218	regulation of steroid metabolic process	7/195	102/18903	9.0171e-05	0.00646011	0.00545998	3949/3638/23411/335/22937/37/476	7
186	X2	GO:0031058	positive regulation of histone modification	7/195	102/18903	9.0171e-05	0.00646011	0.00545998	23411/94104/23451/29117/54623/8467/9188	7
187	X2	GO:0008631	intrinsic apoptotic signaling pathway in response to oxidative stress	5/195	45/18903	9.6986e-05	0.00678676	0.00573606	4170/6421/5034/23411/3091	5
188	X2	GO:2001020	regulation of response to DNA damage stimulus	12/195	312/18903	0.00010046	0.00687012	0.00580652	1655/4170/23411/6498/8533/80311/29117/9774/6873/8467/8289/8870	12
189	X2	GO:1903313	positive regulation of mRNA metabolic process	8/195	140/18903	0.000103847	0.0069439	0.00586887	26986/6625/6434/54623/3192/29896/678/10140	8
190	X2	GO:0050686	negative regulation of mRNA processing	4/195	25/18903	0.000117216	0.00766744	0.0064804	5725/6431/6432/79882	4
191	X2	GO:0046165	alcohol biosynthetic process	8/195	143/18903	0.000120379	0.00770684	0.0065137	3638/6309/3156/1595/335/22937/3422/6307	8
192	X2	GO:1904851	positive regulation of establishment of protein localization to telomere	3/195	10/18903	0.00012298	0.00770929	0.00651577	10575/6950/10576	3
193	X2	GO:1900151	regulation of nuclear-transcribed mRNA catabolic process, deadenylation-dependent decay	4/195	26/18903	0.000137415	0.00834598	0.00705388	26986/3192/678/10140	4
194	X2	GO:0006338	chromatin remodeling	13/195	373/18903	0.000138684	0.00834598	0.00705388	6046/23411/55196/23451/29117/7150/10765/8467/6594/9188/8289/546/29994	13
195	X2	GO:0042304	regulation of fatty acid biosynthetic process	5/195	50/18903	0.000161322	0.00901695	0.00762098	3638/23411/335/22937/37	5
196	X2	GO:0045445	myoblast differentiation	7/195	112/18903	0.000162233	0.00901695	0.00762098	1655/3475/1649/29117/4893/6934/8289	7
197	X2	GO:0070203	regulation of establishment of protein localization to telomere	3/195	11/18903	0.000167813	0.00901695	0.00762098	10575/6950/10576	3
198	X2	GO:0072697	protein localization to cell cortex	3/195	11/18903	0.000167813	0.00901695	0.00762098	7430/2037/4926	3
199	X2	GO:1904869	regulation of protein localization to Cajal body	3/195	11/18903	0.000167813	0.00901695	0.00762098	10575/6950/10576	3
200	X2	GO:1904871	positive regulation of protein localization to Cajal body	3/195	11/18903	0.000167813	0.00901695	0.00762098	10575/6950/10576	3
201	X2	GO:1901985	positive regulation of protein acetylation	5/195	51/18903	0.000177372	0.00923046	0.00780144	23451/29117/1654/8467/9188	5
202	X2	GO:1903201	regulation of oxidative stress-induced cell death	6/195	80/18903	0.000177922	0.00923046	0.00780144	4170/6421/5034/23411/3091/135112	6
203	X2	GO:0010770	positive regulation of cell morphogenesis involved in differentiation	6/195	82/18903	0.000203825	0.0103951	0.00878574	5034/811/10109/335/10458/5048	6
204	X2	GO:0032210	regulation of telomere maintenance via telomerase	5/195	53/18903	0.000213103	0.0104399	0.00882366	10575/6950/3192/54552/10576	5
205	X2	GO:0070202	regulation of establishment of protein localization to chromosome	3/195	12/18903	0.000222052	0.0104399	0.00882366	10575/6950/10576	3
206	X2	GO:1900152	negative regulation of nuclear-transcribed mRNA catabolic process, deadenylation-dependent decay	3/195	12/18903	0.000222052	0.0104399	0.00882366	26986/3192/10140	3
207	X2	GO:1903405	protein localization to nuclear body	3/195	12/18903	0.000222052	0.0104399	0.00882366	10575/6950/10576	3
208	X2	GO:1904867	protein localization to Cajal body	3/195	12/18903	0.000222052	0.0104399	0.00882366	10575/6950/10576	3
209	X2	GO:1901617	organic hydroxy compound biosynthetic process	10/195	245/18903	0.000237965	0.0110159	0.00931049	3638/6713/6309/3156/1595/23411/335/22937/3422/6307	10
210	X2	GO:0006403	RNA localization	9/195	202/18903	0.000256256	0.011683	0.00987425	5903/3182/10575/6950/3192/6432/10576/7514/6741	9
211	X2	GO:0098935	dendritic transport	3/195	13/18903	0.000286478	0.0128659	0.010874	6421/3192/3799	3
212	X2	GO:1901983	regulation of protein acetylation	6/195	88/18903	0.000299749	0.0132639	0.0112104	23411/23451/29117/1654/8467/9188	6
213	X2	GO:0000956	nuclear-transcribed mRNA catabolic process	7/195	125/18903	0.000319152	0.013719	0.0115951	1655/26986/3182/3192/6741/678/10140	7
214	X2	GO:1904375	regulation of protein localization to cell periphery	7/195	125/18903	0.000319152	0.013719	0.0115951	7430/8878/1969/3799/4035/2037/4926	7
215	X2	GO:0031124	mRNA 3'-end processing	5/195	58/18903	0.000326393	0.0138326	0.0116911	26986/51585/54623/55339/79882	5
216	X2	GO:0016571	histone methylation	8/195	167/18903	0.000347683	0.0143262	0.0121082	23411/94104/54623/6018/8467/55870/546/5926	8
217	X2	GO:0034504	protein localization to nucleus	11/195	306/18903	0.00034909	0.0143262	0.0121082	10210/8878/5903/811/10575/6950/54623/3192/29969/10576/7514	11
218	X2	GO:1903078	positive regulation of protein localization to plasma membrane	5/195	59/18903	0.00035366	0.0143262	0.0121082	7430/8878/1969/3799/4035	5
219	X2	GO:0010720	positive regulation of cell development	11/195	307/18903	0.000358858	0.0143262	0.0121082	5034/811/6498/10109/335/51593/10458/23654/5048/3091/2664	11
220	X2	GO:1990173	protein localization to nucleoplasm	3/195	14/18903	0.000361844	0.0143262	0.0121082	10575/6950/10576	3
221	X2	GO:0035066	positive regulation of histone acetylation	4/195	34/18903	0.000399669	0.0156182	0.0132003	23451/29117/8467/9188	4
222	X2	GO:0030865	cortical cytoskeleton organization	5/195	61/18903	0.000413325	0.0156656	0.0132403	7430/811/10787/2037/5048	5
223	X2	GO:1904356	regulation of telomere maintenance via telomere lengthening	5/195	61/18903	0.000413325	0.0156656	0.0132403	10575/6950/3192/54552/10576	5
224	X2	GO:0006066	alcohol metabolic process	12/195	367/18903	0.000445614	0.0156656	0.0132403	3949/3638/6713/6309/3156/3069/1595/335/22937/37/3422/6307	12
225	X2	GO:0000381	regulation of alternative mRNA splicing, via spliceosome	5/195	62/18903	0.000445859	0.0156656	0.0132403	1655/5725/6431/6434/3192	5
226	X2	GO:0016032	viral process	13/195	421/18903	0.00044613	0.0156656	0.0132403	3949/5725/26986/5034/55196/1654/1969/11282/5886/440026/29969/1508/6741	13
227	X2	GO:0050685	positive regulation of mRNA processing	4/195	35/18903	0.000447624	0.0156656	0.0132403	6625/6434/54623/29896	4
228	X2	GO:1905898	positive regulation of response to endoplasmic reticulum stress	4/195	35/18903	0.000447624	0.0156656	0.0132403	1649/23411/9709/91304	4
229	X2	GO:1900153	positive regulation of nuclear-transcribed mRNA catabolic process, deadenylation-dependent decay	3/195	15/18903	0.000448877	0.0156656	0.0132403	26986/678/10140	3
230	X2	GO:1904874	positive regulation of telomerase RNA localization to Cajal body	3/195	15/18903	0.000448877	0.0156656	0.0132403	10575/6950/10576	3
231	X2	GO:1900407	regulation of cellular response to oxidative stress	6/195	95/18903	0.000452944	0.0156656	0.0132403	4170/6421/5034/23411/3091/135112	6
232	X2	GO:0031056	regulation of histone modification	8/195	175/18903	0.000475208	0.016238	0.0137241	23411/94104/23451/29117/54623/8467/9188/546	8
233	X2	GO:0051055	negative regulation of lipid biosynthetic process	5/195	63/18903	0.000480286	0.016238	0.0137241	3638/23411/22937/37/476	5
234	X2	GO:1902905	positive regulation of supramolecular fiber organization	8/195	176/18903	0.000493516	0.0164999	0.0139454	11034/10787/10109/335/10458/10142/4926/123720	8
235	X2	GO:2001251	negative regulation of chromosome organization	6/195	97/18903	0.000506321	0.016717	0.0141289	4683/3192/54552/8467/7756/546	6
236	X2	GO:0016925	protein sumoylation	5/195	64/18903	0.000516677	0.016717	0.0141289	10210/5903/8535/54552/26054	5
237	X2	GO:0048524	positive regulation of viral process	5/195	64/18903	0.000516677	0.016717	0.0141289	26986/5034/1654/5886/29969	5
238	X2	GO:2001233	regulation of apoptotic signaling pathway	12/195	374/18903	0.000526994	0.0167202	0.0141316	4170/6421/1649/5034/23411/9709/6498/1654/10625/9774/3091/6934	12
239	X2	GO:0006457	protein folding	9/195	223/18903	0.000527889	0.0167202	0.0141316	5034/5903/9601/811/10575/6950/6625/10576/10726	9
240	X2	GO:0035065	regulation of histone acetylation	5/195	65/18903	0.000555102	0.017399	0.0147053	23411/23451/29117/8467/9188	5
241	X2	GO:0010769	regulation of cell morphogenesis involved in differentiation	6/195	100/18903	0.000595423	0.0180973	0.0152955	5034/811/10109/335/10458/5048	6
242	X2	GO:0036473	cell death in response to oxidative stress	6/195	100/18903	0.000595423	0.0180973	0.0152955	4170/6421/5034/23411/3091/135112	6
243	X2	GO:0042632	cholesterol homeostasis	6/195	100/18903	0.000595423	0.0180973	0.0152955	3949/3638/23411/9969/335/29116	6
244	X2	GO:0055092	sterol homeostasis	6/195	101/18903	0.000627679	0.0186483	0.0157613	3949/3638/23411/9969/335/29116	6
245	X2	GO:2001243	negative regulation of intrinsic apoptotic signaling pathway	6/195	101/18903	0.000627679	0.0186483	0.0157613	4170/23411/9709/1654/10625/3091	6
246	X2	GO:0007059	chromosome segregation	12/195	382/18903	0.000634993	0.0186483	0.0157613	6421/29117/1654/3192/7150/4926/8467/7756/8289/546/2669/10726	12
247	X2	GO:0032206	positive regulation of telomere maintenance	5/195	67/18903	0.000638344	0.0186483	0.0157613	10575/6950/4683/10576/546	5
248	X2	GO:0036124	histone H3-K9 trimethylation	3/195	17/18903	0.000660725	0.0189345	0.0160031	23411/546/5926	3
249	X2	GO:0070200	establishment of protein localization to telomere	3/195	17/18903	0.000660725	0.0189345	0.0160031	10575/6950/10576	3
250	X2	GO:0090181	regulation of cholesterol metabolic process	4/195	39/18903	0.000680917	0.0191484	0.0161839	3949/335/22937/37	4
251	X2	GO:0097242	amyloid-beta clearance	4/195	39/18903	0.000680917	0.0191484	0.0161839	3949/3156/1595/4035	4
252	X2	GO:0009895	negative regulation of catabolic process	11/195	332/18903	0.000689359	0.0192063	0.0162329	1982/26986/4170/3156/1595/3182/6625/3192/7077/10140/4843	11
253	X2	GO:0007004	telomere maintenance via telomerase	5/195	69/18903	0.000730603	0.0200407	0.0169381	10575/6950/3192/54552/10576	5
254	X2	GO:1902882	regulation of response to oxidative stress	6/195	104/18903	0.000732629	0.0200407	0.0169381	4170/6421/5034/23411/3091/135112	6
255	X2	GO:0030866	cortical actin cytoskeleton organization	4/195	40/18903	0.000750523	0.0201636	0.0170419	7430/811/10787/2037	4
256	X2	GO:2000758	positive regulation of peptidyl-lysine acetylation	4/195	40/18903	0.000750523	0.0201636	0.0170419	23451/29117/8467/9188	4
257	X2	GO:0045945	positive regulation of transcription by RNA polymerase III	3/195	18/18903	0.00078687	0.0207692	0.0175538	23451/8467/9188	3
258	X2	GO:1904872	regulation of telomerase RNA localization to Cajal body	3/195	18/18903	0.00078687	0.0207692	0.0175538	10575/6950/10576	3
259	X2	GO:0043161	proteasome-mediated ubiquitin-dependent protein catabolic process	13/195	450/18903	0.000828392	0.0216751	0.0183194	1649/10210/23411/9709/811/127544/80311/5709/5886/23321/5708/7514/4121	13
260	X2	GO:1903829	positive regulation of protein localization	13/195	451/18903	0.00084539	0.0219291	0.0185341	7430/8878/10575/6950/1969/54552/3799/4035/2037/3091/10576/6934/4926	13
261	X2	GO:0000819	sister chromatid segregation	9/195	239/18903	0.000865315	0.0222541	0.0188088	6421/29117/3192/4926/8467/7756/8289/546/10726	9
262	X2	GO:0006354	DNA-templated transcription elongation	9/195	241/18903	0.000917658	0.0228718	0.0193309	9969/221037/54623/3192/9774/284695/10915/2130/92140	9
263	X2	GO:0090670	RNA localization to Cajal body	3/195	19/18903	0.000927339	0.0228718	0.0193309	10575/6950/10576	3
264	X2	GO:0090671	telomerase RNA localization to Cajal body	3/195	19/18903	0.000927339	0.0228718	0.0193309	10575/6950/10576	3
265	X2	GO:0090672	telomerase RNA localization	3/195	19/18903	0.000927339	0.0228718	0.0193309	10575/6950/10576	3
266	X2	GO:0090685	RNA localization to nucleus	3/195	19/18903	0.000927339	0.0228718	0.0193309	10575/6950/10576	3
267	X2	GO:0030032	lamellipodium assembly	5/195	73/18903	0.000944581	0.0231077	0.0195302	1969/10787/10109/7414/123720	5
268	X2	GO:0051495	positive regulation of cytoskeleton organization	8/195	195/18903	0.000965018	0.0234173	0.0197919	11034/10787/10109/335/10458/10142/4926/123720	8
269	X2	GO:0030330	DNA damage response, signal transduction by p53 class mediator	5/195	74/18903	0.00100466	0.0239923	0.0202779	1655/23411/8533/4683/546	5
270	X2	GO:2000756	regulation of peptidyl-lysine acetylation	5/195	74/18903	0.00100466	0.0239923	0.0202779	23411/23451/29117/8467/9188	5
271	X2	GO:0006278	RNA-templated DNA biosynthetic process	5/195	75/18903	0.00106754	0.0252555	0.0213455	10575/6950/3192/54552/10576	5
272	X2	GO:1900026	positive regulation of substrate adhesion-dependent cell spreading	4/195	44/18903	0.00107962	0.0252555	0.0213455	5034/811/10109/335	4
273	X2	GO:1900221	regulation of amyloid-beta clearance	3/195	20/18903	0.00108274	0.0252555	0.0213455	3156/1595/4035	3
274	X2	GO:0000723	telomere maintenance	7/195	154/18903	0.00110646	0.0256103	0.0216454	10575/6950/4683/3192/54552/10576/546	7
275	X2	GO:0006402	mRNA catabolic process	9/195	248/18903	0.00112151	0.0257604	0.0217723	1655/26986/3182/4670/3192/79882/6741/678/10140	9
276	X2	GO:0031123	RNA 3'-end processing	6/195	113/18903	0.00113029	0.0257654	0.0217765	26986/51585/54623/55339/79882/6741	6
277	X2	GO:0051054	positive regulation of DNA metabolic process	10/195	301/18903	0.00117684	0.0266249	0.0225029	23411/3182/10575/29117/6950/4683/10576/8467/8289/546	10
278	X2	GO:0008088	axo-dendritic transport	5/195	77/18903	0.00120199	0.0269909	0.0228122	6421/3192/3799/5048/3091	5
279	X2	GO:0000070	mitotic sister chromatid segregation	8/195	204/18903	0.00128864	0.0287224	0.0242757	29117/3192/4926/8467/7756/8289/546/10726	8
280	X2	GO:0009306	protein secretion	11/195	359/18903	0.00129851	0.0287296	0.0242818	3156/7430/1595/9601/415116/5066/5048/3091/6934/26286/4843	11
281	X2	GO:0035592	establishment of protein localization to extracellular region	11/195	360/18903	0.00132762	0.0291592	0.0246449	3156/7430/1595/9601/415116/5066/5048/3091/6934/26286/4843	11
282	X2	GO:0021987	cerebral cortex development	6/195	117/18903	0.00135258	0.029492	0.0249262	54407/23224/6434/5048/3091/2018	6
283	X2	GO:0045717	negative regulation of fatty acid biosynthetic process	3/195	22/18903	0.00144063	0.0311086	0.0262925	3638/23411/37	3
284	X2	GO:0006479	protein methylation	8/195	208/18903	0.00145773	0.0311086	0.0262925	23411/94104/54623/6018/8467/55870/546/5926	8
285	X2	GO:0008213	protein alkylation	8/195	208/18903	0.00145773	0.0311086	0.0262925	23411/94104/54623/6018/8467/55870/546/5926	8
286	X2	GO:0045732	positive regulation of protein catabolic process	8/195	209/18903	0.00150264	0.0315094	0.0266313	3949/7430/9709/127544/5886/4035/29116/91304	8
287	X2	GO:0010833	telomere maintenance via telomere lengthening	5/195	81/18903	0.00150793	0.0315094	0.0266313	10575/6950/3192/54552/10576	5
288	X2	GO:0031060	regulation of histone methylation	5/195	81/18903	0.00150793	0.0315094	0.0266313	23411/94104/54623/8467/546	5
289	X2	GO:0040029	epigenetic regulation of gene expression	7/195	163/18903	0.00153593	0.0318733	0.0269388	23411/55196/3192/51132/8467/8289/5926	7
290	X2	GO:0071692	protein localization to extracellular region	11/195	368/18903	0.00158033	0.0324634	0.0274375	3156/7430/1595/9601/415116/5066/5048/3091/6934/26286/4843	11
291	X2	GO:0006446	regulation of translational initiation	5/195	82/18903	0.00159261	0.0324634	0.0274375	1982/1983/9689/1654/9669	5
292	X2	GO:0034976	response to endoplasmic reticulum stress	9/195	261/18903	0.00159674	0.0324634	0.0274375	1649/5034/9601/23411/9709/811/1654/4121/91304	9
293	X2	GO:0048025	negative regulation of mRNA splicing, via spliceosome	3/195	23/18903	0.00164421	0.0332043	0.0280637	5725/6431/6432	3
294	X2	GO:0006413	translational initiation	6/195	123/18903	0.00174678	0.0348161	0.029426	1982/1983/9689/1654/8669/9669	6
295	X2	GO:0022613	ribonucleoprotein complex biogenesis	13/195	489/18903	0.00174717	0.0348161	0.029426	6430/6431/1983/55299/23451/64794/1654/54552/8669/7514/9188/22889/81887	13
296	X2	GO:0007097	nuclear migration	3/195	24/18903	0.00186492	0.0369181	0.0312026	23224/5048/10726	3
297	X2	GO:0031062	positive regulation of histone methylation	4/195	51/18903	0.00187907	0.0369551	0.0312339	23411/94104/54623/8467	4
298	X2	GO:0098813	nuclear chromosome segregation	10/195	321/18903	0.00189514	0.037029	0.0312963	6421/29117/3192/4926/8467/7756/8289/546/2669/10726	10
299	X2	GO:0031647	regulation of protein stability	10/195	325/18903	0.00207436	0.0402693	0.0340349	23411/811/10575/6950/335/5886/54552/29116/10576/7756	10
300	X2	GO:0006383	transcription by RNA polymerase III	4/195	53/18903	0.0021669	0.0417962	0.0353255	23451/10625/8467/9188	4
301	X2	GO:0051224	negative regulation of protein transport	6/195	129/18903	0.00222261	0.0423932	0.0358301	3638/3156/1595/415116/29969/2664	6
302	X2	GO:0055088	lipid homeostasis	7/195	174/18903	0.00222603	0.0423932	0.0358301	3949/3638/23411/9969/1654/335/29116	7
303	X2	GO:0048026	positive regulation of mRNA splicing, via spliceosome	3/195	26/18903	0.00235966	0.0446554	0.0377421	6625/6434/29896	3
304	X2	GO:1904950	negative regulation of establishment of protein localization	6/195	133/18903	0.0025902	0.0484872	0.0409806	3638/3156/1595/415116/29969/2664	6
305	X2	GO:0010875	positive regulation of cholesterol efflux	3/195	27/18903	0.00263461	0.0484872	0.0409806	23411/335/4035	3
306	X2	GO:0070199	establishment of protein localization to chromosome	3/195	27/18903	0.00263461	0.0484872	0.0409806	10575/6950/10576	3
307	X2	GO:0032273	positive regulation of protein polymerization	5/195	92/18903	0.0026427	0.0484872	0.0409806	10787/10109/10458/10142/4926	5
308	X2	GO:0097581	lamellipodium organization	5/195	92/18903	0.0026427	0.0484872	0.0409806	1969/10787/10109/7414/123720	5
309	X2	GO:0030048	actin filament-based movement	6/195	134/18903	0.00268883	0.0490344	0.0414431	23224/2697/476/3757/10142/4430	6
310	X3	GO:0006119	oxidative phosphorylation	24/190	147/18903	2.02969e-22	5.04582e-19	4.77939e-19	84300/1537/4702/4707/374291/4722/4706/4713/55967/4696/11315/4724/7386/6472/4700/54539/4715/506/10476/1346/7384/4720/6390/498	24
311	X3	GO:0009060	aerobic respiration	26/190	194/18903	6.12729e-22	5.76564e-19	5.46121e-19	84300/1537/4702/4707/4191/374291/8802/4722/4706/4713/55967/4696/11315/4724/7386/6472/4700/54539/4715/506/10476/1346/7384/4720/6390/498	26
312	X3	GO:0045333	cellular respiration	28/190	240/18903	6.95773e-22	5.76564e-19	5.46121e-19	84300/1537/4702/4707/4191/374291/8802/4722/4706/4713/55967/4696/11315/2109/4724/7386/6472/4700/2108/54539/4715/506/10476/1346/7384/4720/6390/498	28
313	X3	GO:0015986	proton motive force-driven ATP synthesis	18/190	76/18903	3.64766e-20	2.26702e-17	2.14732e-17	518/4702/4707/374291/4722/4706/4713/55967/4696/4724/4700/54539/4715/506/10476/4720/6390/498	18
314	X3	GO:0042776	proton motive force-driven mitochondrial ATP synthesis	17/190	67/18903	1.14726e-19	5.70418e-17	5.40299e-17	4702/4707/374291/4722/4706/4713/55967/4696/4724/4700/54539/4715/506/10476/4720/6390/498	17
315	X3	GO:0009206	purine ribonucleoside triphosphate biosynthetic process	20/190	117/18903	2.91803e-19	1.20904e-16	1.1452e-16	518/4831/4702/4707/374291/4722/4706/4713/55967/4696/4724/4700/54539/4715/506/10476/4720/2023/6390/498	20
316	X3	GO:0009145	purine nucleoside triphosphate biosynthetic process	20/190	118/18903	3.48334e-19	1.23708e-16	1.17176e-16	518/4831/4702/4707/374291/4722/4706/4713/55967/4696/4724/4700/54539/4715/506/10476/4720/2023/6390/498	20
317	X3	GO:0022904	respiratory electron transport chain	20/190	122/18903	6.95517e-19	2.16132e-16	2.0472e-16	1537/4702/4707/374291/4722/4706/4713/55967/4696/11315/2109/4724/7386/4700/2108/4715/1346/7384/4720/6390	20
318	X3	GO:0009201	ribonucleoside triphosphate biosynthetic process	20/190	123/18903	8.23426e-19	2.27449e-16	2.15439e-16	518/4831/4702/4707/374291/4722/4706/4713/55967/4696/4724/4700/54539/4715/506/10476/4720/2023/6390/498	20
319	X3	GO:0006754	ATP biosynthetic process	19/190	106/18903	9.23626e-19	2.29613e-16	2.1749e-16	518/4702/4707/374291/4722/4706/4713/55967/4696/4724/4700/54539/4715/506/10476/4720/2023/6390/498	19
320	X3	GO:0009142	nucleoside triphosphate biosynthetic process	20/190	134/18903	4.78327e-18	1.01454e-15	9.6097e-16	518/4831/4702/4707/374291/4722/4706/4713/55967/4696/4724/4700/54539/4715/506/10476/4720/2023/6390/498	20
321	X3	GO:0015980	energy derivation by oxidation of organic compounds	28/190	333/18903	4.89721e-18	1.01454e-15	9.6097e-16	84300/1537/4702/4707/4191/374291/8802/4722/4706/4713/55967/4696/11315/2109/4724/7386/6472/4700/2108/54539/4715/506/10476/1346/7384/4720/6390/498	28
322	X3	GO:0042773	ATP synthesis coupled electron transport	18/190	101/18903	8.74429e-18	1.55274e-15	1.47075e-15	1537/4702/4707/374291/4722/4706/4713/55967/4696/11315/4724/7386/4700/4715/1346/7384/4720/6390	18
323	X3	GO:0042775	mitochondrial ATP synthesis coupled electron transport	18/190	101/18903	8.74429e-18	1.55274e-15	1.47075e-15	1537/4702/4707/374291/4722/4706/4713/55967/4696/11315/4724/7386/4700/4715/1346/7384/4720/6390	18
324	X3	GO:0019646	aerobic electron transport chain	17/190	93/18903	4.68123e-17	7.75836e-15	7.34871e-15	1537/4702/4707/374291/4722/4706/4713/4696/11315/4724/7386/4700/4715/1346/7384/4720/6390	17
325	X3	GO:0022900	electron transport chain	21/190	176/18903	7.62205e-17	1.18428e-14	1.12175e-14	1537/4702/4707/374291/4722/4706/4713/55967/4696/11315/2109/4724/7386/4700/26227/2108/4715/1346/7384/4720/6390	21
326	X3	GO:0009205	purine ribonucleoside triphosphate metabolic process	23/190	242/18903	3.8728e-16	5.66341e-14	5.36437e-14	518/3098/93974/4831/4702/4707/374291/4722/4706/4713/55967/4696/4724/4700/54539/4715/5315/506/10476/4720/2023/6390/498	23
327	X3	GO:0046034	ATP metabolic process	22/190	217/18903	4.48539e-16	6.19482e-14	5.86773e-14	518/3098/93974/4702/4707/374291/4722/4706/4713/55967/4696/4724/4700/54539/4715/5315/506/10476/4720/2023/6390/498	22
328	X3	GO:0010257	NADH dehydrogenase complex assembly	14/190	59/18903	5.93151e-16	7.19038e-14	6.81072e-14	4702/4707/374291/4722/4706/4713/25915/55967/4696/4724/4700/54539/4715/4720	14
329	X3	GO:0032981	mitochondrial respiratory chain complex I assembly	14/190	59/18903	5.93151e-16	7.19038e-14	6.81072e-14	4702/4707/374291/4722/4706/4713/25915/55967/4696/4724/4700/54539/4715/4720	14
330	X3	GO:0009144	purine nucleoside triphosphate metabolic process	23/190	247/18903	6.07394e-16	7.19038e-14	6.81072e-14	518/3098/93974/4831/4702/4707/374291/4722/4706/4713/55967/4696/4724/4700/54539/4715/5315/506/10476/4720/2023/6390/498	23
331	X3	GO:0009199	ribonucleoside triphosphate metabolic process	23/190	249/18903	7.25067e-16	8.19325e-14	7.76064e-14	518/3098/93974/4831/4702/4707/374291/4722/4706/4713/55967/4696/4724/4700/54539/4715/5315/506/10476/4720/2023/6390/498	23
332	X3	GO:0033108	mitochondrial respiratory chain complex assembly	16/190	99/18903	3.1288e-15	3.38182e-13	3.20326e-13	84300/4702/4707/374291/4722/4706/4713/25915/55967/4696/4724/7386/4700/54539/4715/4720	16
333	X3	GO:0009141	nucleoside triphosphate metabolic process	23/190	267/18903	3.32706e-15	3.44628e-13	3.26431e-13	518/3098/93974/4831/4702/4707/374291/4722/4706/4713/55967/4696/4724/4700/54539/4715/5315/506/10476/4720/2023/6390/498	23
334	X3	GO:0072522	purine-containing compound biosynthetic process	22/190	251/18903	9.59785e-15	9.54411e-13	9.04017e-13	518/4831/4702/4707/374291/4722/4706/4713/55967/4696/2987/4724/6472/4700/54539/4715/506/10476/4720/2023/6390/498	22
335	X3	GO:0006164	purine nucleotide biosynthetic process	21/190	242/18903	4.90477e-14	4.68972e-12	4.4421e-12	518/4831/4702/4707/374291/4722/4706/4713/55967/4696/2987/4724/4700/54539/4715/506/10476/4720/2023/6390/498	21
336	X3	GO:0009165	nucleotide biosynthetic process	23/190	304/18903	5.41065e-14	4.98181e-12	4.71876e-12	349565/518/4831/4702/4707/374291/4722/4706/4713/55967/4696/2987/4724/3735/4700/54539/4715/506/10476/4720/2023/6390/498	23
337	X3	GO:1901293	nucleoside phosphate biosynthetic process	23/190	306/18903	6.21969e-14	5.5222e-12	5.23062e-12	349565/518/4831/4702/4707/374291/4722/4706/4713/55967/4696/2987/4724/3735/4700/54539/4715/506/10476/4720/2023/6390/498	23
338	X3	GO:0009152	purine ribonucleotide biosynthetic process	20/190	220/18903	8.40114e-14	7.00398e-12	6.63416e-12	518/4831/4702/4707/374291/4722/4706/4713/55967/4696/4724/4700/54539/4715/506/10476/4720/2023/6390/498	20
339	X3	GO:0006120	mitochondrial electron transport, NADH to ubiquinone	12/190	51/18903	8.4521e-14	7.00398e-12	6.63416e-12	4702/4707/374291/4722/4706/4713/4696/11315/4724/4700/4715/4720	12
340	X3	GO:0009260	ribonucleotide biosynthetic process	20/190	234/18903	2.69988e-13	2.16513e-11	2.05081e-11	518/4831/4702/4707/374291/4722/4706/4713/55967/4696/4724/4700/54539/4715/506/10476/4720/2023/6390/498	20
341	X3	GO:0046390	ribose phosphate biosynthetic process	20/190	241/18903	4.69747e-13	3.64934e-11	3.45665e-11	518/4831/4702/4707/374291/4722/4706/4713/55967/4696/4724/4700/54539/4715/506/10476/4720/2023/6390/498	20
342	X3	GO:0009150	purine ribonucleotide metabolic process	25/190	447/18903	3.59991e-12	2.71193e-10	2.56874e-10	518/3098/93974/4831/4702/4707/374291/8802/4722/4706/4713/55967/4696/2987/4724/4700/54539/4715/5315/506/10476/4720/2023/6390/498	25
343	X3	GO:0009259	ribonucleotide metabolic process	25/190	466/18903	8.90897e-12	6.51403e-10	6.17009e-10	518/3098/93974/4831/4702/4707/374291/8802/4722/4706/4713/55967/4696/2987/4724/4700/54539/4715/5315/506/10476/4720/2023/6390/498	25
344	X3	GO:0019693	ribose phosphate metabolic process	25/190	475/18903	1.34735e-11	9.57001e-10	9.0647e-10	518/3098/93974/4831/4702/4707/374291/8802/4722/4706/4713/55967/4696/2987/4724/4700/54539/4715/5315/506/10476/4720/2023/6390/498	25
345	X3	GO:0006163	purine nucleotide metabolic process	25/190	476/18903	1.40988e-11	9.73604e-10	9.22196e-10	518/3098/93974/4831/4702/4707/374291/8802/4722/4706/4713/55967/4696/2987/4724/4700/54539/4715/5315/506/10476/4720/2023/6390/498	25
346	X3	GO:0032543	mitochondrial translation	12/190	131/18903	8.40022e-09	5.64404e-07	5.34603e-07	10102/84300/64432/64949/64975/64976/28998/6472/51021/78988/54460/54948	12
347	X3	GO:0140053	mitochondrial gene expression	12/190	163/18903	9.71355e-08	6.3547e-06	6.01917e-06	10102/84300/64432/64949/64975/64976/28998/6472/51021/78988/54460/54948	12
348	X3	GO:1902600	proton transmembrane transport	10/190	160/18903	5.12886e-06	0.000326932	0.000309669	518/1537/374291/11315/7386/506/10476/1346/7384/498	10
349	X3	GO:0001732	formation of cytoplasmic translation initiation complex	4/190	16/18903	1.63746e-05	0.00101768	0.000963949	27335/10480/8666/8668	4
350	X3	GO:0036093	germ cell proliferation	3/190	10/18903	0.000113873	0.00690457	0.00654	7345/10549/10519	3
351	X3	GO:0002181	cytoplasmic translation	8/190	161/18903	0.000227821	0.0134848	0.0127728	7311/27335/10480/8666/51389/7555/5315/8668	8
352	X3	GO:0006936	muscle contraction	12/190	351/18903	0.00023517	0.0135961	0.0128782	808/7137/2697/6647/29766/6717/140465/4637/2023/2934/2593/113246	12
353	X3	GO:0072655	establishment of protein localization to mitochondrion	7/190	123/18903	0.000246943	0.0139523	0.0132156	808/3098/93974/140823/728489/4580/10245	7
354	X3	GO:1903715	regulation of aerobic respiration	4/190	32/18903	0.000285304	0.0157615	0.0149293	84300/11315/6472/1346	4
355	X3	GO:0070585	protein localization to mitochondrion	7/190	128/18903	0.000315122	0.017012	0.0161138	808/3098/93974/140823/728489/4580/10245	7
356	X3	GO:0006122	mitochondrial electron transport, ubiquinol to cytochrome c	3/190	14/18903	0.000335313	0.017012	0.0161138	1537/7386/7384	3
357	X3	GO:0010269	response to selenium ion	3/190	14/18903	0.000335313	0.017012	0.0161138	84299/210/140606	3
358	X3	GO:1901841	regulation of high voltage-gated calcium channel activity	3/190	14/18903	0.000335313	0.017012	0.0161138	808/6236/6717	3
359	X3	GO:0045185	maintenance of protein location	6/190	93/18903	0.000351868	0.0174949	0.0165711	3098/11315/5552/6717/83860/2934	6
360	X3	GO:0031647	regulation of protein stability	11/190	325/18903	0.000464988	0.022564	0.0213726	5202/728489/11315/8266/1603/10471/54344/5479/25764/2934/8607	11
361	X3	GO:0032507	maintenance of protein location in cell	5/190	65/18903	0.000493272	0.022564	0.0213726	3098/11315/5552/83860/2934	5
362	X3	GO:0006734	NADH metabolic process	4/190	37/18903	0.000503868	0.022564	0.0213726	3098/4191/5315/2023	4
363	X3	GO:0006735	NADH regeneration	3/190	16/18903	0.000508279	0.022564	0.0213726	3098/5315/2023	3
364	X3	GO:0061621	canonical glycolysis	3/190	16/18903	0.000508279	0.022564	0.0213726	3098/5315/2023	3
365	X3	GO:0061718	glucose catabolic process to pyruvate	3/190	16/18903	0.000508279	0.022564	0.0213726	3098/5315/2023	3
366	X3	GO:0002183	cytoplasmic translational initiation	4/190	40/18903	0.000681054	0.0297035	0.0281351	27335/10480/8666/8668	4
367	X3	GO:0051881	regulation of mitochondrial membrane potential	5/190	70/18903	0.000694135	0.0297521	0.0281811	93974/6647/11315/27068/1192	5
368	X3	GO:0061620	glycolytic process through glucose-6-phosphate	3/190	18/18903	0.000729753	0.0307486	0.029125	3098/5315/2023	3
369	X3	GO:0061615	glycolytic process through fructose-6-phosphate	3/190	19/18903	0.000860195	0.0356408	0.0337589	3098/5315/2023	3
370	X3	GO:0030150	protein import into mitochondrial matrix	3/190	20/18903	0.00100454	0.0409391	0.0387775	140823/728489/10245	3
371	X3	GO:0042168	heme metabolic process	4/190	46/18903	0.00116039	0.0465278	0.0440711	93974/645/210/644	4
372	X4	GO:0001732	formation of cytoplasmic translation initiation complex	9/190	16/18903	9.31956e-15	2.73529e-11	2.39267e-11	3646/8665/10480/27335/8664/8666/8668/8667/51386	9
373	X4	GO:0002183	cytoplasmic translational initiation	9/190	40/18903	1.80985e-10	2.65596e-07	2.32328e-07	3646/8665/10480/27335/8664/8666/8668/8667/51386	9
374	X4	GO:0002181	cytoplasmic translation	13/190	161/18903	9.22535e-09	9.02547e-06	7.89496e-06	3646/8531/8665/10480/27335/8664/221662/8666/7311/8668/51389/8667/51386	13
375	X4	GO:0006413	translational initiation	10/190	123/18903	4.66193e-07	0.000342069	0.000299223	10209/3646/8665/10480/27335/8664/8666/8668/8667/51386	10
376	X4	GO:0019081	viral translation	5/190	18/18903	7.49877e-07	0.000440178	0.000385042	8665/8664/8666/5094/51386	5
377	X4	GO:0051098	regulation of binding	16/190	372/18903	1.18055e-06	0.000577485	0.00050515	79822/7049/3646/28996/351/1460/8664/6934/9236/581/868/6881/8487/7009/302/3397	16
378	X4	GO:1902903	regulation of supramolecular fiber organization	15/190	384/18903	8.25772e-06	0.00305594	0.00267316	79822/5062/351/8976/9168/830/23075/5204/51019/10519/2934/5962/395/1490/3397	15
379	X4	GO:1902904	negative regulation of supramolecular fiber organization	10/190	169/18903	8.32965e-06	0.00305594	0.00267316	79822/5062/9168/830/23075/5204/10519/2934/5962/395	10
380	X4	GO:0007015	actin filament organization	16/190	454/18903	1.48117e-05	0.00483026	0.00422524	79822/4082/5062/22836/8976/9168/830/23075/4646/51019/2934/5962/395/390/1490/3397	16
381	X4	GO:0032956	regulation of actin cytoskeleton organization	14/190	365/18903	2.03997e-05	0.0059873	0.00523735	79822/5062/22836/8976/9168/830/23075/51019/2934/5962/395/390/1490/3397	14
382	X4	GO:0110053	regulation of actin filament organization	12/190	278/18903	2.57009e-05	0.00685745	0.00599851	79822/5062/8976/9168/830/23075/51019/2934/5962/395/1490/3397	12
383	X4	GO:0051494	negative regulation of cytoskeleton organization	9/190	165/18903	4.50761e-05	0.0110249	0.00964391	79822/5062/9168/830/23075/10519/2934/5962/395	9
384	X4	GO:0032970	regulation of actin filament-based process	14/190	406/18903	6.49422e-05	0.014662	0.0128254	79822/5062/22836/8976/9168/830/23075/51019/2934/5962/395/390/1490/3397	14
385	X4	GO:0032469	endoplasmic reticulum calcium ion homeostasis	4/190	25/18903	0.000106033	0.0208885	0.0182721	51024/351/581/7009	4
386	X4	GO:0032231	regulation of actin filament bundle assembly	7/190	108/18903	0.00010999	0.0208885	0.0182721	79822/5062/23075/5962/395/1490/3397	7
387	X4	GO:0043653	mitochondrial fragmentation involved in apoptotic process	3/190	10/18903	0.000113873	0.0208885	0.0182721	51024/56947/581	3
388	X4	GO:0022618	ribonucleoprotein complex assembly	10/190	234/18903	0.000132807	0.0229287	0.0200567	3646/8665/10480/27335/8664/8666/8487/8668/8667/51386	10
389	X4	GO:0075522	IRES-dependent viral translational initiation	3/190	11/18903	0.000155417	0.0250286	0.0218936	8665/8664/5094	3
390	X4	GO:0071826	ribonucleoprotein complex subunit organization	10/190	242/18903	0.000174618	0.0250286	0.0218936	3646/8665/10480/27335/8664/8666/8487/8668/8667/51386	10
391	X4	GO:0032388	positive regulation of intracellular transport	9/190	199/18903	0.000188922	0.0250286	0.0218936	51024/51614/6934/56947/1459/10541/10519/5962/302	9
392	X4	GO:0008053	mitochondrial fusion	4/190	29/18903	0.000192926	0.0250286	0.0218936	10493/51024/56947/581	4
393	X4	GO:0008154	actin polymerization or depolymerization	9/190	200/18903	0.000196136	0.0250286	0.0218936	79822/8976/9168/830/23075/51019/2934/5962/395	9
394	X4	GO:0043393	regulation of protein binding	9/190	200/18903	0.000196136	0.0250286	0.0218936	7049/28996/351/6934/581/868/7009/302/3397	9
395	X4	GO:0051017	actin filament bundle assembly	8/190	160/18903	0.000218349	0.0267022	0.0233576	79822/4082/5062/23075/5962/395/1490/3397	8
396	X4	GO:0052547	regulation of peptidase activity	14/190	459/18903	0.000233917	0.0274619	0.0240221	7076/51232/5270/51024/5062/2719/351/55081/581/10541/2934/23204/302/1490	14
397	X4	GO:0061572	actin filament bundle organization	8/190	164/18903	0.000258279	0.0291557	0.0255037	79822/4082/5062/23075/5962/395/1490/3397	8
398	X4	GO:0007162	negative regulation of cell adhesion	11/190	308/18903	0.000295461	0.0321178	0.0280948	347/3958/5270/7001/5573/102/285/23075/868/5962/395	11
399	X4	GO:1904951	positive regulation of establishment of protein localization	11/190	310/18903	0.000312189	0.0325508	0.0284736	51024/6659/51614/9662/6934/56947/10575/1459/10541/10519/7203	11
400	X4	GO:0030041	actin filament polymerization	8/190	170/18903	0.000329222	0.0325508	0.0284736	79822/8976/9168/830/51019/2934/5962/395	8
401	X4	GO:1905214	regulation of RNA binding	3/190	14/18903	0.000335313	0.0325508	0.0284736	3646/8664/8487	3
402	X4	GO:0010639	negative regulation of organelle organization	12/190	366/18903	0.000343808	0.0325508	0.0284736	57489/79822/10493/5062/9168/830/23075/8467/10519/2934/5962/395	12
403	X4	GO:0052548	regulation of endopeptidase activity	13/190	428/18903	0.000406747	0.0360314	0.0315181	7076/51232/5270/51024/5062/351/55081/581/10541/2934/23204/302/1490	13
404	X4	GO:0051346	negative regulation of hydrolase activity	12/190	373/18903	0.000407529	0.0360314	0.0315181	54583/7076/51232/3958/5270/5062/2719/351/7009/5962/23204/302	12
405	X4	GO:2001233	regulation of apoptotic signaling pathway	12/190	374/18903	0.000417399	0.0360314	0.0315181	8876/3958/7001/658/51024/5062/8531/6934/4841/1459/581/7009	12
406	X4	GO:0031100	animal organ regeneration	5/190	65/18903	0.000493272	0.0413644	0.0361832	133/7049/1459/285/471	5
407	X4	GO:1903729	regulation of plasma membrane organization	3/190	17/18903	0.000612644	0.0492035	0.0430404	8976/2934/302	3
408	X4	GO:0070482	response to oxygen levels	11/190	337/18903	0.000628457	0.0492035	0.0430404	54583/133/10370/7049/22937/28996/2308/9114/285/7009/1490	11
409	X4	GO:0072594	establishment of protein localization to organelle	13/190	449/18903	0.000637047	0.0492035	0.0430404	347/51024/5898/55506/4121/56947/10575/1459/581/868/51501/79720/7203	13
410	X4	GO:1903829	positive regulation of protein localization	13/190	451/18903	0.000663819	0.0499566	0.0436992	3958/51024/6659/51614/9662/6934/56947/10575/1459/10541/10519/5962/7203	13
411	X5	GO:0007159	leukocyte cell-cell adhesion	20/194	414/18903	1.05722e-08	3.27422e-05	2.78662e-05	5788/8631/7805/3689/864/22914/6352/2113/11151/960/4478/11221/6793/5771/80762/3676/972/961/23240/7430	20
412	X5	GO:1903037	regulation of leukocyte cell-cell adhesion	17/194	377/18903	3.75163e-07	0.00058094	0.000494425	5788/8631/7805/3689/864/22914/6352/2113/11151/960/11221/5771/80762/3676/972/961/23240	17
413	X5	GO:0045785	positive regulation of cell adhesion	19/194	484/18903	6.28013e-07	0.000648319	0.00055177	5788/8631/3689/864/22914/6352/2113/11151/960/11221/3676/998/972/961/3716/7402/6281/10109/9448	19
414	X5	GO:0045010	actin nucleation	7/194	59/18903	2.33805e-06	0.00181024	0.00154065	9535/11151/133746/10097/10109/10788/10096	7
415	X5	GO:0022407	regulation of cell-cell adhesion	18/194	490/18903	3.20592e-06	0.00198574	0.00169002	5788/8631/7805/3689/864/22914/6352/2113/11151/960/11221/5771/80762/3676/972/961/3716/23240	18
416	X5	GO:1903039	positive regulation of leukocyte cell-cell adhesion	13/194	275/18903	5.56072e-06	0.00254385	0.00216502	5788/8631/3689/864/22914/6352/2113/11151/960/11221/3676/972/961	13
417	X5	GO:0022409	positive regulation of cell-cell adhesion	14/194	322/18903	6.31768e-06	0.00254385	0.00216502	5788/8631/3689/864/22914/6352/2113/11151/960/11221/3676/972/961/3716	14
418	X5	GO:0031589	cell-substrate adhesion	15/194	369/18903	6.60167e-06	0.00254385	0.00216502	8631/3689/10225/11151/960/7094/9748/3676/998/7402/8455/6281/10109/9448/54822	15
419	X5	GO:0034314	Arp2/3 complex-mediated actin nucleation	6/194	47/18903	8.18285e-06	0.00254385	0.00216502	9535/133746/10097/10109/10788/10096	6
420	X5	GO:0030101	natural killer cell activation	8/194	99/18903	8.21393e-06	0.00254385	0.00216502	5788/22914/4818/3560/11151/639/90379/81609	8
421	X5	GO:0045059	positive thymic T cell selection	4/194	14/18903	9.93388e-06	0.00279684	0.00238033	5788/915/5771/972	4
422	X5	GO:0044089	positive regulation of cellular component biogenesis	17/194	498/18903	1.57803e-05	0.00369267	0.00314275	8631/3936/4478/139818/998/961/2332/23272/10801/10097/6281/10109/9448/5216/55755/1654/10096	17
423	X5	GO:0042113	B cell activation	14/194	350/18903	1.6179e-05	0.00369267	0.00314275	5788/7805/28526/139818/3955/5771/678/80762/3676/972/165918/2033/1316/9984	14
424	X5	GO:1902743	regulation of lamellipodium organization	6/194	54/18903	1.85439e-05	0.00369267	0.00314275	960/55909/998/10097/10109/10096	6
425	X5	GO:0031532	actin cytoskeleton reorganization	8/194	111/18903	1.90774e-05	0.00369267	0.00314275	9535/397/5339/998/5770/4627/7430/10788	8
426	X5	GO:0120034	positive regulation of plasma membrane bounded cell projection assembly	8/194	111/18903	1.90774e-05	0.00369267	0.00314275	139818/998/2332/10801/10097/10109/5216/10096	8
427	X5	GO:0022604	regulation of cell morphogenesis	13/194	312/18903	2.13538e-05	0.00389016	0.00331083	3689/11151/960/7852/4478/56990/998/10627/4627/10097/6281/10109/7430	13
428	X5	GO:0030098	lymphocyte differentiation	15/194	419/18903	2.94014e-05	0.00505867	0.00430532	5788/915/864/139818/3955/11221/5771/639/678/80762/3676/972/2033/23240/1316	15
429	X5	GO:1903131	mononuclear cell differentiation	16/194	473/18903	3.15568e-05	0.00514377	0.00437775	5788/915/864/139818/3955/11221/5771/639/678/80762/3676/972/4627/2033/23240/1316	16
430	X5	GO:0007160	cell-matrix adhesion	11/194	238/18903	3.64715e-05	0.00553977	0.00471477	8631/3689/10225/960/7094/9748/3676/7402/6281/9448/54822	11
431	X5	GO:0034113	heterotypic cell-cell adhesion	6/194	61/18903	3.75638e-05	0.00553977	0.00471477	5788/8631/3689/960/3676/961	6
432	X5	GO:0071674	mononuclear cell migration	10/194	206/18903	5.48725e-05	0.00769553	0.0065495	22914/6352/11151/7852/4478/5339/6793/3676/998/961	10
433	X5	GO:0002285	lymphocyte activation involved in immune response	10/194	207/18903	5.71512e-05	0.00769553	0.0065495	5788/3936/4818/11151/139818/3955/80762/972/165918/9984	10
434	X5	GO:0010591	regulation of lamellipodium assembly	5/194	42/18903	6.75752e-05	0.00843252	0.00717674	55909/998/10097/10109/10096	5
435	X5	GO:0045061	thymic T cell selection	4/194	22/18903	6.80701e-05	0.00843252	0.00717674	5788/915/5771/972	4
436	X5	GO:0007015	actin filament organization	15/194	454/18903	7.30561e-05	0.00869136	0.00739703	3936/9535/11151/5339/55909/998/133746/961/10097/6281/10109/7430/10788/5216/10096	15
437	X5	GO:2000401	regulation of lymphocyte migration	6/194	69/18903	7.57723e-05	0.00869136	0.00739703	22914/6352/11151/4478/6793/3676	6
438	X5	GO:0050852	T cell receptor signaling pathway	8/194	139/18903	9.5304e-05	0.0105413	0.00897147	5788/8631/915/7805/2533/28526/5771/7430	8
439	X5	GO:0034341	response to interferon-gamma	8/194	140/18903	0.000100204	0.0107011	0.00910749	6352/5771/998/972/961/3716/10097/10096	8
440	X5	GO:0000910	cytokinesis	9/194	187/18903	0.00013842	0.0142451	0.0121237	5339/55909/998/7405/4627/10801/10097/57448/10096	9
441	X5	GO:0050863	regulation of T cell activation	13/194	376/18903	0.000142589	0.0142451	0.0121237	5788/7805/864/22914/6352/11151/11221/5771/639/80762/972/961/23240	13
442	X5	GO:0070373	negative regulation of ERK1 and ERK2 cascade	6/194	78/18903	0.00015042	0.0145579	0.0123899	5788/11221/5771/5770/7430/4089	6
443	X5	GO:2000644	regulation of receptor catabolic process	3/194	11/18903	0.000165284	0.0147983	0.0125945	7805/5770/302	3
444	X5	GO:0007229	integrin-mediated signaling pathway	7/194	113/18903	0.000166112	0.0147983	0.0125945	3689/2533/7094/3676/998/961/4627	7
445	X5	GO:0030183	B cell differentiation	8/194	152/18903	0.00017717	0.0147983	0.0125945	5788/139818/3955/5771/678/3676/2033/1316	8
446	X5	GO:0072659	protein localization to plasma membrane	11/194	285/18903	0.000181573	0.0147983	0.0125945	8631/2533/54997/81619/8301/10627/51762/5525/6281/7430/10890	11
447	X5	GO:0009048	dosage compensation by inactivation of X chromosome	4/194	28/18903	0.000181574	0.0147983	0.0125945	339287/23347/3192/10445	4
448	X5	GO:0032801	receptor catabolic process	4/194	28/18903	0.000181574	0.0147983	0.0125945	7805/5770/7405/302	4
449	X5	GO:0006111	regulation of gluconeogenesis	5/194	53/18903	0.000208077	0.0154311	0.0131331	2908/5771/5903/2033/57223	5
450	X5	GO:0010592	positive regulation of lamellipodium assembly	4/194	29/18903	0.000208944	0.0154311	0.0131331	998/10097/10109/10096	4
451	X5	GO:0002695	negative regulation of leukocyte activation	9/194	198/18903	0.000212591	0.0154311	0.0131331	5788/7805/864/8530/5771/80762/972/23240/9984	9
452	X5	GO:0071346	cellular response to interferon-gamma	7/194	118/18903	0.000217226	0.0154311	0.0131331	6352/5771/998/961/3716/10097/10096	7
453	X5	GO:0120032	regulation of plasma membrane bounded cell projection assembly	9/194	199/18903	0.00022072	0.0154311	0.0131331	139818/55909/998/2332/10801/10097/10109/5216/10096	9
454	X5	GO:0002366	leukocyte activation involved in immune response	11/194	293/18903	0.000230621	0.0154311	0.0131331	5788/3689/3936/4818/11151/139818/3955/80762/972/165918/9984	11
455	X5	GO:0002683	negative regulation of immune system process	14/194	449/18903	0.000231754	0.0154311	0.0131331	5788/7805/864/22914/10225/8530/11221/5771/80762/972/961/23240/7430/9984	14
456	X5	GO:0000209	protein polyubiquitination	10/194	246/18903	0.0002359	0.0154311	0.0131331	223082/11059/642/165918/64839/90379/92912/10299/51366/1654	10
457	X5	GO:0060491	regulation of cell projection assembly	9/194	201/18903	0.000237753	0.0154311	0.0131331	139818/55909/998/2332/10801/10097/10109/5216/10096	9
458	X5	GO:0007549	dosage compensation	4/194	30/18903	0.000239165	0.0154311	0.0131331	339287/23347/3192/10445	4
459	X5	GO:0050900	leukocyte migration	13/194	398/18903	0.000248385	0.015699	0.0133611	3689/22914/6352/11151/7852/4478/5339/6793/3676/998/972/961/4627	13
460	X5	GO:0033077	T cell differentiation in thymus	6/194	86/18903	0.0002573	0.0157326	0.0133897	5788/915/5771/678/972/23240	6
461	X5	GO:0002263	cell activation involved in immune response	11/194	297/18903	0.000259078	0.0157326	0.0133897	5788/3689/3936/4818/11151/139818/3955/80762/972/165918/9984	11
462	X5	GO:0031032	actomyosin structure organization	9/194	204/18903	0.000265341	0.0158031	0.0134497	5339/11214/998/961/4627/6281/5216/54822/4089	9
463	X5	GO:0071675	regulation of mononuclear cell migration	7/194	123/18903	0.000280333	0.0160046	0.0136212	22914/6352/11151/4478/6793/3676/961	7
464	X5	GO:0070486	leukocyte aggregation	3/194	13/18903	0.000282183	0.0160046	0.0136212	960/4478/6793	3
465	X5	GO:0002312	B cell activation involved in immune response	6/194	88/18903	0.000291603	0.0160046	0.0136212	5788/139818/3955/80762/165918/9984	6
466	X5	GO:0033627	cell adhesion mediated by integrin	6/194	88/18903	0.000291603	0.0160046	0.0136212	8631/3689/6352/5140/54997/3676	6
467	X5	GO:0072676	lymphocyte migration	7/194	124/18903	0.000294564	0.0160046	0.0136212	22914/6352/11151/4478/5339/6793/3676	7
468	X5	GO:0032970	regulation of actin filament-based process	13/194	406/18903	0.000300794	0.0160613	0.0136695	9535/397/11151/8826/11214/998/961/4627/6281/10109/10788/5216/4089	13
469	X5	GO:0045619	regulation of lymphocyte differentiation	9/194	210/18903	0.000328514	0.0172442	0.0146762	5788/864/11221/5771/639/678/80762/972/23240	9
470	X5	GO:0097581	lamellipodium organization	6/194	92/18903	0.000370924	0.0187578	0.0159644	960/55909/998/10097/10109/10096	6
471	X5	GO:0035335	peptidyl-tyrosine dephosphorylation	4/194	34/18903	0.000391967	0.0187578	0.0159644	11221/26469/5771/5770	4
472	X5	GO:0022406	membrane docking	6/194	93/18903	0.000393166	0.0187578	0.0159644	4478/23344/57488/51762/7430/10890	6
473	X5	GO:0002429	immune response-activating cell surface receptor signaling pathway	11/194	312/18903	0.00039369	0.0187578	0.0159644	5788/8631/915/7805/22914/2533/28526/5771/961/2033/7430	11
474	X5	GO:0002757	immune response-activating signal transduction	11/194	312/18903	0.00039369	0.0187578	0.0159644	5788/8631/915/7805/22914/2533/28526/5771/961/2033/7430	11
475	X5	GO:2001020	regulation of response to DNA damage stimulus	11/194	312/18903	0.00039369	0.0187578	0.0159644	960/54891/972/165918/2332/10097/23347/51366/10445/57223/9984	11
476	X5	GO:0032956	regulation of actin cytoskeleton organization	12/194	365/18903	0.000405181	0.0190128	0.0161814	9535/397/11151/8826/11214/998/961/6281/10109/10788/5216/4089	12
477	X5	GO:0050866	negative regulation of cell activation	9/194	221/18903	0.000476581	0.0220294	0.0187488	5788/7805/864/8530/5771/80762/972/23240/9984	9
478	X5	GO:0071384	cellular response to corticosteroid stimulus	5/194	64/18903	0.000504733	0.0229876	0.0195643	2908/678/6446/3192/490	5
479	X5	GO:0043087	regulation of GTPase activity	12/194	376/18903	0.000527663	0.0236837	0.0201567	22914/116984/6352/5996/139818/8826/8301/153020/6281/9448/10788/9827	12
480	X5	GO:1902745	positive regulation of lamellipodium organization	4/194	37/18903	0.000544973	0.0241112	0.0205205	998/10097/10109/10096	4
481	X5	GO:0043368	positive T cell selection	4/194	38/18903	0.000604238	0.0262803	0.0223666	5788/915/5771/972	4
482	X5	GO:0150115	cell-substrate junction organization	6/194	101/18903	0.000610972	0.0262803	0.0223666	5339/7094/9748/51762/6281/9448	6
483	X5	GO:0033631	cell-cell adhesion mediated by integrin	3/194	17/18903	0.000650922	0.027242	0.023185	8631/6352/3676	3
484	X5	GO:1903729	regulation of plasma membrane organization	3/194	17/18903	0.000650922	0.027242	0.023185	4627/6281/302	3
485	X5	GO:0140694	non-membrane-bounded organelle assembly	12/194	386/18903	0.000664747	0.0274496	0.0233618	3936/4478/5339/11214/7520/23272/7430/23215/55755/3192/1654/4089	12
486	X5	GO:0110020	regulation of actomyosin structure organization	6/194	104/18903	0.000713224	0.0288868	0.024585	11214/998/961/6281/5216/4089	6
487	X5	GO:0007163	establishment or maintenance of cell polarity	9/194	234/18903	0.000718207	0.0288868	0.024585	4478/998/4627/10097/81609/378/55755/10890/10096	9
488	X5	GO:0030866	cortical actin cytoskeleton organization	4/194	40/18903	0.000736245	0.0292327	0.0248793	3936/5339/7094/7430	4
489	X5	GO:1990778	protein localization to cell periphery	11/194	337/18903	0.000746892	0.0292801	0.0249196	8631/2533/54997/81619/8301/10627/51762/5525/6281/7430/10890	11
490	X5	GO:0008356	asymmetric cell division	3/194	18/18903	0.000775225	0.0300109	0.0255416	10097/10890/10096	3
491	X5	GO:0002768	immune response-regulating cell surface receptor signaling pathway	11/194	341/18903	0.000822505	0.0314481	0.0267648	5788/8631/915/7805/22914/2533/28526/5771/961/2033/7430	11
492	X5	GO:0002253	activation of immune response	12/194	397/18903	0.000848888	0.0320611	0.0272865	5788/8631/915/7805/22914/2533/28526/5771/961/7520/2033/7430	12
493	X5	GO:2000249	regulation of actin cytoskeleton reorganization	4/194	42/18903	0.000887431	0.0331129	0.0281817	9535/397/998/10788	4
494	X5	GO:0030032	lamellipodium assembly	5/194	73/18903	0.000923104	0.0336336	0.0286248	55909/998/10097/10109/10096	5
495	X5	GO:0072678	T cell migration	5/194	73/18903	0.000923104	0.0336336	0.0286248	6352/11151/4478/5339/3676	5
496	X5	GO:0030217	T cell differentiation	10/194	296/18903	0.000997845	0.035934	0.0305827	5788/915/864/3955/11221/5771/639/678/972/23240	10
497	X5	GO:0042771	intrinsic apoptotic signaling pathway in response to DNA damage by p53 class mediator	4/194	44/18903	0.00105925	0.037707	0.0320916	960/64782/972/2033	4
498	X5	GO:0008360	regulation of cell shape	7/194	154/18903	0.00107395	0.0377956	0.032167	3689/11151/4478/56990/10627/4627/7430	7
499	X5	GO:0044403	biological process involved in symbiotic interaction	10/194	307/18903	0.00131224	0.0456631	0.0388629	6352/7852/11059/998/972/2332/7405/2033/1105/9984	10
500	X5	GO:0007162	negative regulation of cell adhesion	10/194	308/18903	0.00134443	0.0462633	0.0393737	5788/7805/864/5140/5771/80762/972/8763/23240/9448	10
501	X5	GO:0045581	negative regulation of T cell differentiation	4/194	48/18903	0.00147064	0.0496244	0.0422342	864/5771/972/23240	4
502	X5	GO:0072332	intrinsic apoptotic signaling pathway by p53 class mediator	5/194	81/18903	0.00147415	0.0496244	0.0422342	960/64782/972/133746/2033	5
503	X5	GO:0040029	epigenetic regulation of gene expression	7/194	163/18903	0.0014914	0.0496651	0.0422689	339287/23304/23272/2033/23347/3192/10445	7
