# Supplementary material for: Dynamic changes in cellular atlases and communication patterns within yak ovaries across diverse reproductive states unveiled by single-cell analysis
Source: Front Cell Dev Biol. 2024 Aug 29;12:1444706. doi: 10.3389/fcell.2024.1444706 (PMC11390571; doi:10.3389/fcell.2024.1444706)
Supplement: Supplementary file 18 [file Table8.XLSX]

## Sheet: BP_all_TC
Supplementary Data 8: Biological process terms of gene ontology for each theca cell subtype within yak ovaries
	Cluster	ID	Description	GeneRatio	BgRatio	pvalue	p.adjust	qvalue	geneID	Count
1	X0	GO:0030198	extracellular matrix organization	20/190	318/18903	7.53383e-11	7.275e-08	6.51702e-08	1282/1284/1281/1286/284217/81792/1289/3912/3491/1307/7373/165/7837/170691/64094/4147/1285/1278/4035/90102	20
2	X0	GO:0043062	extracellular structure organization	20/190	319/18903	7.96827e-11	7.275e-08	6.51702e-08	1282/1284/1281/1286/284217/81792/1289/3912/3491/1307/7373/165/7837/170691/64094/4147/1285/1278/4035/90102	20
3	X0	GO:0045229	external encapsulating structure organization	20/190	321/18903	8.90816e-11	7.275e-08	6.51702e-08	1282/1284/1281/1286/284217/81792/1289/3912/3491/1307/7373/165/7837/170691/64094/4147/1285/1278/4035/90102	20
4	X0	GO:0008380	RNA splicing	19/190	469/18903	2.82139e-07	0.00017281	0.000154805	51747/9406/10521/27332/22985/8899/5411/6651/55599/23451/9879/25962/10181/55015/4857/55692/51755/9169/91746	19
5	X0	GO:0006338	chromatin remodeling	16/190	373/18903	1.22271e-06	0.000589702	0.000528261	257218/546/8019/80312/80205/29994/196528/23451/114803/1107/23133/55729/55196/51773/473/55183	16
6	X0	GO:0071711	basement membrane organization	6/190	36/18903	1.44417e-06	0.000589702	0.000528261	1282/1281/284217/3912/7837/90102	6
7	X0	GO:0030199	collagen fibril organization	7/190	64/18903	3.55314e-06	0.0012436	0.00111403	1281/81792/1289/7373/165/7837/1278	7
8	X0	GO:0000245	spliceosomal complex assembly	8/190	95/18903	5.18022e-06	0.00155563	0.00139355	51747/23451/9879/10181/55015/55692/9169/91746	8
9	X0	GO:0000377	RNA splicing, via transesterification reactions with bulged adenosine as nucleophile	14/190	329/18903	6.34951e-06	0.00155563	0.00139355	51747/10521/8899/5411/6651/55599/23451/9879/10181/55015/4857/55692/9169/91746	14
10	X0	GO:0000398	mRNA splicing, via spliceosome	14/190	329/18903	6.34951e-06	0.00155563	0.00139355	51747/10521/8899/5411/6651/55599/23451/9879/10181/55015/4857/55692/9169/91746	14
11	X0	GO:0000375	RNA splicing, via transesterification reactions	14/190	333/18903	7.28645e-06	0.00162289	0.0014538	51747/10521/8899/5411/6651/55599/23451/9879/10181/55015/4857/55692/9169/91746	14
12	X0	GO:0001706	endoderm formation	6/190	58/18903	2.49822e-05	0.00510053	0.00456911	1284/1289/3676/3912/1291/4087	6
13	X0	GO:0040029	epigenetic regulation of gene expression	9/190	163/18903	4.09767e-05	0.00772253	0.00691792	58487/8473/80312/55167/23133/55729/55196/91746/55183	9
14	X0	GO:0008203	cholesterol metabolic process	8/190	139/18903	8.242e-05	0.0144235	0.0129207	2232/1583/1727/4779/1718/8720/22937/6713	8
15	X0	GO:0016570	histone modification	15/190	474/18903	9.32798e-05	0.0146227	0.0130992	64324/546/64426/8473/80312/55870/55167/259282/54904/23451/114803/1107/23133/10075/55183	15
16	X0	GO:0085029	extracellular matrix assembly	5/190	46/18903	9.54952e-05	0.0146227	0.0130992	1281/3912/7837/1278/90102	5
17	X0	GO:0035987	endodermal cell differentiation	5/190	49/18903	0.000129647	0.0164696	0.0147536	1284/1289/3676/3912/1291	5
18	X0	GO:1902652	secondary alcohol metabolic process	8/190	149/18903	0.000133818	0.0164696	0.0147536	2232/1583/1727/4779/1718/8720/22937/6713	8
19	X0	GO:0007229	integrin-mediated signaling pathway	7/190	113/18903	0.000146062	0.0164696	0.0147536	1281/667/284217/3676/3912/1307/1793	7
20	X0	GO:0110011	regulation of basement membrane organization	3/190	11/18903	0.000155417	0.0164696	0.0147536	284217/3912/90102	3
21	X0	GO:0031060	regulation of histone methylation	6/190	81/18903	0.000165474	0.0164696	0.0147536	64324/546/8473/80312/54904/55183	6
22	X0	GO:0007178	transmembrane receptor protein serine/threonine kinase signaling pathway	13/190	390/18903	0.00016605	0.0164696	0.0147536	1281/64426/3491/8473/80312/9372/6711/1278/4035/10468/7049/4087/8239	13
23	X0	GO:0031445	regulation of heterochromatin formation	4/190	28/18903	0.000167626	0.0164696	0.0147536	80312/23133/55729/55196	4
24	X0	GO:0120261	regulation of heterochromatin organization	4/190	28/18903	0.000167626	0.0164696	0.0147536	80312/23133/55729/55196	4
25	X0	GO:0016125	sterol metabolic process	8/190	154/18903	0.000168057	0.0164696	0.0147536	2232/1583/1727/4779/1718/8720/22937/6713	8
26	X0	GO:0007492	endoderm development	6/190	83/18903	0.000189285	0.0178365	0.0159781	1284/1289/3676/3912/1291/4087	6
27	X0	GO:0038063	collagen-activated tyrosine kinase receptor signaling pathway	3/190	12/18903	0.00020569	0.0186645	0.0167198	1282/1284/1285	3
28	X0	GO:1903053	regulation of extracellular matrix organization	5/190	57/18903	0.000266787	0.0230769	0.0206725	284217/3912/165/4035/90102	5
29	X0	GO:0140718	facultative heterochromatin formation	4/190	32/18903	0.000285304	0.0230769	0.0206725	80312/23133/55729/55196	4
30	X0	GO:0003231	cardiac ventricle development	7/190	126/18903	0.000286241	0.0230769	0.0206725	3491/6091/1363/9321/6926/7049/182	7
31	X0	GO:0016571	histone methylation	8/190	167/18903	0.000291993	0.0230769	0.0206725	64324/546/8473/80312/55870/259282/54904/55183	8
32	X0	GO:0010452	histone H3-K36 methylation	3/190	14/18903	0.000335313	0.0239466	0.0214516	64324/55870/54904	3
33	X0	GO:0002011	morphogenesis of an epithelial sheet	5/190	60/18903	0.00033963	0.0239466	0.0214516	284217/1289/3491/90102/182	5
34	X0	GO:0034968	histone lysine methylation	7/190	130/18903	0.000346296	0.0239466	0.0214516	64324/546/8473/55870/259282/54904/55183	7
35	X0	GO:0007179	transforming growth factor beta receptor signaling pathway	9/190	216/18903	0.000346583	0.0239466	0.0214516	1281/64426/8473/80312/9372/1278/7049/4087/8239	9
36	X0	GO:0045814	negative regulation of gene expression, epigenetic	6/190	93/18903	0.000351868	0.0239466	0.0214516	58487/80312/23133/55729/55196/55183	6
37	X0	GO:0031589	cell-substrate adhesion	12/190	369/18903	0.000369997	0.0244998	0.0219472	1281/81792/3676/3912/3491/158326/1307/23499/9748/90102/182/1793	12
38	X0	GO:0031122	cytoplasmic microtubule organization	5/190	62/18903	0.000395941	0.0255278	0.022868	667/1739/9748/5108/55704	5
39	X0	GO:0070831	basement membrane assembly	3/190	15/18903	0.000416047	0.0257731	0.0230879	3912/7837/90102	3
40	X0	GO:0071560	cellular response to transforming growth factor beta stimulus	10/190	271/18903	0.00043051	0.0257731	0.0230879	1284/1281/64426/8473/80312/9372/1278/7049/4087/8239	10
41	X0	GO:0019827	stem cell population maintenance	8/190	177/18903	0.000431305	0.0257731	0.0230879	23318/64426/8473/80312/5108/6926/182/55183	8
42	X0	GO:0016126	sterol biosynthetic process	5/190	65/18903	0.000493272	0.0284429	0.0254794	1727/1718/8720/22937/6713	5
43	X0	GO:0098727	maintenance of cell number	8/190	181/18903	0.00050032	0.0284429	0.0254794	23318/64426/8473/80312/5108/6926/182/55183	8
44	X0	GO:0071559	response to transforming growth factor beta	10/190	277/18903	0.000510811	0.0284429	0.0254794	1284/1281/64426/8473/80312/9372/1278/7049/4087/8239	10
45	X0	GO:0038065	collagen-activated signaling pathway	3/190	17/18903	0.000612644	0.0329544	0.0295209	1282/1284/1285	3
46	X0	GO:0022618	ribonucleoprotein complex assembly	9/190	234/18903	0.000618736	0.0329544	0.0295209	51747/23451/9879/10181/55015/55692/9169/23195/91746	9
47	X0	GO:0018022	peptidyl-lysine methylation	7/190	144/18903	0.000640306	0.0333776	0.0299001	64324/546/8473/55870/259282/54904/55183	7
48	X0	GO:0007160	cell-matrix adhesion	9/190	238/18903	0.000698325	0.0356437	0.03193	1281/81792/3676/158326/1307/23499/9748/90102/182	9
49	X0	GO:0090308	regulation of DNA methylation-dependent heterochromatin formation	3/190	18/18903	0.000729753	0.0364109	0.0326173	80312/55729/55196	3
50	X0	GO:0003279	cardiac septum development	6/190	107/18903	0.000743079	0.0364109	0.0326173	3491/6091/9321/6926/7049/182	6
51	X0	GO:0071826	ribonucleoprotein complex subunit organization	9/190	242/18903	0.000786089	0.0372014	0.0333254	51747/23451/9879/10181/55015/55692/9169/23195/91746	9
52	X0	GO:0060411	cardiac septum morphogenesis	5/190	72/18903	0.000789581	0.0372014	0.0333254	3491/6091/6926/7049/182	5
53	X0	GO:0003281	ventricular septum development	5/190	74/18903	0.000894494	0.0407587	0.0365121	3491/6091/9321/6926/7049	5
54	X0	GO:1902275	regulation of chromatin organization	4/190	43/18903	0.000898356	0.0407587	0.0365121	80312/23133/55729/55196	4
55	X1	GO:0097193	intrinsic apoptotic signaling pathway	18/195	298/18903	2.03781e-09	6.59027e-06	5.19963e-06	1655/1649/3091/6498/23411/10625/6421/10210/5770/9709/9774/133746/3622/4170/4609/28996/1969/2033	18
56	X1	GO:0043484	regulation of RNA splicing	14/195	180/18903	5.54312e-09	8.96323e-06	7.07186e-06	57018/1655/5725/6431/6434/3187/2521/6430/54407/6432/3192/81669/29896/57396	14
57	X1	GO:1903311	regulation of mRNA metabolic process	17/195	309/18903	2.33003e-08	2.51178e-05	1.98176e-05	1655/3182/5725/9667/6431/6434/54623/10140/2521/6432/678/26986/55603/3192/29896/1660/9698	17
58	X1	GO:1903312	negative regulation of mRNA metabolic process	10/195	94/18903	4.6197e-08	3.73502e-05	2.94688e-05	3182/5725/6431/10140/2521/6432/26986/55603/3192/1660	10
59	X1	GO:0008203	cholesterol metabolic process	11/195	139/18903	2.10262e-07	0.000125017	9.8637e-05	3949/6770/1583/3069/1595/3638/3156/22937/6309/4864/949	11
60	X1	GO:2001242	regulation of intrinsic apoptotic signaling pathway	12/195	172/18903	2.31943e-07	0.000125017	9.8637e-05	1649/3091/6498/23411/10625/6421/5770/9709/9774/3622/4170/4609	12
61	X1	GO:0009895	negative regulation of catabolic process	16/195	332/18903	3.71323e-07	0.000171551	0.000135351	3182/23429/10140/2521/51582/1982/4170/1595/26986/55603/7077/3192/28996/3156/1660/4864	16
62	X1	GO:1902652	secondary alcohol metabolic process	11/195	149/18903	4.24553e-07	0.000171626	0.00013541	3949/6770/1583/3069/1595/3638/3156/22937/6309/4864/949	11
63	X1	GO:0031331	positive regulation of cellular catabolic process	18/195	429/18903	5.21041e-07	0.000187228	0.00014772	2308/3091/23411/60673/10140/5770/9709/2729/92140/127544/678/26986/3192/25897/1660/26137/144165/9698	18
64	X1	GO:0016125	sterol metabolic process	11/195	154/18903	5.91088e-07	0.000191158	0.000150821	3949/6770/1583/3069/1595/3638/3156/22937/6309/4864/949	11
65	X1	GO:1901342	regulation of vasculature development	16/195	355/18903	9.03264e-07	0.000265559	0.000209523	1647/10365/2152/3091/23411/7058/9314/2627/92140/64094/6772/285/28996/1969/3397/7852	16
66	X1	GO:0006354	DNA-templated transcription elongation	13/195	241/18903	1.37712e-06	0.000344187	0.000271558	221037/23429/9969/8204/54623/23522/9774/2521/92140/3192/22936/1660/2033	13
67	X1	GO:0008202	steroid metabolic process	15/195	323/18903	1.38356e-06	0.000344187	0.000271558	9563/25976/23411/3949/6770/1583/3069/1595/476/3638/3156/22937/6309/4864/949	15
68	X1	GO:0031330	negative regulation of cellular catabolic process	13/195	247/18903	1.81114e-06	0.000357039	0.000281699	3182/23429/10140/2521/1982/4170/26986/55603/7077/3192/28996/1660/4864	13
69	X1	GO:0050684	regulation of mRNA processing	10/195	139/18903	1.82268e-06	0.000357039	0.000281699	1655/5725/9667/6431/6434/54623/6432/3192/29896/1660	10
70	X1	GO:0008380	RNA splicing	18/195	469/18903	1.86672e-06	0.000357039	0.000281699	57018/1655/5725/10625/6431/6421/6434/3187/2521/6430/54407/6432/26986/3192/81669/29896/1660/57396	18
71	X1	GO:0072332	intrinsic apoptotic signaling pathway by p53 class mediator	8/195	81/18903	1.87683e-06	0.000357039	0.000281699	1655/23411/10210/133746/3622/4609/28996/2033	8
72	X1	GO:0046890	regulation of lipid biosynthetic process	11/195	182/18903	3.06153e-06	0.000550055	0.000433985	9563/23411/3949/6770/2181/5166/476/3638/22937/26137/949	11
73	X1	GO:0045765	regulation of angiogenesis	15/195	349/18903	3.58593e-06	0.000583564	0.000460423	1647/10365/2152/3091/23411/7058/9314/2627/92140/64094/6772/285/28996/1969/7852	15
74	X1	GO:0032481	positive regulation of type I interferon production	7/195	63/18903	3.78937e-06	0.000583564	0.000460423	3659/10146/8780/6772/9636/1660/26137	7
75	X1	GO:2001244	positive regulation of intrinsic apoptotic signaling pathway	7/195	63/18903	3.78937e-06	0.000583564	0.000460423	1649/6498/23411/6421/9774/4170/4609	7
76	X1	GO:0032868	response to insulin	13/195	269/18903	4.62913e-06	0.000680483	0.000536891	2308/23411/6431/132864/5166/5770/2729/6430/6772/3638/84275/22937/10458	13
77	X1	GO:1900152	negative regulation of nuclear-transcribed mRNA catabolic process, deadenylation-dependent decay	4/195	12/18903	5.09495e-06	0.00069858	0.00055117	10140/26986/3192/1660	4
78	X1	GO:0030099	myeloid cell differentiation	16/195	407/18903	5.26918e-06	0.00069858	0.00055117	10365/3091/23411/7049/54623/3398/1435/6772/4609/28996/211/9636/1969/182/28982/2033	16
79	X1	GO:0042176	regulation of protein catabolic process	15/195	361/18903	5.40028e-06	0.00069858	0.00055117	2308/25976/3949/23429/7430/9709/2729/51582/29116/127544/1595/7077/25897/3156/144165	15
80	X1	GO:1900151	regulation of nuclear-transcribed mRNA catabolic process, deadenylation-dependent decay	5/195	26/18903	6.12094e-06	0.00076135	0.000600694	10140/678/26986/3192/1660	5
81	X1	GO:0030218	erythrocyte differentiation	9/195	128/18903	7.28706e-06	0.000872828	0.000688648	10365/3091/7049/3398/6772/28996/211/9636/28982	9
82	X1	GO:1902373	negative regulation of mRNA catabolic process	7/195	70/18903	7.72579e-06	0.000892329	0.000704035	3182/10140/2521/26986/55603/3192/1660	7
83	X1	GO:0032922	circadian regulation of gene expression	7/195	71/18903	8.49666e-06	0.000947524	0.000747583	23411/8204/10135/3398/7150/3192/3397	7
84	X1	GO:0045444	fat cell differentiation	12/195	244/18903	9.09187e-06	0.000980104	0.000773288	1649/2308/23411/9314/10124/3398/678/3638/3192/6934/182/2033	12
85	X1	GO:0002262	myeloid cell homeostasis	10/195	169/18903	1.04607e-05	0.00107464	0.000847873	10365/3091/7049/3398/1435/6772/28996/211/9636/28982	10
86	X1	GO:0008630	intrinsic apoptotic signaling pathway in response to DNA damage	8/195	102/18903	1.06407e-05	0.00107464	0.000847873	6498/23411/10210/3622/4170/28996/1969/2033	8
87	X1	GO:0032869	cellular response to insulin stimulus	11/195	208/18903	1.09657e-05	0.00107464	0.000847873	2308/23411/132864/5166/5770/2729/6430/6772/3638/84275/10458	11
88	X1	GO:0071383	cellular response to steroid hormone stimulus	11/195	209/18903	1.1472e-05	0.00109119	0.000860935	1655/9667/23411/678/476/811/3192/6781/51366/4864/2033	11
89	X1	GO:0034101	erythrocyte homeostasis	9/195	137/18903	1.26465e-05	0.00116853	0.000921955	10365/3091/7049/3398/6772/28996/211/9636/28982	9
90	X1	GO:1903313	positive regulation of mRNA metabolic process	9/195	140/18903	1.50546e-05	0.0013524	0.00106703	6434/54623/10140/678/26986/3192/29896/1660/9698	9
91	X1	GO:0006694	steroid biosynthetic process	10/195	178/18903	1.6452e-05	0.00143799	0.00113456	9563/23411/6770/1583/1595/476/3638/3156/22937/6309	10
92	X1	GO:0000380	alternative mRNA splicing, via spliceosome	7/195	81/18903	2.03683e-05	0.00173345	0.00136766	1655/5725/6431/6421/6434/3192/1660	7
93	X1	GO:1902369	negative regulation of RNA catabolic process	7/195	82/18903	2.20769e-05	0.00183068	0.00144438	3182/10140/2521/26986/55603/3192/1660	7
94	X1	GO:0045766	positive regulation of angiogenesis	10/195	187/18903	2.51873e-05	0.00198672	0.0015675	2152/3091/23411/9314/2627/92140/64094/285/28996/7852	10
95	X1	GO:1904018	positive regulation of vasculature development	10/195	187/18903	2.51873e-05	0.00198672	0.0015675	2152/3091/23411/9314/2627/92140/64094/285/28996/7852	10
96	X1	GO:0048008	platelet-derived growth factor receptor signaling pathway	6/195	58/18903	2.89128e-05	0.00222629	0.00175651	64651/25976/2152/7763/5770/347	6
97	X1	GO:0043434	response to peptide hormone	15/195	421/18903	3.29726e-05	0.00247984	0.00195656	2308/23411/6431/132864/7049/5166/5770/2729/6430/1583/6772/3638/84275/22937/10458	15
98	X1	GO:1901653	cellular response to peptide	14/195	373/18903	3.45526e-05	0.00250111	0.00197334	2308/10365/23411/132864/5166/5770/2729/6430/1583/6772/3638/84275/10458/3397	14
99	X1	GO:0045599	negative regulation of fat cell differentiation	6/195	60/18903	3.51562e-05	0.00250111	0.00197334	1649/2308/23411/678/3638/182	6
100	X1	GO:2001233	regulation of apoptotic signaling pathway	14/195	374/18903	3.55754e-05	0.00250111	0.00197334	1649/3091/6498/23411/10625/6421/5770/9709/9774/2729/3622/4170/4609/6934	14
101	X1	GO:0002181	cytoplasmic translation	9/195	161/18903	4.55548e-05	0.00313456	0.00247312	132864/1983/1973/7884/285381/2107/26986/3192/1660	9
102	X1	GO:0000956	nuclear-transcribed mRNA catabolic process	8/195	125/18903	4.66483e-05	0.00314293	0.00247973	1655/3182/10140/2107/678/26986/3192/1660	8
103	X1	GO:0032728	positive regulation of interferon-beta production	5/195	39/18903	4.80532e-05	0.00317151	0.00250227	3659/8780/9636/1660/26137	5
104	X1	GO:0070482	response to oxygen levels	13/195	337/18903	5.00213e-05	0.00323538	0.00255267	2308/3091/23411/132864/7049/2627/4609/285/28996/22937/6781/2033/7852	13
105	X1	GO:0006402	mRNA catabolic process	11/195	248/18903	5.55227e-05	0.00345309	0.00272443	1655/3182/10140/2521/2107/678/26986/55603/3192/1660/9698	11
106	X1	GO:0042593	glucose homeostasis	11/195	248/18903	5.55227e-05	0.00345309	0.00272443	415116/2308/3091/23411/6434/5166/55088/2729/6566/6934/26137	11
107	X1	GO:0033500	carbohydrate homeostasis	11/195	249/18903	5.75735e-05	0.00351307	0.00277176	415116/2308/3091/23411/6434/5166/55088/2729/6566/6934/26137	11
108	X1	GO:0001666	response to hypoxia	12/195	296/18903	6.09059e-05	0.00364759	0.00287789	3091/23411/132864/7049/2627/4609/285/28996/22937/6781/2033/7852	12
109	X1	GO:0045732	positive regulation of protein catabolic process	10/195	209/18903	6.46798e-05	0.00380317	0.00300065	2308/25976/3949/7430/9709/2729/29116/127544/25897/144165	10
110	X1	GO:0019216	regulation of lipid metabolic process	13/195	347/18903	6.73431e-05	0.00388906	0.00306842	9563/23411/3949/6770/2181/5166/3398/347/476/3638/22937/26137/949	13
111	X1	GO:0009612	response to mechanical stimulus	10/195	211/18903	7.00386e-05	0.00397377	0.00313525	3659/1647/2729/1435/54532/54407/6772/285/10746/7852	10
112	X1	GO:0042632	cholesterol homeostasis	7/195	100/18903	7.95274e-05	0.0043928	0.00346585	23411/3949/9969/29116/3638/4864/949	7
113	X1	GO:0071375	cellular response to peptide hormone stimulus	12/195	306/18903	8.36063e-05	0.0043928	0.00346585	2308/23411/132864/5166/5770/2729/6430/1583/6772/3638/84275/10458	12
114	X1	GO:0014823	response to activity	6/195	70/18903	8.45391e-05	0.0043928	0.00346585	3091/114789/2729/54407/285/7852	6
115	X1	GO:0055092	sterol homeostasis	7/195	101/18903	8.4713e-05	0.0043928	0.00346585	23411/3949/9969/29116/3638/4864/949	7
116	X1	GO:2001243	negative regulation of intrinsic apoptotic signaling pathway	7/195	101/18903	8.4713e-05	0.0043928	0.00346585	3091/23411/10625/5770/9709/3622/4170	7
117	X1	GO:0001709	cell fate determination	5/195	44/18903	8.69323e-05	0.0043928	0.00346585	3475/9314/2627/4170/182	5
118	X1	GO:0042771	intrinsic apoptotic signaling pathway in response to DNA damage by p53 class mediator	5/195	44/18903	8.69323e-05	0.0043928	0.00346585	23411/10210/3622/28996/2033	5
119	X1	GO:0019218	regulation of steroid metabolic process	7/195	102/18903	9.0171e-05	0.00448635	0.00353967	9563/23411/3949/6770/476/3638/22937	7
120	X1	GO:0036293	response to decreased oxygen levels	12/195	309/18903	9.17004e-05	0.00449332	0.00354516	3091/23411/132864/7049/2627/4609/285/28996/22937/6781/2033/7852	12
121	X1	GO:2001020	regulation of response to DNA damage stimulus	12/195	312/18903	0.00010046	0.00484909	0.00382586	1655/6498/23411/8870/9774/2521/80311/3622/4170/4609/1660/51366	12
122	X1	GO:0032479	regulation of type I interferon production	7/195	105/18903	0.000108288	0.00507541	0.00400443	3659/10146/8780/6772/9636/1660/26137	7
123	X1	GO:0032606	type I interferon production	7/195	105/18903	0.000108288	0.00507541	0.00400443	3659/10146/8780/6772/9636/1660/26137	7
124	X1	GO:0008211	glucocorticoid metabolic process	4/195	25/18903	0.000117216	0.00541537	0.00427265	9563/6770/1583/476	4
125	X1	GO:0006984	ER-nucleus signaling pathway	5/195	47/18903	0.000119752	0.00545464	0.00430363	1649/5770/3638/22937/488	5
126	X1	GO:0150172	regulation of phosphatidylcholine metabolic process	3/195	10/18903	0.00012298	0.00551157	0.00434855	3949/2181/949	3
127	X1	GO:0050810	regulation of steroid biosynthetic process	6/195	75/18903	0.000124411	0.00551157	0.00434855	9563/23411/6770/476/3638/22937	6
128	X1	GO:0048024	regulation of mRNA splicing, via spliceosome	7/195	109/18903	0.000136941	0.00598469	0.00472184	1655/5725/6431/6434/6432/3192/29896	7
129	X1	GO:0010594	regulation of endothelial cell migration	10/195	230/18903	0.000142724	0.00615427	0.00485563	1647/3091/23411/9314/64094/285/811/1969/6781/949	10
130	X1	GO:0045598	regulation of fat cell differentiation	8/195	147/18903	0.000145751	0.00620208	0.00489335	1649/2308/23411/3398/678/3638/3192/182	8
131	X1	GO:0001503	ossification	14/195	429/18903	0.000153028	0.00642718	0.00507095	1655/3091/51430/6238/10140/1435/116039/55603/3192/9636/1969/1660/6781/182	14
132	X1	GO:2000737	negative regulation of stem cell differentiation	4/195	27/18903	0.000160018	0.00654488	0.00516382	678/3192/144165/182	4
133	X1	GO:0061013	regulation of mRNA catabolic process	9/195	190/18903	0.000162236	0.00654488	0.00516382	3182/10140/2521/678/26986/55603/3192/1660/9698	9
134	X1	GO:0000377	RNA splicing, via transesterification reactions with bulged adenosine as nucleophile	12/195	329/18903	0.000164966	0.00654488	0.00516382	1655/5725/6431/6421/6434/3187/6430/6432/26986/3192/29896/1660	12
135	X1	GO:0000398	mRNA splicing, via spliceosome	12/195	329/18903	0.000164966	0.00654488	0.00516382	1655/5725/6431/6421/6434/3187/6430/6432/26986/3192/29896/1660	12
136	X1	GO:0070934	CRD-mediated mRNA stabilization	3/195	11/18903	0.000167813	0.00654488	0.00516382	26986/3192/1660	3
137	X1	GO:0043542	endothelial cell migration	11/195	281/18903	0.000167973	0.00654488	0.00516382	1647/3091/23411/9314/64094/285/811/1969/6781/3397/949	11
138	X1	GO:0000375	RNA splicing, via transesterification reactions	12/195	333/18903	0.000184472	0.00704587	0.00555909	1655/5725/6431/6421/6434/3187/6430/6432/26986/3192/29896/1660	12
139	X1	GO:0060765	regulation of androgen receptor signaling pathway	4/195	28/18903	0.000185188	0.00704587	0.00555909	1655/9667/23411/2033	4
140	X1	GO:0090287	regulation of cellular response to growth factor stimulus	12/195	338/18903	0.000211598	0.00783121	0.00617871	3091/6498/23411/7049/2627/10140/5770/64094/51742/3622/28996/2033	12
141	X1	GO:1902175	regulation of oxidative stress-induced intrinsic apoptotic signaling pathway	4/195	29/18903	0.000213094	0.00783121	0.00617871	3091/23411/6421/4170	4
142	X1	GO:2000765	regulation of cytoplasmic translation	4/195	29/18903	0.000213094	0.00783121	0.00617871	132864/26986/3192/1660	4
143	X1	GO:0062012	regulation of small molecule metabolic process	12/195	339/18903	0.000217414	0.00790017	0.00623312	9563/2308/3091/23411/3949/6770/5166/5903/3638/22937/26137/2033	12
144	X1	GO:0001678	cellular glucose homeostasis	8/195	158/18903	0.000239081	0.00859098	0.00677816	415116/2308/3091/23411/6434/55088/2729/26137	8
145	X1	GO:0048872	homeostasis of number of cells	11/195	296/18903	0.000263106	0.00935038	0.00737731	10365/3091/6498/7049/3398/1435/6772/28996/211/9636/28982	11
146	X1	GO:0042541	hemoglobin biosynthetic process	3/195	13/18903	0.000286478	0.00997247	0.00786814	3091/9314/211	3
147	X1	GO:0006401	RNA catabolic process	11/195	299/18903	0.000286778	0.00997247	0.00786814	1655/3182/10140/2521/2107/678/26986/55603/3192/1660/9698	11
148	X1	GO:1903320	regulation of protein modification by small protein conjugation or removal	10/195	252/18903	0.000298	0.010027	0.00791117	3091/10625/8878/10210/57561/9709/2729/9636/144165/51366	10
149	X1	GO:0046889	positive regulation of lipid biosynthetic process	6/195	88/18903	0.000299749	0.010027	0.00791117	3949/6770/2181/22937/26137/949	6
150	X1	GO:0032608	interferon-beta production	5/195	57/18903	0.000300749	0.010027	0.00791117	3659/8780/9636/1660/26137	5
151	X1	GO:0032648	regulation of interferon-beta production	5/195	57/18903	0.000300749	0.010027	0.00791117	3659/8780/9636/1660/26137	5
152	X1	GO:0048511	rhythmic process	11/195	302/18903	0.000312223	0.0102878	0.0081169	1655/23411/8204/6421/10135/3398/7150/3192/1660/3397/2033	11
153	X1	GO:1902235	regulation of endoplasmic reticulum stress-induced intrinsic apoptotic signaling pathway	4/195	32/18903	0.000314932	0.0102878	0.0081169	1649/23411/5770/9709	4
154	X1	GO:0006695	cholesterol biosynthetic process	5/195	58/18903	0.000326393	0.0103486	0.00816489	1595/3638/3156/22937/6309	5
155	X1	GO:0031124	mRNA 3'-end processing	5/195	58/18903	0.000326393	0.0103486	0.00816489	54623/7884/51585/26986/64895	5
156	X1	GO:1902653	secondary alcohol biosynthetic process	5/195	58/18903	0.000326393	0.0103486	0.00816489	1595/3638/3156/22937/6309	5
157	X1	GO:0007623	circadian rhythm	9/195	210/18903	0.000341153	0.0106086	0.00836999	23411/8204/6421/10135/3398/7150/3192/3397/2033	9
158	X1	GO:0031396	regulation of protein ubiquitination	9/195	210/18903	0.000341153	0.0106086	0.00836999	10625/8878/10210/57561/9709/2729/9636/144165/51366	9
159	X1	GO:0030511	positive regulation of transforming growth factor beta receptor signaling pathway	4/195	33/18903	0.000355498	0.0107447	0.00847739	7049/3622/28996/2033	4
160	X1	GO:0060795	cell fate commitment involved in formation of primary germ layer	4/195	33/18903	0.000355498	0.0107447	0.00847739	9314/54623/2627/2114	4
161	X1	GO:1903846	positive regulation of cellular response to transforming growth factor beta stimulus	4/195	33/18903	0.000355498	0.0107447	0.00847739	7049/3622/28996/2033	4
162	X1	GO:1903706	regulation of hemopoiesis	13/195	413/18903	0.00037208	0.0111417	0.00879066	3659/639/3091/54623/23522/3398/1435/6772/4609/23240/678/9636/182	13
163	X1	GO:0051224	negative regulation of protein transport	7/195	129/18903	0.000386461	0.0114662	0.00904665	415116/2308/347/285381/1595/3638/3156	7
164	X1	GO:0034976	response to endoplasmic reticulum stress	10/195	261/18903	0.00039334	0.0115642	0.00912399	1649/29982/23411/7873/5770/9709/4121/811/488/2033	10
165	X1	GO:0048255	mRNA stabilization	5/195	61/18903	0.000413325	0.0120423	0.00950119	2521/26986/55603/3192/1660	5
166	X1	GO:0031667	response to nutrient levels	14/195	474/18903	0.000421595	0.0121735	0.00960475	1649/2308/23411/3949/114789/5166/123/2729/133746/54407/6566/6772/96459/6781	14
167	X1	GO:0072331	signal transduction by p53 class mediator	8/195	173/18903	0.000440244	0.0121989	0.00962474	1655/23411/10210/133746/3622/4609/28996/2033	8
168	X1	GO:0006066	alcohol metabolic process	12/195	367/18903	0.000445614	0.0121989	0.00962474	9563/3949/6770/1583/3069/1595/3638/3156/22937/6309/4864/949	12
169	X1	GO:0000381	regulation of alternative mRNA splicing, via spliceosome	5/195	62/18903	0.000445859	0.0121989	0.00962474	1655/5725/6431/6434/3192	5
170	X1	GO:0061614	miRNA transcription	5/195	62/18903	0.000445859	0.0121989	0.00962474	1655/3091/9314/2627/4609	5
171	X1	GO:1905898	positive regulation of response to endoplasmic reticulum stress	4/195	35/18903	0.000447624	0.0121989	0.00962474	1649/23411/5770/9709	4
172	X1	GO:1900153	positive regulation of nuclear-transcribed mRNA catabolic process, deadenylation-dependent decay	3/195	15/18903	0.000448877	0.0121989	0.00962474	10140/678/26986	3
173	X1	GO:2000767	positive regulation of cytoplasmic translation	3/195	15/18903	0.000448877	0.0121989	0.00962474	26986/3192/1660	3
174	X1	GO:0055088	lipid homeostasis	8/195	174/18903	0.000457455	0.0123284	0.00972694	23411/3949/9969/29116/3638/26137/4864/949	8
175	X1	GO:1904950	negative regulation of establishment of protein localization	7/195	133/18903	0.000464679	0.0124196	0.00979888	415116/2308/347/285381/1595/3638/3156	7
176	X1	GO:0043488	regulation of mRNA stability	8/195	175/18903	0.000475208	0.0124945	0.00985797	10140/2521/678/26986/55603/3192/1660/9698	8
177	X1	GO:0071453	cellular response to oxygen levels	8/195	175/18903	0.000475208	0.0124945	0.00985797	2308/3091/23411/132864/2627/4609/28996/6781	8
178	X1	GO:0050673	epithelial cell proliferation	14/195	481/18903	0.000487543	0.0127154	0.0100323	2152/3091/23411/6431/7049/3398/116039/6772/4609/6934/1969/182/3397/949	14
179	X1	GO:0060323	head morphogenesis	4/195	36/18903	0.000499545	0.0129242	0.010197	64651/25976/28982/2033	4
180	X1	GO:2001235	positive regulation of apoptotic signaling pathway	7/195	135/18903	0.000508262	0.0129459	0.0102141	1649/6498/23411/6421/9774/4170/4609	7
181	X1	GO:0019827	stem cell population maintenance	8/195	177/18903	0.000512391	0.0129459	0.0102141	2308/9314/54623/51742/3622/4609/678/182	8
182	X1	GO:0043534	blood vessel endothelial cell migration	8/195	177/18903	0.000512391	0.0129459	0.0102141	1647/3091/23411/9314/285/1969/3397/949	8
183	X1	GO:0006417	regulation of translation	14/195	486/18903	0.000539867	0.0135343	0.0106784	132864/1983/10140/28969/285381/1982/2107/678/26986/811/3192/6311/1660/9698	14
184	X1	GO:0006704	glucocorticoid biosynthetic process	3/195	16/18903	0.000548278	0.0136395	0.0107613	9563/1583/476	3
185	X1	GO:0016126	sterol biosynthetic process	5/195	65/18903	0.000555102	0.0137038	0.0108121	1595/3638/3156/22937/6309	5
186	X1	GO:0098727	maintenance of cell number	8/195	181/18903	0.000593838	0.014549	0.011479	2308/9314/54623/51742/3622/4609/678/182	8
187	X1	GO:0071496	cellular response to external stimulus	11/195	328/18903	0.000623833	0.015169	0.0119681	3659/2308/1647/23411/5166/123/2729/133746/54407/96459/10746	11
188	X1	GO:1904377	positive regulation of protein localization to cell periphery	5/195	67/18903	0.000638344	0.015406	0.0121551	8878/2181/7430/1969/2037	5
189	X1	GO:0020027	hemoglobin metabolic process	3/195	17/18903	0.000660725	0.015828	0.0124881	3091/9314/211	3
190	X1	GO:0006378	mRNA polyadenylation	4/195	39/18903	0.000680917	0.0160132	0.0126342	54623/51585/26986/64895	4
191	X1	GO:0032350	regulation of hormone metabolic process	4/195	39/18903	0.000680917	0.0160132	0.0126342	9563/3091/476/6934	4
192	X1	GO:0000288	nuclear-transcribed mRNA catabolic process, deadenylation-dependent decay	5/195	68/18903	0.000683309	0.0160132	0.0126342	10140/678/26986/3192/1660	5
193	X1	GO:0045639	positive regulation of myeloid cell differentiation	6/195	103/18903	0.000696244	0.0160832	0.0126894	3091/3398/1435/6772/9636/182	6
194	X1	GO:0061157	mRNA destabilization	6/195	103/18903	0.000696244	0.0160832	0.0126894	10140/678/26986/3192/1660/9698	6
195	X1	GO:0045165	cell fate commitment	10/195	282/18903	0.00071768	0.0164586	0.0129856	639/3475/9314/54623/2627/3398/4170/2114/6934/182	10
196	X1	GO:2001234	negative regulation of apoptotic signaling pathway	9/195	233/18903	0.000722674	0.0164586	0.0129856	3091/23411/10625/5770/9709/2729/3622/4170/6934	9
197	X1	GO:0043487	regulation of RNA stability	8/195	187/18903	0.000735346	0.0165532	0.0130602	10140/2521/678/26986/55603/3192/1660/9698	8
198	X1	GO:0071214	cellular response to abiotic stimulus	11/195	335/18903	0.000742181	0.0165532	0.0130602	3659/1647/23411/2729/54407/4609/163859/10725/811/10746/2033	11
199	X1	GO:0104004	cellular response to environmental stimulus	11/195	335/18903	0.000742181	0.0165532	0.0130602	3659/1647/23411/2729/54407/4609/163859/10725/811/10746/2033	11
200	X1	GO:0033120	positive regulation of RNA splicing	4/195	40/18903	0.000750523	0.0166246	0.0131166	6434/6430/54407/29896	4
201	X1	GO:1901796	regulation of signal transduction by p53 class mediator	6/195	105/18903	0.000770468	0.0169503	0.0133735	1655/23411/3622/4609/28996/2033	6
202	X1	GO:0043489	RNA stabilization	5/195	70/18903	0.0007803	0.0170506	0.0134527	2521/26986/55603/3192/1660	5
203	X1	GO:0048545	response to steroid hormone	11/195	339/18903	0.00081781	0.0177487	0.0140034	1655/9667/23411/678/476/811/3192/6781/51366/4864/2033	11
204	X1	GO:0043631	RNA polyadenylation	4/195	41/18903	0.000825011	0.0177487	0.0140034	54623/51585/26986/64895	4
205	X1	GO:0017015	regulation of transforming growth factor beta receptor signaling pathway	7/195	147/18903	0.00084288	0.0177487	0.0140034	6498/23411/7049/51742/3622/28996/2033	7
206	X1	GO:0035264	multicellular organism growth	7/195	147/18903	0.00084288	0.0177487	0.0140034	10365/5930/7430/114789/1435/28982/2033	7
207	X1	GO:0050779	RNA destabilization	6/195	107/18903	0.000850663	0.0177487	0.0140034	10140/678/26986/3192/1660/9698	6
208	X1	GO:0060840	artery development	6/195	107/18903	0.000850663	0.0177487	0.0140034	1649/639/7798/3949/144165/182	6
209	X1	GO:0061014	positive regulation of mRNA catabolic process	6/195	107/18903	0.000850663	0.0177487	0.0140034	10140/678/26986/3192/1660/9698	6
210	X1	GO:0033143	regulation of intracellular steroid hormone receptor signaling pathway	5/195	72/18903	0.000887212	0.0182754	0.014419	1655/9667/23411/811/2033	5
211	X1	GO:0050709	negative regulation of protein secretion	5/195	72/18903	0.000887212	0.0182754	0.014419	415116/2308/285381/1595/3156	5
212	X1	GO:0050892	intestinal absorption	4/195	42/18903	0.000904566	0.018515	0.014608	3949/7430/4864/949	4
213	X1	GO:0016525	negative regulation of angiogenesis	7/195	149/18903	0.000912495	0.0185598	0.0146434	1647/10365/7058/9314/6772/285/1969	7
214	X1	GO:0036003	positive regulation of transcription from RNA polymerase II promoter in response to stress	3/195	19/18903	0.000927339	0.018688	0.0147445	1649/10365/3091	3
215	X1	GO:0009749	response to glucose	8/195	194/18903	0.000933515	0.018688	0.0147445	415116/3091/6434/55088/2729/285/6934/26137	8
216	X1	GO:0010632	regulation of epithelial cell migration	10/195	292/18903	0.000936132	0.018688	0.0147445	1647/3091/23411/9314/64094/285/811/1969/6781/949	10
217	X1	GO:0071260	cellular response to mechanical stimulus	5/195	73/18903	0.000944581	0.0187131	0.0147643	3659/1647/2729/54407/10746	5
218	X1	GO:1903844	regulation of cellular response to transforming growth factor beta stimulus	7/195	150/18903	0.000948961	0.0187131	0.0147643	6498/23411/7049/51742/3622/28996/2033	7
219	X1	GO:0071456	cellular response to hypoxia	7/195	151/18903	0.000986566	0.0192202	0.0151645	3091/23411/132864/2627/4609/28996/6781	7
220	X1	GO:2000181	negative regulation of blood vessel morphogenesis	7/195	151/18903	0.000986566	0.0192202	0.0151645	1647/10365/7058/9314/6772/285/1969	7
221	X1	GO:1901343	negative regulation of vasculature development	7/195	152/18903	0.00102533	0.0198559	0.015666	1647/10365/7058/9314/6772/285/1969	7
222	X1	GO:0001649	osteoblast differentiation	9/195	246/18903	0.00105985	0.0204021	0.016097	1655/51430/6238/10140/55603/3192/1969/1660/182	9
223	X1	GO:0045445	myoblast differentiation	6/195	112/18903	0.00107938	0.0206551	0.0162965	1655/1649/3475/6934/144165/182	6
224	X1	GO:0009746	response to hexose	8/195	199/18903	0.00109966	0.0209194	0.0165051	415116/3091/6434/55088/2729/285/6934/26137	8
225	X1	GO:0005996	monosaccharide metabolic process	9/195	248/18903	0.00112151	0.0212102	0.0167346	9563/2308/23411/5166/5903/347/2729/22934/2033	9
226	X1	GO:0009615	response to virus	12/195	409/18903	0.00114623	0.0215518	0.017004	3659/3091/10379/10625/10146/8780/6772/811/9636/1660/9698/7852	12
227	X1	GO:0008631	intrinsic apoptotic signaling pathway in response to oxidative stress	4/195	45/18903	0.00117548	0.0218478	0.0172376	3091/23411/6421/4170	4
228	X1	GO:0043620	regulation of DNA-templated transcription in response to stress	4/195	45/18903	0.00117548	0.0218478	0.0172376	1649/10365/3091/9774	4
229	X1	GO:0090101	negative regulation of transmembrane receptor protein serine/threonine kinase signaling pathway	7/195	158/18903	0.0012838	0.0237246	0.0187184	6498/23411/7049/10140/51742/3622/28996	7
230	X1	GO:0030518	intracellular steroid hormone receptor signaling pathway	6/195	116/18903	0.00129412	0.0237254	0.018719	1655/9667/23411/811/51366/2033	6
231	X1	GO:0009306	protein secretion	11/195	359/18903	0.00129851	0.0237254	0.018719	415116/2308/3091/7430/26286/55088/285381/6566/1595/3156/6934	11
232	X1	GO:0035592	establishment of protein localization to extracellular region	11/195	360/18903	0.00132762	0.024055	0.018979	415116/2308/3091/7430/26286/55088/285381/6566/1595/3156/6934	11
233	X1	GO:0036294	cellular response to decreased oxygen levels	7/195	159/18903	0.00133143	0.024055	0.018979	3091/23411/132864/2627/4609/28996/6781	7
234	X1	GO:0030521	androgen receptor signaling pathway	4/195	47/18903	0.00138482	0.0248806	0.0196305	1655/9667/23411/2033	4
235	X1	GO:0034284	response to monosaccharide	8/195	207/18903	0.00141389	0.0252626	0.0199318	415116/3091/6434/55088/2729/285/6934/26137	8
236	X1	GO:0050708	regulation of protein secretion	9/195	257/18903	0.00143593	0.0255153	0.0201312	415116/2308/3091/7430/285381/6566/1595/3156/6934	9
237	X1	GO:0016032	viral process	12/195	421/18903	0.00146427	0.0258767	0.0204164	5725/3949/55196/6772/26986/9636/1969/1660/4864/2033/7852/949	12
238	X1	GO:0060537	muscle tissue development	12/195	422/18903	0.00149377	0.0260574	0.0205589	1655/3475/25976/7763/7049/2627/23764/3398/56261/811/3192/2033	12
239	X1	GO:0010171	body morphogenesis	4/195	48/18903	0.00149866	0.0260574	0.0205589	64651/25976/28982/2033	4
240	X1	GO:0060976	coronary vasculature development	4/195	48/18903	0.00149866	0.0260574	0.0205589	639/7049/2627/144165	4
241	X1	GO:0010631	epithelial cell migration	11/195	366/18903	0.00151373	0.0261786	0.0206546	1647/3091/23411/9314/64094/285/811/1969/6781/3397/949	11
242	X1	GO:0035966	response to topologically incorrect protein	7/195	163/18903	0.00153593	0.0264213	0.020846	1649/7873/5770/9709/80311/153222/2033	7
243	X1	GO:0071692	protein localization to extracellular region	11/195	368/18903	0.00158033	0.0268784	0.0212066	415116/2308/3091/7430/26286/55088/285381/6566/1595/3156/6934	11
244	X1	GO:1905897	regulation of response to endoplasmic reticulum stress	5/195	82/18903	0.00159261	0.0268784	0.0212066	1649/23411/7873/5770/9709	5
245	X1	GO:2000736	regulation of stem cell differentiation	5/195	82/18903	0.00159261	0.0268784	0.0212066	2627/678/3192/144165/182	5
246	X1	GO:0042594	response to starvation	8/195	211/18903	0.00159575	0.0268784	0.0212066	1649/2308/23411/5166/123/133746/54407/96459	8
247	X1	GO:0090132	epithelium migration	11/195	369/18903	0.00161451	0.0270535	0.0213449	1647/3091/23411/9314/64094/285/811/1969/6781/3397/949	11
248	X1	GO:0048025	negative regulation of mRNA splicing, via spliceosome	3/195	23/18903	0.00164421	0.0272687	0.0215146	5725/6431/6432	3
249	X1	GO:0098856	intestinal lipid absorption	3/195	23/18903	0.00164421	0.0272687	0.0215146	3949/4864/949	3
250	X1	GO:0002064	epithelial cell development	8/195	213/18903	0.00169337	0.0279406	0.0220448	639/3091/7430/51742/1969/6781/182/7852	8
251	X1	GO:2001022	positive regulation of response to DNA damage stimulus	7/195	166/18903	0.00170477	0.0279859	0.0220805	1655/6498/23411/9774/2521/4609/1660	7
252	X1	GO:0045637	regulation of myeloid cell differentiation	8/195	214/18903	0.00174393	0.0283683	0.0223822	3091/54623/3398/1435/6772/4609/9636/182	8
253	X1	GO:0042304	regulation of fatty acid biosynthetic process	4/195	50/18903	0.00174561	0.0283683	0.0223822	23411/5166/3638/22937	4
254	X1	GO:0031397	negative regulation of protein ubiquitination	5/195	84/18903	0.00177239	0.0286596	0.022612	10625/8878/2729/9636/51366	5
255	X1	GO:0090130	tissue migration	11/195	374/18903	0.00179466	0.0288753	0.0227822	1647/3091/23411/9314/64094/285/811/1969/6781/3397/949	11
256	X1	GO:0030522	intracellular receptor signaling pathway	9/195	266/18903	0.00181777	0.0291023	0.0229613	1655/10365/9667/23411/8780/811/9698/51366/2033	9
257	X1	GO:0007179	transforming growth factor beta receptor signaling pathway	8/195	216/18903	0.00184861	0.0293571	0.0231623	6498/23411/7049/51742/3622/28996/3397/2033	8
258	X1	GO:2000637	positive regulation of miRNA-mediated gene silencing	3/195	24/18903	0.00186492	0.0293571	0.0231623	1655/1660/9698	3
259	X1	GO:0032873	negative regulation of stress-activated MAPK cascade	4/195	51/18903	0.00187907	0.0293571	0.0231623	2308/7430/1843/4609	4
260	X1	GO:0060324	face development	4/195	51/18903	0.00187907	0.0293571	0.0231623	64651/25976/7763/2033	4
261	X1	GO:0070303	negative regulation of stress-activated protein kinase signaling cascade	4/195	51/18903	0.00187907	0.0293571	0.0231623	2308/7430/1843/4609	4
262	X1	GO:2000058	regulation of ubiquitin-dependent protein catabolic process	7/195	170/18903	0.00195194	0.0303006	0.0239067	23429/9709/2729/127544/28996/25897/144165	7
263	X1	GO:0042180	cellular ketone metabolic process	8/195	218/18903	0.0019582	0.0303006	0.0239067	9563/23411/6770/5166/1583/80219/3638/22937	8
264	X1	GO:0060612	adipose tissue development	4/195	52/18903	0.00201944	0.0310995	0.024537	23411/114789/57561/1435	4
265	X1	GO:0001704	formation of primary germ layer	6/195	127/18903	0.00205431	0.0313452	0.0247309	9314/54623/2627/1843/2114/1969	6
266	X1	GO:0071560	cellular response to transforming growth factor beta stimulus	9/195	271/18903	0.00206266	0.0313452	0.0247309	6498/23411/7049/51742/3622/678/28996/3397/2033	9
267	X1	GO:0046885	regulation of hormone biosynthetic process	3/195	25/18903	0.00210325	0.0313452	0.0247309	9563/3091/476	3
268	X1	GO:0050686	negative regulation of mRNA processing	3/195	25/18903	0.00210325	0.0313452	0.0247309	5725/6431/6432	3
269	X1	GO:0060148	positive regulation of post-transcriptional gene silencing	3/195	25/18903	0.00210325	0.0313452	0.0247309	1655/1660/9698	3
270	X1	GO:0060575	intestinal epithelial cell differentiation	3/195	25/18903	0.00210325	0.0313452	0.0247309	639/3091/2627	3
271	X1	GO:1900370	positive regulation of post-transcriptional gene silencing by RNA	3/195	25/18903	0.00210325	0.0313452	0.0247309	1655/1660/9698	3
272	X1	GO:0006111	regulation of gluconeogenesis	4/195	53/18903	0.0021669	0.0321457	0.0253625	2308/23411/5903/2033	4
273	X1	GO:0009267	cellular response to starvation	7/195	175/18903	0.00229898	0.0339494	0.0267856	2308/23411/5166/123/133746/54407/96459	7
274	X1	GO:0050679	positive regulation of epithelial cell proliferation	8/195	224/18903	0.00231799	0.0339734	0.0268045	2152/3091/23411/6431/116039/4609/6934/3397	8
275	X1	GO:0030857	negative regulation of epithelial cell differentiation	4/195	54/18903	0.00232162	0.0339734	0.0268045	6431/6772/182/3397	4
276	X1	GO:0071559	response to transforming growth factor beta	9/195	277/18903	0.00239057	0.0348212	0.0274734	6498/23411/7049/51742/3622/678/28996/3397/2033	9
277	X1	GO:0010586	miRNA metabolic process	5/195	90/18903	0.00240109	0.0348212	0.0274734	1655/3091/9314/2627/4609	5
278	X1	GO:0007178	transmembrane receptor protein serine/threonine kinase signaling pathway	11/195	390/18903	0.00248454	0.0358706	0.0283014	1655/6498/23411/7049/2627/10140/51742/3622/28996/3397/2033	11
279	X1	GO:0060021	roof of mouth development	5/195	91/18903	0.0025198	0.0362179	0.0285754	64651/25976/7049/116039/3638	5
280	X1	GO:0043161	proteasome-mediated ubiquitin-dependent protein catabolic process	12/195	450/18903	0.00254241	0.0363812	0.0287043	1649/23411/23429/10210/9709/80311/4121/2729/127544/811/25897/144165	12
281	X1	GO:0060759	regulation of response to cytokine stimulus	7/195	179/18903	0.00260941	0.0371755	0.0293309	3091/9314/5770/1435/9636/1660/7852	7
282	X1	GO:0032682	negative regulation of chemokine production	3/195	27/18903	0.00263461	0.0372138	0.0293612	9314/347/1969	3
283	X1	GO:0001701	in utero embryonic development	11/195	393/18903	0.00263512	0.0372138	0.0293612	639/10365/5930/3091/6498/7763/9314/2627/4678/23764/28982	11
284	X1	GO:0051090	regulation of DNA-binding transcription factor activity	12/195	454/18903	0.00273212	0.038416	0.0303097	1649/23411/9314/9969/3398/92140/133746/28996/6934/1660/3397/2033	12
285	X1	GO:0010565	regulation of cellular ketone metabolic process	6/195	136/18903	0.00289451	0.0400998	0.0316381	9563/23411/6770/5166/3638/22937	6
286	X1	GO:0043401	steroid hormone mediated signaling pathway	6/195	136/18903	0.00289451	0.0400998	0.0316381	1655/9667/23411/811/51366/2033	6
287	X1	GO:0071333	cellular response to glucose stimulus	6/195	136/18903	0.00289451	0.0400998	0.0316381	415116/3091/6434/55088/2729/26137	6
288	X1	GO:0032436	positive regulation of proteasomal ubiquitin-dependent protein catabolic process	5/195	94/18903	0.00290147	0.0400998	0.0316381	9709/2729/127544/25897/144165	5
289	X1	GO:0010894	negative regulation of steroid biosynthetic process	3/195	28/18903	0.00292855	0.040131	0.0316628	476/3638/22937	3
290	X1	GO:0033119	negative regulation of RNA splicing	3/195	28/18903	0.00292855	0.040131	0.0316628	5725/6431/6432	3
291	X1	GO:0008406	gonad development	8/195	233/18903	0.00295283	0.0402931	0.0317906	25976/9667/23411/8204/2627/4678/51742/3622	8
292	X1	GO:0009743	response to carbohydrate	8/195	234/18903	0.00303098	0.0411857	0.0324949	415116/3091/6434/55088/2729/285/6934/26137	8
293	X1	GO:0071331	cellular response to hexose stimulus	6/195	138/18903	0.00311175	0.0420639	0.0331878	415116/3091/6434/55088/2729/26137	6
294	X1	GO:0010506	regulation of autophagy	10/195	344/18903	0.00312163	0.0420639	0.0331878	1649/2308/3091/23411/60673/92140/1982/4170/4864/2033	10
295	X1	GO:1903321	negative regulation of protein modification by small protein conjugation or removal	5/195	96/18903	0.00317807	0.0424657	0.0335048	10625/8878/2729/9636/51366	5
296	X1	GO:0062197	cellular response to chemical stress	10/195	345/18903	0.00318666	0.0424657	0.0335048	1649/2308/10365/3091/23411/132864/6421/4170/10725/488	10
297	X1	GO:1903078	positive regulation of protein localization to plasma membrane	4/195	59/18903	0.00321034	0.0424657	0.0335048	8878/2181/7430/1969	4
298	X1	GO:0006109	regulation of carbohydrate metabolic process	7/195	186/18903	0.00322913	0.0424657	0.0335048	2308/3091/23411/5166/5903/26137/2033	7
299	X1	GO:0032367	intracellular cholesterol transport	3/195	29/18903	0.00324187	0.0424657	0.0335048	3949/6770/4864	3
300	X1	GO:0034698	response to gonadotropin	3/195	29/18903	0.00324187	0.0424657	0.0335048	7049/2627/2729	3
301	X1	GO:0090092	regulation of transmembrane receptor protein serine/threonine kinase signaling pathway	9/195	290/18903	0.00324336	0.0424657	0.0335048	6498/23411/7049/2627/10140/51742/3622/28996/2033	9
302	X1	GO:0071326	cellular response to monosaccharide stimulus	6/195	140/18903	0.00334095	0.043567	0.0343737	415116/3091/6434/55088/2729/26137	6
303	X1	GO:0045137	development of primary sexual characteristics	8/195	238/18903	0.00335985	0.0436375	0.0344294	25976/9667/23411/8204/2627/4678/51742/3622	8
304	X1	GO:0006006	glucose metabolic process	7/195	188/18903	0.0034253	0.0442297	0.0348966	9563/2308/23411/5166/5903/347/2033	7
305	X1	GO:0006986	response to unfolded protein	6/195	141/18903	0.00346015	0.0442297	0.0348966	1649/7873/5770/9709/153222/2033	6
306	X1	GO:0032434	regulation of proteasomal ubiquitin-dependent protein catabolic process	6/195	141/18903	0.00346015	0.0442297	0.0348966	23429/9709/2729/127544/25897/144165	6
307	X1	GO:0090090	negative regulation of canonical Wnt signaling pathway	6/195	141/18903	0.00346015	0.0442297	0.0348966	1649/2308/10146/23240/6934/144165	6
308	X1	GO:0060325	face morphogenesis	3/195	30/18903	0.00357497	0.045507	0.0359044	64651/25976/2033	3
309	X1	GO:0030865	cortical cytoskeleton organization	4/195	61/18903	0.00362278	0.045507	0.0359044	390/7430/811/2037	4
310	X1	GO:1902893	regulation of miRNA transcription	4/195	61/18903	0.00362278	0.045507	0.0359044	3091/9314/2627/4609	4
311	X1	GO:0030512	negative regulation of transforming growth factor beta receptor signaling pathway	5/195	99/18903	0.00362791	0.045507	0.0359044	6498/23411/7049/51742/3622	5
312	X1	GO:0043433	negative regulation of DNA-binding transcription factor activity	7/195	190/18903	0.00363043	0.045507	0.0359044	1649/23411/9314/9969/3398/6934/3397	7
313	X1	GO:0046165	alcohol biosynthetic process	6/195	143/18903	0.00370802	0.0463001	0.0365301	9563/1595/3638/3156/22937/6309	6
314	X1	GO:1990830	cellular response to leukemia inhibitory factor	5/195	100/18903	0.00378752	0.0471109	0.0371698	23411/9314/9774/6432/3192	5
315	X1	GO:0016570	histone modification	12/195	474/18903	0.00386138	0.0477592	0.0376813	221037/639/23411/23429/6421/54623/23522/51742/3622/6018/51366/2033	12
316	X1	GO:0050678	regulation of epithelial cell proliferation	11/195	414/18903	0.00390818	0.0477592	0.0376813	2152/3091/23411/6431/7049/116039/6772/4609/6934/182/3397	11
317	X1	GO:0003299	muscle hypertrophy in response to stress	3/195	31/18903	0.00392824	0.0477592	0.0376813	2308/2627/488	3
318	X1	GO:0014887	cardiac muscle adaptation	3/195	31/18903	0.00392824	0.0477592	0.0376813	2308/2627/488	3
319	X1	GO:0014898	cardiac muscle hypertrophy in response to stress	3/195	31/18903	0.00392824	0.0477592	0.0376813	2308/2627/488	3
320	X1	GO:0045939	negative regulation of steroid metabolic process	3/195	31/18903	0.00392824	0.0477592	0.0376813	476/3638/22937	3
321	X1	GO:1990823	response to leukemia inhibitory factor	5/195	101/18903	0.00395209	0.0478692	0.0377681	23411/9314/9774/6432/3192	5
322	X1	GO:1901617	organic hydroxy compound biosynthetic process	8/195	245/18903	0.00400139	0.0482855	0.0380965	9563/23411/6770/1595/3638/3156/22937/6309	8
323	X1	GO:0051055	negative regulation of lipid biosynthetic process	4/195	63/18903	0.00406978	0.0487469	0.0384606	23411/476/3638/22937	4
324	X1	GO:0070059	intrinsic apoptotic signaling pathway in response to endoplasmic reticulum stress	4/195	63/18903	0.00406978	0.0487469	0.0384606	1649/23411/5770/9709	4
325	X2	GO:0045333	cellular respiration	23/193	240/18903	4.57391e-16	6.54572e-13	5.88667e-13	4696/4713/84300/30968/4722/387/4715/2108/4711/1351/1537/7386/4702/374291/55967/4706/8802/2109/4716/29796/4191/54539/498	23
326	X2	GO:0006119	oxidative phosphorylation	19/193	147/18903	7.14867e-16	6.54572e-13	5.88667e-13	4696/4713/84300/30968/4722/387/4715/4711/1351/1537/7386/4702/374291/55967/4706/4716/29796/54539/498	19
327	X2	GO:0009060	aerobic respiration	21/193	194/18903	7.83606e-16	6.54572e-13	5.88667e-13	4696/4713/84300/30968/4722/387/4715/4711/1351/1537/7386/4702/374291/55967/4706/8802/4716/29796/4191/54539/498	21
328	X2	GO:0022904	respiratory electron transport chain	16/193	122/18903	1.1913e-13	5.7074e-11	5.13275e-11	4696/4713/4722/4715/2108/4711/1351/1537/7386/4702/374291/55967/4706/2109/4716/29796	16
329	X2	GO:0009201	ribonucleoside triphosphate biosynthetic process	16/193	123/18903	1.35733e-13	5.7074e-11	5.13275e-11	4696/4713/30968/4722/790/4715/4711/4702/374291/55967/4706/4716/2023/3615/54539/498	16
330	X2	GO:0042776	proton motive force-driven mitochondrial ATP synthesis	13/193	67/18903	1.3665e-13	5.7074e-11	5.13275e-11	4696/4713/30968/4722/4715/4711/4702/374291/55967/4706/4716/54539/498	13
331	X2	GO:0015980	energy derivation by oxidation of organic compounds	23/193	333/18903	5.17157e-13	1.52608e-10	1.37243e-10	4696/4713/84300/30968/4722/387/4715/2108/4711/1351/1537/7386/4702/374291/55967/4706/8802/2109/4716/29796/4191/54539/498	23
332	X2	GO:0009142	nucleoside triphosphate biosynthetic process	16/193	134/18903	5.2886e-13	1.52608e-10	1.37243e-10	4696/4713/30968/4722/790/4715/4711/4702/374291/55967/4706/4716/2023/3615/54539/498	16
333	X2	GO:0046390	ribose phosphate biosynthetic process	20/193	241/18903	6.3172e-13	1.52608e-10	1.37243e-10	8833/4696/4713/30968/4722/790/4715/353/4711/10606/4702/374291/55967/4706/4716/2023/7086/3615/54539/498	20
334	X2	GO:0010257	NADH dehydrogenase complex assembly	12/193	59/18903	6.69868e-13	1.52608e-10	1.37243e-10	4696/4713/4722/4715/4711/25915/4702/374291/55967/4706/4716/54539	12
335	X2	GO:0032981	mitochondrial respiratory chain complex I assembly	12/193	59/18903	6.69868e-13	1.52608e-10	1.37243e-10	4696/4713/4722/4715/4711/25915/4702/374291/55967/4706/4716/54539	12
336	X2	GO:0015986	proton motive force-driven ATP synthesis	13/193	76/18903	7.59317e-13	1.58571e-10	1.42605e-10	4696/4713/30968/4722/4715/4711/4702/374291/55967/4706/4716/54539/498	13
337	X2	GO:0009206	purine ribonucleoside triphosphate biosynthetic process	15/193	117/18903	1.00315e-12	1.93376e-10	1.73906e-10	4696/4713/30968/4722/4715/4711/4702/374291/55967/4706/4716/2023/3615/54539/498	15
338	X2	GO:0009145	purine nucleoside triphosphate biosynthetic process	15/193	118/18903	1.13907e-12	2.03894e-10	1.83365e-10	4696/4713/30968/4722/4715/4711/4702/374291/55967/4706/4716/2023/3615/54539/498	15
339	X2	GO:0033108	mitochondrial respiratory chain complex assembly	14/193	99/18903	1.4807e-12	2.47375e-10	2.22468e-10	4696/4713/84300/4722/4715/4711/25915/7386/4702/374291/55967/4706/4716/54539	14
340	X2	GO:0042773	ATP synthesis coupled electron transport	14/193	101/18903	1.96358e-12	2.89454e-10	2.60311e-10	4696/4713/4722/4715/4711/1351/1537/7386/4702/374291/55967/4706/4716/29796	14
341	X2	GO:0042775	mitochondrial ATP synthesis coupled electron transport	14/193	101/18903	1.96358e-12	2.89454e-10	2.60311e-10	4696/4713/4722/4715/4711/1351/1537/7386/4702/374291/55967/4706/4716/29796	14
342	X2	GO:0009260	ribonucleotide biosynthetic process	19/193	234/18903	3.61697e-12	5.03563e-10	4.52862e-10	8833/4696/4713/30968/4722/790/4715/353/4711/10606/4702/374291/55967/4706/4716/2023/3615/54539/498	19
343	X2	GO:0006754	ATP biosynthetic process	14/193	106/18903	3.87048e-12	5.10496e-10	4.59097e-10	4696/4713/30968/4722/4715/4711/4702/374291/55967/4706/4716/2023/54539/498	14
344	X2	GO:0009141	nucleoside triphosphate metabolic process	20/193	267/18903	4.22618e-12	5.2954e-10	4.76224e-10	4696/4713/30968/4722/387/790/4715/4711/4702/374291/93974/55967/4706/51024/4716/2023/3615/79077/54539/498	20
345	X2	GO:0009165	nucleotide biosynthetic process	21/193	304/18903	5.63747e-12	6.72738e-10	6.05004e-10	2987/8833/4696/4713/30968/4722/790/4715/353/4711/10606/4702/374291/55967/4706/3735/4716/2023/3615/54539/498	21
346	X2	GO:1901293	nucleoside phosphate biosynthetic process	21/193	306/18903	6.38692e-12	7.13406e-10	6.41577e-10	2987/8833/4696/4713/30968/4722/790/4715/353/4711/10606/4702/374291/55967/4706/3735/4716/2023/3615/54539/498	21
347	X2	GO:0006164	purine nucleotide biosynthetic process	19/193	242/18903	6.54762e-12	7.13406e-10	6.41577e-10	2987/8833/4696/4713/30968/4722/4715/353/4711/10606/4702/374291/55967/4706/4716/2023/3615/54539/498	19
348	X2	GO:0009199	ribonucleoside triphosphate metabolic process	19/193	249/18903	1.08039e-11	1.11217e-09	1.00019e-09	4696/4713/30968/4722/387/790/4715/4711/4702/374291/93974/55967/4706/51024/4716/2023/3615/54539/498	19
349	X2	GO:0019646	aerobic electron transport chain	13/193	93/18903	1.10951e-11	1.11217e-09	1.00019e-09	4696/4713/4722/4715/4711/1351/1537/7386/4702/374291/4706/4716/29796	13
350	X2	GO:0009152	purine ribonucleotide biosynthetic process	18/193	220/18903	1.20854e-11	1.15353e-09	1.03739e-09	8833/4696/4713/30968/4722/4715/353/4711/10606/4702/374291/55967/4706/4716/2023/3615/54539/498	18
351	X2	GO:0072522	purine-containing compound biosynthetic process	19/193	251/18903	1.24283e-11	1.15353e-09	1.03739e-09	2987/8833/4696/4713/30968/4722/4715/353/4711/10606/4702/374291/55967/4706/4716/2023/3615/54539/498	19
352	X2	GO:0019693	ribose phosphate metabolic process	25/193	475/18903	1.90974e-11	1.70922e-09	1.53713e-09	2987/8833/4696/4713/30968/4722/387/790/4715/353/4711/10606/4702/374291/93974/55967/4706/51024/8802/4716/2023/7086/3615/54539/498	25
353	X2	GO:0022900	electron transport chain	16/193	176/18903	3.59362e-11	3.10539e-09	2.79272e-09	4696/4713/4722/4715/2108/4711/1351/1537/7386/4702/374291/55967/4706/2109/4716/29796	16
354	X2	GO:0009205	purine ribonucleoside triphosphate metabolic process	18/193	242/18903	5.91015e-11	4.93695e-09	4.43987e-09	4696/4713/30968/4722/387/4715/4711/4702/374291/93974/55967/4706/51024/4716/2023/3615/54539/498	18
355	X2	GO:0009259	ribonucleotide metabolic process	24/193	466/18903	7.80007e-11	6.30548e-09	5.67061e-09	2987/8833/4696/4713/30968/4722/387/790/4715/353/4711/10606/4702/374291/93974/55967/4706/51024/8802/4716/2023/3615/54539/498	24
356	X2	GO:0009144	purine nucleoside triphosphate metabolic process	18/193	247/18903	8.28054e-11	6.4847e-09	5.83179e-09	4696/4713/30968/4722/387/4715/4711/4702/374291/93974/55967/4706/51024/4716/2023/3615/54539/498	18
357	X2	GO:0001732	formation of cytoplasmic translation initiation complex	7/193	16/18903	1.09775e-10	8.33622e-09	7.49689e-09	3646/51386/27335/8664/8667/8665/8668	7
358	X2	GO:0009150	purine ribonucleotide metabolic process	23/193	447/18903	2.03095e-10	1.49693e-08	1.34621e-08	2987/8833/4696/4713/30968/4722/387/4715/353/4711/10606/4702/374291/93974/55967/4706/51024/8802/4716/2023/3615/54539/498	23
359	X2	GO:0006163	purine nucleotide metabolic process	23/193	476/18903	6.92345e-10	4.95719e-08	4.45808e-08	2987/8833/4696/4713/30968/4722/387/4715/353/4711/10606/4702/374291/93974/55967/4706/51024/8802/4716/2023/3615/54539/498	23
360	X2	GO:0046034	ATP metabolic process	16/193	217/18903	8.15811e-10	5.67895e-08	5.10717e-08	4696/4713/30968/4722/4715/4711/4702/374291/93974/55967/4706/51024/4716/2023/54539/498	16
361	X2	GO:0006120	mitochondrial electron transport, NADH to ubiquinone	9/193	51/18903	2.1019e-09	1.42361e-07	1.28028e-07	4696/4713/4722/4715/4711/4702/374291/4706/4716	9
362	X2	GO:1904851	positive regulation of establishment of protein localization to telomere	5/193	10/18903	2.54691e-08	1.67962e-06	1.51051e-06	22948/7203/6950/10575/10574	5
363	X2	GO:0070203	regulation of establishment of protein localization to telomere	5/193	11/18903	4.63067e-08	2.83036e-06	2.54538e-06	22948/7203/6950/10575/10574	5
364	X2	GO:1904869	regulation of protein localization to Cajal body	5/193	11/18903	4.63067e-08	2.83036e-06	2.54538e-06	22948/7203/6950/10575/10574	5
365	X2	GO:1904871	positive regulation of protein localization to Cajal body	5/193	11/18903	4.63067e-08	2.83036e-06	2.54538e-06	22948/7203/6950/10575/10574	5
366	X2	GO:0070202	regulation of establishment of protein localization to chromosome	5/193	12/18903	7.87256e-08	4.38414e-06	3.94272e-06	22948/7203/6950/10575/10574	5
367	X2	GO:1903405	protein localization to nuclear body	5/193	12/18903	7.87256e-08	4.38414e-06	3.94272e-06	22948/7203/6950/10575/10574	5
368	X2	GO:1904816	positive regulation of protein localization to chromosome, telomeric region	5/193	12/18903	7.87256e-08	4.38414e-06	3.94272e-06	22948/7203/6950/10575/10574	5
369	X2	GO:1904867	protein localization to Cajal body	5/193	12/18903	7.87256e-08	4.38414e-06	3.94272e-06	22948/7203/6950/10575/10574	5
370	X2	GO:0032543	mitochondrial translation	11/193	131/18903	1.033e-07	5.62761e-06	5.06099e-06	84300/63931/128308/54948/51021/64949/708/64432/3396/122704/78988	11
371	X2	GO:0002183	cytoplasmic translational initiation	7/193	40/18903	1.45417e-07	7.75353e-06	6.97287e-06	3646/51386/27335/8664/8667/8665/8668	7
372	X2	GO:1904814	regulation of protein localization to chromosome, telomeric region	5/193	14/18903	1.9572e-07	1.00097e-05	9.00185e-06	22948/7203/6950/10575/10574	5
373	X2	GO:1990173	protein localization to nucleoplasm	5/193	14/18903	1.9572e-07	1.00097e-05	9.00185e-06	22948/7203/6950/10575/10574	5
374	X2	GO:1904874	positive regulation of telomerase RNA localization to Cajal body	5/193	15/18903	2.9115e-07	1.45924e-05	1.31232e-05	22948/7203/6950/10575/10574	5
375	X2	GO:0070200	establishment of protein localization to telomere	5/193	17/18903	5.9006e-07	2.89939e-05	2.60747e-05	22948/7203/6950/10575/10574	5
376	X2	GO:0061077	chaperone-mediated protein folding	8/193	71/18903	6.26976e-07	3.02154e-05	2.71732e-05	22948/9141/5479/7203/6950/6767/10575/10574	8
377	X2	GO:1904872	regulation of telomerase RNA localization to Cajal body	5/193	18/18903	8.10249e-07	3.8311e-05	3.44537e-05	22948/7203/6950/10575/10574	5
378	X2	GO:0140053	mitochondrial gene expression	11/193	163/18903	9.39416e-07	4.35959e-05	3.92064e-05	84300/63931/128308/54948/51021/64949/708/64432/3396/122704/78988	11
379	X2	GO:0090670	RNA localization to Cajal body	5/193	19/18903	1.09053e-06	4.71185e-05	4.23743e-05	22948/7203/6950/10575/10574	5
380	X2	GO:0090671	telomerase RNA localization to Cajal body	5/193	19/18903	1.09053e-06	4.71185e-05	4.23743e-05	22948/7203/6950/10575/10574	5
381	X2	GO:0090672	telomerase RNA localization	5/193	19/18903	1.09053e-06	4.71185e-05	4.23743e-05	22948/7203/6950/10575/10574	5
382	X2	GO:0090685	RNA localization to nucleus	5/193	19/18903	1.09053e-06	4.71185e-05	4.23743e-05	22948/7203/6950/10575/10574	5
383	X2	GO:0006457	protein folding	12/193	223/18903	3.2623e-06	0.000138565	0.000124613	22948/9141/10471/5479/7203/6950/6767/10575/10574/728489/6902/8195	12
384	X2	GO:0002181	cytoplasmic translation	10/193	161/18903	6.22779e-06	0.000260114	0.000233925	7311/3646/51389/51386/27335/8664/8667/8665/8531/8668	10
385	X2	GO:0031647	regulation of protein stability	14/193	325/18903	6.61636e-06	0.000271813	0.000244446	10169/22948/10471/8266/5479/7203/6950/5216/54543/1603/10575/10574/728489/8409	14
386	X2	GO:0046037	GMP metabolic process	5/193	27/18903	7.08509e-06	0.000281829	0.000253453	2987/8833/353/10606/3615	5
387	X2	GO:0070199	establishment of protein localization to chromosome	5/193	27/18903	7.08509e-06	0.000281829	0.000253453	22948/7203/6950/10575/10574	5
388	X2	GO:0006177	GMP biosynthetic process	4/193	14/18903	9.7332e-06	0.000381116	0.000342743	8833/353/10606/3615	4
389	X2	GO:0070198	protein localization to chromosome, telomeric region	5/193	30/18903	1.21996e-05	0.000470343	0.000422987	22948/7203/6950/10575/10574	5
390	X2	GO:0072594	establishment of protein localization to organelle	16/193	449/18903	1.57227e-05	0.000596988	0.00053688	22948/9141/8266/7203/6950/54543/51160/10575/10574/728489/93974/140823/51024/6747/347/808	16
391	X2	GO:0009156	ribonucleoside monophosphate biosynthetic process	5/193	34/18903	2.30448e-05	0.00084927	0.000763762	8833/790/353/10606/3615	5
392	X2	GO:0032212	positive regulation of telomere maintenance via telomerase	5/193	34/18903	2.30448e-05	0.00084927	0.000763762	22948/7203/6950/10575/10574	5
393	X2	GO:0046112	nucleobase biosynthetic process	4/193	18/18903	2.88162e-05	0.00104657	0.000941197	8833/790/353/10606	4
394	X2	GO:0022618	ribonucleoprotein complex assembly	11/193	234/18903	2.97824e-05	0.00104828	0.00094273	3646/4809/6628/83443/51386/27335/6633/8664/8667/8665/8668	11
395	X2	GO:0045862	positive regulation of proteolysis	14/193	372/18903	2.99396e-05	0.00104828	0.00094273	10541/9141/5702/26355/387/5721/6281/11337/374969/5720/93974/51024/5705/2023	14
396	X2	GO:0009161	ribonucleoside monophosphate metabolic process	6/193	59/18903	3.0118e-05	0.00104828	0.00094273	2987/8833/790/353/10606/3615	6
397	X2	GO:1904358	positive regulation of telomere maintenance via telomere lengthening	5/193	37/18903	3.52154e-05	0.0012089	0.00108718	22948/7203/6950/10575/10574	5
398	X2	GO:0071826	ribonucleoprotein complex subunit organization	11/193	242/18903	4.04934e-05	0.0013713	0.00123323	3646/4809/6628/83443/51386/27335/6633/8664/8667/8665/8668	11
399	X2	GO:0022613	ribonucleoprotein complex biogenesis	16/193	489/18903	4.4119e-05	0.00147416	0.00132574	3646/64794/90441/114049/55319/4809/6628/708/83443/51386/27335/6633/8664/8667/8665/8668	16
400	X2	GO:0009168	purine ribonucleoside monophosphate biosynthetic process	4/193	20/18903	4.49016e-05	0.00148057	0.0013315	8833/353/10606/3615	4
401	X2	GO:1901998	toxin transport	5/193	40/18903	5.18568e-05	0.0016877	0.00151778	22948/7203/6950/10575/10574	5
402	X2	GO:0007339	binding of sperm to zona pellucida	5/193	41/18903	5.8573e-05	0.00188185	0.00169237	22948/7203/6950/10575/10574	5
403	X2	GO:0009167	purine ribonucleoside monophosphate metabolic process	5/193	42/18903	6.59411e-05	0.00208993	0.0018795	2987/8833/353/10606/3615	5
404	X2	GO:0009127	purine nucleoside monophosphate biosynthetic process	4/193	22/18903	6.67175e-05	0.00208993	0.0018795	8833/353/10606/3615	4
405	X2	GO:0050821	protein stabilization	10/193	214/18903	7.22898e-05	0.00223652	0.00201134	22948/10471/5479/7203/6950/5216/10575/10574/728489/8409	10
406	X2	GO:0009124	nucleoside monophosphate biosynthetic process	5/193	43/18903	7.40036e-05	0.00226162	0.00203391	8833/790/353/10606/3615	5
407	X2	GO:0009126	purine nucleoside monophosphate metabolic process	5/193	44/18903	8.28044e-05	0.00250009	0.00224837	2987/8833/353/10606/3615	5
408	X2	GO:0009113	purine nucleobase biosynthetic process	3/193	10/18903	0.000119282	0.00355857	0.00320028	8833/353/10606	3
409	X2	GO:0010822	positive regulation of mitochondrion organization	6/193	76/18903	0.000126592	0.00373222	0.00335644	9141/26355/30968/93974/51024/7416	6
410	X2	GO:0009123	nucleoside monophosphate metabolic process	6/193	77/18903	0.000136137	0.00396696	0.00356755	2987/8833/790/353/10606/3615	6
411	X2	GO:0035036	sperm-egg recognition	5/193	50/18903	0.000153742	0.00442848	0.0039826	22948/7203/6950/10575/10574	5
412	X2	GO:0032210	regulation of telomere maintenance via telomerase	5/193	53/18903	0.000203143	0.00578496	0.0052025	22948/7203/6950/10575/10574	5
413	X2	GO:0009566	fertilization	9/193	201/18903	0.000228793	0.00644219	0.00579356	22948/81892/4809/7203/6950/27120/10575/10574/8531	9
414	X2	GO:0007006	mitochondrial membrane organization	7/193	120/18903	0.000233441	0.00650003	0.00584558	9141/8834/54543/125988/93974/140823/808	7
415	X2	GO:0007338	single fertilization	8/193	160/18903	0.000242854	0.00668783	0.00601447	22948/81892/4809/7203/6950/27120/10575/10574	8
416	X2	GO:0006413	translational initiation	7/193	123/18903	0.000271664	0.00732032	0.00658328	3646/51386/27335/8664/8667/8665/8668	7
417	X2	GO:0072655	establishment of protein localization to mitochondrion	7/193	123/18903	0.000271664	0.00732032	0.00658328	9141/54543/728489/93974/140823/51024/808	7
418	X2	GO:0070585	protein localization to mitochondrion	7/193	128/18903	0.000346432	0.00916451	0.00824178	9141/54543/728489/93974/140823/51024/808	7
419	X2	GO:0006122	mitochondrial electron transport, ubiquinol to cytochrome c	3/193	14/18903	0.000351075	0.00916451	0.00824178	1537/7386/29796	3
420	X2	GO:1904925	positive regulation of autophagy of mitochondrion in response to mitochondrial depolarization	3/193	14/18903	0.000351075	0.00916451	0.00824178	54543/93974/7416	3
421	X2	GO:1904951	positive regulation of establishment of protein localization	11/193	310/18903	0.000356872	0.00921981	0.00829152	22948/10541/9141/7203/2010/6950/54543/51160/10575/10574/51024	11
422	X2	GO:0009112	nucleobase metabolic process	4/193	34/18903	0.000384373	0.00982896	0.00883933	8833/790/353/10606	4
423	X2	GO:1904356	regulation of telomere maintenance via telomere lengthening	5/193	61/18903	0.000394282	0.0099805	0.00897562	22948/7203/6950/10575/10574	5
424	X2	GO:0051492	regulation of stress fiber assembly	6/193	94/18903	0.000405162	0.0101534	0.00913107	51466/387/5216/5879/6281/8195	6
425	X2	GO:0032233	positive regulation of actin filament bundle assembly	5/193	62/18903	0.000425353	0.0105538	0.00949121	51466/387/5216/5879/6281	5
426	X2	GO:1904923	regulation of autophagy of mitochondrion in response to mitochondrial depolarization	3/193	15/18903	0.000435552	0.0107009	0.00962349	54543/93974/7416	3
427	X2	GO:0006888	endoplasmic reticulum to Golgi vesicle-mediated transport	7/193	134/18903	0.000457024	0.0111194	0.00999988	222068/11015/378/54732/11316/11014/126003	7
428	X2	GO:0090151	establishment of protein localization to mitochondrial membrane	4/193	37/18903	0.000534481	0.0128789	0.0115822	9141/54543/140823/808	4
429	X2	GO:0032206	positive regulation of telomere maintenance	5/193	67/18903	0.000609249	0.0145407	0.0130767	22948/7203/6950/10575/10574	5
430	X2	GO:0006626	protein targeting to mitochondrion	6/193	104/18903	0.000694219	0.0160343	0.0144199	9141/54543/728489/93974/140823/51024	6
431	X2	GO:0110020	regulation of actomyosin structure organization	6/193	104/18903	0.000694219	0.0160343	0.0144199	51466/387/5216/5879/6281/8195	6
432	X2	GO:0007004	telomere maintenance via telomerase	5/193	69/18903	0.000697422	0.0160343	0.0144199	22948/7203/6950/10575/10574	5
433	X2	GO:0150116	regulation of cell-substrate junction organization	5/193	69/18903	0.000697422	0.0160343	0.0144199	387/5879/6281/347/28956	5
434	X2	GO:0010755	regulation of plasminogen activation	3/193	18/18903	0.000763692	0.0172416	0.0155056	6281/5270/2023	3
435	X2	GO:0019081	viral translation	3/193	18/18903	0.000763692	0.0172416	0.0155056	51386/8664/8665	3
436	X2	GO:0009988	cell-cell recognition	5/193	71/18903	0.000794807	0.0177838	0.0159933	22948/7203/6950/10575/10574	5
437	X2	GO:0032231	regulation of actin filament bundle assembly	6/193	108/18903	0.000846573	0.0187744	0.0168841	51466/387/5216/5879/6281/8195	6
438	X2	GO:0010952	positive regulation of peptidase activity	8/193	194/18903	0.000873288	0.0191926	0.0172602	10541/9141/26355/387/5721/374969/5720/51024	8
439	X2	GO:0030038	contractile actin filament bundle assembly	6/193	109/18903	0.000888405	0.0191926	0.0172602	51466/387/5216/5879/6281/8195	6
440	X2	GO:0043149	stress fiber assembly	6/193	109/18903	0.000888405	0.0191926	0.0172602	51466/387/5216/5879/6281/8195	6
441	X2	GO:2000573	positive regulation of DNA biosynthetic process	5/193	74/18903	0.00095945	0.0205503	0.0184812	22948/7203/6950/10575/10574	5
442	X2	GO:0006278	RNA-templated DNA biosynthetic process	5/193	75/18903	0.00101958	0.0216532	0.019473	22948/7203/6950/10575/10574	5
443	X2	GO:0006144	purine nucleobase metabolic process	3/193	20/18903	0.00105101	0.0219486	0.0197387	8833/353/10606	3
444	X2	GO:0030150	protein import into mitochondrial matrix	3/193	20/18903	0.00105101	0.0219486	0.0197387	54543/728489/140823	3
445	X2	GO:0008380	RNA splicing	13/193	469/18903	0.00109731	0.0227261	0.0204379	3276/79622/56943/4809/6628/8896/7009/708/83443/51637/6633/6881/9588	13
446	X2	GO:0016578	histone deubiquitination	4/193	45/18903	0.00113153	0.0230821	0.0207581	56943/83443/6881/27005	4
447	X2	GO:0006403	RNA localization	8/193	202/18903	0.00113292	0.0230821	0.0207581	22948/56943/7203/1070/6950/51637/10575/10574	8
448	X2	GO:0098780	response to mitochondrial depolarisation	3/193	21/18903	0.00121701	0.0245954	0.022119	54543/93974/7416	3
449	X2	GO:0042176	regulation of protein catabolic process	11/193	361/18903	0.00124935	0.0250471	0.0225252	5702/5721/2719/11337/51160/150684/5720/5705/5270/8667/1471	11
450	X2	GO:1902600	proton transmembrane transport	7/193	160/18903	0.00130094	0.0258743	0.0232691	1351/1537/7386/374291/9114/29796/498	7
451	X2	GO:0010833	telomere maintenance via telomere lengthening	5/193	81/18903	0.00144093	0.0284329	0.0255701	22948/7203/6950/10575/10574	5
452	X2	GO:1903241	U2-type prespliceosome assembly	3/193	24/18903	0.00181084	0.0354529	0.0318834	6628/83443/6633	3
453	X2	GO:0006605	protein targeting	10/193	325/18903	0.00192321	0.0373609	0.0335992	23204/9141/8266/54543/11337/728489/93974/140823/51024/6747	10
454	X2	GO:0051496	positive regulation of stress fiber assembly	4/193	52/18903	0.00194506	0.0374949	0.0337197	51466/387/5879/6281	4
455	X2	GO:1900182	positive regulation of protein localization to nucleus	5/193	87/18903	0.00197843	0.0378469	0.0340363	22948/7203/6950/10575/10574	5
456	X2	GO:0006890	retrograde vesicle-mediated transport, Golgi to endoplasmic reticulum	4/193	53/18903	0.00208726	0.0395772	0.0355924	11015/378/11316/11014	4
457	X2	GO:0010950	positive regulation of endopeptidase activity	7/193	174/18903	0.00210047	0.0395772	0.0355924	10541/9141/26355/387/5721/5720/51024	7
458	X2	GO:1903050	regulation of proteolysis involved in protein catabolic process	8/193	227/18903	0.00236104	0.0441549	0.0397092	5702/5721/11337/150684/5720/93974/5705/8667	8
459	X2	GO:1990542	mitochondrial transmembrane transport	5/193	91/18903	0.0024099	0.0447348	0.0402307	30968/54543/728489/140823/7416	5
460	X2	GO:0031639	plasminogen activation	3/193	27/18903	0.00255882	0.04715	0.0424027	6281/5270/2023	3
461	X2	GO:0000422	autophagy of mitochondrion	5/193	93/18903	0.00264954	0.0477971	0.0429846	54543/11337/93974/51024/7416	5
462	X2	GO:0061726	mitochondrion disassembly	5/193	93/18903	0.00264954	0.0477971	0.0429846	54543/11337/93974/51024/7416	5
463	X2	GO:1900180	regulation of protein localization to nucleus	6/193	135/18903	0.00265115	0.0477971	0.0429846	22948/7203/6950/10575/10574/347	6
464	X2	GO:0052547	regulation of peptidase activity	12/193	459/18903	0.00274413	0.04912	0.0441744	23204/10541/9141/26355/387/5721/2719/374969/5720/51024/5270/1471	12
465	X3	GO:0009060	aerobic respiration	21/196	194/18903	1.07411e-15	1.98593e-12	1.80363e-12	30968/4700/55967/4715/84300/1351/4713/4711/54539/374291/1537/4724/4190/4702/29997/4706/4729/387/8802/10476/513	21
466	X3	GO:0015986	proton motive force-driven ATP synthesis	15/196	76/18903	1.63653e-15	1.98593e-12	1.80363e-12	30968/4700/55967/4715/4713/4711/54539/374291/4724/4702/4706/4729/10476/513/518	15
467	X3	GO:0009206	purine ribonucleoside triphosphate biosynthetic process	17/196	117/18903	4.43684e-15	2.93794e-12	2.66825e-12	30968/4700/55967/4715/4713/4711/54539/374291/4831/4724/4702/4706/4729/2023/10476/513/518	17
468	X3	GO:0009145	purine nucleoside triphosphate biosynthetic process	17/196	118/18903	5.13713e-15	2.93794e-12	2.66825e-12	30968/4700/55967/4715/4713/4711/54539/374291/4831/4724/4702/4706/4729/2023/10476/513/518	17
469	X3	GO:0042776	proton motive force-driven mitochondrial ATP synthesis	14/196	67/18903	6.28715e-15	2.93794e-12	2.66825e-12	30968/4700/55967/4715/4713/4711/54539/374291/4724/4702/4706/4729/10476/513	14
470	X3	GO:0045333	cellular respiration	22/196	240/18903	7.26313e-15	2.93794e-12	2.66825e-12	30968/4700/55967/4715/84300/1351/4713/4711/54539/374291/1537/2109/4724/4190/4702/29997/4706/4729/387/8802/10476/513	22
471	X3	GO:0009201	ribonucleoside triphosphate biosynthetic process	17/196	123/18903	1.04705e-14	3.63026e-12	3.29702e-12	30968/4700/55967/4715/4713/4711/54539/374291/4831/4724/4702/4706/4729/2023/10476/513/518	17
472	X3	GO:0006119	oxidative phosphorylation	18/196	147/18903	1.47219e-14	4.22938e-12	3.84114e-12	30968/4700/55967/4715/84300/1351/4713/4711/54539/374291/1537/4724/4702/4706/4729/387/10476/513	18
473	X3	GO:0006754	ATP biosynthetic process	16/196	106/18903	1.56837e-14	4.22938e-12	3.84114e-12	30968/4700/55967/4715/4713/4711/54539/374291/4724/4702/4706/4729/2023/10476/513/518	16
474	X3	GO:0009142	nucleoside triphosphate biosynthetic process	17/196	134/18903	4.49232e-14	1.09028e-11	9.90201e-12	30968/4700/55967/4715/4713/4711/54539/374291/4831/4724/4702/4706/4729/2023/10476/513/518	17
475	X3	GO:0006164	purine nucleotide biosynthetic process	20/196	242/18903	9.12897e-13	1.84633e-10	1.67685e-10	30968/4700/55967/2987/4715/4713/4711/54539/374291/4831/4724/4702/4706/4729/353/2023/10606/10476/513/518	20
476	X3	GO:0009205	purine ribonucleoside triphosphate metabolic process	20/196	242/18903	9.12897e-13	1.84633e-10	1.67685e-10	30968/4700/55967/4715/4713/4711/54539/374291/4831/4724/4702/4706/93974/4729/387/2023/10476/513/51024/518	20
477	X3	GO:0009144	purine nucleoside triphosphate metabolic process	20/196	247/18903	1.33617e-12	2.49453e-10	2.26554e-10	30968/4700/55967/4715/4713/4711/54539/374291/4831/4724/4702/4706/93974/4729/387/2023/10476/513/51024/518	20
478	X3	GO:0009199	ribonucleoside triphosphate metabolic process	20/196	249/18903	1.5522e-12	2.57579e-10	2.33934e-10	30968/4700/55967/4715/4713/4711/54539/374291/4831/4724/4702/4706/93974/4729/387/2023/10476/513/51024/518	20
479	X3	GO:0009152	purine ribonucleotide biosynthetic process	19/196	220/18903	1.59196e-12	2.57579e-10	2.33934e-10	30968/4700/55967/4715/4713/4711/54539/374291/4831/4724/4702/4706/4729/353/2023/10606/10476/513/518	19
480	X3	GO:0072522	purine-containing compound biosynthetic process	20/196	251/18903	1.80064e-12	2.73135e-10	2.48062e-10	30968/4700/55967/2987/4715/4713/4711/54539/374291/4831/4724/4702/4706/4729/353/2023/10606/10476/513/518	20
481	X3	GO:0009260	ribonucleotide biosynthetic process	19/196	234/18903	4.76096e-12	6.79697e-10	6.17303e-10	30968/4700/55967/4715/4713/4711/54539/374291/4831/4724/4702/4706/4729/353/2023/10606/10476/513/518	19
482	X3	GO:0009141	nucleoside triphosphate metabolic process	20/196	267/18903	5.63059e-12	7.22802e-10	6.56452e-10	30968/4700/55967/4715/4713/4711/54539/374291/4831/4724/4702/4706/93974/4729/387/2023/10476/513/51024/518	20
483	X3	GO:0015980	energy derivation by oxidation of organic compounds	22/196	333/18903	5.65853e-12	7.22802e-10	6.56452e-10	30968/4700/55967/4715/84300/1351/4713/4711/54539/374291/1537/2109/4724/4190/4702/29997/4706/4729/387/8802/10476/513	22
484	X3	GO:0046390	ribose phosphate biosynthetic process	19/196	241/18903	8.00387e-12	9.7127e-10	8.82111e-10	30968/4700/55967/4715/4713/4711/54539/374291/4831/4724/4702/4706/4729/353/2023/10606/10476/513/518	19
485	X3	GO:0046034	ATP metabolic process	18/196	217/18903	1.24488e-11	1.43873e-09	1.30666e-09	30968/4700/55967/4715/4713/4711/54539/374291/4724/4702/4706/93974/4729/2023/10476/513/51024/518	18
486	X3	GO:0009150	purine ribonucleotide metabolic process	24/196	447/18903	4.59127e-11	5.06501e-09	4.60006e-09	30968/4700/55967/2987/4715/4713/4711/54539/374291/4831/4724/4702/4706/93974/4729/387/353/2023/10606/8802/10476/513/51024/518	24
487	X3	GO:0009165	nucleotide biosynthetic process	20/196	304/18903	5.92781e-11	6.25512e-09	5.68093e-09	30968/4700/55967/2987/4715/4713/4711/54539/374291/4831/4724/4702/4706/4729/353/2023/10606/10476/513/518	20
488	X3	GO:1901293	nucleoside phosphate biosynthetic process	20/196	306/18903	6.66651e-11	6.74151e-09	6.12267e-09	30968/4700/55967/2987/4715/4713/4711/54539/374291/4831/4724/4702/4706/4729/353/2023/10606/10476/513/518	20
489	X3	GO:0009259	ribonucleotide metabolic process	24/196	466/18903	1.08034e-10	1.0488e-08	9.52521e-09	30968/4700/55967/2987/4715/4713/4711/54539/374291/4831/4724/4702/4706/93974/4729/387/353/2023/10606/8802/10476/513/51024/518	24
490	X3	GO:0019693	ribose phosphate metabolic process	24/196	475/18903	1.59632e-10	1.49011e-08	1.35332e-08	30968/4700/55967/2987/4715/4713/4711/54539/374291/4831/4724/4702/4706/93974/4729/387/353/2023/10606/8802/10476/513/51024/518	24
491	X3	GO:0006163	purine nucleotide metabolic process	24/196	476/18903	1.66615e-10	1.49769e-08	1.3602e-08	30968/4700/55967/2987/4715/4713/4711/54539/374291/4831/4724/4702/4706/93974/4729/387/353/2023/10606/8802/10476/513/51024/518	24
492	X3	GO:0022904	respiratory electron transport chain	13/196	122/18903	4.39083e-10	3.73118e-08	3.38867e-08	4700/55967/4715/1351/4713/4711/374291/1537/2109/4724/4702/4706/4729	13
493	X3	GO:0010257	NADH dehydrogenase complex assembly	10/196	59/18903	4.61209e-10	3.73118e-08	3.38867e-08	4700/55967/4715/4713/4711/54539/374291/4724/4702/4706	10
494	X3	GO:0032981	mitochondrial respiratory chain complex I assembly	10/196	59/18903	4.61209e-10	3.73118e-08	3.38867e-08	4700/55967/4715/4713/4711/54539/374291/4724/4702/4706	10
495	X3	GO:0042773	ATP synthesis coupled electron transport	12/196	101/18903	5.86606e-10	4.44904e-08	4.04063e-08	4700/55967/4715/1351/4713/4711/374291/1537/4724/4702/4706/4729	12
496	X3	GO:0042775	mitochondrial ATP synthesis coupled electron transport	12/196	101/18903	5.86606e-10	4.44904e-08	4.04063e-08	4700/55967/4715/1351/4713/4711/374291/1537/4724/4702/4706/4729	12
497	X3	GO:0006120	mitochondrial electron transport, NADH to ubiquinone	9/196	51/18903	2.40744e-09	1.77057e-07	1.60803e-07	4700/4715/4713/4711/374291/4724/4702/4706/4729	9
498	X3	GO:0019646	aerobic electron transport chain	11/196	93/18903	3.26821e-09	2.33293e-07	2.11877e-07	4700/4715/1351/4713/4711/374291/1537/4724/4702/4706/4729	11
499	X3	GO:0033108	mitochondrial respiratory chain complex assembly	11/196	99/18903	6.4022e-09	4.43947e-07	4.03194e-07	4700/55967/4715/84300/4713/4711/54539/374291/4724/4702/4706	11
500	X3	GO:0001732	formation of cytoplasmic translation initiation complex	6/196	16/18903	8.45476e-09	5.69992e-07	5.17669e-07	51386/8668/3646/8667/8664/8666	6
501	X3	GO:0022900	electron transport chain	13/196	176/18903	3.89151e-08	2.55262e-06	2.3183e-06	4700/55967/4715/1351/4713/4711/374291/1537/2109/4724/4702/4706/4729	13
502	X3	GO:0032543	mitochondrial translation	11/196	131/18903	1.2082e-07	7.71657e-06	7.00822e-06	64432/54948/64975/84300/90480/51264/55052/51021/122704/3396/64949	11
503	X3	GO:0006457	protein folding	13/196	223/18903	6.08756e-07	3.78833e-05	3.44058e-05	10598/7411/10726/6902/10471/5202/11140/10574/6767/8195/9141/7203/5204	13
504	X3	GO:0140053	mitochondrial gene expression	11/196	163/18903	1.09366e-06	6.63577e-05	6.02663e-05	64432/54948/64975/84300/90480/51264/55052/51021/122704/3396/64949	11
505	X3	GO:0002183	cytoplasmic translational initiation	6/196	40/18903	3.29442e-06	0.000195013	0.000177112	51386/8668/3646/8667/8664/8666	6
506	X3	GO:0051017	actin filament bundle assembly	10/196	160/18903	6.75293e-06	0.000390223	0.000354402	5074/5879/4082/51474/71/7791/998/387/8195/5216	10
507	X3	GO:1905907	negative regulation of amyloid fibril formation	4/196	13/18903	7.44924e-06	0.000420449	0.000381853	7411/10471/5202/5204	4
508	X3	GO:0031647	regulation of protein stability	14/196	325/18903	7.90018e-06	0.000435767	0.000395765	7411/10910/10471/5202/11140/10574/10169/8409/29997/54543/8266/7203/5216/5204	14
509	X3	GO:0045862	positive regulation of proteolysis	15/196	372/18903	8.2354e-06	0.000443212	0.000402527	5705/26355/5702/10541/5720/29997/5721/93974/387/9141/2023/23787/374969/51024/11337	15
510	X3	GO:0061572	actin filament bundle organization	10/196	164/18903	8.40039e-06	0.000443212	0.000402527	5074/5879/4082/51474/71/7791/998/387/8195/5216	10
511	X3	GO:1902903	regulation of supramolecular fiber organization	15/196	384/18903	1.20036e-05	0.000619845	0.000562945	7411/5879/10471/51474/71/5202/2876/998/387/8195/9168/5216/10109/5204/11034	15
512	X3	GO:0050821	protein stabilization	11/196	214/18903	1.50236e-05	0.000759632	0.0006899	7411/10910/10471/5202/11140/10574/8409/29997/7203/5216/5204	11
513	X3	GO:1905906	regulation of amyloid fibril formation	4/196	16/18903	1.85045e-05	0.000916539	0.000832404	7411/10471/5202/5204	4
514	X3	GO:0019081	viral translation	4/196	18/18903	3.06102e-05	0.00148582	0.00134942	51386/5094/8664/8666	4
515	X3	GO:0022618	ribonucleoprotein complex assembly	11/196	234/18903	3.43197e-05	0.00163321	0.00148329	4809/11168/55052/51386/29997/83443/8668/3646/8667/8664/8666	11
516	X3	GO:0071826	ribonucleoprotein complex subunit organization	11/196	242/18903	4.6609e-05	0.00217074	0.00197147	4809/11168/55052/51386/29997/83443/8668/3646/8667/8664/8666	11
517	X3	GO:0002181	cytoplasmic translation	9/196	161/18903	4.74039e-05	0.00217074	0.00197147	7311/7555/51386/8668/3646/8667/8664/51389/8666	9
518	X3	GO:0043161	proteasome-mediated ubiquitin-dependent protein catabolic process	15/196	450/18903	7.43386e-05	0.00334111	0.00303441	5690/5705/5702/5692/5687/5710/5691/25847/29997/5689/5094/5693/8667/150684/11337	15
519	X3	GO:1903050	regulation of proteolysis involved in protein catabolic process	10/196	227/18903	0.000133691	0.00589942	0.00535788	5705/5702/2876/5720/29997/5721/93974/8667/150684/11337	10
520	X3	GO:0010822	positive regulation of mitochondrion organization	6/196	76/18903	0.000137721	0.00591463	0.00537169	30968/26355/93974/9141/1634/51024	6
521	X3	GO:0030038	contractile actin filament bundle assembly	7/196	109/18903	0.000141347	0.00591463	0.00537169	5879/71/7791/998/387/8195/5216	7
522	X3	GO:0043149	stress fiber assembly	7/196	109/18903	0.000141347	0.00591463	0.00537169	5879/71/7791/998/387/8195/5216	7
523	X3	GO:0010952	positive regulation of peptidase activity	9/196	194/18903	0.000197079	0.00797183	0.00724005	26355/10541/5720/5721/387/9141/23787/374969/51024	9
524	X3	GO:0061136	regulation of proteasomal protein catabolic process	9/196	194/18903	0.000197079	0.00797183	0.00724005	5705/5702/2876/5720/29997/5721/8667/150684/11337	9
525	X3	GO:0010592	positive regulation of lamellipodium assembly	4/196	29/18903	0.000217304	0.00864583	0.00785218	5879/998/79647/10109	4
526	X3	GO:0007006	mitochondrial membrane organization	7/196	120/18903	0.000256467	0.0100394	0.00911786	8834/808/140823/54543/93974/9141/125988	7
527	X3	GO:0007015	actin filament organization	14/196	454/18903	0.000288204	0.0111027	0.0100835	7169/5074/5879/4082/51474/71/7791/998/387/8195/9168/5216/10109/11034	14
528	X3	GO:1904925	positive regulation of autophagy of mitochondrion in response to mitochondrial depolarization	3/196	14/18903	0.000367307	0.0137147	0.0124557	11140/54543/93974	3
529	X3	GO:1990173	protein localization to nucleoplasm	3/196	14/18903	0.000367307	0.0137147	0.0124557	10574/29997/7203	3
530	X3	GO:1902904	negative regulation of supramolecular fiber organization	8/196	169/18903	0.000389664	0.014329	0.0130137	7411/10471/51474/5202/8195/9168/5216/5204	8
531	X3	GO:0051492	regulation of stress fiber assembly	6/196	94/18903	0.000439725	0.0159285	0.0144664	5879/71/998/387/8195/5216	6
532	X3	GO:1904923	regulation of autophagy of mitochondrion in response to mitochondrial depolarization	3/196	15/18903	0.000455636	0.0162622	0.0147694	11140/54543/93974	3
533	X3	GO:0010950	positive regulation of endopeptidase activity	8/196	174/18903	0.000473242	0.0166458	0.0151178	26355/10541/5720/5721/387/9141/23787/51024	8
534	X3	GO:0090151	establishment of protein localization to mitochondrial membrane	4/196	37/18903	0.000566397	0.0193612	0.0175839	808/140823/54543/9141	4
535	X3	GO:1902745	positive regulation of lamellipodium organization	4/196	37/18903	0.000566397	0.0193612	0.0175839	5879/998/79647/10109	4
536	X3	GO:0006605	protein targeting	11/196	325/18903	0.000603366	0.0203385	0.0184715	23204/11140/140823/6747/7529/54543/8266/93974/9141/51024/11337	11
537	X3	GO:0110053	regulation of actin filament organization	10/196	278/18903	0.000668979	0.0222413	0.0201996	5879/51474/71/998/387/8195/9168/5216/10109/11034	10
538	X3	GO:0110020	regulation of actomyosin structure organization	6/196	104/18903	0.000752441	0.024678	0.0224127	5879/71/998/387/8195/5216	6
539	X3	GO:1990000	amyloid fibril formation	4/196	40/18903	0.000764996	0.0247553	0.0224828	7411/10471/5202/5204	4
540	X3	GO:0045454	cell redox homeostasis	4/196	41/18903	0.000840886	0.026853	0.024388	2876/10539/9588/7001	4
541	X3	GO:0032231	regulation of actin filament bundle assembly	6/196	108/18903	0.000917088	0.0286863	0.026053	5879/71/998/387/8195/5216	6
542	X3	GO:0010591	regulation of lamellipodium assembly	4/196	42/18903	0.000921933	0.0286863	0.026053	5879/998/79647/10109	4
543	X3	GO:0099563	modification of synaptic structure	3/196	19/18903	0.000941156	0.0289137	0.0262596	998/387/5216	3
544	X3	GO:0010821	regulation of mitochondrion organization	7/196	150/18903	0.000977681	0.0296604	0.0269377	30968/26355/2876/93974/9141/1634/51024	7
545	X3	GO:0052547	regulation of peptidase activity	13/196	459/18903	0.00103986	0.0311573	0.0282971	23204/26355/10541/2876/5720/710/5721/387/9141/5270/23787/374969/51024	13
546	X3	GO:0032970	regulation of actin filament-based process	12/196	406/18903	0.00112495	0.0332957	0.0302393	59/5879/51474/71/998/29085/387/8195/9168/5216/10109/11034	12
547	X3	GO:0008154	actin polymerization or depolymerization	8/196	200/18903	0.00117336	0.0343103	0.0311607	5879/51474/387/8195/9168/5216/10109/11034	8
548	X3	GO:0098780	response to mitochondrial depolarisation	3/196	21/18903	0.00127223	0.0367583	0.033384	11140/54543/93974	3
549	X3	GO:0031032	actomyosin structure organization	8/196	204/18903	0.0013313	0.0380125	0.0345231	5573/5879/71/7791/998/387/8195/5216	8
550	X3	GO:0008064	regulation of actin polymerization or depolymerization	7/196	159/18903	0.00137117	0.0383106	0.0347939	51474/387/8195/9168/5216/10109/11034	7
551	X3	GO:0043281	regulation of cysteine-type endopeptidase activity involved in apoptotic process	8/196	205/18903	0.00137331	0.0383106	0.0347939	23204/26355/10541/2876/387/9141/23787/51024	8
552	X3	GO:0042176	regulation of protein catabolic process	11/196	361/18903	0.00141401	0.0387658	0.0352073	5705/51160/5702/2876/5720/29997/5721/5270/8667/150684/11337	11
553	X3	GO:1902600	proton transmembrane transport	7/196	160/18903	0.00142157	0.0387658	0.0352073	9114/1351/374291/1537/10476/513/518	7
554	X3	GO:0030832	regulation of actin filament length	7/196	162/18903	0.00152671	0.0411513	0.0373737	51474/387/8195/9168/5216/10109/11034	7
555	X3	GO:0032956	regulation of actin cytoskeleton organization	11/196	365/18903	0.00154296	0.0411513	0.0373737	5879/51474/71/998/29085/387/8195/9168/5216/10109/11034	11
556	X3	GO:0052548	regulation of endopeptidase activity	12/196	428/18903	0.0017553	0.0458633	0.0416532	23204/26355/10541/2876/5720/710/5721/387/9141/5270/23787/51024	12
557	X3	GO:0006413	translational initiation	6/196	123/18903	0.00179252	0.0458633	0.0416532	51386/8668/3646/8667/8664/8666	6
558	X3	GO:0072655	establishment of protein localization to mitochondrion	6/196	123/18903	0.00179252	0.0458633	0.0416532	808/140823/54543/93974/9141/51024	6
559	X3	GO:0016236	macroautophagy	10/196	317/18903	0.00179522	0.0458633	0.0416532	27243/9114/51160/11140/27131/10241/826/54543/1634/11337	10
560	X3	GO:0043280	positive regulation of cysteine-type endopeptidase activity involved in apoptotic process	6/196	125/18903	0.0019453	0.0491795	0.044665	26355/10541/387/9141/23787/51024	6
561	X4	GO:0008203	cholesterol metabolic process	15/191	139/18903	1.09808e-11	3.61597e-08	3.06768e-08	3638/1727/3949/335/6720/1583/2539/1718/6309/949/3422/6721/3069/348/51474	15
562	X4	GO:1902652	secondary alcohol metabolic process	15/191	149/18903	3.01062e-11	4.95699e-08	4.20536e-08	3638/1727/3949/335/6720/1583/2539/1718/6309/949/3422/6721/3069/348/51474	15
563	X4	GO:0016125	sterol metabolic process	15/191	154/18903	4.84404e-11	5.31714e-08	4.5109e-08	3638/1727/3949/335/6720/1583/2539/1718/6309/949/3422/6721/3069/348/51474	15
564	X4	GO:0008202	steroid metabolic process	18/191	323/18903	5.20676e-09	3.46651e-06	2.94089e-06	3638/1727/3949/335/6720/3292/1583/2539/27120/1718/1601/6309/949/3422/6721/3069/348/51474	18
565	X4	GO:0006695	cholesterol biosynthetic process	9/191	58/18903	6.31615e-09	3.46651e-06	2.94089e-06	3638/1727/335/6720/2539/1718/6309/3422/348	9
566	X4	GO:1902653	secondary alcohol biosynthetic process	9/191	58/18903	6.31615e-09	3.46651e-06	2.94089e-06	3638/1727/335/6720/2539/1718/6309/3422/348	9
567	X4	GO:0002262	myeloid cell homeostasis	13/191	169/18903	1.76267e-08	7.3441e-06	6.23052e-06	3162/3148/6772/2539/7422/3624/51621/9935/10365/581/93974/129138/6868	13
568	X4	GO:0016126	sterol biosynthetic process	9/191	65/18903	1.78417e-08	7.3441e-06	6.23052e-06	3638/1727/335/6720/2539/1718/6309/3422/348	9
569	X4	GO:0006694	steroid biosynthetic process	13/191	178/18903	3.27648e-08	1.19883e-05	1.01705e-05	3638/1727/335/6720/3292/1583/2539/27120/1718/1601/6309/3422/348	13
570	X4	GO:0034101	erythrocyte homeostasis	11/191	137/18903	1.47106e-07	4.84422e-05	4.10969e-05	3162/3148/6772/2539/7422/3624/51621/9935/10365/93974/129138	11
571	X4	GO:0006066	alcohol metabolic process	17/191	367/18903	2.05585e-07	5.66508e-05	4.80609e-05	3638/1727/51477/3949/335/6720/1583/2539/1718/1601/6309/949/3422/6721/3069/348/51474	17
572	X4	GO:1901617	organic hydroxy compound biosynthetic process	14/191	245/18903	2.06441e-07	5.66508e-05	4.80609e-05	3638/1727/51477/335/6720/3292/2539/27120/4929/1718/1601/6309/3422/348	14
573	X4	GO:0046165	alcohol biosynthetic process	11/191	143/18903	2.27668e-07	5.76699e-05	4.89255e-05	3638/1727/51477/335/6720/2539/1718/1601/6309/3422/348	11
574	X4	GO:0048872	homeostasis of number of cells	15/191	296/18903	3.53734e-07	8.32032e-05	7.05872e-05	3162/3148/30061/6772/6659/2539/7422/3624/51621/9935/10365/581/93974/129138/6868	15
575	X4	GO:0030218	erythrocyte differentiation	10/191	128/18903	7.08295e-07	0.000155494	0.000131917	3148/6772/2539/7422/3624/51621/9935/10365/93974/129138	10
576	X4	GO:0045646	regulation of erythrocyte differentiation	6/191	47/18903	7.48487e-06	0.00154048	0.0013069	3148/6772/3624/51621/9935/129138	6
577	X4	GO:0034384	high-density lipoprotein particle clearance	4/191	15/18903	1.2637e-05	0.00244786	0.00207669	3949/335/949/348	4
578	X4	GO:0034381	plasma lipoprotein particle clearance	6/191	53/18903	1.52186e-05	0.00278417	0.002362	3162/3949/335/949/8570/348	6
579	X4	GO:1901214	regulation of neuron death	13/191	325/18903	2.77437e-05	0.00465735	0.00395116	7314/3162/54541/1649/2539/4929/1718/4170/10763/581/80315/348/23394	13
580	X4	GO:2001233	regulation of apoptotic signaling pathway	14/191	374/18903	2.82864e-05	0.00465735	0.00395116	7314/81618/3162/5034/7078/3148/3622/291/1649/4929/4170/3624/581/9709	14
581	X4	GO:0046889	positive regulation of lipid biosynthetic process	7/191	88/18903	3.06554e-05	0.00480706	0.00407817	3491/3949/335/6720/1601/949/348	7
582	X4	GO:0001935	endothelial cell proliferation	10/191	199/18903	3.59009e-05	0.00537371	0.0045589	3162/335/3148/6772/6678/7422/949/93974/348/6868	10
583	X4	GO:0010811	positive regulation of cell-substrate adhesion	8/191	125/18903	4.02738e-05	0.00573457	0.00486504	3491/1307/5034/335/2335/6281/1601/7422	8
584	X4	GO:0035966	response to topologically incorrect protein	9/191	163/18903	4.26896e-05	0.00573457	0.00486504	9531/871/80311/1649/58487/581/7873/153222/9709	9
585	X4	GO:0043618	regulation of transcription from RNA polymerase II promoter in response to stress	5/191	39/18903	4.3536e-05	0.00573457	0.00486504	9531/3162/1649/7422/10365	5
586	X4	GO:0046661	male sex differentiation	9/191	171/18903	6.19783e-05	0.00784979	0.00665953	7314/2288/3148/3622/1718/6926/3624/581/22836	9
587	X4	GO:0042632	cholesterol homeostasis	7/191	100/18903	6.98175e-05	0.00814919	0.00691353	3638/3949/335/949/6721/348/51474	7
588	X4	GO:0090207	regulation of triglyceride metabolic process	5/191	43/18903	7.04448e-05	0.00814919	0.00691353	3949/335/6720/949/348	5
589	X4	GO:0055092	sterol homeostasis	7/191	101/18903	7.43835e-05	0.00814919	0.00691353	3638/3949/335/949/6721/348/51474	7
590	X4	GO:0098856	intestinal lipid absorption	4/191	23/18903	7.69495e-05	0.00814919	0.00691353	3949/335/949/51474	4
591	X4	GO:0043523	regulation of neuron apoptotic process	10/191	218/18903	7.73229e-05	0.00814919	0.00691353	3162/1649/2539/4929/4170/10763/581/80315/348/23394	10
592	X4	GO:0019218	regulation of steroid metabolic process	7/191	102/18903	7.91904e-05	0.00814919	0.00691353	3638/3949/335/6720/27120/1601/348	7
593	X4	GO:0043620	regulation of DNA-templated transcription in response to stress	5/191	45/18903	8.79612e-05	0.00821093	0.00696591	9531/3162/1649/7422/10365	5
594	X4	GO:0010810	regulation of cell-substrate adhesion	10/191	222/18903	8.99205e-05	0.00821093	0.00696591	3491/1307/5034/335/71/81/2335/6281/1601/7422	10
595	X4	GO:0090208	positive regulation of triglyceride metabolic process	4/191	24/18903	9.16125e-05	0.00821093	0.00696591	3949/335/6720/949	4
596	X4	GO:0006457	protein folding	10/191	223/18903	9.33286e-05	0.00821093	0.00696591	9531/2288/1410/5034/10726/25764/9601/26973/8570/64175	10
597	X4	GO:0006986	response to unfolded protein	8/191	141/18903	9.45003e-05	0.00821093	0.00696591	9531/871/1649/58487/581/7873/153222/9709	8
598	X4	GO:0070997	neuron death	13/191	368/18903	9.84985e-05	0.00821093	0.00696591	7314/3162/54541/1649/2539/4929/1718/4170/10763/581/80315/348/23394	13
599	X4	GO:0046890	regulation of lipid biosynthetic process	9/191	182/18903	0.000100091	0.00821093	0.00696591	3491/3638/3949/335/6720/27120/1601/949/348	9
600	X4	GO:0031589	cell-substrate adhesion	13/191	369/18903	0.000101204	0.00821093	0.00696591	1490/3491/1307/5034/335/71/10319/3397/81/2335/6281/1601/7422	13
601	X4	GO:0001558	regulation of cell growth	14/191	422/18903	0.000103501	0.00821093	0.00696591	1410/5997/3487/55615/2335/2539/3475/1601/7422/3624/348/23394/64061/6868	14
602	X4	GO:0032963	collagen metabolic process	7/191	107/18903	0.000107182	0.00821093	0.00696591	1490/871/3624/1508/57333/1289/64175	7
603	X4	GO:0006984	ER-nucleus signaling pathway	5/191	47/18903	0.000108647	0.00821093	0.00696591	3638/6720/1649/58487/6721	5
604	X4	GO:0045862	positive regulation of proteolysis	13/191	372/18903	0.000109712	0.00821093	0.00696591	90637/1490/3491/5886/2335/6281/1601/57333/581/127544/93974/348/9709	13
605	X4	GO:0031331	positive regulation of cellular catabolic process	14/191	429/18903	0.000122982	0.00899958	0.00763498	90637/9531/10140/3162/335/5886/291/1601/8570/581/127544/348/3192/9709	14
606	X4	GO:0034446	substrate adhesion-dependent cell spreading	7/191	111/18903	0.000134953	0.00966089	0.00819601	5034/335/10319/81/2335/6281/1601	7
607	X4	GO:0032964	collagen biosynthetic process	5/191	50/18903	0.000146438	0.0101373	0.00860019	1490/871/3624/57333/1289	5
608	X4	GO:2000737	negative regulation of stem cell differentiation	4/191	27/18903	0.000147765	0.0101373	0.00860019	51755/6926/3192/8621	4
609	X4	GO:0007548	sex differentiation	11/191	288/18903	0.000173539	0.0116625	0.00989415	7314/2288/3148/3622/1718/7422/6926/3624/581/9510/22836	11
610	X4	GO:0097006	regulation of plasma lipoprotein particle levels	6/191	84/18903	0.000207985	0.0136979	0.0116209	3162/3949/335/949/8570/348	6
611	X4	GO:0045940	positive regulation of steroid metabolic process	4/191	30/18903	0.000225343	0.0143296	0.0121569	335/6720/1601/348	4
612	X4	GO:0051017	actin filament bundle assembly	8/191	160/18903	0.000226281	0.0143296	0.0121569	1490/335/71/3397/6624/6281/10458/51474	8
613	X4	GO:0061572	actin filament bundle organization	8/191	164/18903	0.000267612	0.0164375	0.0139451	1490/335/71/3397/6624/6281/10458/51474	8
614	X4	GO:1905907	negative regulation of amyloid fibril formation	3/191	13/18903	0.000269549	0.0164375	0.0139451	1410/3949/348	3
615	X4	GO:0051402	neuron apoptotic process	10/191	255/18903	0.00027744	0.0166111	0.0140923	3162/1649/2539/4929/4170/10763/581/80315/348/23394	10
616	X4	GO:0048608	reproductive structure development	11/191	306/18903	0.000292389	0.0171405	0.0145415	7314/2288/3148/3622/1718/7422/6926/3624/581/9510/22836	11
617	X4	GO:0001706	endoderm formation	5/191	58/18903	0.000296692	0.0171405	0.0145415	1843/2335/3624/1289/54623	5
618	X4	GO:0055006	cardiac cell development	6/191	90/18903	0.000303045	0.0172056	0.0145968	5997/2539/7422/6926/3624/3192	6
619	X4	GO:0061458	reproductive system development	11/191	310/18903	0.000326527	0.0182247	0.0154613	7314/2288/3148/3622/1718/7422/6926/3624/581/9510/22836	11
620	X4	GO:0022604	regulation of cell morphogenesis	11/191	312/18903	0.000344818	0.0189248	0.0160552	5034/335/81/2335/6281/6678/1601/7422/4628/22836/10458	11
621	X4	GO:0016032	viral process	13/191	421/18903	0.000365841	0.0193137	0.0163852	5725/3949/3956/5034/5886/6772/1508/949/5819/440026/24138/348/6510	13
622	X4	GO:0034383	low-density lipoprotein particle clearance	4/191	34/18903	0.000369501	0.0193137	0.0163852	3162/3949/949/8570	4
623	X4	GO:0045648	positive regulation of erythrocyte differentiation	4/191	34/18903	0.000369501	0.0193137	0.0163852	3148/6772/3624/129138	4
624	X4	GO:1900024	regulation of substrate adhesion-dependent cell spreading	5/191	61/18903	0.000375909	0.0193228	0.0163929	5034/335/81/6281/1601	5
625	X4	GO:0050673	epithelial cell proliferation	14/191	481/18903	0.000395774	0.0193228	0.0163929	3162/3487/335/3148/3397/6772/6678/1601/7422/949/581/93974/348/6868	14
626	X4	GO:0055088	lipid homeostasis	8/191	174/18903	0.000398521	0.0193228	0.0163929	3638/3949/335/57333/949/6721/348/51474	8
627	X4	GO:0001101	response to acid chemical	7/191	133/18903	0.000410392	0.0193228	0.0163929	1490/1307/7422/10365/80315/5111/10458	7
628	X4	GO:0019058	viral life cycle	11/191	319/18903	0.000415779	0.0193228	0.0163929	3949/3956/5034/5886/1508/949/5819/440026/24138/348/6510	11
629	X4	GO:0010867	positive regulation of triglyceride biosynthetic process	3/191	15/18903	0.000422485	0.0193228	0.0163929	3949/6720/949	3
630	X4	GO:0019511	peptidyl-proline hydroxylation	3/191	15/18903	0.000422485	0.0193228	0.0163929	5034/5033/64175	3
631	X4	GO:0032933	SREBP signaling pathway	3/191	15/18903	0.000422485	0.0193228	0.0163929	3638/6720/6721	3
632	X4	GO:0090205	positive regulation of cholesterol metabolic process	3/191	15/18903	0.000422485	0.0193228	0.0163929	335/6720/348	3
633	X4	GO:2001235	positive regulation of apoptotic signaling pathway	7/191	135/18903	0.000449046	0.0202563	0.0171848	7314/81618/7078/1649/4170/3624/581	7
634	X4	GO:0097191	extrinsic apoptotic signaling pathway	9/191	224/18903	0.000469277	0.0206427	0.0175126	3875/9531/81618/3162/7078/3148/4170/3624/581	9
635	X4	GO:0030199	collagen fibril organization	5/191	64/18903	0.000470149	0.0206427	0.0175126	871/5033/165/7837/1289	5
636	X4	GO:0031647	regulation of protein stability	11/191	325/18903	0.000486001	0.0207268	0.017584	9531/1410/335/5886/6720/10169/6659/25764/6926/64175/84897	11
637	X4	GO:0006979	response to oxidative stress	13/191	434/18903	0.00048757	0.0207268	0.017584	1410/3162/5034/2879/6772/7837/2539/4929/1718/4170/10365/5111/348	13
638	X4	GO:0016049	cell growth	14/191	493/18903	0.000505363	0.0207268	0.017584	1410/5997/3487/55615/2335/2539/3475/1601/7422/3624/348/23394/64061/6868	14
639	X4	GO:0071402	cellular response to lipoprotein particle stimulus	4/191	37/18903	0.000513929	0.0207268	0.017584	3949/6721/348/6868	4
640	X4	GO:0034375	high-density lipoprotein particle remodeling	3/191	16/18903	0.000516124	0.0207268	0.017584	335/949/348	3
641	X4	GO:0071501	cellular response to sterol depletion	3/191	16/18903	0.000516124	0.0207268	0.017584	3638/6720/6721	3
642	X4	GO:1905906	regulation of amyloid fibril formation	3/191	16/18903	0.000516124	0.0207268	0.017584	1410/3949/348	3
643	X4	GO:0010769	regulation of cell morphogenesis involved in differentiation	6/191	100/18903	0.000533895	0.0211821	0.0179703	5034/335/81/6281/1601/10458	6
644	X4	GO:1902903	regulation of supramolecular fiber organization	12/191	384/18903	0.000553042	0.0215787	0.0183068	1490/2288/1410/3949/335/71/165/3397/6281/348/10458/51474	12
645	X4	GO:0001936	regulation of endothelial cell proliferation	8/191	183/18903	0.000556997	0.0215787	0.0183068	3162/3148/6772/6678/7422/93974/348/6868	8
646	X4	GO:0008630	intrinsic apoptotic signaling pathway in response to DNA damage	6/191	102/18903	0.00059315	0.0227121	0.0192683	10210/3162/54541/3622/4170/581	6
647	X4	GO:0010975	regulation of neuron projection development	13/191	446/18903	0.000628881	0.0235766	0.0200017	2288/5997/81618/3397/2335/3475/1601/7422/64175/7025/348/10458/23394	13
648	X4	GO:0090181	regulation of cholesterol metabolic process	4/191	39/18903	0.000630045	0.0235766	0.0200017	3949/335/6720/348	4
649	X4	GO:0006641	triglyceride metabolic process	6/191	104/18903	0.000657388	0.0243233	0.0206352	3638/3949/335/6720/949/348	6
650	X4	GO:0051235	maintenance of location	11/191	342/18903	0.000740929	0.0268128	0.0227472	10210/3638/335/6720/1649/11015/949/581/6721/348/3192	11
651	X4	GO:0006991	response to sterol depletion	3/191	18/18903	0.000740956	0.0268128	0.0227472	3638/6720/6721	3
652	X4	GO:0072595	maintenance of protein localization in organelle	4/191	41/18903	0.000763628	0.0273329	0.0231884	10210/3638/11015/3192	4
653	X4	GO:0050892	intestinal absorption	4/191	42/18903	0.000837403	0.0296513	0.0251553	3949/335/949/51474	4
654	X4	GO:0030299	intestinal cholesterol absorption	3/191	19/18903	0.000873367	0.0299846	0.025438	3949/335/51474	3
655	X4	GO:0036003	positive regulation of transcription from RNA polymerase II promoter in response to stress	3/191	19/18903	0.000873367	0.0299846	0.025438	1649/7422/10365	3
656	X4	GO:0046718	viral entry into host cell	7/191	151/18903	0.000874133	0.0299846	0.025438	3949/3956/5034/1508/949/5819/6510	7
657	X4	GO:0071364	cellular response to epidermal growth factor stimulus	4/191	43/18903	0.000916065	0.031099	0.0263835	3397/1601/4176/10458	4
658	X4	GO:0097193	intrinsic apoptotic signaling pathway	10/191	298/18903	0.000932563	0.031336	0.0265846	7314/10210/3162/5034/54541/3622/1649/4170/581/9709	10
659	X4	GO:0050810	regulation of steroid biosynthetic process	5/191	75/18903	0.000973249	0.0319641	0.0271174	3638/6720/27120/1601/348	5
660	X4	GO:0043524	negative regulation of neuron apoptotic process	7/191	154/18903	0.000980891	0.0319641	0.0271174	3162/4929/10763/581/80315/348/23394	7
661	X4	GO:0045834	positive regulation of lipid metabolic process	7/191	154/18903	0.000980891	0.0319641	0.0271174	3491/3949/335/6720/1601/949/348	7
662	X4	GO:1900026	positive regulation of substrate adhesion-dependent cell spreading	4/191	44/18903	0.000999789	0.0319641	0.0271174	5034/335/6281/1601	4
663	X4	GO:1903214	regulation of protein targeting to mitochondrion	4/191	44/18903	0.000999789	0.0319641	0.0271174	9531/6720/6721/93974	4
664	X4	GO:0043691	reverse cholesterol transport	3/191	20/18903	0.00101988	0.0319855	0.0271355	335/949/348	3
665	X4	GO:0071243	cellular response to arsenic-containing substance	3/191	20/18903	0.00101988	0.0319855	0.0271355	90637/3162/54407	3
666	X4	GO:0031667	response to nutrient levels	13/191	474/18903	0.00109794	0.0341086	0.0289367	3162/3949/6720/55615/6772/249/1649/2539/581/6721/80315/54407/348	13
667	X4	GO:0044409	entry into host	7/191	158/18903	0.00113892	0.035051	0.0297362	3949/3956/5034/1508/949/5819/6510	7
668	X4	GO:0044403	biological process involved in symbiotic interaction	10/191	307/18903	0.00116708	0.0355851	0.0301894	3949/3956/5034/2335/1508/949/5819/440026/348/6510	10
669	X4	GO:1990845	adaptive thermogenesis	7/191	160/18903	0.00122508	0.0363949	0.0308764	3397/249/291/1649/7422/3192/6868	7
670	X4	GO:0036293	response to decreased oxygen levels	10/191	309/18903	0.00122524	0.0363949	0.0308764	1490/1410/3162/5034/54541/81/4929/7422/80315/6868	10
671	X4	GO:0043434	response to peptide hormone	12/191	421/18903	0.0012268	0.0363949	0.0308764	1490/3638/6720/10726/6772/249/1583/4929/6430/3624/10458/2888	12
672	X4	GO:0070849	response to epidermal growth factor	4/191	47/18903	0.00128307	0.0377244	0.0320043	3397/1601/4176/10458	4
673	X4	GO:0030728	ovulation	3/191	22/18903	0.00135742	0.0393405	0.0333753	5997/3624/9510	3
674	X4	GO:0072332	intrinsic apoptotic signaling pathway by p53 class mediator	5/191	81/18903	0.00137616	0.0393405	0.0333753	7314/10210/54541/3622/581	5
675	X4	GO:0034976	response to endoplasmic reticulum stress	9/191	261/18903	0.00138382	0.0393405	0.0333753	5034/1649/9601/58487/10277/57333/581/7873/9709	9
676	X4	GO:0035967	cellular response to topologically incorrect protein	6/191	120/18903	0.00138582	0.0393405	0.0333753	9531/80311/1649/58487/581/9709	6
677	X4	GO:0051100	negative regulation of binding	7/191	164/18903	0.00141269	0.0396355	0.0336256	3162/3397/1649/1601/10763/581/23394	7
678	X4	GO:0030301	cholesterol transport	6/191	121/18903	0.00144609	0.0396355	0.0336256	3949/335/949/6721/348/51474	6
679	X4	GO:0010770	positive regulation of cell morphogenesis involved in differentiation	5/191	82/18903	0.00145369	0.0396355	0.0336256	5034/335/6281/1601/10458	5
680	X4	GO:1901653	cellular response to peptide	11/191	373/18903	0.00149055	0.0396355	0.0336256	3638/6720/3397/6772/1583/4929/6430/3624/10365/10458/2888	11
681	X4	GO:0018208	peptidyl-proline modification	4/191	49/18903	0.00150041	0.0396355	0.0336256	2288/5034/5033/64175	4
682	X4	GO:0035987	endodermal cell differentiation	4/191	49/18903	0.00150041	0.0396355	0.0336256	2335/3624/1289/54623	4
683	X4	GO:0030198	extracellular matrix organization	10/191	318/18903	0.00151704	0.0396355	0.0336256	1490/3491/871/1307/5033/165/6624/7837/1289/9510	10
684	X4	GO:0007492	endoderm development	5/191	83/18903	0.00153439	0.0396355	0.0336256	1843/2335/3624/1289/54623	5
685	X4	GO:0055013	cardiac muscle cell development	5/191	83/18903	0.00153439	0.0396355	0.0336256	5997/2539/7422/6926/3192	5
686	X4	GO:0010866	regulation of triglyceride biosynthetic process	3/191	23/18903	0.00154949	0.0396355	0.0336256	3949/6720/949	3
687	X4	GO:0031065	positive regulation of histone deacetylation	3/191	23/18903	0.00154949	0.0396355	0.0336256	6720/3622/7422	3
688	X4	GO:0044241	lipid digestion	3/191	23/18903	0.00154949	0.0396355	0.0336256	3949/335/51474	3
689	X4	GO:0043062	extracellular structure organization	10/191	319/18903	0.00155268	0.0396355	0.0336256	1490/3491/871/1307/5033/165/6624/7837/1289/9510	10
690	X4	GO:0072655	establishment of protein localization to mitochondrion	6/191	123/18903	0.00157262	0.0398358	0.0337955	9531/6720/1649/581/6721/93974	6
691	X4	GO:1903747	regulation of establishment of protein localization to mitochondrion	4/191	50/18903	0.00161814	0.0405638	0.0344132	9531/6720/6721/93974	4
692	X4	GO:0045229	external encapsulating structure organization	10/191	321/18903	0.001626	0.0405638	0.0344132	1490/3491/871/1307/5033/165/6624/7837/1289/9510	10
693	X4	GO:0046660	female sex differentiation	6/191	124/18903	0.00163896	0.0405798	0.0344267	7314/7422/6926/3624/581/9510	6
694	X4	GO:0008625	extrinsic apoptotic signaling pathway via death domain receptors	5/191	85/18903	0.00170562	0.0419149	0.0355593	9531/3162/7078/3148/581	5
695	X4	GO:0044706	multi-multicellular organism process	8/191	218/18903	0.00171962	0.041946	0.0355857	2288/23764/5997/1307/27120/7422/1508/54407	8
696	X4	GO:0120255	olefinic compound biosynthetic process	3/191	24/18903	0.00175776	0.0425611	0.0361076	3292/27120/1601	3
697	X4	GO:0003206	cardiac chamber morphogenesis	6/191	126/18903	0.001778	0.042737	0.0362568	3491/7135/7137/6659/6926/9510	6
698	X4	GO:2001242	regulation of intrinsic apoptotic signaling pathway	7/191	172/18903	0.00185477	0.0442591	0.0375481	7314/5034/3622/1649/4170/581/9709	7
699	X4	GO:0019915	lipid storage	5/191	87/18903	0.00189046	0.0447862	0.0379953	335/6720/949/6721/348	5
700	X4	GO:0070585	protein localization to mitochondrion	6/191	128/18903	0.00192582	0.045298	0.0384295	9531/6720/1649/581/6721/93974	6
701	X4	GO:0015804	neutral amino acid transport	4/191	53/18903	0.00200967	0.0469351	0.0398184	5997/3993/54407/6510	4
702	X4	GO:0071229	cellular response to acid chemical	5/191	89/18903	0.00208955	0.0484571	0.0411095	1307/7422/10365/80315/10458	5
703	X4	GO:0030857	negative regulation of epithelial cell differentiation	4/191	54/18903	0.00215352	0.0495011	0.0419952	3397/6772/7422/6926	4
704	X4	GO:0043534	blood vessel endothelial cell migration	7/191	177/18903	0.00218124	0.0495011	0.0419952	3162/335/3397/7422/949/348/6868	7
705	X4	GO:1903050	regulation of proteolysis involved in protein catabolic process	8/191	227/18903	0.00221335	0.0495011	0.0419952	90637/7314/5886/1601/127544/93974/348/9709	8
706	X4	GO:0010259	multicellular organism aging	3/191	26/18903	0.00222477	0.0495011	0.0419952	1410/249/3624	3
707	X4	GO:0051894	positive regulation of focal adhesion assembly	3/191	26/18903	0.00222477	0.0495011	0.0419952	1307/6281/7422	3
708	X4	GO:0060561	apoptotic process involved in morphogenesis	3/191	26/18903	0.00222477	0.0495011	0.0419952	3491/1410/581	3
709	X4	GO:0006639	acylglycerol metabolic process	6/191	132/18903	0.00224916	0.049708	0.0421708	3638/3949/335/6720/949/348	6
710	X4	GO:0051604	protein maturation	10/191	336/18903	0.00227019	0.0498383	0.0422813	8532/871/6659/1889/163859/2335/6281/1718/9935/6868	10
711	X4	GO:0043542	endothelial cell migration	9/191	281/18903	0.00228876	0.0499131	0.0423448	6273/3162/335/3397/6678/7422/949/348/6868	9
712	X5	GO:1903311	regulation of mRNA metabolic process	19/191	309/18903	3.69436e-10	1.14784e-06	9.80754e-07	51010/1655/9667/6434/3182/4116/10492/9584/10140/10949/6427/58517/27257/10284/6432/55603/9967/2521/6428	19
713	X5	GO:0000375	RNA splicing, via transesterification reactions	19/191	333/18903	1.29273e-09	2.00825e-06	1.71593e-06	10285/1655/6434/4116/10492/9584/10286/6427/58517/27257/6421/10284/6432/6628/9967/988/55660/6428/3187	19
714	X5	GO:0008380	RNA splicing	22/191	469/18903	2.36932e-09	2.45383e-06	2.09664e-06	10285/1655/6434/4116/10492/9295/57018/9584/10286/6427/58517/27257/6421/10284/6432/6628/9967/988/2521/55660/6428/3187	22
715	X5	GO:0043484	regulation of RNA splicing	13/191	180/18903	3.74176e-08	2.14853e-05	1.83578e-05	1655/6434/4116/57018/9584/6427/58517/10284/6432/9967/2521/6428/3187	13
716	X5	GO:0000377	RNA splicing, via transesterification reactions with bulged adenosine as nucleophile	17/191	329/18903	4.2844e-08	2.14853e-05	1.83578e-05	1655/6434/4116/10492/9584/10286/6427/58517/6421/10284/6432/6628/9967/988/55660/6428/3187	17
717	X5	GO:0000398	mRNA splicing, via spliceosome	17/191	329/18903	4.2844e-08	2.14853e-05	1.83578e-05	1655/6434/4116/10492/9584/10286/6427/58517/6421/10284/6432/6628/9967/988/55660/6428/3187	17
718	X5	GO:0006413	translational initiation	11/191	123/18903	4.84058e-08	2.14853e-05	1.83578e-05	1983/28969/7884/1654/1982/9689/1973/8669/1964/7175/8661	11
719	X5	GO:0040029	epigenetic regulation of gene expression	12/191	163/18903	1.02883e-07	3.9957e-05	3.41408e-05	5926/11177/51742/23411/2146/9646/4000/5290/2033/7175/55196/8467	12
720	X5	GO:0031507	heterochromatin formation	9/191	83/18903	1.56913e-07	4.81791e-05	4.1166e-05	11177/23411/2146/9646/4000/5290/7175/55196/8467	9
721	X5	GO:0048024	regulation of mRNA splicing, via spliceosome	10/191	109/18903	1.57102e-07	4.81791e-05	4.1166e-05	1655/6434/4116/9584/6427/58517/10284/6432/9967/6428	10
722	X5	GO:0050684	regulation of mRNA processing	11/191	139/18903	1.70573e-07	4.81791e-05	4.1166e-05	1655/9667/6434/4116/9584/6427/58517/10284/6432/9967/6428	11
723	X5	GO:0070828	heterochromatin organization	9/191	91/18903	3.49069e-07	9.03798e-05	7.72239e-05	11177/23411/2146/9646/4000/5290/7175/55196/8467	9
724	X5	GO:0045814	negative regulation of gene expression, epigenetic	9/191	93/18903	4.21008e-07	0.000100621	8.59743e-05	11177/23411/2146/9646/4000/5290/7175/55196/8467	9
725	X5	GO:1903312	negative regulation of mRNA metabolic process	9/191	94/18903	4.61565e-07	0.000102434	8.75238e-05	3182/10492/10140/10949/10284/6432/55603/9967/2521	9
726	X5	GO:0006417	regulation of translation	19/191	486/18903	5.25652e-07	0.00010888	9.30312e-05	1983/51010/28969/2935/1654/4116/10492/1982/6659/9689/55132/10140/9221/27257/285381/811/7175/7555/5997	19
727	X5	GO:0000956	nuclear-transcribed mRNA catabolic process	10/191	125/18903	5.68475e-07	0.000110391	9.4322e-05	51010/6741/1655/2935/3182/4116/10492/10140/27257/9967	10
728	X5	GO:0006338	chromatin remodeling	16/191	373/18903	1.31087e-06	0.00023958	0.000204706	11177/55723/23411/1105/6046/7150/2146/4678/9646/4000/5290/2033/2186/7175/55196/8467	16
729	X5	GO:0006402	mRNA catabolic process	13/191	248/18903	1.5022e-06	0.000259297	0.000221553	51010/6741/1655/2935/3182/4116/10492/10140/10949/27257/55603/9967/2521	13
730	X5	GO:0000380	alternative mRNA splicing, via spliceosome	8/191	81/18903	1.60713e-06	0.000262808	0.000224553	1655/6434/4116/6427/58517/6421/10284/9967	8
731	X5	GO:0031065	positive regulation of histone deacetylation	5/191	23/18903	2.90082e-06	0.000438264	0.000374469	10270/23411/7422/3622/8467	5
732	X5	GO:0000381	regulation of alternative mRNA splicing, via spliceosome	7/191	62/18903	2.9622e-06	0.000438264	0.000374469	1655/6434/4116/6427/58517/10284/9967	7
733	X5	GO:1902373	negative regulation of mRNA catabolic process	7/191	70/18903	6.74536e-06	0.000952629	0.000813962	3182/10492/10140/10949/55603/9967/2521	7
734	X5	GO:0031445	regulation of heterochromatin formation	5/191	28/18903	8.13207e-06	0.00105276	0.000899521	11177/9646/5290/7175/55196	5
735	X5	GO:0120261	regulation of heterochromatin organization	5/191	28/18903	8.13207e-06	0.00105276	0.000899521	11177/9646/5290/7175/55196	5
736	X5	GO:0090312	positive regulation of protein deacetylation	5/191	29/18903	9.74601e-06	0.00120208	0.0010271	10270/23411/7422/3622/8467	5
737	X5	GO:2001242	regulation of intrinsic apoptotic signaling pathway	10/191	172/18903	1.01821e-05	0.00120208	0.0010271	23411/1654/55829/55294/9709/1649/6421/3622/9774/6498	10
738	X5	GO:0034470	ncRNA processing	16/191	439/18903	1.04461e-05	0.00120208	0.0010271	51010/6741/55813/1655/84365/1654/55299/79693/10528/51575/114049/51602/9221/285381/6428/51593	16
739	X5	GO:0006401	RNA catabolic process	13/191	299/18903	1.1539e-05	0.00128042	0.00109404	51010/6741/1655/2935/3182/4116/10492/10140/10949/27257/55603/9967/2521	13
740	X5	GO:1902369	negative regulation of RNA catabolic process	7/191	82/18903	1.93178e-05	0.00206967	0.0017684	3182/10492/10140/10949/55603/9967/2521	7
741	X5	GO:0036124	histone H3-K9 trimethylation	4/191	17/18903	2.16874e-05	0.0022461	0.00191915	5926/51742/23411/4000	4
742	X5	GO:0061013	regulation of mRNA catabolic process	10/191	190/18903	2.41696e-05	0.00242241	0.0020698	51010/3182/4116/10492/10140/10949/27257/55603/9967/2521	10
743	X5	GO:0006913	nucleocytoplasmic transport	13/191	329/18903	3.14985e-05	0.00296563	0.00253394	3838/6741/4116/55122/55341/4000/9221/8878/811/6428/3840/7175/5514	13
744	X5	GO:0051169	nuclear transport	13/191	329/18903	3.14985e-05	0.00296563	0.00253394	3838/6741/4116/55122/55341/4000/9221/8878/811/6428/3840/7175/5514	13
745	X5	GO:0090311	regulation of protein deacetylation	6/191	61/18903	3.44247e-05	0.00314581	0.0026879	10270/23411/7422/3622/2033/8467	6
746	X5	GO:0006354	DNA-templated transcription elongation	11/191	241/18903	3.54465e-05	0.00314664	0.00268861	23429/55122/2146/9646/9969/2033/2962/9967/92140/9774/2521	11
747	X5	GO:0022613	ribonucleoprotein complex biogenesis	16/191	489/18903	3.8883e-05	0.00335582	0.00286734	1983/51010/55813/84365/1654/55299/26747/55341/10528/51575/114049/51602/8669/9221/6628/8661	16
748	X5	GO:0006403	RNA localization	10/191	202/18903	4.07639e-05	0.00338715	0.00289411	6741/7884/3182/4116/9908/51602/6432/10576/6428/7175	10
749	X5	GO:2001244	positive regulation of intrinsic apoptotic signaling pathway	6/191	63/18903	4.14264e-05	0.00338715	0.00289411	23411/55294/1649/6421/9774/6498	6
750	X5	GO:0002183	cytoplasmic translational initiation	5/191	40/18903	4.93501e-05	0.00393156	0.00335927	1983/7884/1973/8669/8661	5
751	X5	GO:0097193	intrinsic apoptotic signaling pathway	12/191	298/18903	5.31678e-05	0.00412981	0.00352867	1655/23411/1654/55829/55294/9709/1649/6421/3622/2033/9774/6498	12
752	X5	GO:0048511	rhythmic process	12/191	302/18903	6.04293e-05	0.00457936	0.00391278	1655/23411/5111/7150/2146/55294/6421/3398/2033/9967/9510/3397	12
753	X5	GO:1990830	cellular response to leukemia inhibitory factor	7/191	100/18903	6.98175e-05	0.00505655	0.0043205	23411/9314/6432/9774/6428/27101/8467	7
754	X5	GO:1902275	regulation of chromatin organization	5/191	43/18903	7.04448e-05	0.00505655	0.0043205	11177/9646/5290/7175/55196	5
755	X5	GO:0007179	transforming growth factor beta receptor signaling pathway	10/191	216/18903	7.16087e-05	0.00505655	0.0043205	5926/51742/23411/10370/65997/10979/3622/2033/6498/3397	10
756	X5	GO:1990823	response to leukemia inhibitory factor	7/191	101/18903	7.43835e-05	0.00513577	0.00438819	23411/9314/6432/9774/6428/27101/8467	7
757	X5	GO:0031063	regulation of histone deacetylation	5/191	44/18903	7.88293e-05	0.00523499	0.00447297	10270/23411/7422/3622/8467	5
758	X5	GO:0031058	positive regulation of histone modification	7/191	102/18903	7.91904e-05	0.00523499	0.00447297	10270/23411/7422/9646/4000/3622/8467	7
759	X5	GO:0098727	maintenance of cell number	9/191	181/18903	9.59663e-05	0.00621182	0.00530761	5926/51742/6659/2146/9646/9314/27257/3622/51593	9
760	X5	GO:0006984	ER-nucleus signaling pathway	5/191	47/18903	0.000108647	0.00688912	0.00588632	488/55829/55294/1649/3638	5
761	X5	GO:0090398	cellular senescence	7/191	108/18903	0.000113643	0.0070618	0.00603386	384/23411/10370/4000/3622/3398/811	7
762	X5	GO:0017015	regulation of transforming growth factor beta receptor signaling pathway	8/191	147/18903	0.000126346	0.00769721	0.00657678	5926/51742/23411/10370/65997/3622/2033/6498	8
763	X5	GO:0008406	gonad development	10/191	233/18903	0.00013388	0.00799934	0.00683494	5926/51742/23411/9667/4678/7422/10370/3622/25976/9510	10
764	X5	GO:1903844	regulation of cellular response to transforming growth factor beta stimulus	8/191	150/18903	0.000145318	0.0085043	0.00726639	5926/51742/23411/10370/65997/3622/2033/6498	8
765	X5	GO:0009895	negative regulation of catabolic process	12/191	332/18903	0.000147806	0.0085043	0.00726639	23429/3182/10492/1982/3156/10140/10949/5290/55603/9967/2521/1595	12
766	X5	GO:0045137	development of primary sexual characteristics	10/191	238/18903	0.000159186	0.00899258	0.0076836	5926/51742/23411/9667/4678/7422/10370/3622/25976/9510	10
767	X5	GO:0060765	regulation of androgen receptor signaling pathway	4/191	28/18903	0.000171037	0.00948952	0.0081082	1655/23411/9667/2033	4
768	X5	GO:0006446	regulation of translational initiation	6/191	82/18903	0.00018218	0.00993038	0.00848489	1983/28969/1654/1982/9689/7175	6
769	X5	GO:0001701	in utero embryonic development	13/191	393/18903	0.000188521	0.0100989	0.00862888	5723/55723/7763/7779/5930/4678/7422/10370/9646/9314/79893/2186/6498	13
770	X5	GO:0045444	fat cell differentiation	10/191	244/18903	0.000194768	0.0102567	0.00876368	23411/284207/9314/1649/3638/10979/3398/2033/10124/5997	10
771	X5	GO:0062197	cellular response to chemical stress	12/191	345/18903	0.000210795	0.0109156	0.00932674	23411/5111/1654/488/55829/2146/55294/5290/1649/5052/6421/51526	12
772	X5	GO:0031330	negative regulation of cellular catabolic process	10/191	247/18903	0.000214929	0.0109473	0.00935375	23429/3182/10492/1982/10140/10949/5290/55603/9967/2521	10
773	X5	GO:0002181	cytoplasmic translation	8/191	161/18903	0.000236086	0.0118309	0.0101088	1983/7884/10492/1973/8669/285381/7555/8661	8
774	X5	GO:0006476	protein deacetylation	7/191	122/18903	0.000242504	0.0119597	0.0102188	10270/23411/7422/6421/3622/2033/8467	7
775	X5	GO:0006479	protein methylation	9/191	208/18903	0.000272934	0.0128674	0.0109944	5926/51742/23411/2935/2146/9646/4000/6628/8467	9
776	X5	GO:0008213	protein alkylation	9/191	208/18903	0.000272934	0.0128674	0.0109944	5926/51742/23411/2935/2146/9646/4000/6628/8467	9
777	X5	GO:0018023	peptidyl-lysine trimethylation	5/191	57/18903	0.000273334	0.0128674	0.0109944	5926/51742/23411/9646/4000	5
778	X5	GO:0006606	protein import into nucleus	8/191	165/18903	0.000278856	0.0129314	0.0110491	3838/55122/4000/9221/8878/3840/7175/5514	8
779	X5	GO:1902235	regulation of endoplasmic reticulum stress-induced intrinsic apoptotic signaling pathway	4/191	32/18903	0.000291062	0.0130005	0.0111081	23411/55829/9709/1649	4
780	X5	GO:0034504	protein localization to nucleus	11/191	306/18903	0.000292389	0.0130005	0.0111081	3838/55122/4000/9221/10979/8878/811/10576/3840/7175/5514	11
781	X5	GO:0007623	circadian rhythm	9/191	210/18903	0.000292898	0.0130005	0.0111081	23411/7150/2146/55294/6421/3398/2033/9967/3397	9
782	X5	GO:0042254	ribosome biogenesis	11/191	310/18903	0.000326527	0.0141439	0.0120851	51010/55813/84365/1654/55299/55341/10528/51575/114049/51602/9221	11
783	X5	GO:0051170	import into nucleus	8/191	169/18903	0.000327764	0.0141439	0.0120851	3838/55122/4000/9221/8878/3840/7175/5514	8
784	X5	GO:0034976	response to endoplasmic reticulum stress	10/191	261/18903	0.00033374	0.0142045	0.0121369	23411/1654/488/55829/9709/1649/7873/811/2033/2923	10
785	X5	GO:1903025	regulation of RNA polymerase II regulatory region sequence-specific DNA binding	3/191	14/18903	0.000340515	0.0142847	0.0122054	55294/1649/2033	3
786	X5	GO:2001020	regulation of response to DNA damage stimulus	11/191	312/18903	0.000344818	0.0142847	0.0122054	1655/23411/5111/6659/3622/9774/2521/8467/6498/5514/8870	11
787	X5	GO:0048255	mRNA stabilization	5/191	61/18903	0.000375909	0.0153678	0.0131308	10492/10949/55603/9967/2521	5
788	X5	GO:0035601	protein deacylation	7/191	133/18903	0.000410392	0.0162847	0.0139143	10270/23411/7422/6421/3622/2033/8467	7
789	X5	GO:0051567	histone H3-K9 methylation	4/191	35/18903	0.000413905	0.0162847	0.0139143	5926/51742/23411/4000	4
790	X5	GO:0043488	regulation of mRNA stability	8/191	175/18903	0.000414063	0.0162847	0.0139143	51010/10492/10140/10949/27257/55603/9967/2521	8
791	X5	GO:0034655	nucleobase-containing compound catabolic process	13/191	428/18903	0.000427688	0.0166093	0.0141916	51010/6741/1655/2935/3182/4116/10492/10140/10949/27257/55603/9967/2521	13
792	X5	GO:2001233	regulation of apoptotic signaling pathway	12/191	374/18903	0.000437623	0.0166093	0.0141916	23411/1654/55829/55294/9709/4000/1649/6421/3622/9774/6498/2923	12
793	X5	GO:0019827	stem cell population maintenance	8/191	177/18903	0.000446625	0.0166093	0.0141916	5926/51742/6659/9646/9314/27257/3622/51593	8
794	X5	GO:0071560	cellular response to transforming growth factor beta stimulus	10/191	271/18903	0.000448671	0.0166093	0.0141916	5926/51742/23411/10370/65997/10979/3622/2033/6498/3397	10
795	X5	GO:2001235	positive regulation of apoptotic signaling pathway	7/191	135/18903	0.000449046	0.0166093	0.0141916	23411/55294/1649/6421/9774/6498/2923	7
796	X5	GO:0031647	regulation of protein stability	11/191	325/18903	0.000486001	0.0177226	0.0151429	481/23411/29116/6659/80155/55294/55664/4000/811/2033/10576	11
797	X5	GO:0098732	macromolecule deacylation	7/191	137/18903	0.000490553	0.0177226	0.0151429	10270/23411/7422/6421/3622/2033/8467	7
798	X5	GO:0030512	negative regulation of transforming growth factor beta receptor signaling pathway	6/191	99/18903	0.000506051	0.0180179	0.0153952	5926/51742/23411/65997/3622/6498	6
799	X5	GO:0001732	formation of cytoplasmic translation initiation complex	3/191	16/18903	0.000516124	0.0180179	0.0153952	1983/8669/8661	3
800	X5	GO:0031053	primary miRNA processing	3/191	16/18903	0.000516124	0.0180179	0.0153952	1654/6428/51593	3
801	X5	GO:0071559	response to transforming growth factor beta	10/191	277/18903	0.00053221	0.0183731	0.0156986	5926/51742/23411/10370/65997/10979/3622/2033/6498/3397	10
802	X5	GO:0006364	rRNA processing	9/191	229/18903	0.000550307	0.0187891	0.0160541	51010/55813/84365/55299/10528/51575/114049/51602/9221	9
803	X5	GO:0016575	histone deacetylation	6/191	102/18903	0.00059315	0.0200317	0.0171158	10270/23411/7422/6421/3622/8467	6
804	X5	GO:0007000	nucleolus organization	3/191	17/18903	0.000622074	0.0205615	0.0175685	23411/9221/8467	3
805	X5	GO:0055119	relaxation of cardiac muscle	3/191	17/18903	0.000622074	0.0205615	0.0175685	481/5290/5997	3
806	X5	GO:0007178	transmembrane receptor protein serine/threonine kinase signaling pathway	12/191	390/18903	0.000633869	0.0207309	0.0177132	5926/51742/1655/23411/10370/10140/65997/10979/3622/2033/6498/3397	12
807	X5	GO:0043487	regulation of RNA stability	8/191	187/18903	0.000642134	0.0207824	0.0177573	51010/10492/10140/10949/27257/55603/9967/2521	8
808	X5	GO:0043489	RNA stabilization	5/191	70/18903	0.000710768	0.0225609	0.0192768	10492/10949/55603/9967/2521	5
809	X5	GO:0043433	negative regulation of DNA-binding transcription factor activity	8/191	190/18903	0.000712641	0.0225609	0.0192768	23411/9908/2146/9969/9314/1649/3398/3397	8
810	X5	GO:0007548	sex differentiation	10/191	288/18903	0.000718869	0.0225609	0.0192768	5926/51742/23411/9667/4678/7422/10370/3622/25976/9510	10
811	X5	GO:0006474	N-terminal protein amino acid acetylation	3/191	18/18903	0.000740956	0.0230215	0.0196704	6659/80155/2033	3
812	X5	GO:0033143	regulation of intracellular steroid hormone receptor signaling pathway	5/191	72/18903	0.000808431	0.0248693	0.0212492	1655/23411/9667/811/2033	5
813	X5	GO:0043414	macromolecule methylation	11/191	348/18903	0.000853999	0.0260135	0.0222269	5926/51742/23411/2935/2146/9646/114049/4000/5290/6628/8467	11
814	X5	GO:0033574	response to testosterone	4/191	43/18903	0.000916065	0.0273674	0.0233838	5723/23411/4678/811	4
815	X5	GO:0097009	energy homeostasis	4/191	43/18903	0.000916065	0.0273674	0.0233838	23411/5290/284207/8878	4
816	X5	GO:0046700	heterocycle catabolic process	13/191	468/18903	0.000978361	0.0287512	0.0245661	51010/6741/1655/2935/3182/4116/10492/10140/10949/27257/55603/9967/2521	13
817	X5	GO:0008360	regulation of cell shape	7/191	154/18903	0.000980891	0.0287512	0.0245661	390/7430/10458/27289/7422/10979/55660	7
818	X5	GO:0051054	positive regulation of DNA metabolic process	10/191	301/18903	0.00100599	0.0292112	0.0249591	11177/51010/23411/5111/3182/9314/10576/2521/8467/5514	10
819	X5	GO:0008334	histone mRNA metabolic process	3/191	20/18903	0.00101988	0.0293405	0.0250696	6741/7884/27257	3
820	X5	GO:0043620	regulation of DNA-templated transcription in response to stress	4/191	45/18903	0.00108875	0.0307324	0.0262589	7422/10370/1649/9774	4
821	X5	GO:0016570	histone modification	13/191	474/18903	0.00109794	0.0307324	0.0262589	5926/10270/51742/23411/23429/2146/7422/9646/4000/6421/3622/2033/8467	13
822	X5	GO:0044270	cellular nitrogen compound catabolic process	13/191	474/18903	0.00109794	0.0307324	0.0262589	51010/6741/1655/2935/3182/4116/10492/10140/10949/27257/55603/9967/2521	13
823	X5	GO:0048608	reproductive structure development	10/191	306/18903	0.00113886	0.0313152	0.0267569	5926/51742/23411/9667/4678/7422/10370/3622/25976/9510	10
824	X5	GO:0090101	negative regulation of transmembrane receptor protein serine/threonine kinase signaling pathway	7/191	158/18903	0.00113892	0.0313152	0.0267569	5926/51742/23411/10140/65997/3622/6498	7
825	X5	GO:0001824	blastocyst development	6/191	116/18903	0.00116367	0.0317151	0.0270986	55723/4678/10370/9646/9314/6498	6
826	X5	GO:0060008	Sertoli cell differentiation	3/191	21/18903	0.00118106	0.0319091	0.0272643	5926/51742/9667	3
827	X5	GO:0060537	muscle tissue development	12/191	422/18903	0.00125175	0.0333325	0.0284806	7763/3475/1655/7422/10370/4000/3398/811/25976/2033/5997/7135	12
828	X5	GO:0061458	reproductive system development	10/191	310/18903	0.0012552	0.0333325	0.0284806	5926/51742/23411/9667/4678/7422/10370/3622/25976/9510	10
829	X5	GO:0030521	androgen receptor signaling pathway	4/191	47/18903	0.00128307	0.0334999	0.0286236	1655/23411/9667/2033	4
830	X5	GO:0061647	histone H3-K9 modification	4/191	47/18903	0.00128307	0.0334999	0.0286236	5926/51742/23411/4000	4
831	X5	GO:0030728	ovulation	3/191	22/18903	0.00135742	0.0344502	0.0294355	23411/9510/5997	3
832	X5	GO:0061042	vascular wound healing	3/191	22/18903	0.00135742	0.0344502	0.0294355	6558/7422/7852	3
833	X5	GO:0050657	nucleic acid transport	7/191	163/18903	0.00136381	0.0344502	0.0294355	6741/7884/4116/9908/6432/6428/7175	7
834	X5	GO:0050658	RNA transport	7/191	163/18903	0.00136381	0.0344502	0.0294355	6741/7884/4116/9908/6432/6428/7175	7
835	X5	GO:0031648	protein destabilization	4/191	48/18903	0.00138877	0.0347977	0.0297325	23411/29116/55294/2033	4
836	X5	GO:0019439	aromatic compound catabolic process	13/191	489/18903	0.00145139	0.0358461	0.0306283	51010/6741/1655/2935/3182/4116/10492/10140/10949/27257/55603/9967/2521	13
837	X5	GO:1905897	regulation of response to endoplasmic reticulum stress	5/191	82/18903	0.00145369	0.0358461	0.0306283	23411/55829/9709/1649/7873	5
838	X5	GO:0051236	establishment of RNA localization	7/191	166/18903	0.00151454	0.0370525	0.0316591	6741/7884/4116/9908/6432/6428/7175	7
839	X5	GO:0050821	protein stabilization	8/191	214/18903	0.00153034	0.0371467	0.0317395	481/6659/80155/55294/55664/811/2033/10576	8
840	X5	GO:0016571	histone methylation	7/191	167/18903	0.00156757	0.0377552	0.0322595	5926/51742/23411/2146/9646/4000/8467	7
841	X5	GO:0016072	rRNA metabolic process	9/191	268/18903	0.00165983	0.0396699	0.0338955	51010/55813/84365/55299/10528/51575/114049/51602/9221	9
842	X5	GO:0031062	positive regulation of histone methylation	4/191	51/18903	0.00174215	0.0410066	0.0350376	23411/9646/4000/8467	4
843	X5	GO:0050873	brown fat cell differentiation	4/191	51/18903	0.00174215	0.0410066	0.0350376	23411/284207/10124/5997	4
844	X5	GO:0055088	lipid homeostasis	7/191	174/18903	0.00198045	0.0459502	0.0392616	23411/1654/29116/55294/9969/3638/7555	7
845	X5	GO:0015931	nucleobase-containing compound transport	8/191	223/18903	0.00198176	0.0459502	0.0392616	6741/7884/4116/9908/84275/6432/6428/7175	8
846	X5	GO:2000677	regulation of transcription regulatory region DNA binding	4/191	53/18903	0.00200967	0.0462522	0.0395196	55294/9314/1649/2033	4
847	X5	GO:0031056	regulation of histone modification	7/191	175/18903	0.00204572	0.0467357	0.0399327	10270/23411/7422/9646/4000/3622/8467	7
848	X5	GO:0034968	histone lysine methylation	6/191	130/18903	0.00208275	0.0468921	0.0400664	5926/51742/23411/2146/9646/4000	6
849	X5	GO:0051028	mRNA transport	6/191	130/18903	0.00208275	0.0468921	0.0400664	7884/4116/9908/6432/6428/7175	6
850	X5	GO:0072594	establishment of protein localization to organelle	12/191	449/18903	0.00210281	0.0469152	0.0400861	3838/55122/55294/9709/4000/9221/1649/8878/10576/3840/7175/5514	12
851	X5	GO:0032259	methylation	11/191	390/18903	0.00211398	0.0469152	0.0400861	5926/51742/23411/2935/2146/9646/114049/4000/5290/6628/8467	11
852	X5	GO:0043161	proteasome-mediated ubiquitin-dependent protein catabolic process	12/191	450/18903	0.00214171	0.0471935	0.0403239	23411/23429/55122/5718/56929/55829/127544/55294/9709/1452/1649/811	12
853	X5	GO:1902455	negative regulation of stem cell population maintenance	3/191	26/18903	0.00222477	0.0485496	0.0414826	5926/51742/3622	3
854	X5	GO:0044843	cell cycle G1/S phase transition	9/191	280/18903	0.0022345	0.0485496	0.0414826	2935/1654/2146/55294/4678/9314/163859/3398/9510	9
855	X5	GO:0014888	striated muscle adaptation	4/191	55/18903	0.00230432	0.0497189	0.0424817	488/2146/4000/7135	4
856	X6	GO:0008380	RNA splicing	22/196	469/18903	3.85728e-09	9.51206e-06	8.79461e-06	6881/6432/10915/55692/10521/8087/79622/10286/26993/51755/6636/708/1195/23091/10492/22827/55578/10150/4670/10285/27332/94104	22
857	X6	GO:0009165	nucleotide biosynthetic process	15/196	304/18903	6.91044e-07	0.000616952	0.000570418	2983/2987/7372/54539/55967/4696/142/30968/8833/374291/10135/4711/4706/4831/3735	15
858	X6	GO:1901293	nucleoside phosphate biosynthetic process	15/196	306/18903	7.5055e-07	0.000616952	0.000570418	2983/2987/7372/54539/55967/4696/142/30968/8833/374291/10135/4711/4706/4831/3735	15
859	X6	GO:0009206	purine ribonucleoside triphosphate biosynthetic process	9/196	117/18903	3.6286e-06	0.00171689	0.00158739	54539/55967/4696/142/30968/374291/4711/4706/4831	9
860	X6	GO:0009145	purine nucleoside triphosphate biosynthetic process	9/196	118/18903	3.89341e-06	0.00171689	0.00158739	54539/55967/4696/142/30968/374291/4711/4706/4831	9
861	X6	GO:0006356	regulation of transcription by RNA polymerase I	6/196	43/18903	5.09902e-06	0.00171689	0.00158739	23133/387496/84232/29997/8467/9555	6
862	X6	GO:0009201	ribonucleoside triphosphate biosynthetic process	9/196	123/18903	5.48116e-06	0.00171689	0.00158739	54539/55967/4696/142/30968/374291/4711/4706/4831	9
863	X6	GO:0042776	proton motive force-driven mitochondrial ATP synthesis	7/196	67/18903	5.94918e-06	0.00171689	0.00158739	54539/55967/4696/30968/374291/4711/4706	7
864	X6	GO:0009260	ribonucleotide biosynthetic process	12/196	234/18903	6.26603e-06	0.00171689	0.00158739	2983/7372/54539/55967/4696/142/30968/8833/374291/4711/4706/4831	12
865	X6	GO:0046390	ribose phosphate biosynthetic process	12/196	241/18903	8.4511e-06	0.00181943	0.0016822	2983/7372/54539/55967/4696/142/30968/8833/374291/4711/4706/4831	12
866	X6	GO:0006164	purine nucleotide biosynthetic process	12/196	242/18903	8.81233e-06	0.00181943	0.0016822	2983/2987/54539/55967/4696/142/30968/8833/374291/4711/4706/4831	12
867	X6	GO:0033108	mitochondrial respiratory chain complex assembly	8/196	99/18903	8.85367e-06	0.00181943	0.0016822	84300/54539/55967/4696/7386/374291/4711/4706	8
868	X6	GO:0000375	RNA splicing, via transesterification reactions	14/196	333/18903	1.04017e-05	0.00194077	0.00179439	6432/55692/10521/8087/79622/10286/6636/708/10492/22827/10150/4670/10285/94104	14
869	X6	GO:0009142	nucleoside triphosphate biosynthetic process	9/196	134/18903	1.10182e-05	0.00194077	0.00179439	54539/55967/4696/142/30968/374291/4711/4706/4831	9
870	X6	GO:0072522	purine-containing compound biosynthetic process	12/196	251/18903	1.27231e-05	0.00209167	0.00193391	2983/2987/54539/55967/4696/142/30968/8833/374291/4711/4706/4831	12
871	X6	GO:0015986	proton motive force-driven ATP synthesis	7/196	76/18903	1.3825e-05	0.00212688	0.00196646	54539/55967/4696/30968/374291/4711/4706	7
872	X6	GO:0006754	ATP biosynthetic process	8/196	106/18903	1.46622e-05	0.00212688	0.00196646	54539/55967/4696/142/30968/374291/4711/4706	8
873	X6	GO:0043484	regulation of RNA splicing	10/196	180/18903	1.89446e-05	0.00252279	0.0023325	6881/6432/10521/8087/51755/708/1195/22827/55578/10150	10
874	X6	GO:0009152	purine ribonucleotide biosynthetic process	11/196	220/18903	1.94375e-05	0.00252279	0.0023325	2983/54539/55967/4696/142/30968/8833/374291/4711/4706/4831	11
875	X6	GO:0006457	protein folding	11/196	223/18903	2.20377e-05	0.00271725	0.0025123	10471/2288/26973/6388/11140/821/5903/10726/10598/10574/55664	11
876	X6	GO:0006119	oxidative phosphorylation	9/196	147/18903	2.31532e-05	0.00271884	0.00251377	84300/54539/55967/4696/30968/7386/374291/4711/4706	9
877	X6	GO:0009259	ribonucleotide metabolic process	16/196	466/18903	2.98987e-05	0.00335138	0.0030986	2983/2987/7372/54539/55967/4696/3156/9611/142/30968/8833/374291/4711/4706/4831/51024	16
878	X6	GO:0010257	NADH dehydrogenase complex assembly	6/196	59/18903	3.28408e-05	0.0033744	0.00311988	54539/55967/4696/374291/4711/4706	6
879	X6	GO:0032981	mitochondrial respiratory chain complex I assembly	6/196	59/18903	3.28408e-05	0.0033744	0.00311988	54539/55967/4696/374291/4711/4706	6
880	X6	GO:0009060	aerobic respiration	10/196	194/18903	3.60239e-05	0.0035534	0.00328538	84300/54539/55967/4696/30968/7386/374291/4711/4706/29997	10
881	X6	GO:0019693	ribose phosphate metabolic process	16/196	475/18903	3.76163e-05	0.00356776	0.00329866	2983/2987/7372/54539/55967/4696/3156/9611/142/30968/8833/374291/4711/4706/4831/51024	16
882	X6	GO:0000377	RNA splicing, via transesterification reactions with bulged adenosine as nucleophile	13/196	329/18903	4.12306e-05	0.00358943	0.00331869	6432/55692/10521/8087/79622/10286/6636/708/10492/22827/10150/4670/94104	13
883	X6	GO:0000398	mRNA splicing, via spliceosome	13/196	329/18903	4.12306e-05	0.00358943	0.00331869	6432/55692/10521/8087/79622/10286/6636/708/10492/22827/10150/4670/94104	13
884	X6	GO:0045333	cellular respiration	11/196	240/18903	4.32278e-05	0.00358943	0.00331869	84300/54539/2109/55967/4696/30968/7386/374291/4711/4706/29997	11
885	X6	GO:0006360	transcription by RNA polymerase I	6/196	62/18903	4.3667e-05	0.00358943	0.00331869	23133/387496/84232/29997/8467/9555	6
886	X6	GO:0009205	purine ribonucleoside triphosphate metabolic process	11/196	242/18903	4.6609e-05	0.00370767	0.00342802	54539/55967/4696/9611/142/30968/374291/4711/4706/4831/51024	11
887	X6	GO:0009144	purine nucleoside triphosphate metabolic process	11/196	247/18903	5.60743e-05	0.00432123	0.0039953	54539/55967/4696/9611/142/30968/374291/4711/4706/4831/51024	11
888	X6	GO:0009199	ribonucleoside triphosphate metabolic process	11/196	249/18903	6.02985e-05	0.00450594	0.00416608	54539/55967/4696/9611/142/30968/374291/4711/4706/4831/51024	11
889	X6	GO:0009150	purine ribonucleotide metabolic process	15/196	447/18903	6.89796e-05	0.00500305	0.00462569	2983/2987/54539/55967/4696/3156/9611/142/30968/8833/374291/4711/4706/4831/51024	15
890	X6	GO:0046034	ATP metabolic process	10/196	217/18903	9.22721e-05	0.00650123	0.00601087	54539/55967/4696/9611/142/30968/374291/4711/4706/51024	10
891	X6	GO:0009141	nucleoside triphosphate metabolic process	11/196	267/18903	0.000112297	0.00769231	0.00711212	54539/55967/4696/9611/142/30968/374291/4711/4706/4831/51024	11
892	X6	GO:0006163	purine nucleotide metabolic process	15/196	476/18903	0.000138273	0.00921569	0.00852059	2983/2987/54539/55967/4696/3156/9611/142/30968/8833/374291/4711/4706/4831/51024	15
893	X6	GO:0022904	respiratory electron transport chain	7/196	122/18903	0.000283813	0.018418	0.0170288	2109/55967/4696/7386/374291/4711/4706	7
894	X6	GO:0016570	histone modification	14/196	474/18903	0.000443867	0.0280661	0.0259492	6881/10075/6720/6015/4000/26993/23133/54904/10765/55870/55578/94104/8467/9555	14
895	X6	GO:0022900	electron transport chain	8/196	176/18903	0.000510501	0.0314724	0.0290986	8560/2109/55967/4696/7386/374291/4711/4706	8
896	X6	GO:2001237	negative regulation of extrinsic apoptotic signaling pathway	6/196	99/18903	0.000579862	0.0348766	0.032246	2537/55023/4000/8737/57448/3148	6
897	X6	GO:0031647	regulation of protein stability	11/196	325/18903	0.000603366	0.0354262	0.0327541	10471/54997/1650/6720/11140/4000/10169/10574/7756/29997/55664	11
898	X6	GO:0042773	ATP synthesis coupled electron transport	6/196	101/18903	0.000644738	0.0361346	0.0334091	55967/4696/7386/374291/4711/4706	6
899	X6	GO:0042775	mitochondrial ATP synthesis coupled electron transport	6/196	101/18903	0.000644738	0.0361346	0.0334091	55967/4696/7386/374291/4711/4706	6
900	X6	GO:0031058	positive regulation of histone modification	6/196	102/18903	0.000679215	0.037221	0.0344136	6720/4000/26993/54904/94104/8467	6
901	X6	GO:0015980	energy derivation by oxidation of organic compounds	11/196	333/18903	0.000737118	0.039516	0.0365354	84300/54539/2109/55967/4696/30968/7386/374291/4711/4706/29997	11
902	X6	GO:0007565	female pregnancy	8/196	189/18903	0.000814772	0.0427495	0.0395251	3490/7076/2288/7372/1508/142/708/55870	8
903	X6	GO:0048024	regulation of mRNA splicing, via spliceosome	6/196	109/18903	0.000962277	0.049437	0.0457081	6432/10521/8087/708/22827/10150	6
904	X7	GO:0060759	regulation of response to cytokine stimulus	12/193	179/18903	3.19618e-07	0.00091608	0.000710737	5788/7805/6352/7852/7128/972/54625/5048/64135/5770/84888/9636	12
905	X7	GO:0002683	negative regulation of immune system process	18/193	449/18903	8.64182e-07	0.00091608	0.000710737	5788/864/64092/7805/8530/7040/1997/7430/7128/972/54625/23228/3398/2876/9958/9636/7009/3659	18
906	X7	GO:0032956	regulation of actin cytoskeleton organization	16/193	365/18903	1.13376e-06	0.00091608	0.000710737	7454/11151/51225/397/9535/11214/10109/85464/6281/5216/81873/387/5062/4739/4089/123720	16
907	X7	GO:0001959	regulation of cytokine-mediated signaling pathway	11/193	167/18903	1.19394e-06	0.00091608	0.000710737	5788/7805/6352/7852/7128/972/54625/5048/5770/84888/9636	11
908	X7	GO:2001233	regulation of apoptotic signaling pathway	16/193	374/18903	1.55788e-06	0.00091608	0.000710737	5788/960/8743/7128/4929/972/5062/1654/6498/3065/5770/6421/2876/7314/7009/4000	16
909	X7	GO:0016570	histone modification	18/193	474/18903	1.86903e-06	0.00091608	0.000710737	57708/54904/55904/3065/25836/4089/23429/10902/6421/1387/23451/171023/9958/9031/639/5926/23522/4000	18
910	X7	GO:0031532	actin cytoskeleton reorganization	9/193	111/18903	2.06222e-06	0.00091608	0.000710737	51225/397/9535/7430/387/4739/23043/5770/123720	9
911	X7	GO:0045010	actin nucleation	7/193	59/18903	2.25914e-06	0.00091608	0.000710737	7454/11151/9535/10109/81873/10096/123720	7
912	X7	GO:2000403	positive regulation of lymphocyte migration	6/193	42/18903	4.04925e-06	0.00128695	0.000998474	11151/6352/387/4739/58515/65125	6
913	X7	GO:0022604	regulation of cell morphogenesis	14/193	312/18903	4.14367e-06	0.00128695	0.000998474	11151/3689/960/4478/7852/7430/10109/6281/5048/56990/387/4739/50618/170506	14
914	X7	GO:0032970	regulation of actin filament-based process	16/193	406/18903	4.47313e-06	0.00128695	0.000998474	7454/11151/51225/397/9535/11214/10109/85464/6281/5216/81873/387/5062/4739/4089/123720	16
915	X7	GO:0042176	regulation of protein catabolic process	15/193	361/18903	4.7606e-06	0.00128695	0.000998474	4478/7430/7128/10213/25976/4089/23429/7879/5707/1453/2308/2876/7314/9683/3156	15
916	X7	GO:1903706	regulation of hemopoiesis	16/193	413/18903	5.55356e-06	0.00132671	0.00102932	5788/864/7040/2113/51621/54997/678/972/387/4739/3398/8289/9636/639/23522/3659	16
917	X7	GO:0007159	leukocyte cell-cell adhesion	16/193	414/18903	5.72563e-06	0.00132671	0.00102932	5788/864/11151/7805/3689/6352/960/2113/4478/7430/972/387/8289/58515/65125/3659	16
918	X7	GO:2000401	regulation of lymphocyte migration	7/193	69/18903	6.5557e-06	0.00134913	0.00104671	11151/6352/4478/387/4739/58515/65125	7
919	X7	GO:0045088	regulation of innate immune response	12/193	240/18903	6.92483e-06	0.00134913	0.00104671	259197/6352/7128/54625/5062/5770/6421/1387/9958/9636/9683/3659	12
920	X7	GO:0016032	viral process	16/193	421/18903	7.07003e-06	0.00134913	0.00104671	6352/7852/29969/972/8666/64135/1654/3065/7879/821/9636/2589/8661/60559/9683/6510	16
921	X7	GO:0034314	Arp2/3 complex-mediated actin nucleation	6/193	47/18903	7.94456e-06	0.00143179	0.00111084	7454/9535/10109/81873/10096/123720	6
922	X7	GO:0019080	viral gene expression	8/193	100/18903	8.5224e-06	0.00145509	0.00112892	6352/29969/8666/3065/821/2589/8661/60559	8
923	X7	GO:0072678	T cell migration	7/193	73/18903	9.56578e-06	0.00155157	0.00120378	11151/6352/4478/387/4267/58515/65125	7
924	X7	GO:2001242	regulation of intrinsic apoptotic signaling pathway	10/193	172/18903	1.11534e-05	0.00172294	0.00133673	960/972/1654/6498/3065/5770/6421/2876/7314/7009	10
925	X7	GO:0042113	B cell activation	14/193	350/18903	1.5263e-05	0.00225059	0.00174611	5788/64092/7805/28526/55619/7040/7128/678/3955/972/23228/1316/3398/7528	14
926	X7	GO:2000406	positive regulation of T cell migration	5/193	35/18903	2.66641e-05	0.00374115	0.00290256	11151/6352/387/58515/65125	5
927	X7	GO:0030098	lymphocyte differentiation	15/193	419/18903	2.76781e-05	0.00374115	0.00290256	5788/864/915/55619/678/3955/972/387/23228/1316/3398/8289/639/7528/3659	15
928	X7	GO:1903037	regulation of leukocyte cell-cell adhesion	14/193	377/18903	3.46399e-05	0.00449487	0.00348733	5788/864/11151/7805/3689/6352/960/2113/972/387/8289/58515/65125/3659	14
929	X7	GO:0006413	translational initiation	8/193	123/18903	3.86334e-05	0.00458257	0.00355536	6352/8666/1654/9689/8661/10209/1983/1973	8
930	X7	GO:0072676	lymphocyte migration	8/193	124/18903	4.09414e-05	0.00458257	0.00355536	11151/6352/4478/387/4739/4267/58515/65125	8
931	X7	GO:1902903	regulation of supramolecular fiber organization	14/193	384/18903	4.23046e-05	0.00458257	0.00355536	7454/11151/9535/11214/10109/85464/6281/5216/81873/387/5062/4089/2876/123720	14
932	X7	GO:0045444	fat cell differentiation	11/193	244/18903	4.36391e-05	0.00458257	0.00355536	7040/5696/51316/678/4929/25836/3398/2308/171023/2876/284207	11
933	X7	GO:0032481	positive regulation of type I interferon production	6/193	63/18903	4.39073e-05	0.00458257	0.00355536	64135/1654/170506/9636/10146/3659	6
934	X7	GO:0050792	regulation of viral process	9/193	162/18903	4.4125e-05	0.00458257	0.00355536	6352/7852/29969/972/64135/1654/7879/9636/9683	9
935	X7	GO:0022407	regulation of cell-cell adhesion	16/193	490/18903	4.52041e-05	0.00458257	0.00355536	5788/864/11151/7805/3689/6352/960/7040/2113/3716/972/387/8289/58515/65125/3659	16
936	X7	GO:0019221	cytokine-mediated signaling pathway	16/193	496/18903	5.22241e-05	0.00500742	0.00388498	5788/7805/6352/960/7852/3716/7128/972/54625/5048/4089/5770/84888/65125/9636/3659	16
937	X7	GO:0060760	positive regulation of response to cytokine stimulus	6/193	65/18903	5.24822e-05	0.00500742	0.00388498	7805/7852/972/54625/5048/64135	6
938	X7	GO:0048872	homeostasis of number of cells	12/193	296/18903	5.51275e-05	0.00510954	0.00396421	11151/55619/2113/51621/7128/972/55904/6498/3398/171023/9636/5926	12
939	X7	GO:0097193	intrinsic apoptotic signaling pathway	12/193	298/18903	5.88096e-05	0.0052994	0.00411151	960/64782/972/1654/6498/3065/5770/6421/58515/2876/7314/7009	12
940	X7	GO:0007015	actin filament organization	15/193	454/18903	6.88921e-05	0.00604016	0.00468623	7454/11151/3936/9535/7430/10109/85464/6281/5216/81873/387/5062/4739/10096/123720	15
941	X7	GO:2001243	negative regulation of intrinsic apoptotic signaling pathway	7/193	101/18903	7.94112e-05	0.00658842	0.00511159	960/972/1654/3065/5770/2876/7009	7
942	X7	GO:0009615	response to virus	14/193	409/18903	8.31552e-05	0.00658842	0.00511159	5788/6352/7852/3716/7128/64135/1654/170506/58515/9958/58487/9636/10146/3659	14
943	X7	GO:0031058	positive regulation of histone modification	7/193	102/18903	8.45353e-05	0.00658842	0.00511159	54904/55904/25836/4089/23451/9031/4000	7
944	X7	GO:0045639	positive regulation of myeloid cell differentiation	7/193	103/18903	8.99257e-05	0.00658842	0.00511159	7040/2113/54997/972/4739/3398/9636	7
945	X7	GO:0002831	regulation of response to biotic stimulus	13/193	361/18903	9.03094e-05	0.00658842	0.00511159	259197/6352/7128/54625/5062/5770/6421/1387/58515/9958/9636/9683/3659	13
946	X7	GO:0002429	immune response-activating cell surface receptor signaling pathway	12/193	312/18903	9.10691e-05	0.00658842	0.00511159	5788/915/7805/2533/259197/28526/1997/7430/23228/5062/1387/65125	12
947	X7	GO:0002757	immune response-activating signal transduction	12/193	312/18903	9.10691e-05	0.00658842	0.00511159	5788/915/7805/2533/259197/28526/1997/7430/23228/5062/1387/65125	12
948	X7	GO:0050852	T cell receptor signaling pathway	8/193	139/18903	9.19364e-05	0.00658842	0.00511159	5788/915/7805/2533/28526/1997/7430/65125	8
949	X7	GO:0050730	regulation of peptidyl-tyrosine phosphorylation	11/193	266/18903	9.4708e-05	0.00658842	0.00511159	5788/64092/3689/6352/960/7040/972/54625/5062/4739/5770	11
950	X7	GO:0110020	regulation of actomyosin structure organization	7/193	104/18903	9.5593e-05	0.00658842	0.00511159	7454/11214/6281/5216/387/5062/4089	7
951	X7	GO:0071677	positive regulation of mononuclear cell migration	6/193	73/18903	0.000101098	0.00658842	0.00511159	11151/6352/387/4739/58515/65125	6
952	X7	GO:0032479	regulation of type I interferon production	7/193	105/18903	0.000101548	0.00658842	0.00511159	64135/1654/170506/9636/10146/7528/3659	7
953	X7	GO:0032606	type I interferon production	7/193	105/18903	0.000101548	0.00658842	0.00511159	64135/1654/170506/9636/10146/7528/3659	7
954	X7	GO:1902105	regulation of leukocyte differentiation	12/193	317/18903	0.000105807	0.00673018	0.00522158	5788/864/7040/54997/678/972/387/4739/3398/8289/639/3659	12
955	X7	GO:1903131	mononuclear cell differentiation	15/193	473/18903	0.000108644	0.0067777	0.00525845	5788/864/915/55619/678/3955/972/387/23228/1316/3398/8289/639/7528/3659	15
956	X7	GO:1903077	negative regulation of protein localization to plasma membrane	4/193	25/18903	0.000112645	0.00682123	0.00529222	51225/7040/8301/5525	4
957	X7	GO:0043543	protein acylation	11/193	272/18903	0.000115351	0.00682123	0.00529222	55904/1654/4089/10902/1387/2308/58515/23451/9031/23522/80018	11
958	X7	GO:1902107	positive regulation of leukocyte differentiation	9/193	184/18903	0.000117752	0.00682123	0.00529222	5788/864/7040/54997/972/387/4739/3398/8289	9
959	X7	GO:1903708	positive regulation of hemopoiesis	9/193	184/18903	0.000117752	0.00682123	0.00529222	5788/864/7040/54997/972/387/4739/3398/8289	9
960	X7	GO:0022409	positive regulation of cell-cell adhesion	12/193	322/18903	0.000122552	0.00697472	0.0054113	5788/864/11151/3689/6352/960/2113/3716/972/387/8289/58515	12
961	X7	GO:1903039	positive regulation of leukocyte cell-cell adhesion	11/193	275/18903	0.000127037	0.0070866	0.0054981	5788/864/11151/3689/6352/960/2113/972/387/8289/58515	11
962	X7	GO:0006473	protein acetylation	10/193	230/18903	0.000131159	0.0070866	0.0054981	55904/1654/4089/10902/1387/2308/23451/9031/23522/80018	10
963	X7	GO:0052548	regulation of endopeptidase activity	14/193	428/18903	0.000133999	0.0070866	0.0054981	7805/960/8530/8743/8301/5696/10213/387/5062/1654/3065/2876/11047/26355	14
964	X7	GO:0071559	response to transforming growth factor beta	11/193	277/18903	0.000135376	0.0070866	0.0054981	864/7040/678/5062/6498/3065/4089/2908/1387/9958/5926	11
965	X7	GO:2000404	regulation of T cell migration	5/193	49/18903	0.000139514	0.0070866	0.0054981	11151/6352/387/58515/65125	5
966	X7	GO:0110053	regulation of actin filament organization	11/193	278/18903	0.000139717	0.0070866	0.0054981	7454/11151/9535/10109/85464/6281/5216/81873/387/5062/123720	11
967	X7	GO:0045785	positive regulation of cell adhesion	15/193	484/18903	0.00013981	0.0070866	0.0054981	5788/864/11151/3689/6352/960/2113/3716/10109/972/6281/387/4739/8289/58515	15
968	X7	GO:0002687	positive regulation of leukocyte migration	8/193	148/18903	0.000142284	0.00710108	0.00550934	11151/6352/972/387/4739/4267/58515/65125	8
969	X7	GO:2001234	negative regulation of apoptotic signaling pathway	10/193	233/18903	0.000145808	0.00716667	0.00556023	960/7128/4929/972/1654/3065/5770/2876/7009/4000	10
970	X7	GO:0018108	peptidyl-tyrosine phosphorylation	13/193	380/18903	0.000150318	0.00727807	0.00564666	5788/64092/3689/6352/960/7040/3716/972/54625/5062/4739/5770/9031	13
971	X7	GO:1904376	negative regulation of protein localization to cell periphery	4/193	27/18903	0.000153803	0.0073373	0.00569261	51225/7040/8301/5525	4
972	X7	GO:0018212	peptidyl-tyrosine modification	13/193	382/18903	0.000158281	0.00744152	0.00577347	5788/64092/3689/6352/960/7040/3716/972/54625/5062/4739/5770/9031	13
973	X7	GO:0071803	positive regulation of podosome assembly	3/193	11/18903	0.00016278	0.00754369	0.00585273	3936/4478/387	3
974	X7	GO:0050731	positive regulation of peptidyl-tyrosine phosphorylation	9/193	193/18903	0.000168904	0.00769957	0.00597368	5788/6352/960/7040/972/54625/5062/4739/5770	9
975	X7	GO:0030183	B cell differentiation	8/193	152/18903	0.000171012	0.00769957	0.00597368	5788/55619/678/3955/23228/1316/3398/7528	8
976	X7	GO:0072659	protein localization to plasma membrane	11/193	285/18903	0.000173558	0.00769957	0.00597368	51225/2533/7040/8301/54997/7430/6281/23043/7879/8878/5525	11
977	X7	GO:0032703	negative regulation of interleukin-2 production	4/193	28/18903	0.000178011	0.00769957	0.00597368	5788/7805/7430/7128	4
978	X7	GO:0034063	stress granule assembly	4/193	28/18903	0.000178011	0.00769957	0.00597368	1654/9908/23215/10146	4
979	X7	GO:0070482	response to oxygen levels	12/193	337/18903	0.000187113	0.00798679	0.00619651	7852/4929/387/54890/3709/4089/1387/2308/7009/523/26355/4000	12
980	X7	GO:1902117	positive regulation of organelle assembly	6/193	82/18903	0.000192762	0.00812105	0.00630067	3936/4478/246175/387/9908/10146	6
981	X7	GO:2001236	regulation of extrinsic apoptotic signaling pathway	8/193	155/18903	0.000195556	0.00813312	0.00631004	5788/8743/7128/5062/1654/6498/2876/4000	8
982	X7	GO:0002695	negative regulation of leukocyte activation	9/193	198/18903	0.00020455	0.0083995	0.00651671	5788/864/64092/7805/8530/7128/972/3398/3659	9
983	X7	GO:0002768	immune response-regulating cell surface receptor signaling pathway	12/193	341/18903	0.000208581	0.00845795	0.00656206	5788/915/7805/2533/259197/28526/1997/7430/23228/5062/1387/65125	12
984	X7	GO:1902743	regulation of lamellipodium organization	5/193	54/18903	0.000222034	0.00889233	0.00689907	7454/51225/960/10109/10096	5
985	X7	GO:0002253	activation of immune response	13/193	397/18903	0.000230468	0.00911752	0.00707378	5788/915/7805/2533/259197/28526/1997/7430/23228/5062/6421/1387/65125	13
986	X7	GO:0051017	actin filament bundle assembly	8/193	160/18903	0.000242854	0.00949179	0.00736416	7454/3936/7430/6281/5216/387/5062/4739	8
987	X7	GO:0050864	regulation of B cell activation	9/193	204/18903	0.000255377	0.0098624	0.0076517	5788/64092/7805/28526/7040/7128/678/972/3398	9
988	X7	GO:0071675	regulation of mononuclear cell migration	7/193	123/18903	0.000271664	0.0101237	0.0078544	11151/6352/4478/387/4739/58515/65125	7
989	X7	GO:0071674	mononuclear cell migration	9/193	206/18903	0.000274484	0.0101237	0.0078544	11151/6352/4478/7852/387/4739/4267/58515/65125	9
990	X7	GO:0052547	regulation of peptidase activity	14/193	459/18903	0.000274888	0.0101237	0.0078544	7805/960/8530/8743/8301/5696/10213/387/5062/1654/3065/2876/11047/26355	14
991	X7	GO:0002285	lymphocyte activation involved in immune response	9/193	207/18903	0.000284474	0.0101237	0.0078544	5788/11151/3936/4818/55619/7040/3955/972/23228	9
992	X7	GO:1902115	regulation of organelle assembly	9/193	207/18903	0.000284474	0.0101237	0.0078544	3936/51225/4478/246175/7430/387/4089/9908/10146	9
993	X7	GO:0032608	interferon-beta production	5/193	57/18903	0.000286792	0.0101237	0.0078544	64135/1654/9636/7528/3659	5
994	X7	GO:0032648	regulation of interferon-beta production	5/193	57/18903	0.000286792	0.0101237	0.0078544	64135/1654/9636/7528/3659	5
995	X7	GO:0061572	actin filament bundle organization	8/193	164/18903	0.000287108	0.0101237	0.0078544	7454/3936/7430/6281/5216/387/5062/4739	8
996	X7	GO:0006479	protein methylation	9/193	208/18903	0.000294762	0.0101724	0.00789224	54904/55904/6628/4089/1387/2107/639/5926/4000	9
997	X7	GO:0008213	protein alkylation	9/193	208/18903	0.000294762	0.0101724	0.00789224	54904/55904/6628/4089/1387/2107/639/5926/4000	9
998	X7	GO:0043122	regulation of I-kappaB kinase/NF-kappaB signaling	10/193	255/18903	0.000301534	0.0102966	0.00798856	6275/8743/11214/7128/972/57708/387/3065/170506/8878	10
999	X7	GO:0001961	positive regulation of cytokine-mediated signaling pathway	5/193	58/18903	0.000311274	0.0105185	0.0081607	7805/7852/972/54625/5048	5
1000	X7	GO:0045619	regulation of lymphocyte differentiation	9/193	210/18903	0.000316265	0.010577	0.00820608	5788/864/678/972/387/3398/8289/639/3659	9
1001	X7	GO:0002763	positive regulation of myeloid leukocyte differentiation	5/193	59/18903	0.000337307	0.0110699	0.00858856	7040/54997/972/4739/3398	5
1002	X7	GO:0050858	negative regulation of antigen receptor-mediated signaling pathway	4/193	33/18903	0.000341864	0.0110699	0.00858856	7805/1997/7430/23228	4
1003	X7	GO:1905476	negative regulation of protein localization to membrane	4/193	33/18903	0.000341864	0.0110699	0.00858856	51225/7040/8301/5525	4
1004	X7	GO:0045059	positive thymic T cell selection	3/193	14/18903	0.000351075	0.0110699	0.00858856	5788/915/972	3
1005	X7	GO:0071801	regulation of podosome assembly	3/193	14/18903	0.000351075	0.0110699	0.00858856	3936/4478/387	3
1006	X7	GO:0000724	double-strand break repair via homologous recombination	8/193	169/18903	0.000351481	0.0110699	0.00858856	7454/10213/25836/10902/23347/6421/2521/7528	8
1007	X7	GO:0097581	lamellipodium organization	6/193	92/18903	0.000360848	0.0112557	0.00873268	7454/51225/960/10109/10096/123720	6
1008	X7	GO:0030865	cortical cytoskeleton organization	5/193	61/18903	0.000394282	0.0120665	0.00936174	3936/7430/5048/387/7094	5
1009	X7	GO:1902893	regulation of miRNA transcription	5/193	61/18903	0.000394282	0.0120665	0.00936174	7040/2113/4089/2908/7528	5
1010	X7	GO:0000725	recombinational repair	8/193	173/18903	0.000411054	0.0124622	0.00966877	7454/10213/25836/10902/23347/6421/2521/7528	8
1011	X7	GO:0030522	intracellular receptor signaling pathway	10/193	266/18903	0.000420901	0.0125974	0.00977364	7128/4929/387/64135/3065/2908/8289/171023/9958/9667	10
1012	X7	GO:0061614	miRNA transcription	5/193	62/18903	0.000425353	0.0125974	0.00977364	7040/2113/4089/2908/7528	5
1013	X7	GO:0010950	positive regulation of endopeptidase activity	8/193	174/18903	0.000427162	0.0125974	0.00977364	7805/8743/8301/10213/387/1654/11047/26355	8
1014	X7	GO:0050866	negative regulation of cell activation	9/193	221/18903	0.000459045	0.0134157	0.0104085	5788/864/64092/7805/8530/7128/972/3398/3659	9
1015	X7	GO:0010614	negative regulation of cardiac muscle hypertrophy	4/193	36/18903	0.000480506	0.0137944	0.0107023	4089/2308/4000/7528	4
1016	X7	GO:0050869	negative regulation of B cell activation	4/193	36/18903	0.000480506	0.0137944	0.0107023	64092/7805/7128/3398	4
1017	X7	GO:0071560	cellular response to transforming growth factor beta stimulus	10/193	271/18903	0.000486907	0.0138555	0.0107497	7040/678/5062/6498/3065/4089/2908/1387/9958/5926	10
1018	X7	GO:0048524	positive regulation of viral process	5/193	64/18903	0.000492999	0.0139069	0.0107896	6352/29969/972/1654/7879	5
1019	X7	GO:0043087	regulation of GTPase activity	12/193	376/18903	0.000503844	0.0140312	0.0108861	5996/6352/116984/55619/22821/8301/6281/5048/153020/4739/9910/65125	12
1020	X7	GO:0097191	extrinsic apoptotic signaling pathway	9/193	224/18903	0.000506058	0.0140312	0.0108861	5788/7040/8743/7128/5062/1654/6498/2876/4000	9
1021	X7	GO:0001732	formation of cytoplasmic translation initiation complex	3/193	16/18903	0.000532045	0.0145745	0.0113076	8666/8661/1983	3
1022	X7	GO:0003300	cardiac muscle hypertrophy	6/193	99/18903	0.000534639	0.0145745	0.0113076	11214/5062/4089/2308/4000/7528	6
1023	X7	GO:0043409	negative regulation of MAPK cascade	8/193	181/18903	0.000554869	0.0149999	0.0116376	5788/7430/5048/4089/5770/2308/1848/3156	8
1024	X7	GO:0050854	regulation of antigen receptor-mediated signaling pathway	5/193	66/18903	0.000568435	0.0152397	0.0118237	5788/7805/1997/7430/23228	5
1025	X7	GO:0014741	negative regulation of muscle hypertrophy	4/193	38/18903	0.000592629	0.0156698	0.0121574	4089/2308/4000/7528	4
1026	X7	GO:0034341	response to interferon-gamma	7/193	140/18903	0.000594139	0.0156698	0.0121574	7454/6352/3716/972/54625/10096/3659	7
1027	X7	GO:0044089	positive regulation of cellular component biogenesis	14/193	498/18903	0.00061895	0.0161925	0.0125629	3936/7040/4478/246175/10109/6281/5216/387/1654/7879/9908/9636/10096/10146	14
1028	X7	GO:0014897	striated muscle hypertrophy	6/193	102/18903	0.000626493	0.016221	0.012585	11214/5062/4089/2308/4000/7528	6
1029	X7	GO:0002685	regulation of leukocyte migration	9/193	231/18903	0.000631281	0.016221	0.012585	11151/6352/4478/972/387/4739/4267/58515/65125	9
1030	X7	GO:0140694	non-membrane-bounded organelle assembly	12/193	386/18903	0.000635041	0.016221	0.012585	3936/4478/246175/11214/7430/387/1654/4089/9908/1453/23215/10146	12
1031	X7	GO:0032728	positive regulation of interferon-beta production	4/193	39/18903	0.00065513	0.0164616	0.0127717	64135/1654/9636/3659	4
1032	X7	GO:0097242	amyloid-beta clearance	4/193	39/18903	0.00065513	0.0164616	0.0127717	3689/8301/3065/3156	4
1033	X7	GO:1903076	regulation of protein localization to plasma membrane	6/193	103/18903	0.000659682	0.0164616	0.0127717	51225/7040/8301/7430/8878/5525	6
1034	X7	GO:0008406	gonad development	9/193	233/18903	0.000671379	0.0166256	0.0128989	8743/54997/3955/25976/4089/7314/9667/5926/4678	9
1035	X7	GO:0014896	muscle hypertrophy	6/193	104/18903	0.000694219	0.0170108	0.0131978	11214/5062/4089/2308/4000/7528	6
1036	X7	GO:0002260	lymphocyte homeostasis	5/193	69/18903	0.000697422	0.0170108	0.0131978	11151/55619/7128/972/6498	5
1037	X7	GO:2000116	regulation of cysteine-type endopeptidase activity	9/193	235/18903	0.000713534	0.0171974	0.0133425	7805/960/8530/8743/387/5062/1654/2876/26355	9
1038	X7	GO:1990778	protein localization to cell periphery	11/193	337/18903	0.000715675	0.0171974	0.0133425	51225/2533/7040/8301/54997/7430/6281/23043/7879/8878/5525	11
1039	X7	GO:0002183	cytoplasmic translational initiation	4/193	40/18903	0.00072216	0.0172256	0.0133644	8666/8661/1983/1973	4
1040	X7	GO:0007249	I-kappaB kinase/NF-kappaB signaling	10/193	288/18903	0.000778896	0.0182224	0.0141378	6275/8743/11214/7128/972/57708/387/3065/170506/8878	10
1041	X7	GO:0007548	sex differentiation	10/193	288/18903	0.000778896	0.0182224	0.0141378	8743/54997/3955/25976/25836/4089/7314/9667/5926/4678	10
1042	X7	GO:0045137	development of primary sexual characteristics	9/193	238/18903	0.000780801	0.0182224	0.0141378	8743/54997/3955/25976/4089/7314/9667/5926/4678	9
1043	X7	GO:0008584	male gonad development	7/193	147/18903	0.000793421	0.0182653	0.0141711	8743/54997/4089/7314/9667/5926/4678	7
1044	X7	GO:0051125	regulation of actin nucleation	4/193	41/18903	0.000793899	0.0182653	0.0141711	7454/11151/9535/123720	4
1045	X7	GO:0031334	positive regulation of protein-containing complex assembly	8/193	192/18903	0.000816512	0.0186533	0.0144721	3936/7040/4478/10109/5216/387/1654/9636	8
1046	X7	GO:0046546	development of primary male sexual characteristics	7/193	148/18903	0.000825747	0.0186813	0.0144938	8743/54997/4089/7314/9667/5926/4678	7
1047	X7	GO:0050900	leukocyte migration	12/193	398/18903	0.000829258	0.0186813	0.0144938	11151/3689/6352/4478/7852/972/5048/387/4739/4267/58515/65125	12
1048	X7	GO:0045911	positive regulation of DNA recombination	5/193	72/18903	0.000847138	0.0189525	0.0147042	5788/7454/7040/10902/2521	5
1049	X7	GO:0010591	regulation of lamellipodium assembly	4/193	42/18903	0.000870526	0.0192717	0.0149519	7454/51225/10109/10096	4
1050	X7	GO:0010952	positive regulation of peptidase activity	8/193	194/18903	0.000873288	0.0192717	0.0149519	7805/8743/8301/10213/387/1654/11047/26355	8
1051	X7	GO:0002366	leukocyte activation involved in immune response	10/193	293/18903	0.000888059	0.0194653	0.0151021	5788/11151/3689/3936/4818/55619/7040/3955/972/23228	10
1052	X7	GO:0071800	podosome assembly	3/193	19/18903	0.000900095	0.0195071	0.0151345	3936/4478/387	3
1053	X7	GO:0030032	lamellipodium assembly	5/193	73/18903	0.000901994	0.0195071	0.0151345	7454/51225/10109/10096/123720	5
1054	X7	GO:0045687	positive regulation of glial cell differentiation	4/193	43/18903	0.000952221	0.0200804	0.0155793	7040/7852/3065/3398	4
1055	X7	GO:0097009	energy homeostasis	4/193	43/18903	0.000952221	0.0200804	0.0155793	8878/2308/7314/284207	4
1056	X7	GO:0001666	response to hypoxia	10/193	296/18903	0.000959384	0.0200804	0.0155793	7852/4929/387/54890/3709/4089/1387/7009/26355/4000	10
1057	X7	GO:0030217	T cell differentiation	10/193	296/18903	0.000959384	0.0200804	0.0155793	5788/864/915/678/3955/972/387/8289/639/3659	10
1058	X7	GO:2000628	regulation of miRNA metabolic process	5/193	74/18903	0.00095945	0.0200804	0.0155793	7040/2113/4089/2908/7528	5
1059	X7	GO:0002263	cell activation involved in immune response	10/193	297/18903	0.000984179	0.0204659	0.0158783	5788/11151/3689/3936/4818/55619/7040/3955/972/23228	10
1060	X7	GO:0032103	positive regulation of response to external stimulus	13/193	464/18903	0.000995892	0.0205775	0.015965	4818/259197/6352/7040/2113/7852/972/5062/4739/6421/1387/65125/9958	13
1061	X7	GO:0007265	Ras protein signal transduction	11/193	353/18903	0.00104372	0.0214292	0.0166257	7454/397/22821/11214/56990/387/153020/9908/8878/2782/10146	11
1062	X7	GO:0098927	vesicle-mediated transport between endosomal compartments	4/193	45/18903	0.00113153	0.0230861	0.0179112	11151/4478/7430/7879	4
1063	X7	GO:0050851	antigen receptor-mediated signaling pathway	9/193	252/18903	0.00116659	0.0236526	0.0183508	5788/915/7805/2533/28526/1997/7430/23228/65125	9
1064	X7	GO:0070373	negative regulation of ERK1 and ERK2 cascade	5/193	78/18903	0.00121681	0.0243702	0.0189075	5788/7430/4089/5770/1848	5
1065	X7	GO:0140131	positive regulation of lymphocyte chemotaxis	3/193	21/18903	0.00121701	0.0243702	0.0189075	6352/4739/65125	3
1066	X7	GO:0048608	reproductive structure development	10/193	306/18903	0.00123189	0.024517	0.0190214	8743/54997/3955/25976/25836/4089/7314/9667/5926/4678	10
1067	X7	GO:0043281	regulation of cysteine-type endopeptidase activity involved in apoptotic process	8/193	205/18903	0.00124485	0.0246236	0.0191041	7805/960/8743/387/5062/1654/2876/26355	8
1068	X7	GO:0008064	regulation of actin polymerization or depolymerization	7/193	159/18903	0.00125465	0.0246672	0.0191379	7454/11151/10109/85464/5216/81873/387	7
1069	X7	GO:0010720	positive regulation of cell development	10/193	307/18903	0.00126231	0.0246682	0.0191387	7040/7852/10109/6281/5048/4739/6498/3065/170506/3398	10
1070	X7	GO:0036293	response to decreased oxygen levels	10/193	309/18903	0.00132497	0.0254321	0.0197314	7852/4929/387/54890/3709/4089/1387/7009/26355/4000	10
1071	X7	GO:0030521	androgen receptor signaling pathway	4/193	47/18903	0.00133326	0.0254321	0.0197314	387/3065/8289/9667	4
1072	X7	GO:0090199	regulation of release of cytochrome c from mitochondria	4/193	47/18903	0.00133326	0.0254321	0.0197314	8743/2876/26355/4000	4
1073	X7	GO:1902895	positive regulation of miRNA transcription	4/193	47/18903	0.00133326	0.0254321	0.0197314	7040/2113/4089/2908	4
1074	X7	GO:0071346	cellular response to interferon-gamma	6/193	118/18903	0.00134059	0.0254321	0.0197314	7454/6352/3716/54625/10096/3659	6
1075	X7	GO:0061458	reproductive system development	10/193	310/18903	0.00135724	0.0255982	0.0198602	8743/54997/3955/25976/25836/4089/7314/9667/5926/4678	10
1076	X7	GO:0010639	negative regulation of organelle organization	11/193	366/18903	0.00139404	0.0259267	0.0201151	7454/11151/9535/85464/5216/5062/4089/7879/2876/9031/4000	11
1077	X7	GO:0030832	regulation of actin filament length	7/193	162/18903	0.00139753	0.0259267	0.0201151	7454/11151/10109/85464/5216/81873/387	7
1078	X7	GO:0045061	thymic T cell selection	3/193	22/18903	0.00139863	0.0259267	0.0201151	5788/915/972	3
1079	X7	GO:2001020	regulation of response to DNA damage stimulus	10/193	312/18903	0.0014237	0.026109	0.0202565	7454/960/972/6498/10902/23347/8289/2521/9031/7528	10
1080	X7	GO:0032535	regulation of cellular component size	11/193	367/18903	0.00142456	0.026109	0.0202565	7454/11151/4478/8301/7430/10109/85464/5216/5048/81873/387	11
1081	X7	GO:0097061	dendritic spine organization	5/193	81/18903	0.00144093	0.0262338	0.0203534	51225/55619/5048/4739/170506	5
1082	X7	GO:0040029	epigenetic regulation of gene expression	7/193	163/18903	0.00144788	0.0262338	0.0203534	3065/23347/8289/2876/58487/5926/4000	7
1083	X7	GO:0070997	neuron death	11/193	368/18903	0.00145564	0.0262338	0.0203534	11151/3689/6352/8301/4929/387/2908/2876/7314/7009/26355	11
1084	X7	GO:0006446	regulation of translational initiation	5/193	82/18903	0.00152198	0.0271281	0.0210472	6352/1654/9689/10209/1983	5
1085	X7	GO:0010770	positive regulation of cell morphogenesis involved in differentiation	5/193	82/18903	0.00152198	0.0271281	0.0210472	10109/6281/5048/4739/170506	5
1086	X7	GO:0051494	negative regulation of cytoskeleton organization	7/193	165/18903	0.00155282	0.0275264	0.0213563	7454/11151/9535/85464/5216/5062/4089	7
1087	X7	GO:0045862	positive regulation of proteolysis	11/193	372/18903	0.00158555	0.0278856	0.0216349	7805/8743/8301/6281/10213/387/1654/11236/1453/11047/26355	11
1088	X7	GO:0032727	positive regulation of interferon-alpha production	3/193	23/18903	0.00159641	0.0278856	0.0216349	64135/1654/170506	3
1089	X7	GO:0051250	negative regulation of lymphocyte activation	7/193	166/18903	0.00160746	0.0278856	0.0216349	864/64092/7805/7128/972/3398/3659	7
1090	X7	GO:2001022	positive regulation of response to DNA damage stimulus	7/193	166/18903	0.00160746	0.0278856	0.0216349	7454/6498/10902/23347/8289/2521/7528	7
1091	X7	GO:0045637	regulation of myeloid cell differentiation	8/193	214/18903	0.00163437	0.0282016	0.0218801	7040/2113/51621/54997/972/4739/3398/9636	8
1092	X7	GO:0016571	histone methylation	7/193	167/18903	0.00166359	0.0284025	0.0220359	54904/55904/4089/1387/639/5926/4000	7
1093	X7	GO:0061082	myeloid leukocyte cytokine production	4/193	50/18903	0.00168103	0.0284025	0.0220359	7805/7040/972/170506	4
1094	X7	GO:1902041	regulation of extrinsic apoptotic signaling pathway via death domain receptors	4/193	50/18903	0.00168103	0.0284025	0.0220359	7128/1654/6498/2876	4
1095	X7	GO:2001238	positive regulation of extrinsic apoptotic signaling pathway	4/193	50/18903	0.00168103	0.0284025	0.0220359	5788/8743/5062/6498	4
1096	X7	GO:0050863	regulation of T cell activation	11/193	376/18903	0.00172482	0.0289912	0.0224927	5788/864/11151/7805/6352/972/387/8289/58515/639/3659	11
1097	X7	GO:1902904	negative regulation of supramolecular fiber organization	7/193	169/18903	0.00178043	0.0295011	0.0228883	7454/11151/9535/85464/5216/5062/4089	7
1098	X7	GO:0048041	focal adhesion assembly	5/193	85/18903	0.00178529	0.0295011	0.0228883	6281/9748/387/7094/123720	5
1099	X7	GO:1904375	regulation of protein localization to cell periphery	6/193	125/18903	0.00179975	0.0295011	0.0228883	51225/7040/8301/7430/8878/5525	6
1100	X7	GO:0031062	positive regulation of histone methylation	4/193	51/18903	0.00180971	0.0295011	0.0228883	54904/55904/4089/4000	4
1101	X7	GO:0045058	T cell selection	4/193	51/18903	0.00180971	0.0295011	0.0228883	5788/915/972/387	4
1102	X7	GO:1901985	positive regulation of protein acetylation	4/193	51/18903	0.00180971	0.0295011	0.0228883	1654/4089/23451/9031	4
1103	X7	GO:0030041	actin filament polymerization	7/193	170/18903	0.00184118	0.029864	0.0231698	7454/11151/10109/85464/5216/81873/387	7
1104	X7	GO:0046661	male sex differentiation	7/193	171/18903	0.00190354	0.0307218	0.0238353	8743/54997/4089/7314/9667/5926/4678	7
1105	X7	GO:1905475	regulation of protein localization to membrane	7/193	172/18903	0.00196752	0.0315971	0.0245145	3689/51225/7040/8301/7430/8878/5525	7
1106	X7	GO:0045069	regulation of viral genome replication	5/193	87/18903	0.00197843	0.0316158	0.024529	6352/64135/1654/9636/9683	5
1107	X7	GO:0030218	erythrocyte differentiation	6/193	128/18903	0.00202943	0.0318539	0.0247137	2113/51621/55904/3398/9636/5926	6
1108	X7	GO:0045739	positive regulation of DNA repair	6/193	128/18903	0.00202943	0.0318539	0.0247137	7454/10902/23347/8289/2521/7528	6
1109	X7	GO:0006541	glutamine metabolic process	3/193	25/18903	0.00204242	0.0318539	0.0247137	81539/5471/2744	3
1110	X7	GO:0050860	negative regulation of T cell receptor signaling pathway	3/193	25/18903	0.00204242	0.0318539	0.0247137	7805/1997/7430	3
1111	X7	GO:1904996	positive regulation of leukocyte adhesion to vascular endothelial cell	3/193	25/18903	0.00204242	0.0318539	0.0247137	3689/2113/387	3
1112	X7	GO:0002312	B cell activation involved in immune response	5/193	88/18903	0.00208052	0.031939	0.0247798	5788/55619/7040/3955/23228	5
1113	X7	GO:1901983	regulation of protein acetylation	5/193	88/18903	0.00208052	0.031939	0.0247798	55904/1654/4089/23451/9031	5
1114	X7	GO:2000781	positive regulation of double-strand break repair	5/193	88/18903	0.00208052	0.031939	0.0247798	7454/10902/23347/8289/2521	5
1115	X7	GO:0009409	response to cold	4/193	53/18903	0.00208726	0.031939	0.0247798	51316/37/2308/284207	4
1116	X7	GO:0046631	alpha-beta T cell activation	7/193	174/18903	0.00210047	0.0319902	0.0248195	5788/864/915/4818/387/639/3659	7
1117	X7	GO:0031056	regulation of histone modification	7/193	175/18903	0.0021695	0.0328871	0.0255153	54904/55904/25836/4089/23451/9031/4000	7
1118	X7	GO:1902905	positive regulation of supramolecular fiber organization	7/193	176/18903	0.00224027	0.0337287	0.0261682	7454/10109/6281/5216/387/2876/123720	7
1119	X7	GO:0006310	DNA recombination	10/193	332/18903	0.00224581	0.0337287	0.0261682	5788/7454/7040/10213/25836/10902/23347/6421/2521/7528	10
1120	X7	GO:0060333	interferon-gamma-mediated signaling pathway	3/193	26/18903	0.00229159	0.0340128	0.0263886	3716/54625/3659	3
1121	X7	GO:0010586	miRNA metabolic process	5/193	90/18903	0.00229618	0.0340128	0.0263886	7040/2113/4089/2908/7528	5
1122	X7	GO:0045995	regulation of embryonic development	5/193	90/18903	0.00229618	0.0340128	0.0263886	5048/25836/170506/27042/7528	5
1123	X7	GO:1903050	regulation of proteolysis involved in protein catabolic process	8/193	227/18903	0.00236104	0.0348146	0.0270107	7805/10213/23429/11236/1453/2876/7314/9683	8
1124	X7	GO:0001659	temperature homeostasis	7/193	178/18903	0.00238714	0.0350402	0.0271858	7852/51316/23228/37/8878/2308/2876	7
1125	X7	GO:0106027	neuron projection organization	5/193	91/18903	0.0024099	0.035057	0.0271988	51225/55619/5048/4739/170506	5
1126	X7	GO:2000117	negative regulation of cysteine-type endopeptidase activity	5/193	91/18903	0.0024099	0.035057	0.0271988	960/8530/5062/1654/2876	5
1127	X7	GO:0000018	regulation of DNA recombination	6/193	133/18903	0.00246065	0.0355155	0.0275545	5788/7454/7040/10902/23347/2521	6
1128	X7	GO:0045580	regulation of T cell differentiation	7/193	179/18903	0.00246331	0.0355155	0.0275545	5788/864/972/387/8289/639/3659	7
1129	X7	GO:0060996	dendritic spine development	5/193	92/18903	0.00252766	0.0360904	0.0280006	51225/55619/5048/5062/170506	5
1130	X7	GO:0016573	histone acetylation	7/193	180/18903	0.00254134	0.0360904	0.0280006	55904/4089/10902/1387/23451/9031/23522	7
1131	X7	GO:0001836	release of cytochrome c from mitochondria	4/193	56/18903	0.00255667	0.0360904	0.0280006	8743/2876/26355/4000	4
1132	X7	GO:2000630	positive regulation of miRNA metabolic process	4/193	56/18903	0.00255667	0.0360904	0.0280006	7040/2113/4089/2908	4
1133	X7	GO:1901623	regulation of lymphocyte chemotaxis	3/193	27/18903	0.00255882	0.0360904	0.0280006	6352/4739/65125	3
1134	X7	GO:0043547	positive regulation of GTPase activity	9/193	283/18903	0.0025746	0.0361558	0.0280513	5996/6352/116984/55619/8301/6281/153020/4739/9910	9
1135	X7	GO:0016055	Wnt signaling pathway	12/193	456/18903	0.00260175	0.0363797	0.028225	7040/7128/29969/4929/387/1654/23043/3065/1453/2308/65125/10146	12
1136	X7	GO:0022406	membrane docking	5/193	93/18903	0.00264954	0.0367536	0.0285151	4478/7430/57488/54843/7879	5
1137	X7	GO:2001235	positive regulation of apoptotic signaling pathway	6/193	135/18903	0.00265115	0.0367536	0.0285151	5788/8743/5062/6498/6421/7314	6
1138	X7	GO:0070371	ERK1 and ERK2 cascade	10/193	340/18903	0.00266643	0.0368081	0.0285574	5788/6352/960/7040/7430/678/972/4089/5770/1848	10
1139	X7	GO:0198738	cell-cell signaling by wnt	12/193	458/18903	0.00269599	0.0370584	0.0287516	7040/7128/29969/4929/387/1654/23043/3065/1453/2308/65125/10146	12
1140	X7	GO:0018023	peptidyl-lysine trimethylation	4/193	57/18903	0.00272798	0.037183	0.0288483	54904/55904/5926/4000	4
1141	X7	GO:0045071	negative regulation of viral genome replication	4/193	57/18903	0.00272798	0.037183	0.0288483	6352/64135/9636/9683	4
1142	X7	GO:0051492	regulation of stress fiber assembly	5/193	94/18903	0.00277563	0.0376743	0.0292294	7454/6281/5216/387/5062	5
1143	X7	GO:0032801	receptor catabolic process	3/193	28/18903	0.00284451	0.0383966	0.0297898	7805/7040/5770	3
1144	X7	GO:0034101	erythrocyte homeostasis	6/193	137/18903	0.00285252	0.0383966	0.0297898	2113/51621/55904/3398/9636/5926	6
1145	X7	GO:0007044	cell-substrate junction assembly	5/193	95/18903	0.00290601	0.038491	0.029863	6281/9748/387/7094/123720	5
1146	X7	GO:0034109	homotypic cell-cell adhesion	5/193	95/18903	0.00290601	0.038491	0.029863	6352/3716/1192/7094/4267	5
1147	X7	GO:0045620	negative regulation of lymphocyte differentiation	4/193	58/18903	0.00290699	0.038491	0.029863	864/972/3398/3659	4
1148	X7	GO:0060997	dendritic spine morphogenesis	4/193	58/18903	0.00290699	0.038491	0.029863	51225/55619/5048/170506	4
1149	X7	GO:0061097	regulation of protein tyrosine kinase activity	5/193	96/18903	0.00304076	0.0398134	0.0308891	5788/6352/5062/4739/5770	5
1150	X7	GO:0009266	response to temperature stimulus	7/193	186/18903	0.00305022	0.0398134	0.0308891	7852/51316/170506/37/1387/2308/284207	7
1151	X7	GO:0018393	internal peptidyl-lysine acetylation	7/193	186/18903	0.00305022	0.0398134	0.0308891	55904/4089/10902/1387/23451/9031/23522	7
1152	X7	GO:0003158	endothelium development	6/193	139/18903	0.00306514	0.0398134	0.0308891	4478/7852/7430/387/4089/2876	6
1153	X7	GO:0016358	dendrite development	8/193	237/18903	0.00307576	0.0398134	0.0308891	51225/55619/8301/5048/387/5062/23043/170506	8
1154	X7	GO:0061098	positive regulation of protein tyrosine kinase activity	4/193	59/18903	0.00309388	0.0398134	0.0308891	6352/5062/4739/5770	4
1155	X7	GO:0072666	establishment of protein localization to vacuole	4/193	59/18903	0.00309388	0.0398134	0.0308891	7805/7128/7879/23230	4
1156	X7	GO:0043414	macromolecule methylation	10/193	348/18903	0.00314801	0.0398134	0.0308891	54904/55904/114049/6628/4089/1387/2107/639/5926/4000	10
1157	X7	GO:0006359	regulation of transcription by RNA polymerase III	3/193	29/18903	0.00314909	0.0398134	0.0308891	170506/23451/9031	3
1158	X7	GO:0032607	interferon-alpha production	3/193	29/18903	0.00314909	0.0398134	0.0308891	64135/1654/170506	3
1159	X7	GO:0032647	regulation of interferon-alpha production	3/193	29/18903	0.00314909	0.0398134	0.0308891	64135/1654/170506	3
1160	X7	GO:0030833	regulation of actin filament polymerization	6/193	140/18903	0.00317578	0.0398134	0.0308891	11151/10109/85464/5216/81873/387	6
1161	X7	GO:0048813	dendrite morphogenesis	6/193	140/18903	0.00317578	0.0398134	0.0308891	51225/55619/8301/5048/23043/170506	6
1162	X7	GO:0030099	myeloid cell differentiation	11/193	407/18903	0.00317869	0.0398134	0.0308891	7040/2113/51621/54997/972/5048/55904/4739/3398/9636/5926	11
1163	X7	GO:0006475	internal protein amino acid acetylation	7/193	188/18903	0.00323609	0.0403765	0.0313259	55904/4089/10902/1387/23451/9031/23522	7
1164	X7	GO:0045599	negative regulation of fat cell differentiation	4/193	60/18903	0.0032888	0.0408769	0.0317142	7040/678/2308/171023	4
1165	X7	GO:0043123	positive regulation of I-kappaB kinase/NF-kappaB signaling	7/193	189/18903	0.00333221	0.0412584	0.0320101	6275/8743/11214/972/57708/387/170506	7
1166	X7	GO:0043254	regulation of protein-containing complex assembly	11/193	410/18903	0.00336025	0.0414474	0.0321568	11151/3936/7040/4478/10109/85464/5216/81873/387/1654/9636	11
1167	X7	GO:1903900	regulation of viral life cycle	6/193	142/18903	0.00340597	0.0418522	0.0324708	6352/972/64135/1654/9636/9683	6
1168	X7	GO:0050777	negative regulation of immune response	7/193	190/18903	0.0034305	0.0419945	0.0325812	5788/64092/7128/54625/2876/9958/9636	7
1169	X7	GO:0030101	natural killer cell activation	5/193	99/18903	0.00347204	0.042268	0.0327934	5788/11151/4818/259197/639	5
1170	X7	GO:0016050	vesicle organization	10/193	353/18903	0.00348263	0.042268	0.0327934	11151/5552/8301/6281/5048/7879/8878/1453/523/64645	10
1171	X7	GO:0034113	heterotypic cell-cell adhesion	4/193	61/18903	0.00349193	0.042268	0.0327934	5788/3689/960/65125	4
1172	X7	GO:0018205	peptidyl-lysine modification	11/193	414/18903	0.00361521	0.0433942	0.0336672	54904/55904/64135/4089/10902/1387/23451/9031/5926/23522/4000	11
1173	X7	GO:0001776	leukocyte homeostasis	5/193	100/18903	0.0036251	0.0433942	0.0336672	11151/55619/7128/972/6498	5
1174	X7	GO:0010769	regulation of cell morphogenesis involved in differentiation	5/193	100/18903	0.0036251	0.0433942	0.0336672	10109/6281/5048/4739/170506	5
1175	X7	GO:0050921	positive regulation of chemotaxis	6/193	144/18903	0.00364837	0.0435122	0.0337587	6352/7040/7852/972/4739/65125	6
1176	X7	GO:0031122	cytoplasmic microtubule organization	4/193	62/18903	0.00370342	0.0440069	0.0341425	7430/5048/9748/387	4
1177	X7	GO:0150115	cell-substrate junction organization	5/193	101/18903	0.00378294	0.0446524	0.0346433	6281/9748/387/7094/123720	5
1178	X7	GO:0006302	double-strand break repair	9/193	300/18903	0.00378527	0.0446524	0.0346433	7454/10213/25836/10902/23347/6421/8289/2521/7528	9
1179	X7	GO:0060055	angiogenesis involved in wound healing	3/193	31/18903	0.00381642	0.0446948	0.0346762	7852/7128/2876	3
1180	X7	GO:1902042	negative regulation of extrinsic apoptotic signaling pathway via death domain receptors	3/193	31/18903	0.00381642	0.0446948	0.0346762	7128/1654/2876	3
1181	X7	GO:0051054	positive regulation of DNA metabolic process	9/193	301/18903	0.00386838	0.0451404	0.0350219	5788/7454/7040/170506/10902/23347/8289/2521/7528	9
1182	X7	GO:0032623	interleukin-2 production	4/193	63/18903	0.00392343	0.0454557	0.0352666	5788/7805/7430/7128	4
1183	X7	GO:0032663	regulation of interleukin-2 production	4/193	63/18903	0.00392343	0.0454557	0.0352666	5788/7805/7430/7128	4
1184	X7	GO:0017015	regulation of transforming growth factor beta receptor signaling pathway	6/193	147/18903	0.0040357	0.0464248	0.0360185	7040/6498/3065/4089/1387/5926	6
1185	X7	GO:0045598	regulation of fat cell differentiation	6/193	147/18903	0.0040357	0.0464248	0.0360185	7040/678/3398/2308/171023/284207	6
1186	X7	GO:0051607	defense response to virus	9/193	304/18903	0.00412634	0.0472614	0.0366675	5788/7128/64135/170506/58515/9958/9636/10146/3659	9
1187	X7	GO:0051893	regulation of focal adhesion assembly	4/193	64/18903	0.00415212	0.0472614	0.0366675	6281/9748/387/7094	4
1188	X7	GO:0090109	regulation of cell-substrate junction assembly	4/193	64/18903	0.00415212	0.0472614	0.0366675	6281/9748/387/7094	4
1189	X7	GO:0019082	viral protein processing	3/193	32/18903	0.00417989	0.0472671	0.0366719	821/2589/60559	3
1190	X7	GO:0018394	peptidyl-lysine acetylation	7/193	197/18903	0.00418176	0.0472671	0.0366719	55904/4089/10902/1387/23451/9031/23522	7
1191	X7	GO:0140546	defense response to symbiont	9/193	305/18903	0.00421525	0.0474801	0.0368372	5788/7128/64135/170506/58515/9958/9636/10146/3659	9
1192	X7	GO:0002819	regulation of adaptive immune response	7/193	198/18903	0.00429851	0.0482504	0.0374348	5788/7454/64092/962/7040/7128/3659	7
1193	X7	GO:0001819	positive regulation of cytokine production	12/193	486/18903	0.00433329	0.048299	0.0374726	5788/7805/7040/4050/972/64135/1654/170506/58515/9636/10146/3659	12
1194	X7	GO:0050870	positive regulation of T cell activation	8/193	251/18903	0.00434723	0.048299	0.0374726	5788/864/11151/6352/972/387/8289/58515	8
1195	X7	GO:0035065	regulation of histone acetylation	4/193	65/18903	0.00438966	0.048299	0.0374726	55904/4089/23451/9031	4
1196	X7	GO:0002676	regulation of chronic inflammatory response	2/193	10/18903	0.00442195	0.048299	0.0374726	6352/7128	2
1197	X7	GO:0051660	establishment of centrosome localization	2/193	10/18903	0.00442195	0.048299	0.0374726	7430/5048	2
1198	X7	GO:0060397	growth hormone receptor signaling pathway via JAK-STAT	2/193	10/18903	0.00442195	0.048299	0.0374726	3716/5770	2
1199	X7	GO:1902946	protein localization to early endosome	2/193	10/18903	0.00442195	0.048299	0.0374726	4478/7430	2
1200	X7	GO:2000271	positive regulation of fibroblast apoptotic process	2/193	10/18903	0.00442195	0.048299	0.0374726	9262/9263	2
1201	X7	GO:1903844	regulation of cellular response to transforming growth factor beta stimulus	6/193	150/18903	0.00445267	0.0484713	0.0376063	7040/6498/3065/4089/1387/5926	6
1202	X7	GO:0008154	actin polymerization or depolymerization	7/193	200/18903	0.00453938	0.0490219	0.0380334	7454/11151/10109/85464/5216/81873/387	7
1203	X7	GO:0001782	B cell homeostasis	3/193	33/18903	0.00456369	0.0490219	0.0380334	55619/7128/972	3
1204	X7	GO:0051497	negative regulation of stress fiber assembly	3/193	33/18903	0.00456369	0.0490219	0.0380334	7454/5216/5062	3
1205	X7	GO:1902253	regulation of intrinsic apoptotic signaling pathway by p53 class mediator	3/193	33/18903	0.00456369	0.0490219	0.0380334	960/972/7314	3
